# Supplementary material for: RhoA‐ROCK competes with YAP to regulate amoeboid breast cancer cell migration in response to lymphatic‐like flow
Source: FASEB Bioadv. 2022 Feb 14;4(5):342–61. doi: 10.1096/fba.2021-00055 (PMC9065582; doi:10.1096/fba.2021-00055)
Supplement: Supplementary file 2 — Supplementary Material [file FBA2-4-342-s007.zip]

Archive with 5 entries (5 files):
- fba21305-sup-0002-2021-00055-T-sup-0003--S.xlsx
- fba21305-sup-0003-2021-00055-T-sup-0004--S.xlsx
- fba21305-sup-0004-2021-00055-T-sup-0005--S.xlsx
- fba21305-sup-0005-2021-00055-T-sup-0006--S.xlsx
- fba21305-sup-0006-2021-00055-T-sup-0007--S.xlsx
