# Supplementary material for: RhoA‐ROCK competes with YAP to regulate amoeboid breast cancer cell migration in response to lymphatic‐like flow
Source: FASEB Bioadv. 2022 Feb 14;4(5):342–61. doi: 10.1096/fba.2021-00055 (PMC9065582; doi:10.1096/fba.2021-00055)
Supplement: Supplementary file 2 — Supplementary Material [file FBA2-4-342-s007.zip › fba21305-sup-0002-2021-00055-T-sup-0003--S.xlsx]

## Sheet: PosWSS-PosStatic
EntrezID	Symbol	logFC	AveExpr	t	P.Value	adj.P.Val	B
55341	LSG1	1.42802	6.06725	14.6689	5.88455e-13	1.44366e-08	18.9424
92935	MARS2	2.13208	3.74179	11.3819	8.9515e-11	1.09804e-06	13.8014
54487	DGCR8	1.86982	5.44201	10.6415	3.21583e-10	2.6298e-06	13.2442
1678	TIMM8A	1.59842	4.22585	9.75047	1.6285e-09	8.22672e-06	11.6
51388	NIP7	1.55352	5.96687	9.73428	1.67869e-09	8.22672e-06	11.8348
83743	GRWD1	1.28519	5.07106	9.63804	2.012e-09	8.22672e-06	11.5916
5001	ORC5	0.940785	5.17154	9.40448	3.13748e-09	1.06603e-05	11.1498
5373	PMM2	1.13156	5.61688	9.34511	3.51646e-09	1.06603e-05	11.1046
57727	NCOA5	1.7602	5.50797	9.28998	3.91075e-09	1.06603e-05	10.9958
56902	PNO1	1.92576	5.64042	9.1182	5.45956e-09	1.33939e-05	10.7039
2107	ETF1	1.06788	8.36619	8.80441	1.0141e-08	2.03625e-05	10.1936
64434	NOM1	1.16381	5.92793	8.79542	1.03244e-08	2.03625e-05	10.1387
23212	RRS1	2.33866	5.30559	8.79074	1.079e-08	2.03625e-05	10.0075
84135	UTP15	1.56678	5.5976	8.69731	1.25641e-08	2.20168e-05	9.92333
51491	NOP16	1.61937	5.17263	8.59414	1.54664e-08	2.39156e-05	9.70869
58477	SRPRB	1.39406	5.73903	8.58997	1.55974e-08	2.39156e-05	9.69205
55269	PSPC1	1.05011	6.3201	8.54732	1.70042e-08	2.45391e-05	9.6469
256309	CCDC110	-3.21314	-0.163665	-8.48062	1.94719e-08	2.65391e-05	8.03335
7037	TFRC	1.8519	9.09721	8.27178	3.13763e-08	4.05135e-05	9.10041
10061	ABCF2	1.07202	6.76303	8.14818	3.8597e-08	4.53916e-05	8.89247
10765	KDM5B	-1.21665	8.50065	-8.14499	3.88547e-08	4.53916e-05	8.888
25885	POLR1A	1.30808	6.33307	8.09839	4.28169e-08	4.77467e-05	8.78748
6434	TRA2B	1.00895	7.71085	8.01054	5.14584e-08	5.48882e-05	8.6172
84365	NIFK	1.26993	6.61234	7.91543	6.28642e-08	6.42603e-05	8.41834
25940	FAM98A	0.894952	6.33079	7.76638	8.62428e-08	8.18006e-05	8.11312
10808	HSPH1	1.7197	8.3327	7.78464	8.6692e-08	8.18006e-05	8.11253
1386	ATF2	-0.852958	6.40427	-7.52454	1.44967e-07	0.000131599	7.61265
1654	DDX3X	0.787031	9.65019	7.50817	1.50197e-07	0.000131599	7.55025
9128	PRPF4	0.769173	6.64051	7.44762	1.71285e-07	0.000140567	7.45241
100293516	ZNF587B	2.10349	3.83594	7.45423	1.71891e-07	0.000140567	7.37236
7516	XRCC2	1.1332	4.27733	7.40906	1.86281e-07	0.000147421	7.32864
5916	RARG	-1.19724	5.32357	-7.34766	2.12998e-07	0.000163296	7.13428
63035	BCORL1	-1.77661	4.58266	-7.29323	2.39975e-07	0.000178403	7.05819
3313	HSPA9	0.754194	9.33909	7.27857	2.47822e-07	0.000178818	7.06539
23558	WBP2	-1.30821	6.29675	-7.2005	2.94299e-07	0.000203921	6.92959
57696	DDX55	0.807186	5.34403	7.19296	2.99236e-07	0.000203921	6.91043
57180	ACTR3B	1.19063	3.53646	7.16243	3.20118e-07	0.00021066	6.7413
6431	SRSF6	1.23557	7.63925	7.15379	3.26299e-07	0.00021066	6.8207
79629	OCEL1	-1.2436	2.63555	-7.03343	4.26275e-07	0.000258266	6.36224
54482	TRMT13	1.10316	3.71236	7.0326	4.27066e-07	0.000258266	6.55473
10137	RBM12	1.01905	7.64748	7.02784	4.31618e-07	0.000258266	6.5486
55204	GOLPH3L	-1.5992	6.25955	-6.99915	4.60154e-07	0.000268785	6.4928
57678	GPAM	1.05657	5.07663	6.95717	5.05439e-07	0.000282845	6.40701
8669	EIF3J	1.38462	7.45516	6.95835	5.07283e-07	0.000282845	6.39588
26959	HBP1	-1.8037	6.53562	-6.93107	5.53837e-07	0.000301939	6.32319
54541	DDIT4	-3.7427	7.49536	-6.90431	5.89494e-07	0.000312373	6.26237
7799	PRDM2	1.0224	5.96399	6.87917	6.02089e-07	0.000312373	6.24094
4144	MAT2A	1.69017	7.65949	6.88816	6.11174e-07	0.000312373	6.2088
51524	TMEM138	1.05497	4.25601	6.84606	6.48672e-07	0.000324773	6.14512
493861	EID3	2.7425	-0.0473334	6.76584	7.77487e-07	0.000371851	5.22554
22894	DIS3	0.588601	6.71905	6.75211	8.02031e-07	0.000371851	5.95009
114879	OSBPL5	-1.73423	3.24016	-6.74898	8.07743e-07	0.000371851	5.77091
51594	NBAS	-0.92514	6.23435	-6.7471	8.11196e-07	0.000371851	5.95144
26122	EPC2	1.13297	5.60946	6.73582	8.32189e-07	0.000371851	5.92954
4048	LTA4H	-0.885254	7.25409	-6.73505	8.33646e-07	0.000371851	5.91251
147007	TMEM199	0.989414	4.2294	6.71825	8.66017e-07	0.000372864	5.87544
9774	BCLAF1	0.849578	7.89886	6.7181	8.66312e-07	0.000372864	5.86846
51602	NOP58	1.3668	7.21408	6.68311	9.45331e-07	0.000399859	5.79289
23096	IQSEC2	-1.27727	3.81846	-6.64177	1.03052e-06	0.000427921	5.67914
220042	DDIAS	1.06204	4.91128	6.63276	1.05192e-06	0.000427921	5.7056
51154	MRTO4	1.31146	5.97485	6.62775	1.064e-06	0.000427921	5.68914
4234	METTL1	1.4901	3.30162	6.61685	1.09077e-06	0.000431612	5.54599
51317	PHF21A	-2.15137	5.41533	-6.61253	1.13796e-06	0.000439895	5.62695
5433	POLR2D	0.729871	5.84208	6.59462	1.14757e-06	0.000439895	5.62021
85476	GFM1	1.26537	6.28814	6.58493	1.17327e-06	0.000442829	5.59662
7978	MTERF1	1.11982	4.17334	6.5454	1.28434e-06	0.000477406	5.47998
148046	CIRBP-AS1	3.41735	-2.2551	6.53817	1.34214e-06	0.000491445	4.87872
6341	SCO1	1.00219	5.29997	6.50508	1.40878e-06	0.000508258	5.42551
10735	STAG2	-0.871172	8.59917	-6.48375	1.47953e-06	0.000526048	5.33587
153443	SRFBP1	1.26018	5.27458	6.47549	1.50787e-06	0.000528466	5.36031
23160	WDR43	1.28474	7.42664	6.46589	1.5548e-06	0.000533505	5.29803
49855	SCAPER	-1.51026	4.50154	-6.45912	1.56574e-06	0.000533505	5.29297
29799	YPEL1	-2.75063	2.76702	-6.43714	1.65594e-06	0.000547885	4.86113
171568	POLR3H	1.27396	4.60223	6.4317	1.66779e-06	0.000547885	5.26204
84946	LTV1	1.84893	5.65801	6.44323	1.67494e-06	0.000547885	5.26143
202052	DNAJC18	-1.34501	3.19607	-6.41729	1.72414e-06	0.000549697	5.1851
51684	SUFU	-1.45911	4.14286	-6.417	1.72529e-06	0.000549697	5.21505
57146	TMEM159	-1.96866	5.26826	-6.37644	1.92567e-06	0.000605674	5.09611
153222	CREBRF	-1.96155	5.02109	-6.3607	2.02481e-06	0.000628794	5.08098
25926	NOL11	0.86419	7.10606	6.33143	2.10266e-06	0.000644808	5.01424
100506211	MIR210HG	-2.63643	0.294397	-6.30776	2.22129e-06	0.000672775	4.39555
8886	DDX18	0.951736	7.75641	6.299	2.26687e-06	0.000678208	4.92767
7874	USP7	0.624692	8.20984	6.29278	2.29983e-06	0.000679778	4.91066
57037	ANKMY2	-1.30878	4.48481	-6.26006	2.48148e-06	0.000705026	4.8796
376940	ZC3H6	-2.56247	3.91765	-6.26564	2.4944e-06	0.000705026	4.67164
129401	NUP35	0.87078	4.52623	6.2577	2.49516e-06	0.000705026	4.88005
4601	MXI1	-2.30661	5.84955	-6.26937	2.50019e-06	0.000705026	4.8795
80321	CEP70	-0.901203	4.66518	-6.24933	2.5442e-06	0.000709283	4.85616
10397	NDRG1	-2.90398	9.47538	-6.24618	2.63817e-06	0.000727217	4.73412
115294	PCMTD1	-2.06255	5.14554	-6.23267	2.72209e-06	0.000732196	4.79163
1802	DPH2	1.39737	4.43676	6.21797	2.73693e-06	0.000732196	4.78888
1185	CLCN6	-0.889918	3.79837	-6.21631	2.74753e-06	0.000732196	4.77347
5372	PMM1	-1.49179	3.59882	-6.21194	2.77562e-06	0.000732196	4.75009
84172	POLR1B	1.15182	6.17781	6.20429	2.82559e-06	0.000737448	4.74392
79660	PPP1R3B	-1.38891	5.76044	-6.19793	2.8678e-06	0.000740587	4.74189
23030	KDM4B	-1.33648	5.67942	-6.17865	2.99982e-06	0.00076661	4.69845
11190	CEP250	-0.848097	6.26308	-6.17048	3.05757e-06	0.000768705	4.65512
6996	TDG	1.09423	6.24703	6.16865	3.07068e-06	0.000768705	4.67246
51696	HECA	-1.08542	5.72467	-6.15884	3.14188e-06	0.000778584	4.66049
51726	DNAJB11	1.02329	6.61631	6.13644	3.31079e-06	0.000812237	4.58604
65124	SOWAHC	1.1409	5.23225	6.1074	3.54375e-06	0.00086078	4.53343
6421	SFPQ	2.0108	8.9919	6.11427	3.58504e-06	0.000862273	4.45344
25988	HINFP	-1.06268	4.10306	-6.0976	3.62601e-06	0.00086366	4.50395
80221	ACSF2	-1.50899	3.90008	-6.0761	3.81353e-06	0.00089824	4.43525
1655	DDX5	1.25681	9.40962	6.08176	3.8677e-06	0.00089824	4.36807
54865	GPATCH4	1.86877	5.64161	6.08029	3.88104e-06	0.00089824	4.44668
22796	COG2	0.815813	5.2624	6.04155	4.13587e-06	0.000948273	4.39365
55689	YEATS2	-1.43718	6.88099	-6.01606	4.51029e-06	0.0010145	4.28119
80218	NAA50	0.867519	8.34447	6.00452	4.51225e-06	0.0010145	4.24358
339230	CCDC137	1.36337	4.52628	6.0011	4.54877e-06	0.0010145	4.3085
26589	MRPL46	0.83941	3.85449	5.99629	4.60058e-06	0.00101681	4.28434
388886	LRRC75B	-2.18774	-0.00862195	-5.98465	4.72848e-06	0.00102401	3.63887
79913	ACTR5	1.02352	3.1003	5.98398	4.73597e-06	0.00102401	4.24256
23223	RRP12	1.55619	5.64861	5.99324	4.75837e-06	0.00102401	4.2509
9139	CBFA2T2	-1.09272	5.15144	-5.95685	5.04878e-06	0.00106515	4.20665
6426	SRSF1	1.28832	8.68677	5.96416	5.0946e-06	0.00106515	4.11393
3797	KIF3C	-1.15306	5.14773	-5.95174	5.11005e-06	0.00106515	4.19869
26958	COPG2	-0.736832	6.24603	-5.95065	5.12322e-06	0.00106515	4.17414
283209	PGM2L1	-1.65747	5.51058	-5.95353	5.18084e-06	0.00106808	4.18715
10153	CEBPZ	0.795978	7.38499	5.92818	5.40244e-06	0.00110448	4.08318
81875	ISG20L2	0.921308	6.00953	5.89537	5.83819e-06	0.0011837	4.05476
148229	ATP8B3	-1.55392	1.78849	-5.87523	6.12327e-06	0.00123133	3.92297
23036	ZNF292	-1.34604	7.08817	-5.87665	6.2217e-06	0.00124095	3.96795
11196	SEC23IP	0.893315	6.54933	5.86263	6.30878e-06	0.00124817	3.95825
54534	MRPL50	0.809169	5.24459	5.84675	6.55069e-06	0.00128567	3.952
643853	TMPPE	1.08443	2.37081	5.83304	6.76725e-06	0.00131763	3.88672
10150	MBNL2	-0.952449	6.797	-5.82218	6.94394e-06	0.00134138	3.85404
317781	DDX51	1.37553	3.99499	5.80303	7.26699e-06	0.00139282	3.86517
151613	TTC14	1.16854	4.73017	5.78576	7.57158e-06	0.00141952	3.82473
1874	E2F4	1.06511	5.12341	5.78483	7.58834e-06	0.00141952	3.81436
80324	PUS1	1.40557	3.89155	5.78184	7.6424e-06	0.00141952	3.81619
23201	FAM168A	-1.24269	7.00666	-5.78387	7.68427e-06	0.00141952	3.76087
10550	ARL6IP5	-1.03192	7.23172	-5.77725	7.72625e-06	0.00141952	3.75159
84298	LLPH	0.97119	5.56017	5.77578	7.75344e-06	0.00141952	3.78268
205	AK4	-1.14211	6.93771	-5.76912	7.87725e-06	0.00142747	3.73144
347344	ZNF81	1.08145	3.14012	5.7672	7.91324e-06	0.00142747	3.77641
84928	TMEM209	0.986886	6.26091	5.74823	8.2787e-06	0.00148249	3.70204
64794	DDX31	1.26772	4.80889	5.72361	8.77889e-06	0.00156067	3.68405
29914	UBIAD1	1.13878	4.45127	5.71835	8.88957e-06	0.00156898	3.67026
55798	METTL2B	0.932942	5.72167	5.66001	1.02179e-05	0.00179054	3.51372
203547	VMA21	0.890587	6.84986	5.65027	1.04588e-05	0.00180699	3.45804
255394	TCP11L2	-3.59371	3.87113	-5.66007	1.04591e-05	0.00180699	3.49587
10847	SRCAP	0.847612	7.18262	5.64365	1.06257e-05	0.00182294	3.43722
10936	GPR75	2.29138	0.63062	5.63152	1.09385e-05	0.00186356	3.20378
25888	ZNF473	0.77972	4.82478	5.62803	1.10301e-05	0.00186622	3.45912
57050	UTP3	1.02768	5.78776	5.62304	1.11628e-05	0.00187573	3.42453
23082	PPRC1	1.34923	5.71183	5.6083	1.17421e-05	0.00195965	3.3745
1119	CHKA	1.00244	5.45133	5.59344	1.19827e-05	0.00198629	3.34765
1967	EIF2B1	0.679337	5.79214	5.58428	1.22488e-05	0.00201677	3.32501
100170229	SRRM5	3.05356	-1.59499	5.57805	1.26131e-05	0.00206291	2.91106
9392	TGFBRAP1	0.723725	5.32642	5.56317	1.28849e-05	0.0020934	3.29834
4524	MTHFR	-1.73231	3.9992	-5.55784	1.33434e-05	0.0021466	3.29346
6838	SURF6	1.00537	5.46549	5.54723	1.33873e-05	0.0021466	3.26998
65260	COA7	1.5902	4.91275	5.5523	1.3526e-05	0.00215477	3.26613
26043	UBXN7	-0.893647	6.66165	-5.53391	1.38224e-05	0.00216832	3.19449
57446	NDRG3	-0.82514	5.50085	-5.53378	1.38267e-05	0.00216832	3.20861
4329	ALDH6A1	-1.21513	5.49725	-5.52932	1.39756e-05	0.00216832	3.23266
8939	FUBP3	0.655248	7.04434	5.52855	1.40016e-05	0.00216832	3.17527
687	KLF9	-2.10792	5.19681	-5.53632	1.4053e-05	0.00216832	3.24483
4778	NFE2	-2.64758	-0.558839	-5.49969	1.50722e-05	0.00231104	2.85367
6337	SCNN1A	-1.14405	2.61195	-5.49081	1.53312e-05	0.00233615	3.15507
823	CAPN1	-0.944175	7.46828	-5.47721	1.5841e-05	0.00239893	3.0532
87178	PNPT1	1.40572	6.20738	5.4742	1.63078e-05	0.00245225	3.04845
64768	IPPK	1.00653	4.53475	5.46299	1.6393e-05	0.00245225	3.09611
51230	PHF20	-0.653973	6.62944	-5.45419	1.67438e-05	0.00248955	3.00383
602	BCL3	-2.37817	4.21089	-5.45788	1.69591e-05	0.00250637	3.05737
51018	RRP15	1.33728	6.22213	5.45177	1.71992e-05	0.00251084	2.99132
6728	SRP19	1.16955	5.67945	5.44166	1.72572e-05	0.00251084	3.01373
84640	USP38	0.856173	6.2279	5.44072	1.72963e-05	0.00251084	2.98467
153339	TMEM167A	0.867426	7.47028	5.43321	1.76124e-05	0.00254168	2.92671
10328	EMC8	0.751219	4.98273	5.42312	1.80462e-05	0.00258905	2.98837
9136	RRP9	1.12469	4.18449	5.42044	1.81629e-05	0.00259064	2.99502
206358	SLC36A1	1.21326	4.3649	5.41792	1.82738e-05	0.00259139	2.99429
55030	FBXO34	-0.642876	5.76048	-5.40504	1.88507e-05	0.00265783	2.92633
5468	PPARG	-1.0285	3.98982	-5.40169	1.90035e-05	0.00266408	2.93407
124245	ZC3H18	0.787262	6.21552	5.38854	1.96164e-05	0.00270997	2.87242
23545	ATP6V0A2	1.39762	5.45741	5.39283	1.96565e-05	0.00270997	2.90421
79134	TMEM185B	1.28515	5.77867	5.3926	1.96623e-05	0.00270997	2.87754
55787	TXLNG	0.766282	6.19714	5.37075	2.04777e-05	0.00280659	2.80665
51147	ING4	-1.05434	3.43941	-5.35879	2.10783e-05	0.00287286	2.84678
6427	SRSF2	1.16108	7.7466	5.35553	2.16035e-05	0.00292237	2.72498
8655	DYNLL1	0.639699	7.77335	5.34715	2.16799e-05	0.00292237	2.71993
54931	TRMT10C	0.821428	5.92291	5.34374	2.18588e-05	0.0029304	2.76896
7733	ZNF180	0.964264	4.33442	5.33241	2.24664e-05	0.00299174	2.79642
10809	STARD10	-1.00764	5.00983	-5.33069	2.25603e-05	0.00299174	2.79929
54800	KLHL24	-2.19744	6.1713	-5.32494	2.33492e-05	0.00307971	2.73248
100289019	SLC25A25-AS1	2.29889	1.46367	5.30333	2.41043e-05	0.00315091	2.54251
254251	LCORL	-0.885435	5.05334	-5.30229	2.41654e-05	0.00315091	2.69932
51575	ESF1	0.897692	6.85185	5.2985	2.43882e-05	0.00315091	2.63001
116150	NUS1	0.82089	6.21265	5.29825	2.44028e-05	0.00315091	2.662
118460	EXOSC6	0.940866	4.47883	5.29008	2.48905e-05	0.00318834	2.69887
2730	GCLM	1.81372	7.03814	5.29721	2.49642e-05	0.00318834	2.58924
91661	ZNF765	0.839965	5.12834	5.28691	2.50825e-05	0.00318834	2.68062
10621	POLR3F	0.910054	5.01145	5.2821	2.53763e-05	0.00320905	2.66533
11021	RAB35	0.6584	6.25115	5.26962	2.61554e-05	0.00329061	2.5889
79183	TTPAL	1.09909	5.62986	5.26409	2.65086e-05	0.00331804	2.59013
726	CAPN5	-1.12395	3.53394	-5.25673	2.69859e-05	0.0033584	2.63098
102723508	KANTR	-1.58961	0.729642	-5.25492	2.71049e-05	0.0033584	2.30656
90075	ZNF30	1.43076	2.80349	5.24476	2.77809e-05	0.00342486	2.58092
51095	TRNT1	1.12084	4.72193	5.24046	2.80722e-05	0.00344347	2.58713
54908	SPDL1	0.866879	6.41589	5.23235	2.86303e-05	0.00349446	2.46554
11069	RAPGEF4	-3.14713	-0.564164	-5.23413	2.90735e-05	0.00353099	2.34397
8187	ZNF239	1.63392	3.27092	5.22256	2.93858e-05	0.00355134	2.54935
9667	SAFB2	1.01917	5.92547	5.21442	2.99035e-05	0.00358942	2.46408
100874241	STARD13-AS	1.69803	-3.96024	5.21318	2.99935e-05	0.00358942	2.46682
317662	FAM149B1	-0.825188	4.19992	-5.21025	3.02083e-05	0.00359757	2.52355
57089	ENTPD7	1.49633	5.05093	5.20524	3.11779e-05	0.00367974	2.45387
8237	USP11	-0.891263	6.28351	-5.19697	3.11982e-05	0.00367974	2.41955
10144	FAM13A	-2.19934	3.91267	-5.20159	3.14548e-05	0.00368701	2.46997
4926	NUMA1	-0.77616	7.8407	-5.19222	3.15604e-05	0.00368701	2.36315
9704	DHX34	0.917159	4.39293	5.18033	3.24854e-05	0.00377709	2.43035
10983	CCNI	-0.848157	8.72744	-5.17533	3.28826e-05	0.00380523	2.2793
55035	NOL8	0.950575	6.64113	5.1631	3.38754e-05	0.00390171	2.32683
22868	FASTKD2	0.576094	6.01296	5.15995	3.41354e-05	0.00391329	2.34133
5428	POLG	-0.59372	5.84709	-5.15216	3.47888e-05	0.00396944	2.32914
375513	GUSBP4	1.46812	1.99985	5.15027	3.49488e-05	0.00396944	2.33284
2521	FUS	1.31806	7.83303	5.13903	3.66018e-05	0.00413803	2.21059
994	CDC25B	-1.02258	7.59391	-5.11598	3.7991e-05	0.00426152	2.19975
246243	RNASEH1	0.966016	4.76561	5.11543	3.80415e-05	0.00426152	2.28972
85379	KIAA1671	-0.561226	6.43794	-5.11033	3.85175e-05	0.00429522	2.20493
5165	PDK3	-1.06556	6.27216	-5.10483	3.90362e-05	0.00431497	2.21258
79084	WDR77	1.44833	4.72729	5.11238	3.90464e-05	0.00431497	2.24491
117246	FTSJ3	0.777871	6.84558	5.09232	4.02446e-05	0.00438853	2.14245
54884	RETSAT	-0.833154	5.27161	-5.09148	4.03273e-05	0.00438853	2.20227
116224	FAM122A	0.875261	3.96858	5.09115	4.03589e-05	0.00438853	2.24774
55288	RHOT1	-1.0593	5.81043	-5.09046	4.04275e-05	0.00438853	2.20282
54949	SDHAF2	0.870942	4.9211	5.08782	4.06885e-05	0.00439741	2.21525
1649	DDIT3	-1.30457	3.7251	-5.08565	4.09042e-05	0.00440133	2.23419
5903	RANBP2	0.877107	8.20521	5.08156	4.13137e-05	0.00442598	2.07197
4077	NBR1	-0.844063	7.36421	-5.07975	4.14963e-05	0.00442621	2.08141
64210	MMS19	-1.12846	5.59975	-5.06917	4.26081e-05	0.00452512	2.13776
55325	UFSP2	-0.701815	4.98911	-5.06247	4.32812e-05	0.0045768	2.14225
64432	MRPS25	0.975197	4.84667	5.04887	4.47413e-05	0.00471089	2.12839
22978	NT5C2	0.956239	7.15732	5.04622	4.50312e-05	0.00472115	2.03185
10452	TOMM40	0.794913	5.9951	5.04039	4.56763e-05	0.00476842	2.05778
126382	NR2C2AP	0.642927	3.93282	5.03574	4.61975e-05	0.00479712	2.12396
51754	TMEM8B	-1.24305	2.53878	-5.03446	4.63423e-05	0.00479712	2.06669
3476	IGBP1	-1.0098	6.23504	-5.02067	4.79279e-05	0.00491067	2.01657
27153	ZNF777	0.761327	4.54696	5.02017	4.79868e-05	0.00491067	2.07979
23216	TBC1D1	-0.80928	5.90303	-5.0195	4.80659e-05	0.00491067	2.00615
51633	OTUD6B	1.12822	5.32222	5.01802	4.82399e-05	0.00491067	2.03962
10432	RBM14	1.17273	5.65723	5.01257	4.91176e-05	0.00496308	2.0048
5976	UPF1	0.4719	7.07508	5.01006	4.9186e-05	0.00496308	1.94879
22984	PDCD11	1.24402	6.65258	5.01452	4.95279e-05	0.00496308	1.94355
147807	ZNF524	-1.29247	1.98942	-5.00692	4.95641e-05	0.00496308	1.96398
587	BCAT2	-0.821487	4.55808	-4.99743	5.07262e-05	0.00504014	2.00634
10199	MPHOSPH10	0.913288	6.51431	4.99645	5.0848e-05	0.00504014	1.93872
25827	FBXL2	-1.01234	2.41262	-4.99563	5.09499e-05	0.00504014	2.03937
55777	MBD5	-1.63708	4.49081	-4.99882	5.14563e-05	0.005065	2.02484
114883	OSBPL9	-0.566467	7.01202	-4.99033	5.16142e-05	0.005065	1.90456
8759	ADAM1A	1.59531	1.86018	4.98799	5.19103e-05	0.00507376	1.93582
57175	CORO1B	-0.905599	5.55822	-4.98003	5.29287e-05	0.00515278	1.93907
153642	ARSK	-1.25209	3.90704	-4.9775	5.3405e-05	0.00517859	1.95991
9669	EIF5B	0.769373	8.50841	4.96063	5.54995e-05	0.00536051	1.76145
50619	DEF6	-1.41532	1.96871	-4.95884	5.57427e-05	0.00536289	1.94146
9716	AQR	0.566506	6.69489	4.95208	5.66715e-05	0.00543094	1.8188
79034	C7orf26	0.746997	4.19386	4.9473	5.73379e-05	0.00547342	1.92245
987	LRBA	-0.796385	7.27511	-4.94449	5.77325e-05	0.00548973	1.79097
3664	IRF6	-2.22104	2.84497	-4.94124	5.81937e-05	0.00550988	1.63404
83463	MXD3	-1.79101	1.88709	-4.93984	5.83935e-05	0.00550988	1.83763
79932	KIAA0319L	-0.721189	5.91401	-4.92829	6.00658e-05	0.00564505	1.79534
148867	SLC30A7	0.89857	5.8286	4.92495	6.05594e-05	0.00564505	1.75735
359948	IRF2BP2	-1.02213	8.00464	-4.92802	6.06594e-05	0.00564505	1.72052
488	ATP2A2	0.729187	9.21535	4.92369	6.07465e-05	0.00564505	1.64568
1856	DVL2	-0.868809	5.03836	-4.9123	6.2462e-05	0.00578251	1.79208
23195	MDN1	1.07065	6.52922	4.91233	6.27115e-05	0.00578251	1.73706
116225	ZMYND19	1.14594	4.55211	4.90923	6.29328e-05	0.00578251	1.8247
3336	HSPE1	0.833602	5.83938	4.89763	6.47463e-05	0.00592491	1.7232
10217	CTDSPL	-1.0733	4.81672	-4.89716	6.49935e-05	0.00592491	1.71458
57602	USP36	0.907442	5.71933	4.89473	6.5207e-05	0.00592491	1.71772
9528	TMEM59	-0.649929	7.4246	-4.88387	6.69646e-05	0.00605347	1.64898
79004	CUEDC2	-0.630872	4.41606	-4.88214	6.72482e-05	0.00605347	1.74107
5937	RBMS1	0.681011	6.57026	4.88104	6.7429e-05	0.00605347	1.6541
1964	EIF1AX	0.571016	6.77748	4.87995	6.7609e-05	0.00605347	1.62392
163154	PRR22	1.69695	-1.188	4.871	6.91084e-05	0.00616523	1.39791
83786	FRMD8	0.928932	4.67036	4.85825	7.13005e-05	0.00633773	1.70203
29763	PACSIN3	-0.759622	4.05997	-4.85406	7.2036e-05	0.00637999	1.70711
27429	HTRA2	-0.580626	4.23838	-4.85086	7.26031e-05	0.00640709	1.68399
55164	SHQ1	0.841158	4.86261	4.84899	7.29361e-05	0.00641341	1.64988
5292	PIM1	-2.94907	5.73387	-4.85414	7.32192e-05	0.00641531	1.66024
8916	HERC3	-1.21979	5.04459	-4.84202	7.44055e-05	0.00649605	1.64276
79000	AUNIP	1.13767	3.52117	4.8386	7.48173e-05	0.00650884	1.6819
56980	PRDM10	-0.624338	4.94955	-4.83668	7.51697e-05	0.00651639	1.62903
54962	TIPIN	1.15879	4.08384	4.83068	7.62838e-05	0.00658968	1.62015
7627	ZNF75A	1.12137	4.45593	4.82439	7.74689e-05	0.00666324	1.62122
54926	UBE2R2	-0.893514	7.53797	-4.82329	7.76785e-05	0.00666324	1.48598
594839	SNORA33	1.92934	-0.843682	4.81909	7.8482e-05	0.00670871	1.31024
58526	MID1IP1	-1.45595	4.94721	-4.82309	7.89876e-05	0.00672849	1.56401
286140	RNF5P1	-1.42181	2.87943	-4.80815	8.06158e-05	0.00684342	1.59911
24144	TFIP11	0.61995	5.16947	4.80526	8.11886e-05	0.00686179	1.53016
57536	KIAA1328	-0.84771	3.05609	-4.80424	8.13917e-05	0.00686179	1.60455
57620	STIM2	0.924598	4.59315	4.79944	8.23549e-05	0.00691348	1.5408
10300	KATNB1	-1.19191	3.23113	-4.79839	8.25683e-05	0.00691348	1.58712
22905	EPN2	-0.865636	5.75066	-4.79001	8.42815e-05	0.00703292	1.47183
84969	TOX2	-1.42093	2.91646	-4.78729	8.51218e-05	0.00707896	1.55701
54955	C1orf109	1.00836	4.95449	4.78149	8.60612e-05	0.0071329	1.48836
10188	TNK2	-1.18972	4.34002	-4.7781	8.67814e-05	0.00714997	1.52697
402055	SRRD	0.805353	4.12557	4.77777	8.685e-05	0.00714997	1.50757
11325	DDX42	0.790588	7.69738	4.77334	8.77988e-05	0.00720391	1.36193
10045	SH2D3A	-1.48242	3.08764	-4.76424	8.97811e-05	0.007342	1.5154
51306	FAM13B	1.33553	5.95098	4.76509	9.1019e-05	0.0074	1.39504
4817	NIT1	-0.995114	3.40092	-4.75833	9.10936e-05	0.0074	1.49509
9049	AIP	-0.853035	4.73314	-4.75286	9.23252e-05	0.0074753	1.44814
7423	VEGFB	-1.18067	5.16968	-4.75028	9.29123e-05	0.00749809	1.43801
54806	AHI1	-0.800162	4.30419	-4.74669	9.37324e-05	0.00753947	1.4437
6813	STXBP2	-0.584699	5.69496	-4.74391	9.43753e-05	0.00756637	1.36467
338707	B4GALNT4	-1.46041	3.29718	-4.73338	9.68456e-05	0.00773913	1.41503
8568	RRP1	1.1017	5.22695	4.73034	9.75708e-05	0.00777177	1.3728
10367	MICU1	-0.677922	5.89018	-4.72502	9.8855e-05	0.00784473	1.31688
51759	C9orf78	0.56685	6.33014	4.72351	9.92216e-05	0.00784473	1.30474
25852	ARMC8	0.640431	5.66595	4.72259	9.94461e-05	0.00784473	1.31699
65083	NOL6	1.6242	5.34596	4.72554	0.000100267	0.00788415	1.33164
55159	RFWD3	0.760109	6.74178	4.71718	0.000100777	0.00789894	1.26872
221	ALDH3B1	-0.96584	3.2337	-4.71552	0.000101188	0.00790483	1.34608
11179	ZNF277	-0.700071	5.35755	-4.71428	0.000101497	0.00790483	1.34387
266977	ADGRF1	1.86439	0.801974	4.71019	0.000104105	0.00808234	1.33256
54606	DDX56	0.514002	5.84105	4.70238	0.000104505	0.00808776	1.26903
55751	TMEM184C	0.605578	6.02457	4.69757	0.000105748	0.00815819	1.2409
22864	R3HDM2	-1.10041	6.16023	-4.69364	0.000106847	0.00819912	1.27569
100505676	RRS1-AS1	2.5583	-2.67711	4.69812	0.000107228	0.00819912	1.2784
10492	SYNCRIP	0.668448	9.05054	4.69171	0.000107281	0.00819912	1.11241
51434	ANAPC7	0.569894	5.82786	4.68786	0.0001083	0.00825132	1.22211
414149	ACBD7	-1.14064	4.01559	-4.68259	0.000109711	0.00833294	1.32873
414189	AGAP6	1.70512	2.00699	4.68124	0.000110077	0.00833497	1.30454
5493	PPL	-2.23402	5.95461	-4.68159	0.000111655	0.00840702	1.27175
79798	ARMC5	1.23751	2.38694	4.67523	0.000111714	0.00840702	1.30825
54517	PUS7	1.12111	6.06685	4.67434	0.00011292	0.00847179	1.19317
55643	BTBD2	-1.08915	5.58589	-4.66833	0.000113709	0.00850496	1.21364
7008	TEF	-2.02966	3.39594	-4.66294	0.000116875	0.00871521	1.26813
3182	HNRNPAB	1.55788	7.91313	4.65361	0.000119576	0.00888955	1.06879
9522	SCAMP1	-0.789824	7.29439	-4.64533	0.000120231	0.00891126	1.07733
10785	WDR4	1.3244	2.71883	4.64271	0.000121007	0.00894174	1.2258
140809	SRXN1	1.46745	6.93015	4.63994	0.000123649	0.00909934	1.03171
26747	NUFIP1	1.38019	4.29191	4.63563	0.000123881	0.00909934	1.20012
348654	GEN1	1.18917	5.25029	4.63286	0.000124956	0.00913901	1.13189
56983	POGLUT1	1.19402	4.28127	4.62896	0.000125166	0.00913901	1.16651
100287569	LINC00173	-2.45306	-0.948589	-4.62831	0.000126382	0.00920036	1.04639
9673	SLC25A44	1.12289	5.41141	4.61756	0.00012917	0.00934669	1.09453
5989	RFX1	-0.945018	3.89932	-4.61532	0.000129437	0.00934669	1.16684
5991	RFX3	-1.63179	4.28815	-4.6201	0.00012981	0.00934669	1.14987
402682	UFSP1	2.41225	-1.6903	4.61517	0.000129916	0.00934669	0.989701
27340	UTP20	1.47485	6.44623	4.61599	0.000131122	0.0094059	1.00739
901	CCNG2	-1.94238	6.91404	-4.61048	0.000132905	0.00950604	1.02457
5050	PAFAH1B3	-0.791589	4.51366	-4.59763	0.000135189	0.00963345	1.1026
1665	DHX15	0.530789	8.23509	4.59678	0.000135472	0.00963345	0.904871
6618	SNAPC2	-0.862929	3.2418	-4.58332	0.000140032	0.0099259	1.08486
5605	MAP2K2	-0.601743	6.10305	-4.58227	0.000140394	0.0099259	0.957704
7536	SF1	0.942412	8.30161	4.57669	0.000143811	0.0101383	0.852664
100009676	ZBTB11-AS1	1.15231	1.44726	4.5711	0.000144303	0.0101438	1.04586
80789	INTS5	0.720354	4.15798	4.56104	0.00014792	0.0103333	1.02404
23367	LARP1	0.57045	8.98749	4.55956	0.000148459	0.0103333	0.789064
728411	GUSBP1	1.12878	2.48291	4.55933	0.000148542	0.0103333	1.04672
8536	CAMK1	-0.841775	2.3368	-4.55895	0.000148684	0.0103333	1.04025
23410	SIRT3	-0.759307	2.86834	-4.55465	0.000150262	0.0104135	1.04193
100874094	ZNF197-AS1	2.41414	-3.81147	4.5462	0.000155593	0.0107525	0.991078
7316	UBC	-1.17342	9.46096	-4.54205	0.000157182	0.0108319	0.721993
9107	MTMR6	0.710442	6.33198	4.53451	0.000157895	0.0108505	0.854824
5900	RALGDS	-1.63102	5.52205	-4.53185	0.000161165	0.0110301	0.939679
55153	SDAD1	1.2857	6.45946	4.53113	0.000161452	0.0110301	0.811838
10598	AHSA1	0.571119	7.18175	4.52444	0.000161858	0.0110301	0.783664
103021165	CASC19	1.99577	-3.85375	4.52216	0.000164022	0.0111467	0.934285
23125	CAMTA2	-0.876648	4.84179	-4.51744	0.000164668	0.0111597	0.8752
29855	UBN1	0.698362	6.4744	4.51371	0.000166189	0.0112317	0.795317
221806	VWDE	-0.925724	1.82987	-4.50631	0.00016924	0.0114065	0.924876
51808	PHAX	0.479404	6.70269	4.50409	0.000170167	0.0114177	0.758059
693216	MIR631	1.37052	-3.96024	4.50369	0.000170337	0.0114177	0.929071
10314	LANCL1	-0.771121	6.34603	-4.50098	0.000171475	0.0114626	0.781176
55677	IWS1	0.848479	6.44297	4.49545	0.000173825	0.0115882	0.760579
140775	SMCR8	0.530923	6.14909	4.49186	0.00017537	0.0116499	0.742562
79142	PHF23	0.535161	5.41877	4.49109	0.000175701	0.0116499	0.791336
196394	AMN1	-1.59185	2.71779	-4.48433	0.000178647	0.0117595	0.882857
79699	ZYG11B	-1.00348	6.7834	-4.48741	0.000178693	0.0117595	0.708646
25977	NECAP1	0.828785	5.41479	4.484	0.000178792	0.0117595	0.783129
84085	FBXO30	1.08239	5.54606	4.4826	0.000180427	0.0118354	0.759852
23404	EXOSC2	0.738918	5.46146	4.47224	0.000184046	0.0120405	0.730636
56910	STARD7	0.781769	7.80912	4.46978	0.000185162	0.0120813	0.631775
54505	DHX29	0.702024	6.73039	4.46142	0.00018901	0.0122997	0.646962
22983	MAST1	-3.22022	1.42376	-4.4658	0.000189516	0.0123	0.72764
222068	TMED4	-0.54344	6.96768	-4.45534	0.000191859	0.0123511	0.629757
116987	AGAP1	-0.526677	6.22627	-4.45519	0.000191934	0.0123511	0.669289
23623	RUSC1	-0.832582	4.65001	-4.45438	0.000192316	0.0123511	0.766969
11222	MRPL3	0.710458	7.16625	4.4536	0.000192683	0.0123511	0.618088
84343	HPS3	-1.09329	5.98997	-4.45787	0.000193051	0.0123511	0.653065
11091	WDR5	0.693745	6.66175	4.45225	0.000193325	0.0123511	0.651512
1107	CHD3	-0.535714	7.58127	-4.44825	0.000195239	0.0124258	0.607813
64789	EXO5	1.2827	3.07283	4.44769	0.000195507	0.0124258	0.791456
57153	SLC44A2	-1.23672	7.12895	-4.44869	0.000197643	0.0125291	0.629233
10772	SRSF10	0.943696	7.58103	4.44506	0.000198548	0.0125541	0.562627
79159	NOL12	0.992789	2.79909	4.43807	0.000200196	0.0126257	0.779271
23211	ZC3H4	0.940982	5.7594	4.43473	0.000201846	0.0126809	0.640203
85021	REPS1	0.70025	5.67917	4.43421	0.000202104	0.0126809	0.647738
80196	RNF34	0.651717	5.47704	4.42268	0.000207924	0.0130128	0.610875
64328	XPO4	0.716672	6.69583	4.42121	0.000208676	0.0130266	0.573031
3187	HNRNPH1	0.688473	9.0264	4.41397	0.000212432	0.0131757	0.440461
1983	EIF5	1.07764	8.69321	4.41896	0.000212603	0.0131757	0.457463
122809	SOCS4	0.9945	6.18898	4.41611	0.000212675	0.0131757	0.556056
11218	DDX20	0.826033	5.2835	4.41224	0.000213335	0.0131833	0.58419
81858	SHARPIN	-0.84948	3.88485	-4.4057	0.000216798	0.0133015	0.6785
5210	PFKFB4	-3.48511	4.36965	-4.41093	0.000216836	0.0133015	0.686584
94104	PAXBP1	1.13455	5.8068	4.41008	0.000216875	0.0133015	0.575143
267002	PGBD2	1.06362	2.5009	4.4043	0.000217549	0.0133095	0.705816
51351	ZNF117	1.32494	3.81455	4.40227	0.000218635	0.0133427	0.684298
83707	TRPT1	-1.32606	3.29526	-4.39999	0.000219869	0.0133806	0.695601
641649	TMEM91	-1.27902	0.0112085	-4.39911	0.000220347	0.0133806	0.545051
23252	OTUD3	0.773951	4.77275	4.38724	0.000226879	0.0137433	0.549081
407835	LOC407835	-1.00484	2.62908	-4.38537	0.000227928	0.0137728	0.664154
414196	CELF2-AS1	1.24129	-4.18907	4.38041	0.000230724	0.0139075	0.64951
55893	ZNF395	-1.55339	6.59056	-4.38458	0.000231324	0.0139095	0.439568
3996	LLGL1	-0.862447	4.65093	-4.3755	0.000233533	0.014008	0.541566
54619	CCNJ	1.27216	5.15525	4.37894	0.00023455	0.0140346	0.544355
90586	AOC4P	1.14196	-4.21978	4.36974	0.000236866	0.0141387	0.622254
79707	NOL9	1.40804	5.7355	4.37271	0.000238159	0.0141815	0.474174
172	AFG3L1P	1.15423	3.25276	4.3621	0.000241365	0.014297	0.611266
51043	ZBTB7B	-1.47785	4.94515	-4.36664	0.000241582	0.014297	0.583512
54888	NSUN2	1.57701	7.33644	4.36645	0.000241847	0.014297	0.389655
9961	MVP	-0.765805	6.08947	-4.36014	0.000242536	0.0143032	0.40403
51105	PHF20L1	0.876547	6.57828	4.35791	0.00024387	0.0143207	0.422487
56919	DHX33	1.18711	5.97696	4.36284	0.000244	0.0143207	0.430868
134510	UBLCP1	1.01762	5.81038	4.35863	0.000245219	0.0143579	0.428812
729678	LINC00847	-0.92016	2.65577	-4.35416	0.000246132	0.014377	0.594446
10493	VAT1	-1.16462	7.90963	-4.35508	0.000248694	0.0144922	0.328886
84294	UTP23	0.774897	5.59124	4.34222	0.000253471	0.0147022	0.41896
7290	HIRA	0.948978	5.37517	4.34218	0.000253497	0.0147022	0.435383
54552	GNL3L	1.02044	6.94997	4.34555	0.00025453	0.0147273	0.35152
100132074	FOXO6	-2.54866	1.80651	-4.34375	0.000255707	0.0147606	0.46471
83874	TBC1D10A	-1.5087	3.60047	-4.33089	0.000261215	0.0150197	0.539438
2130	EWSR1	0.663329	7.56663	4.32968	0.00026142	0.0150197	0.299539
4134	MAP4	-0.512022	9.11879	-4.32737	0.000262908	0.0150699	0.219153
245938	DEFB125	1.36805	-4.15836	4.32604	0.000263773	0.0150842	0.529237
160	AP2A1	-0.852517	6.39675	-4.32322	0.000265611	0.0151321	0.342259
692057	SNORD12	1.93796	-2.04665	4.32286	0.000265843	0.0151321	0.383453
93624	TADA2B	0.705204	5.10792	4.32092	0.00026712	0.0151696	0.40263
221785	ZSCAN25	0.811943	3.97162	4.31914	0.000268292	0.015201	0.471323
7296	TXNRD1	1.60958	9.87441	4.32315	0.000268969	0.0152042	0.130817
6558	SLC12A2	0.945604	6.93654	4.31289	0.00027289	0.0153748	0.332524
54480	CHPF2	1.1298	5.51779	4.31638	0.000273241	0.0153748	0.355678
155061	ZNF746	0.725094	4.88133	4.31049	0.000274064	0.0153858	0.409335
84250	SLF1	0.721554	4.57931	4.3083	0.00027555	0.0154339	0.387964
54858	PGPEP1	-1.97088	4.88482	-4.31081	0.000277239	0.0154932	0.376097
23097	CDK19	-1.39514	5.60828	-4.30715	0.000279746	0.0155977	0.391607
79072	FASTKD3	1.03225	4.29318	4.2997	0.000281446	0.0156569	0.401296
136051	ZNF786	1.29527	3.34985	4.29674	0.000283503	0.0157357	0.466448
6432	SRSF7	0.971106	7.13277	4.29876	0.000284684	0.0157656	0.246053
285381	DPH3	0.79953	5.31731	4.29327	0.000285935	0.0157992	0.306439
51517	NCKIPSD	-1.71845	4.25	-4.2926	0.00028991	0.0159723	0.390839
5229	PGGT1B	0.884566	5.29346	4.28702	0.000290369	0.0159723	0.328185
168850	ZNF800	0.99817	5.99836	4.28711	0.000291203	0.0159823	0.290672
130074	FAM168B	0.433282	7.98499	4.28271	0.000293465	0.0160417	0.177226
1915	EEF1A1	-0.59078	10.9506	-4.2819	0.00029405	0.0160417	0.0244078
10791	VAMP5	-1.7856	0.432001	-4.28125	0.000294521	0.0160417	0.286316
3840	KPNA4	0.700847	7.96468	4.28073	0.000294901	0.0160417	0.164904
10963	STIP1	0.920816	8.48272	4.27875	0.000299888	0.0162769	0.132492
51010	EXOSC3	0.753195	5.45361	4.27187	0.0003014	0.0163228	0.264194
101928994	LOC101928994	2.69741	-3.14473	4.27397	0.000303477	0.0163991	0.312443
1861	TOR1A	0.745499	5.76199	4.26487	0.000306638	0.0165335	0.256133
6428	SRSF3	1.0276	8.88485	4.2673	0.000308489	0.0165969	0.0850295
283237	TTC9C	-1.12342	4.82886	-4.26191	0.000309409	0.0166099	0.308139
868	CBLB	-0.978081	4.74031	-4.25565	0.000313674	0.0167303	0.266367
100101490	MCTS2P	1.18468	3.3174	4.25557	0.000313736	0.0167303	0.338193
286343	LURAP1L	-1.61223	3.37807	-4.25486	0.000314289	0.0167303	0.345946
30815	ST6GALNAC6	-1.08809	4.68345	-4.25587	0.000314379	0.0167303	0.269951
497190	CLEC18B	2.40418	-3.28895	4.25776	0.000315791	0.016769	0.347738
1981	EIF4G1	0.882281	9.60615	4.25359	0.000319044	0.0168719	0.00915353
2934	GSN	-0.961402	7.70289	-4.251	0.000319608	0.0168719	0.150065
23635	SSBP2	-1.86696	3.78276	-4.25239	0.000319986	0.0168719	0.351254
100505518	EDNRB-AS1	1.18682	-4.21978	4.24633	0.000320956	0.0168719	0.342306
55703	POLR3B	1.17737	4.93577	4.25066	0.000321166	0.0168719	0.229826
692204	SNORD88C	1.55176	-3.7575	4.24302	0.00032564	0.0170437	0.337961
23164	MPRIP	0.817945	7.52862	4.24257	0.000325826	0.0170437	0.0387423
5607	MAP2K5	-0.892667	3.93837	-4.23891	0.000326869	0.0170618	0.284353
23646	PLD3	-0.909292	6.05832	-4.23185	0.000333286	0.0173392	0.124536
11102	RPP14	0.795736	5.14385	4.23036	0.000333824	0.0173392	0.194352
10994	ILVBL	-1.04138	5.28687	-4.22977	0.000334303	0.0173392	0.220777
9486	CHST10	1.07853	2.84456	4.22741	0.000336252	0.0174035	0.264049
8218	CLTCL1	-0.820956	2.95444	-4.22546	0.000337867	0.0174503	0.276418
10362	HMG20B	-0.807424	5.80881	-4.22386	0.000339206	0.0174553	0.128128
3836	KPNA1	0.504728	6.96984	4.22291	0.000339995	0.0174553	0.0757697
348487	FAM131C	-2.54814	-1.15338	-4.22687	0.000340662	0.0174553	0.238129
84254	CAMKK1	-1.54893	1.88766	-4.22194	0.000340809	0.0174553	0.293373
23760	PITPNB	0.983333	7.25933	4.22575	0.000341604	0.0174595	0.0569168
196483	EEF2KMT	1.13289	2.85023	4.2108	0.000350281	0.0178658	0.267996
4552	MTRR	0.98328	5.70328	4.2103	0.000352523	0.0179091	0.0948289
63894	VIPAS39	-0.711981	5.24076	-4.20813	0.000352589	0.0179091	0.1591
5331	PLCB3	-0.626502	5.90392	-4.20501	0.000355306	0.0180095	0.0993576
1653	DDX1	0.467749	7.54173	4.20418	0.000356036	0.0180095	0.00392829
9816	URB2	2.14273	5.11597	4.20484	0.000359587	0.0181517	0.121884
29924	EPN1	-0.616767	6.37802	-4.19912	0.000360496	0.0181603	0.0460404
10999	SLC27A4	0.738678	4.68324	4.19737	0.00036205	0.0182012	0.139714
25879	DCAF13	0.895597	6.94547	4.19228	0.000367738	0.0184439	0.0121347
10957	PNRC1	-1.88044	6.63195	-4.19473	0.000368617	0.0184439	0.0442239
100507250	LOC100507250	-2.37609	-2.28758	-4.19416	0.000369134	0.0184439	0.168899
112858	TP53RK	1.12416	4.78912	4.18869	0.000372585	0.0185785	0.100824
1407	CRY1	1.47669	5.27224	4.18488	0.000377634	0.0187768	0.0328279
55226	NAT10	0.782583	6.79738	4.17975	0.000378092	0.0187768	-0.0179199
221895	JAZF1	-2.02903	3.4264	-4.1822	0.000380117	0.0188392	0.199328
9203	ZMYM3	-1.2937	6.11226	-4.18042	0.000381779	0.0188457	0.0251778
25941	TPGS2	-0.585256	6.84653	-4.17508	0.000382457	0.0188457	-0.0158242
124446	TMEM219	-1.00518	4.62887	-4.17498	0.000382552	0.0188457	0.108105
100131998	RRN3P3	1.25632	1.26972	4.17211	0.000385263	0.018936	0.14175
53371	NUP54	0.700286	5.95452	4.1714	0.00038593	0.018936	-5.54026e-05
57561	ARRDC3	-1.80467	7.57204	-4.17164	0.000390099	0.0191024	-0.0994805
4007	PRICKLE3	-1.0588	3.65687	-4.16404	0.000392987	0.0192055	0.134268
100616417	MIR4786	1.32625	-4.03676	4.16203	0.000394933	0.0192622	0.158952
100506469	TMEM147-AS1	1.36096	0.849267	4.16035	0.000396564	0.0193034	0.133691
79147	FKRP	0.846395	3.08711	4.15873	0.000398154	0.0193079	0.122598
195828	ZNF367	1.45038	5.00573	4.16322	0.00039823	0.0193079	0.0303179
9867	PJA2	-1.05034	7.92823	-4.15939	0.000401993	0.0194519	-0.121569
254552	NUDT8	-1.56085	-0.0380552	-4.15279	0.000404009	0.0195109	0.023432
7372	UMPS	0.957396	5.34718	4.15146	0.000405815	0.0195596	-0.0155299
7327	UBE2G2	0.883793	6.22304	4.14906	0.000407861	0.0196197	-0.062277
6498	SKIL	1.0514	7.02407	4.14977	0.000411589	0.0197603	-0.0937629
54968	TMEM70	0.757039	4.72455	4.14311	0.000413738	0.0197863	0.0142608
5333	PLCD1	-1.79618	2.14477	-4.14535	0.000414907	0.0197863	0.12339
51318	MRPL35	0.416618	5.67063	4.14175	0.000415126	0.0197863	-0.0691257
2542	SLC37A4	-0.886843	4.36751	-4.14153	0.000415357	0.0197863	0.0334585
9221	NOLC1	1.07887	7.86396	4.14376	0.000417699	0.0198593	-0.17611
572	BAD	-1.1285	3.72557	-4.13532	0.000421744	0.0200003	0.0534845
56927	GPR108	-0.582786	4.81374	-4.13467	0.000422423	0.0200003	-0.0257513
54454	ATAD2B	0.848979	5.49355	4.13401	0.000423109	0.0200003	-0.0162472
1781	DYNC1I2	-0.566416	6.46383	-4.13136	0.000425873	0.0200346	-0.10189
677825	SNORA44	1.68953	-1.00263	4.13098	0.000426265	0.0200346	-0.052261
10078	TSSC4	0.778085	3.37759	4.13097	0.000426285	0.0200346	0.0590851
23277	CLUH	0.594237	6.17915	4.1297	0.000427611	0.0200585	-0.0949245
1844	DUSP2	2.29775	-0.179108	4.12812	0.000430895	0.020174	-0.0305774
63898	SH2D4A	0.885349	4.83731	4.1253	0.000432266	0.0201996	-0.0705966
51728	POLR3K	0.906585	3.54227	4.11918	0.000438821	0.0203715	0.0386353
201134	CEP112	-1.02813	3.08377	-4.11917	0.000438825	0.0203715	0.0385674
55768	NGLY1	-1.11728	5.46938	-4.12339	0.000439092	0.0203715	-0.10784
9572	NR1D1	-1.99208	3.2239	-4.12323	0.000439266	0.0203715	0.0518945
119504	ANAPC16	-0.414955	6.46855	-4.11677	0.00044142	0.0203979	-0.132308
4238	MFAP3	0.716982	6.11666	4.1167	0.000441499	0.0203979	-0.144853
85389	SNORD14C	2.42624	-1.82432	4.11672	0.000445901	0.0205618	-0.0306997
22916	NCBP2	0.79519	7.13316	4.11223	0.000446721	0.0205618	-0.218376
3301	DNAJA1	1.41828	8.70171	4.10636	0.000457811	0.0210228	-0.292769
1736	DKC1	1.33631	7.43168	4.10579	0.000458453	0.0210228	-0.230266
57095	PITHD1	0.943064	5.3687	4.09969	0.000461103	0.0211049	-0.143837
85365	ALG2	1.05728	5.90467	4.10204	0.000462323	0.0211064	-0.157552
100133036	FAM95B1	1.23532	-4.21978	4.09673	0.000463717	0.0211064	0.00341488
100885782	MYO16-AS1	1.23532	-4.21978	4.09673	0.000463717	0.0211064	0.00341488
26973	CHORDC1	1.4163	5.82054	4.09917	0.000465954	0.021169	-0.19528
145483	FAM161B	-1.04905	3.23493	-4.09316	0.000467799	0.0212135	-0.0159938
64412	GZF1	1.04302	4.80681	4.08613	0.000476581	0.0215441	-0.115152
115330	GPR146	-2.95838	0.960902	-4.08949	0.000477143	0.0215441	-0.0637014
55527	FEM1A	0.868527	5.06959	4.08455	0.000477801	0.0215441	-0.162794
3312	HSPA8	1.10361	11.1305	4.08807	0.000478804	0.0215441	-0.466264
9836	LCMT2	1.31264	3.61251	4.0842	0.00047948	0.0215441	-0.0364963
5195	PEX14	-0.765187	4.13216	-4.08111	0.000481864	0.0216117	-0.0964995
6386	SDCBP	-0.615396	8.09046	-4.07837	0.000485116	0.0217178	-0.325918
114876	OSBPL1A	-0.830532	5.56974	-4.077	0.000486751	0.0217513	-0.171656
25983	NGDN	0.509087	5.25347	4.07438	0.000489891	0.0218518	-0.180961
54762	GRAMD1C	-1.06413	2.38028	-4.07246	0.000492217	0.0219157	-0.0668052
9299	SNORD30	2.14176	-1.03083	4.06988	0.000495347	0.0220151	-0.154911
128338	DRAM2	-0.682471	5.3495	-4.06575	0.00050039	0.022199	-0.213252
9391	CIAO1	0.428111	6.51917	4.05514	0.000513604	0.0227283	-0.305997
29880	ALG5	0.714805	5.25544	4.05469	0.000514172	0.0227283	-0.223633
115708	TRMT61A	1.12431	3.4144	4.05023	0.000519835	0.0229373	-0.106532
29937	NENF	-0.593372	4.63359	-4.04645	0.000524689	0.0231099	-0.224054
51534	VTA1	0.388348	6.58279	4.04324	0.000528839	0.0231832	-0.322097
83858	ATAD3B	1.50608	3.39469	4.04737	0.000529013	0.0231832	-0.142681
55322	C5orf22	0.719969	5.99454	4.04297	0.000529189	0.0231832	-0.306268
23589	CARHSP1	-1.20928	5.5989	-4.04458	0.000532631	0.0232924	-0.242363
6419	SETMAR	1.25092	3.15145	4.035	0.000539646	0.0235572	-0.112404
64320	RNF25	0.657015	3.75033	4.03361	0.000541496	0.0235959	-0.177006
55759	WDR12	0.807737	5.73885	4.03056	0.000545564	0.0237311	-0.32727
10670	RRAGA	-0.50306	6.05625	-4.02842	0.000548445	0.0238142	-0.328687
3052	HCCS	0.912383	5.53997	4.02793	0.000550229	0.0238494	-0.329715
79966	SCD5	-1.26797	4.97215	-4.02839	0.000553098	0.0238902	-0.210564
79899	PRR5L	-1.16721	1.16796	-4.02496	0.000553117	0.0238902	-0.159104
345275	HSD17B13	-2.5064	-2.40767	-4.0273	0.000555657	0.0239577	-0.186212
439921	MXRA7	-0.598277	5.4547	-4.02075	0.000558869	0.0240539	-0.403505
2972	BRF1	0.538178	4.52036	4.01854	0.000561911	0.0241243	-0.242831
54913	RPP25	1.10318	2.57153	4.01813	0.000562471	0.0241243	-0.16047
159371	SLC35G1	1.85263	2.18281	4.02087	0.000564472	0.0241679	-0.168064
57555	NLGN2	-0.613973	4.96425	-4.01588	0.000565581	0.0241731	-0.321736
494143	CHAC2	1.12563	2.80704	4.01257	0.000570194	0.024328	-0.197271
27175	TUBG2	-0.763966	2.75581	-4.00867	0.000575682	0.0245194	-0.213179
83932	SPRTN	1.22811	4.96569	4.01107	0.000578179	0.0245831	-0.320141
54497	HEATR5B	-0.564528	5.5619	-4.0054	0.000580325	0.0246317	-0.368717
64856	VWA1	-0.914771	3.91419	-4.00399	0.000582333	0.0246508	-0.257436
5127	CDK16	-0.670142	7.21768	-4.00367	0.000582785	0.0246508	-0.476287
57586	SYT13	1.55122	-1.7162	4.00304	0.000585046	0.0247038	-0.184219
55794	DDX28	1.17497	2.87891	3.99733	0.000591924	0.0249363	-0.205199
205327	C2orf69	0.548855	5.92236	3.99577	0.000594197	0.0249363	-0.388131
6621	SNAPC4	0.857521	4.09309	3.99565	0.000594373	0.0249363	-0.256296
284697	BTBD8	-2.029	0.124738	-3.99605	0.000594845	0.0249363	-0.25884
4860	PNP	0.715679	5.94234	3.99441	0.000596183	0.0249363	-0.413539
60528	ELAC2	0.552929	6.2388	3.99407	0.000596679	0.0249363	-0.447713
7543	ZFX	0.554446	6.55257	3.9934	0.000597666	0.0249363	-0.46601
55854	ZC3H15	0.47366	7.42272	3.98405	0.00061154	0.0254403	-0.511347
7436	VLDLR	-1.41609	5.19879	-3.98796	0.000611821	0.0254403	-0.408043
10577	NPC2	-0.652486	6.35958	-3.97987	0.000617838	0.0256471	-0.4717
64754	SMYD3	-0.969202	4.40719	-3.9786	0.000619761	0.0256834	-0.372544
7156	TOP3A	0.802928	5.15764	3.97168	0.000630379	0.02604	-0.437236
57716	PRX	-1.30808	1.94495	-3.97161	0.000630489	0.02604	-0.250461
6792	CDKL5	-1.1553	3.25127	-3.96927	0.000634106	0.0261454	-0.268246
23608	MKRN1	-1.09959	7.72417	-3.96795	0.000642511	0.0264475	-0.546742
57519	STARD9	-0.634714	2.26021	-3.95659	0.000654143	0.0268812	-0.353156
56987	BBX	-1.25006	7.29897	-3.95892	0.000656861	0.0269258	-0.60725
100128770	LOC100128770	2.00653	-3.18814	3.95857	0.000657423	0.0269258	-0.289792
134430	WDR36	0.766546	6.85624	3.95363	0.000658907	0.0269416	-0.579279
3588	IL10RB	-0.559102	5.00959	-3.94982	0.000665083	0.0271489	-0.458679
51160	VPS28	-0.61847	5.16011	-3.94343	0.000675588	0.0275319	-0.48006
79003	MIS12	1.12617	4.9601	3.94599	0.000677972	0.0275832	-0.479359
819	CAMLG	-1.12818	5.67993	-3.93963	0.000688581	0.0278108	-0.534587
54680	ZNHIT6	1.09712	5.82035	3.93859	0.000690348	0.0278108	-0.594199
284439	SLC25A42	-2.05743	2.22331	-3.93839	0.000690671	0.0278108	-0.33051
220004	PPP1R32	-2.11045	-1.28067	-3.93672	0.000691289	0.0278108	-0.370076
115509	ZNF689	1.01748	3.09666	3.93391	0.000691533	0.0278108	-0.377624
7106	TSPAN4	-0.706068	3.85973	-3.93366	0.000691965	0.0278108	-0.492615
2553	GABPB1	0.734943	5.97576	3.9336	0.000692057	0.0278108	-0.53518
25854	FAM149A	-1.65898	0.499247	-3.93326	0.000692634	0.0278108	-0.394859
11040	PIM2	-1.16457	3.98568	-3.93299	0.000696317	0.027913	-0.426303
11337	GABARAP	-0.810044	6.84548	-3.93065	0.000698025	0.0279358	-0.611658
58480	RHOU	-1.95272	3.32873	-3.93321	0.000699474	0.0279482	-0.350748
5870	RAB6A	-0.604327	8.58332	-3.92769	0.000702162	0.0279687	-0.687928
27130	INVS	-1.16674	3.34012	-3.92798	0.000702267	0.0279687	-0.40686
57053	CHRNA10	2.29745	-1.56758	3.93012	0.000703577	0.0279755	-0.411674
55186	SLC25A36	-0.961741	6.992	-3.92119	0.000720329	0.0285614	-0.639733
285343	TCAIM	-0.568691	5.53212	-3.91709	0.000720641	0.0285614	-0.575335
57658	CALCOCO1	-0.686853	4.92872	-3.91104	0.000731399	0.0289392	-0.520473
201626	PDE12	0.941932	6.14509	3.91351	0.000732534	0.0289392	-0.626622
54107	POLE3	0.807248	7.03	3.90885	0.000736124	0.0290343	-0.658812
5575	PRKAR1B	-1.12643	4.25517	-3.90536	0.000741647	0.0292052	-0.444853
9927	MFN2	0.443016	7.03879	3.90217	0.000747451	0.0293587	-0.699021
26286	ARFGAP3	-0.711863	5.91228	-3.90191	0.000747939	0.0293587	-0.634281
91056	AP5B1	0.840158	4.78136	3.89678	0.000757394	0.0296823	-0.529326
10514	MYBBP1A	1.17842	6.04091	3.89982	0.000758944	0.0296932	-0.657011
10189	ALYREF	0.566809	5.98765	3.89533	0.00076009	0.0296932	-0.649691
55161	TMEM33	1.02424	7.39532	3.89849	0.000761398	0.029697	-0.727933
55687	TRMU	0.663415	3.49444	3.89189	0.000766515	0.0298491	-0.511752
11258	DCTN3	-0.55205	4.47299	-3.89111	0.000767984	0.0298589	-0.564724
51141	INSIG2	-1.81935	5.85413	-3.89266	0.000772331	0.0299804	-0.662323
23770	FKBP8	-0.858052	7.04537	-3.88939	0.000776007	0.0300383	-0.725764
112483	SAT2	-0.96906	4.03009	-3.88708	0.000776467	0.0300383	-0.589757
22898	DENND3	-1.12218	4.26801	-3.88813	0.000777496	0.0300383	-0.546289
406896	MIR103A2	1.79882	-3.06495	3.88854	0.000780139	0.030093	-0.440884
60625	DHX35	0.854825	3.61951	3.88308	0.000783216	0.0301643	-0.545121
100533955	SENP3-EIF4A1	2.35315	-2.15833	3.88404	0.000788754	0.0303299	-0.503338
7574	ZNF26	1.0342	4.32984	3.87457	0.0008005	0.0307334	-0.579845
10112	KIF20A	-1.22481	7.17463	-3.87588	0.000804628	0.0308437	-0.751642
9095	TBX19	-1.58668	0.710803	-3.86889	0.000810908	0.0310316	-0.498049
10290	SPEG	-1.48293	1.81556	-3.86831	0.000812062	0.0310316	-0.478815
6919	TCEA2	-0.936756	3.71563	-3.86479	0.000819075	0.031251	-0.573005
169611	OLFML2A	-1.22508	4.76473	-3.8676	0.000821043	0.0312774	-0.62987
5095	PCCA	-0.862185	3.33794	-3.86269	0.000823288	0.031284	-0.523821
10482	NXF1	0.888588	6.27857	3.86428	0.000823767	0.031284	-0.731604
4683	NBN	0.534542	7.76442	3.86101	0.000826689	0.0313465	-0.785791
88745	RRP36	1.11631	5.75365	3.86298	0.000830351	0.0314367	-0.722196
8481	OFD1	0.80416	5.20303	3.85839	0.000832007	0.0314509	-0.695962
84154	RPF2	0.839544	6.16968	3.85663	0.000837107	0.031595	-0.755882
8546	AP3B1	-0.448989	7.13362	-3.85321	0.000842618	0.0317541	-0.82165
9569	GTF2IRD1	-1.20925	5.22349	-3.85475	0.000847203	0.0318779	-0.678907
9110	MTMR4	-0.765467	6.18428	-3.84897	0.000851397	0.0319867	-0.737556
6095	RORA	-2.83504	3.91044	-3.85143	0.000854099	0.0320392	-0.528285
9500	MAGED1	-0.544003	7.5189	-3.84686	0.000855802	0.032054	-0.836019
10146	G3BP1	1.08657	8.58035	3.84303	0.000871768	0.0326023	-0.919656
122961	ISCA2	-0.658731	4.01453	-3.83578	0.000879302	0.032834	-0.643818
203328	SUSD3	-2.10858	0.190048	-3.83702	0.000884633	0.0329828	-0.550261
148753	FAM163A	1.76882	-3.68048	3.8356	0.0008877	0.033047	-0.561514
619567	SNORD2	1.39202	-0.756066	3.83067	0.000890359	0.0330756	-0.647542
10163	WASF2	-1.12877	8.50279	-3.83401	0.000891166	0.0330756	-0.934597
6884	TAF13	1.15563	5.74551	3.83117	0.000897343	0.0332226	-0.801975
126298	IRGQ	0.794232	5.42599	3.82723	0.00089788	0.0332226	-0.768343
1725	DHPS	-0.845518	5.3567	-3.82663	0.000899188	0.0332226	-0.76082
995	CDC25C	-1.45319	3.89916	-3.82921	0.000901652	0.0332635	-0.647651
7247	TSN	0.507686	7.02072	3.82096	0.000911745	0.0335854	-0.880636
57655	GRAMD1A	-1.43485	5.67359	-3.82325	0.00091484	0.0336488	-0.762433
8602	NOP14	0.951922	6.92719	3.81994	0.00092226	0.033871	-0.904496
7257	TSNAX	0.580363	6.18557	3.81553	0.000923909	0.0338808	-0.843376
51479	ANKFY1	0.652065	6.47028	3.81382	0.00092779	0.0339723	-0.854887
3770	KCNJ14	1.16722	1.83073	3.81007	0.000936318	0.0342335	-0.611435
9	NAT1	0.977755	2.74714	3.80796	0.000941167	0.0343596	-0.618288
10965	ACOT2	-0.945632	1.87347	-3.80632	0.000944936	0.0344082	-0.610478
79877	DCAKD	-0.874354	3.75061	-3.80616	0.000945302	0.0344082	-0.715612
79940	LINC00472	1.08691	1.53451	3.80842	0.000948297	0.034466	-0.785749
23548	TTC33	-0.821793	4.5559	-3.80133	0.000956522	0.0346777	-0.808685
126282	TNFAIP8L1	-1.67073	3.73257	-3.80479	0.000956947	0.0346777	-0.70439
8417	STX7	-0.761202	6.28616	-3.79868	0.000962737	0.034836	-0.876046
9779	TBC1D5	-0.756454	6.12878	-3.79682	0.000967115	0.0349429	-0.882365
100423037	MIR3176	1.8382	-1.77007	3.79461	0.000972346	0.0350473	-0.696598
23536	ADAT1	1.08568	4.61521	3.79652	0.000972861	0.0350473	-0.769689
200312	RNF215	-1.41485	2.03303	-3.79148	0.000979807	0.0352458	-0.642708
55818	KDM3A	-1.46383	7.04073	-3.79341	0.000983833	0.0353388	-0.958171
135154	SDHAF4	-1.46629	2.75525	-3.79005	0.000987885	0.0354324	-0.661564
388524	RPSAP58	-0.683273	7.85122	-3.78527	0.000994779	0.0355436	-0.999667
25920	NELFB	-0.538857	5.67949	-3.78498	0.000995482	0.0355436	-0.876663
11322	TMC6	-1.37686	3.53869	-3.7875	0.000995904	0.0355436	-0.6959
692058	SNORD11	2.37044	-2.60081	3.78804	0.000996779	0.0355436	-0.683945
55131	RBM28	1.10506	6.16376	3.78393	0.00100682	0.0358494	-0.919682
3638	INSIG1	-1.87629	6.68467	-3.78237	0.00101065	0.0359337	-0.926878
9858	PPP1R26	-0.755572	5.22242	-3.77703	0.00101499	0.036001	-0.827179
55108	BSDC1	-0.561695	5.73739	-3.77683	0.00101548	0.036001	-0.890636
93164	HTR7P1	1.31103	1.20488	3.77464	0.00102092	0.0361024	-0.68832
2298	FOXD4	1.79982	-2.1923	3.7745	0.00102128	0.0361024	-0.748732
9841	ZBTB24	0.832164	5.02523	3.76756	0.00103873	0.0366365	-0.87957
93343	MVB12A	-0.905995	3.53634	-3.7673	0.00103938	0.0366365	-0.819838
360023	ZBTB41	-0.744676	7.08669	-3.76644	0.00104157	0.0366611	-0.99303
65065	NBEAL1	-1.11396	5.007	-3.76788	0.00104693	0.0367969	-0.87682
3298	HSF2	-0.496953	4.61723	-3.76182	0.00105336	0.0368881	-0.875793
494514	TYMSOS	-1.0839	0.831279	-3.76166	0.00105377	0.0368881	-0.72725
126308	MOB3A	-0.782847	5.48822	-3.76142	0.00105439	0.0368881	-0.969795
29985	SLC39A3	0.616287	2.74667	3.76046	0.00105687	0.0368881	-0.758026
57599	WDR48	-0.437552	6.20543	-3.76039	0.00105704	0.0368881	-0.979012
84315	MON1A	0.96229	1.78764	3.75782	0.00106369	0.0370194	-0.719139
10056	FARSB	0.870536	6.42678	3.76017	0.00106425	0.0370194	-1.00233
51291	GMIP	-1.13094	3.41354	-3.75719	0.00106533	0.0370194	-0.764651
79080	CCDC86	1.11667	5.58978	3.75901	0.00106978	0.0371214	-0.973955
55014	STX17	-0.510731	6.26225	-3.75396	0.00107376	0.0372068	-0.968297
23451	SF3B1	-0.556255	9.12425	-3.75229	0.00107813	0.0373056	-1.14483
81846	SBF2	-1.15354	6.35319	-3.75416	0.00108246	0.0374029	-1.01218
10813	UTP14A	1.0755	6.31339	3.75176	0.00108881	0.0375693	-1.01115
51028	VPS36	0.619905	5.71943	3.74617	0.00109435	0.0376757	-0.975946
25980	AAR2	0.507756	5.10288	3.74551	0.00109612	0.0376757	-0.978093
57787	MARK4	-1.09372	5.33521	-3.74874	0.00109684	0.0376757	-0.926385
54930	HAUS4	-1.22454	4.74749	-3.74829	0.00109804	0.0376757	-0.904261
6138	RPL15	-0.450592	9.23194	-3.74381	0.00110065	0.0377125	-1.17713
152559	PAQR3	0.855127	4.8126	3.74043	0.00111143	0.0380287	-0.990419
5436	POLR2G	-0.542447	5.48944	-3.73534	0.00112361	0.0383922	-0.973459
254863	TMEM256	-1.16661	2.87634	-3.73311	0.00112974	0.0385365	-0.819644
56108	PCDHGA7	-1.60709	-1.44812	-3.73266	0.00113098	0.0385365	-0.817119
10024	TROAP	-0.778226	4.74722	-3.73103	0.00113549	0.0386365	-0.938755
79954	NOL10	0.878186	6.37683	3.73201	0.0011397	0.0387262	-1.05577
51586	MED15	-0.953466	5.81136	-3.72932	0.00114871	0.0389782	-1.02682
646019	CBY3	1.19827	-4.15374	3.72594	0.00115031	0.0389788	-0.831563
81628	TSC22D4	-0.909804	4.93583	-3.72476	0.00115295	0.0390144	-0.950986
7993	UBXN8	0.942883	3.4676	3.72399	0.00115511	0.0390234	-0.856812
9747	TCAF1	-0.931975	5.52435	-3.72469	0.0011577	0.0390234	-0.999382
54617	INO80	0.642566	5.83946	3.72297	0.00115799	0.0390234	-1.04382
100507321	ERVK13-1	1.26899	1.91995	3.71911	0.00116895	0.0392953	-0.798388
84726	PRRC2B	-0.425093	8.47726	-3.719	0.00116927	0.0392953	-1.16868
146057	TTBK2	-1.09791	3.81139	-3.71774	0.00117941	0.0395821	-0.939735
6878	TAF6	-0.633208	5.39426	-3.71084	0.00119272	0.0399458	-1.03577
66036	MTMR9	0.848169	5.15372	3.71057	0.00119351	0.0399458	-1.03301
5471	PPAT	0.738337	6.37526	3.70445	0.00121142	0.04049	-1.12489
10775	POP4	0.509376	5.18889	3.70373	0.00121355	0.0405063	-1.0481
80135	RPF1	0.445376	5.91728	3.70265	0.00121676	0.040558	-1.11721
60560	NAA35	0.57072	6.16012	3.6996	0.00122582	0.0408047	-1.10921
100132724	DCAF13P3	1.38777	-0.513374	3.69683	0.0012341	0.0410245	-0.917225
78992	YIPF2	-0.665762	5.22135	-3.69568	0.00123757	0.0410843	-1.02676
57706	DENND1A	-0.755964	5.1847	-3.69378	0.00124329	0.0412184	-1.04494
414919	C8orf82	-0.880101	3.16878	-3.69307	0.00124543	0.0412338	-0.877809
56647	BCCIP	0.835513	6.54652	3.69356	0.00125076	0.0413325	-1.16623
101928378	PTOV1-AS2	1.49812	0.114351	3.69098	0.00125178	0.0413325	-0.87641
23731	TMEM245	-0.439015	7.8086	-3.68671	0.00126487	0.0416596	-1.24644
91151	TIGD7	0.660786	3.8607	3.68664	0.00126509	0.0416596	-0.99858
79029	SPATA5L1	0.656525	3.99175	3.68487	0.00127053	0.0417829	-0.993014
55295	KLHL26	-0.861557	2.61589	-3.67907	0.00128861	0.0423089	-0.903932
80216	ALPK1	-1.49336	2.88643	-3.68119	0.00129042	0.0423089	-0.902514
440138	ALG11	1.08961	3.30167	3.67808	0.0012917	0.0423089	-0.943712
101929145	PPP3CB-AS1	1.43662	0.611177	3.67708	0.00129484	0.0423551	-0.889727
10848	PPP1R13L	-1.65698	5.13959	-3.6786	0.00130057	0.0424567	-1.08897
545	ATR	0.824411	5.64219	3.6758	0.00130141	0.0424567	-1.16391
54819	ZCCHC10	0.54382	4.2815	3.67428	0.00130368	0.0424745	-1.06183
54516	MTRF1L	0.461649	3.97765	3.67369	0.00130556	0.0424793	-1.02461
79943	ZNF696	0.849222	3.57253	3.67311	0.00130741	0.042483	-0.97413
22884	WDR37	0.859756	4.95244	3.67026	0.0013165	0.0427139	-1.09555
55347	ABHD10	-0.514959	5.1283	-3.66888	0.00132094	0.0427139	-1.14889
10783	NEK6	-0.91012	6.46886	-3.67184	0.0013221	0.0427139	-1.21303
162461	TMEM92	-2.01366	-0.101877	-3.67151	0.00132313	0.0427139	-0.914107
4776	NFATC4	-2.43499	0.0167781	-3.67149	0.00132322	0.0427139	-0.911582
7001	PRDX2	-0.556124	6.97359	-3.66733	0.00132592	0.0427448	-1.21352
101927067	LINC01607	-1.70481	-2.70798	-3.66921	0.00132785	0.0427509	-0.90602
3842	TNPO1	0.491143	9.02323	3.66361	0.00133797	0.0430202	-1.36596
2783	GNB2	-0.713325	7.26893	-3.66301	0.00133992	0.0430266	-1.23275
80746	TSEN2	0.910155	3.32152	3.66174	0.00134404	0.0431023	-1.01875
6835	SURF2	0.713529	3.47394	3.66038	0.0013485	0.0431889	-0.978447
23560	GTPBP4	1.38344	7.86096	3.66271	0.00135167	0.0432342	-1.2744
8467	SMARCA5	0.59889	8.21232	3.65845	0.00135485	0.0432793	-1.31193
9044	BTAF1	0.615565	6.54283	3.65762	0.00135759	0.0432822	-1.24636
51398	WDR83OS	-0.533998	5.24147	-3.65702	0.00135954	0.0432822	-1.15253
7644	ZNF91	0.595187	5.66255	3.65682	0.00136023	0.0432822	-1.14746
5264	PHYH	-0.63018	4.31924	-3.65541	0.0013649	0.0433744	-1.07056
6303	SAT1	-1.1077	7.16583	-3.65751	0.00136884	0.0434434	-1.25448
10929	SRSF8	0.958048	5.03261	3.65648	0.00137071	0.0434466	-1.17575
285148	IAH1	-0.689988	4.96983	-3.65062	0.00138088	0.0434749	-1.13338
732	C8B	0.870775	-4.28582	3.64969	0.001384	0.0434749	-1.02295
56934	CA10	0.870775	-4.28582	3.64969	0.001384	0.0434749	-1.02295
112744	IL17F	0.870775	-4.28582	3.64969	0.001384	0.0434749	-1.02295
100996490	LINC01206	0.870775	-4.28582	3.64969	0.001384	0.0434749	-1.02295
101927954	LOC101927954	0.870775	-4.28582	3.64969	0.001384	0.0434749	-1.02295
56929	FEM1C	-0.808841	6.64073	-3.65155	0.00138401	0.0434749	-1.26663
84986	ARHGAP19	-0.737637	5.27231	-3.64781	0.00139032	0.0436173	-1.17193
4054	LTBP3	-0.752751	4.11315	-3.64438	0.00140196	0.0439264	-1.05817
102724386	LINC01393	1.44289	-4.02628	3.64357	0.00141156	0.0441707	-0.981014
2019	EN1	1.43476	-4.00606	3.64365	0.00141419	0.0441772	-0.997134
158431	ZNF782	1.23613	2.55058	3.64018	0.00141634	0.0441772	-0.96787
221908	PPP1R35	-0.938378	2.99706	-3.63957	0.00141841	0.0441772	-1.00786
145781	GCOM1	-1.72324	-1.99731	-3.64116	0.00141897	0.0441772	-0.964103
6626	SNRPA	-0.806334	5.92534	-3.63658	0.00143026	0.0444722	-1.24581
729799	SEC14L1P1	1.35089	0.65655	3.63311	0.00144087	0.0447093	-0.986908
1180	CLCN1	1.4679	-4.06162	3.63615	0.00144153	0.0447093	-1.01943
9946	CRYZL1	-0.462777	4.06521	-3.6295	0.00145354	0.0449311	-1.16876
200424	TET3	0.758819	6.7683	3.62915	0.00145476	0.0449311	-1.25812
147841	SPC24	-0.716981	2.36664	-3.62914	0.00145481	0.0449311	-1.01204
159091	FAM122C	-1.06015	2.17449	-3.6288	0.00145601	0.0449311	-0.995302
10410	IFITM3	-0.735683	7.12244	-3.62741	0.00146214	0.0450636	-1.32708
7342	UBP1	0.892495	6.97003	3.62871	0.00146776	0.0451802	-1.33502
4149	MAX	1.08991	5.81171	3.62721	0.00147309	0.0452873	-1.2558
4686	NCBP1	0.752866	6.80792	3.61911	0.00149137	0.045792	-1.32236
9766	SUSD6	0.925396	4.74172	3.61818	0.00149404	0.0458165	-1.12737
6449	SGTA	0.629106	5.42636	3.61748	0.00149656	0.0458366	-1.28852
100500828	MIR3619	1.14196	-4.15374	3.61504	0.00150544	0.046051	-1.07829
102466730	MIR6764	1.18403	-3.79283	3.61383	0.00151191	0.0461914	-1.08193
55823	VPS11	-0.870888	5.12088	-3.6116	0.00152083	0.0463927	-1.2611
7741	ZSCAN26	-0.449525	4.0231	-3.61046	0.00152228	0.0463927	-1.19059
1478	CSTF2	0.703488	5.09396	3.60835	0.00153009	0.0465728	-1.26929
8936	WASF1	-0.570014	4.54874	-3.6076	0.00153284	0.0465987	-1.23745
80350	LPAL2	1.60104	-2.12368	3.60676	0.00153597	0.046636	-1.07007
10181	RBM5	0.653136	6.03294	3.60572	0.00153986	0.0466962	-1.32664
677838	SNORA61	1.35776	0.752048	3.60416	0.0015457	0.0468158	-1.03873
9675	TTI1	0.375448	5.3807	3.60261	0.00155154	0.0468636	-1.32137
158219	TTC39B	-1.30644	3.49665	-3.60252	0.00155187	0.0468636	-1.05642
26297	SERGEF	-1.1733	3.66584	-3.60343	0.00155543	0.0468636	-1.14071
7587	ZNF37A	0.954852	5.34014	3.60453	0.00155621	0.0468636	-1.30779
9541	CIR1	-0.773778	5.45148	-3.6012	0.00155683	0.0468636	-1.27113
100507178	SLFNL1-AS1	2.14035	-0.604912	3.59929	0.00157382	0.0472203	-1.084
84516	DCTN5	0.491933	7.1423	3.59671	0.00157387	0.0472203	-1.40124
158427	TSTD2	0.60716	5.11075	3.59656	0.00157446	0.0472203	-1.27009
808	CALM3	-0.442818	8.28864	-3.59556	0.00157826	0.0472765	-1.48453
80709	AKNA	-1.1294	3.74129	-3.59534	0.00158121	0.0473072	-1.14
1198	CLK3	-1.83492	5.45899	-3.59711	0.00158438	0.0473441	-1.25013
386607	ZFP91-CNTF	1.97506	-3.81256	3.59589	0.00158906	0.0474263	-1.07927
114034	TOE1	1.32504	3.58902	3.59418	0.00159565	0.0475111	-1.173
10197	PSME3	1.13992	7.35667	3.59415	0.00159578	0.0475111	-1.44645
7678	ZNF124	1.74486	3.85995	3.59181	0.00160484	0.0477054	-1.17059
205564	SENP5	0.612587	6.0293	3.58784	0.00160807	0.0477054	-1.36506
101927541	LINC01273	-1.89822	-2.38239	-3.58831	0.00160813	0.0477054	-1.10143
7067	THRA	-1.37296	3.28572	-3.58666	0.00162322	0.0480947	-1.1313
9057	SLC7A6	1.50052	5.00762	3.5865	0.00162557	0.0481063	-1.31467
113452	TMEM54	-0.825551	3.61151	-3.58098	0.001635	0.0482292	-1.14465
140564	APOBEC3D	-1.63447	-1.11689	-3.58178	0.0016379	0.0482292	-1.08869
2935	GSPT1	0.426228	8.62774	3.58024	0.00163794	0.0482292	-1.51505
6786	STIM1	-0.79508	5.36976	-3.58063	0.00163866	0.0482292	-1.38141
112574	SNX18	0.708789	5.63685	3.57984	0.00163955	0.0482292	-1.34248
10209	EIF1	-0.633926	9.24794	-3.57978	0.00164222	0.0482498	-1.55844
84446	BRSK1	-0.899165	1.50805	-3.57718	0.00165012	0.048424	-1.10508
1741	DLG3	-1.82475	5.82704	-3.57953	0.00165318	0.0484557	-1.26456
114625	ERMAP	-0.751958	3.34914	-3.57196	0.00167113	0.048891	-1.13288
56674	TMEM9B	0.749377	5.46213	3.57171	0.00167213	0.048891	-1.36317
197196	LINC00311	2.39042	-2.77973	3.57435	0.00167401	0.048891	-1.10804
50628	GEMIN4	0.5815	5.42763	3.56984	0.00167975	0.0490003	-1.38828
3419	IDH3A	0.988563	5.77384	3.57031	0.00169043	0.0491806	-1.39654
83448	PUS7L	0.914162	5.09529	3.56965	0.00169062	0.0491806	-1.38268
2026	ENO2	-1.72751	7.08654	-3.56994	0.00169194	0.0491806	-1.4745
10459	MAD2L2	-0.707568	4.54979	-3.56521	0.00169868	0.049318	-1.32032
55915	LANCL2	1.3228	4.7761	3.56505	0.00171202	0.0496465	-1.29971
79677	SMC6	0.731979	6.48894	3.56142	0.00171518	0.0496794	-1.46519
56985	ADPRM	-1.24264	2.72661	-3.56112	0.00171804	0.0497037	-1.17613
79844	ZDHHC11	1.42822	0.440313	3.55931	0.00172311	0.0497916	-1.14556
10200	MPHOSPH6	0.831973	4.7963	3.55629	0.00173572	0.0500969	-1.3651
25957	PNISR	0.439782	6.31147	3.55522	0.00174021	0.0501676	-1.45343
340591	CA5BP1	0.652864	2.81176	3.55431	0.00174406	0.0502195	-1.2557
56052	ALG1	0.721384	3.56668	3.55375	0.00174643	0.0502288	-1.29078
644100	ARL14EPL	-1.66272	-3.04613	-3.55314	0.00174901	0.0502441	-1.16372
7109	TRAPPC10	0.783537	5.61415	3.55167	0.00175525	0.0503645	-1.38189
151525	WDSUB1	-1.02499	3.57471	-3.55071	0.00175932	0.0504223	-1.2267
146227	BEAN1	-1.79885	-1.04181	-3.54825	0.00177062	0.050687	-1.17352
84912	SLC35B4	0.735404	5.35862	3.54621	0.00177858	0.0508555	-1.45372
10758	TRAF3IP2	-1.34935	5.01704	-3.54834	0.00178247	0.0509073	-1.35559
9133	CCNB2	-0.697163	6.44943	-3.54399	0.00178816	0.0510104	-1.49002
285231	FBXW12	-1.20563	-3.96024	-3.54304	0.00179225	0.0510676	-1.18725
4691	NCL	0.833939	10.4295	3.54559	0.00179434	0.0510681	-1.70814
55183	RIF1	0.818855	8.00493	3.54461	0.00179859	0.0511223	-1.5716
1351	COX8A	-0.702588	6.31098	-3.54113	0.00180058	0.0511223	-1.4759
3337	DNAJB1	0.568788	7.31503	3.54068	0.0018025	0.0511223	-1.55137
9337	CNOT8	-1.23988	6.82961	-3.5412	0.00181346	0.0513737	-1.51063
84056	KATNAL1	-0.803621	5.37869	-3.53678	0.00182042	0.05151	-1.44915
26855	RNU2-2P	2.32954	-2.40075	3.53915	0.00182247	0.05151	-1.18499
5481	PPID	0.737075	6.00131	3.53389	0.00183237	0.0517301	-1.49427
353116	RILPL1	-0.951164	3.52249	-3.53211	0.00184024	0.0518927	-1.30256
2145	EZH1	-1.02647	4.50413	-3.53198	0.00185217	0.052169	-1.39144
10616	RBCK1	-1.0463	5.37796	-3.53193	0.00185446	0.0521737	-1.46282
79228	THOC6	-0.767651	3.88454	-3.52442	0.00187477	0.0526848	-1.35046
645958	RPS18P9	-0.652105	3.89263	-3.5227	0.00188258	0.0528435	-1.32729
1104	RCC1	0.381864	6.46252	3.52146	0.00188822	0.0529413	-1.54978
7965	AIMP2	0.742904	5.39226	3.51939	0.00189769	0.0531462	-1.47822
595	CCND1	0.880896	9.91593	3.51978	0.00190956	0.0534175	-1.73757
115703	ARHGAP33	-1.51737	2.92838	-3.51702	0.00191642	0.0535486	-1.23416
646762	LOC646762	0.490477	4.17497	3.51431	0.00192112	0.0536186	-1.4403
1102	RCBTB2	1.02572	1.34612	3.51265	0.00192881	0.0537559	-1.25197
4736	RPL10A	-0.519376	8.78137	-3.51231	0.00193042	0.0537559	-1.68527
11113	CIT	-0.933643	6.5179	-3.51393	0.00193669	0.0538693	-1.59543
2743	GLRB	-0.788889	2.14997	-3.50952	0.00194343	0.0539956	-1.36831
51236	HGH1	0.790459	3.67549	3.50844	0.0019485	0.0540326	-1.33407
4888	NPY6R	0.979304	-4.25511	3.50818	0.00194974	0.0540326	-1.3273
9875	URB1	1.00691	5.99504	3.51079	0.00195137	0.0540326	-1.54524
113444	SMIM12	1.14633	4.92068	3.50974	0.00195631	0.0540488	-1.47673
81034	SLC25A32	1.36395	6.03923	3.50973	0.00195636	0.0540488	-1.55005
64222	TOR3A	0.916542	5.00247	3.5057	0.00196392	0.0541005	-1.44
6773	STAT2	-0.855742	5.55539	-3.50576	0.00196823	0.0541005	-1.52248
317	APAF1	-0.917983	5.78454	-3.50693	0.00196959	0.0541005	-1.56897
10747	MASP2	1.50724	-3.52306	3.50634	0.00197239	0.0541005	-1.28367
6742	SSBP1	0.457107	5.46704	3.50292	0.00197465	0.0541005	-1.52747
113251	LARP4	1.08427	7.58454	3.50565	0.00197571	0.0541005	-1.65349
65122	PRAMEF2	0.910026	-4.28582	3.50267	0.00197587	0.0541005	-1.35099
100533181	FXYD6-FXYD2	0.910026	-4.28582	3.50267	0.00197587	0.0541005	-1.35099
6147	RPL23A	-0.592464	7.01232	-3.50209	0.00197859	0.0541146	-1.62123
100500850	MIR3682	1.87767	-1.85503	3.50127	0.00198278	0.0541688	-1.28468
10477	UBE2E3	-0.802682	5.63265	-3.50076	0.00198931	0.0542354	-1.5584
55294	FBXW7	0.534638	4.99206	3.49979	0.00198964	0.0542354	-1.51951
57019	CIAPIN1	0.626454	5.01788	3.49701	0.00200303	0.0545399	-1.51956
594837	SNORD101	1.75887	-1.55064	3.49374	0.00201887	0.0547522	-1.29987
7006	TEC	-1.67731	2.14617	-3.49666	0.00201892	0.0547522	-1.30226
84945	ABHD13	0.975407	4.96296	3.49644	0.00201979	0.0547522	-1.51627
80034	CSRNP3	-2.70332	-3.27266	-3.49583	0.00202296	0.0547522	-1.2709
3339	HSPG2	-1.24988	6.62915	-3.49582	0.00202302	0.0547522	-1.66668
5296	PIK3R2	-0.586327	6.18229	-3.49265	0.00202422	0.0547522	-1.58382
54556	ING3	0.843084	4.52937	3.49108	0.00203186	0.0548983	-1.46757
132724	TMPRSS11B	0.918617	-4.28582	3.49008	0.00203676	0.0549702	-1.37891
386724	AMIGO3	1.05389	1.22303	3.4896	0.00203915	0.0549741	-1.27801
11016	ATF7	-1.06085	6.33742	-3.4896	0.0020535	0.0552935	-1.5955
5824	PEX19	-0.559007	6.17014	-3.48629	0.0020555	0.0552935	-1.62125
65117	RSRC2	-1.07194	6.78199	-3.48668	0.002068	0.0555512	-1.64613
29090	TIMM21	0.614306	4.66951	3.48345	0.00206961	0.0555512	-1.52655
9297	SNORD29	2.20495	-0.569971	3.48487	0.00207679	0.055683	-1.32115
138429	PIP5KL1	-2.22493	-0.604409	-3.48393	0.0020817	0.0557535	-1.3073
2801	GOLGA2	-0.829165	7.16565	-3.48227	0.00208883	0.0558836	-1.65007
55846	ITFG2	0.738863	3.28418	3.47865	0.00209368	0.0559523	-1.34212
5511	PPP1R8	0.394726	6.11936	3.47805	0.0020967	0.0559613	-1.63529
200894	ARL13B	0.791313	4.37405	3.47768	0.00209858	0.0559613	-1.54169
255031	LINC00957	-3.20686	-1.72892	-3.47972	0.0021029	0.0560156	-1.30327
7083	TK1	-0.81185	4.94378	-3.47447	0.00211977	0.0564037	-1.6064
10509	SEMA4B	-2.07661	6.01702	-3.4756	0.00212383	0.0564506	-1.63349
2319	FLOT2	-0.626864	6.09904	-3.47193	0.00212789	0.0564973	-1.64113
11177	BAZ1A	0.702267	7.5601	3.4694	0.00214349	0.0568499	-1.70327
487	ATP2A1	1.46157	-0.137387	3.46642	0.00215633	0.0571288	-1.33934
4947	OAZ2	-0.556224	5.70121	-3.46588	0.00215913	0.0571411	-1.63396
5033	P4HA1	-0.941058	8.60752	-3.46381	0.00218487	0.0577444	-1.80281
26817	SNORD34	1.47087	-3.43192	3.46281	0.00218985	0.0577444	-1.37426
993	CDC25A	1.73611	4.38706	3.46239	0.00219237	0.0577444	-1.56173
54499	TMCO1	0.457513	6.7645	3.45887	0.00219588	0.0577444	-1.71328
9249	DHRS3	-2.79613	3.28577	-3.46157	0.00219669	0.0577444	-1.37791
57532	NUFIP2	0.392338	8.39689	3.45869	0.00219684	0.0577444	-1.80043
283991	UBALD2	-1.43566	4.51122	-3.46125	0.00219839	0.0577444	-1.50767
374907	B3GNT8	-2.48469	-1.00318	-3.45985	0.00220576	0.0578758	-1.35296
167691	LCA5	-1.41469	2.05131	-3.45789	0.00220994	0.0579235	-1.37356
8650	NUMB	-0.747131	6.86553	-3.45515	0.0022202	0.0581303	-1.70379
25796	PGLS	-0.705371	4.38706	-3.4536	0.0022239	0.0581651	-1.54924
64710	NUCKS1	-0.764382	10.2527	-3.45229	0.00224621	0.0585789	-1.87951
84792	FAM220A	-0.57302	5.41719	-3.4484	0.00225194	0.0585789	-1.58737
84304	NUDT22	-0.96562	3.25646	-3.44829	0.00225254	0.0585789	-1.44194
29896	TRA2A	0.732319	6.88427	3.44885	0.00225306	0.0585789	-1.72475
55179	FAIM	0.678735	3.4248	3.4473	0.00225791	0.0585789	-1.44799
84366	PRAC1	0.93413	-4.28582	3.44669	0.00226121	0.0585789	-1.47502
145845	LOC145845	0.93413	-4.28582	3.44669	0.00226121	0.0585789	-1.47502
442919	MIR374A	0.93413	-4.28582	3.44669	0.00226121	0.0585789	-1.47502
100873856	SNORD116-30	0.93413	-4.28582	3.44669	0.00226121	0.0585789	-1.47502
100505696	SH3BP5-AS1	1.27036	1.70184	3.44317	0.00228045	0.0590152	-1.40079
84074	QRICH2	1.25553	1.1814	3.44142	0.00229004	0.0592007	-1.37983
8658	TNKS	-0.943206	6.76896	-3.44194	0.0023027	0.0594654	-1.73805
51651	PTRH2	0.834132	5.18858	3.43855	0.00230867	0.0595063	-1.6425
6830	SUPT6H	0.297392	7.77175	3.43797	0.00230914	0.0595063	-1.81876
26098	EDRF1	0.649608	4.91934	3.43681	0.00231557	0.0595542	-1.63255
147179	WIPF2	-0.544083	6.79752	-3.43676	0.00231585	0.0595542	-1.76686
64118	DUS1L	0.535088	4.91423	3.43513	0.00232499	0.0597087	-1.63751
7592	ZNF41	0.879357	4.46727	3.43579	0.00232749	0.0597087	-1.63591
162962	ZNF836	-0.883338	3.32785	-3.43376	0.00233266	0.0597087	-1.42755
57703	CWC22	0.516155	5.91162	3.43358	0.00233363	0.0597087	-1.71932
441250	TYW1B	1.00282	1.33726	3.43351	0.00233402	0.0597087	-1.401
162632	USP32P1	2.19321	-2.34089	3.43539	0.0023392	0.0597557	-1.39618
1032	CDKN2D	-1.91258	3.08287	-3.43511	0.00234074	0.0597557	-1.465
55152	DALRD3	-1.35324	3.46744	-3.43155	0.00236084	0.0602062	-1.52297
23064	SETX	0.790995	7.775	3.4308	0.0023651	0.0602524	-1.81354
54529	ASNSD1	0.655386	6.18942	3.42716	0.00236992	0.0603126	-1.7499
51275	MAPKAPK5-AS1	-0.987906	4.17013	-3.42482	0.0023903	0.060768	-1.58943
10425	ARIH2	0.473935	6.05224	3.42303	0.00239357	0.0607883	-1.7626
51441	YTHDF2	0.524233	7.08316	3.42171	0.0024012	0.0609189	-1.80506
100507308	TARID	1.65673	-3.47846	3.42126	0.00240549	0.0609573	-1.42153
388403	YPEL2	-2.46013	5.04012	-3.42336	0.00240768	0.0609573	-1.53928
6430	SRSF5	0.811137	6.56542	3.42184	0.0024138	0.0610493	-1.78145
220992	ZNF485	0.760477	3.12567	3.41744	0.00242594	0.0612931	-1.50656
1822	ATN1	-0.496833	7.01743	-3.41652	0.0024313	0.0613654	-1.78931
8553	BHLHE40	-1.49909	7.31765	-3.41744	0.00244209	0.0615744	-1.82835
665	BNIP3L	-1.17841	8.44309	-3.41694	0.00244499	0.0615842	-1.8929
3308	HSPA4	0.607646	8.41911	3.41321	0.00245072	0.0616443	-1.90696
54878	DPP8	0.522016	5.81955	3.41292	0.00245241	0.0616443	-1.73802
1496	CTNNA2	1.21592	-4.20418	3.41394	0.00245617	0.0616759	-1.51933
9570	GOSR2	0.70993	5.14673	3.41039	0.00246737	0.0618937	-1.69962
56474	CTPS2	-0.676526	5.39838	-3.40781	0.00248272	0.0622152	-1.71867
8880	FUBP1	0.703787	7.37621	3.40707	0.00249033	0.0623421	-1.83356
9135	RABEP1	0.411098	6.89327	3.40468	0.00250144	0.0625509	-1.8438
23076	RRP1B	0.988046	7.03831	3.40703	0.00250377	0.0625509	-1.84264
22881	ANKRD6	-0.959624	2.69018	-3.40348	0.00250864	0.0626087	-1.47997
147011	PROCA1	-1.86892	-0.587584	-3.40366	0.0025164	0.0627073	-1.4652
83943	IMMP2L	-0.82666	3.08112	-3.40198	0.0025177	0.0627073	-1.51893
54414	SIAE	-0.689693	4.9902	-3.40083	0.00252465	0.0628167	-1.73197
54433	GAR1	1.16802	5.41069	3.39978	0.00254758	0.063323	-1.76613
441177	LINC00602	0.957868	-4.28582	3.39592	0.00255456	0.0633504	-1.58706
100302112	MIR1284	0.957868	-4.28582	3.39592	0.00255456	0.0633504	-1.58706
11198	SUPT16H	0.514496	8.43561	3.39562	0.00255643	0.0633504	-1.93212
57528	KCTD16	-2.48737	-2.34539	-3.39658	0.0025672	0.0635531	-1.47412
11083	DIDO1	0.671703	6.95623	3.39262	0.0025749	0.063664	-1.86433
79654	HECTD3	-0.646594	5.48143	-3.3923	0.00257687	0.063664	-1.79126
729177	NBAT1	0.955651	-4.28582	3.39144	0.00258216	0.0637305	-1.59692
6526	SLC5A3	0.675821	6.08996	3.38952	0.00259408	0.0639604	-1.85317
401505	TOMM5	0.670842	6.24671	3.38782	0.00260468	0.0641573	-1.85203
646658	SYNDIG1L	-1.67964	-3.80606	-3.38928	0.00261245	0.0642205	-1.50138
26802	SNORD47	0.951519	1.80961	3.38657	0.00261248	0.0642205	-1.50831
694	BTG1	-1.22642	7.87026	-3.3869	0.00262735	0.0645212	-1.92722
192111	PGAM5	1.04429	6.30957	3.38639	0.00263061	0.0645369	-1.84275
6487	ST3GAL3	-1.23349	2.65796	-3.38521	0.00263799	0.0646532	-1.60792
59339	PLEKHA2	-1.37834	6.60128	-3.38256	0.00265482	0.0650007	-1.90154
79594	MUL1	0.582578	4.46662	3.37827	0.00266504	0.0651859	-1.76057
3643	INSR	-1.21239	6.05094	-3.37556	0.00269958	0.065965	-1.80953
23629	BRD7P3	-1.04299	-3.92491	-3.37188	0.00270613	0.0660592	-1.562
283104	SBF2-AS1	-0.78126	2.72891	-3.3685	0.00272816	0.0665309	-1.63471
7701	ZNF142	0.628983	4.91925	3.36551	0.00274775	0.0669419	-1.79369
114907	FBXO32	-1.80124	4.73357	-3.36695	0.00275578	0.067071	-1.75613
148756	OVAAL	2.67752	-3.40023	3.3664	0.00275935	0.067091	-1.53636
677845	SNORA79	1.08107	-4.25511	3.36391	0.00276207	0.067091	-1.64601
102465451	MIR6753	1.40184	-4.00606	3.36233	0.00278635	0.067586	-1.62125
2395	FXN	1.00717	3.92842	3.36079	0.00278796	0.067586	-1.71639
3140	MR1	-1.21895	4.08934	-3.36132	0.00279307	0.067643	-1.71861
1944	EFNA3	-2.61798	2.71053	-3.35865	0.00281092	0.0679834	-1.55146
6472	SHMT2	-0.468544	6.73452	-3.35576	0.00281267	0.0679834	-1.9421
2907	GRINA	-0.610584	7.11691	-3.35463	0.00282028	0.0681002	-1.92221
23013	SPEN	0.581767	7.70383	3.35359	0.00282728	0.068117	-2.00287
26146	TRAF3IP1	0.706659	4.52795	3.35239	0.00283544	0.068117	-1.80161
27343	POLL	-1.38207	3.44689	-3.3547	0.0028376	0.068117	-1.67684
23469	PHF3	-0.812343	7.98552	-3.35464	0.00283799	0.068117	-2.02377
10817	FRS3	-1.19259	1.24167	-3.35154	0.0028412	0.068117	-1.57038
1017	CDK2	-0.566607	6.18437	-3.35129	0.0028429	0.068117	-1.91321
4974	OMG	0.97939	-4.28582	3.35084	0.00284596	0.068117	-1.68616
406892	MIR100	0.97939	-4.28582	3.35084	0.00284596	0.068117	-1.68616
100996280	LINC00911	0.97939	-4.28582	3.35084	0.00284596	0.068117	-1.68616
57647	DHX37	1.16392	5.16317	3.35291	0.00284972	0.0681406	-1.87354
10420	TESK2	-2.34072	2.51002	-3.35208	0.0028554	0.0681475	-1.57342
90333	ZNF468	0.621964	5.79511	3.34943	0.00285557	0.0681475	-1.88208
2909	ARHGAP35	-0.804585	7.94252	-3.34976	0.00287126	0.0684555	-2.01217
84676	TRIM63	-2.21086	-3.40185	-3.34872	0.0028784	0.0685589	-1.57153
10795	ZNF268	1.35915	5.58295	3.3452	0.00290268	0.0690703	-1.90327
1606	DGKA	-1.14681	2.52789	-3.34433	0.00290871	0.0691467	-1.7436
64111	NPVF	1.05824	-4.25511	3.34111	0.00291559	0.0692431	-1.69557
196527	ANO6	-0.767343	7.88627	-3.3403	0.00293684	0.0696585	-2.03487
25809	TTLL1	-0.952555	2.31448	-3.33742	0.00293876	0.0696585	-1.61186
5837	PYGM	2.10457	-1.1816	3.33949	0.00294253	0.0696595	-1.60307
63978	PRDM14	1.00628	-4.18907	3.33661	0.00294448	0.0696595	-1.7048
22982	DIP2C	-1.05271	5.80678	-3.33785	0.00295404	0.0697702	-1.87022
55028	C17orf80	0.548907	4.96265	3.33514	0.00295485	0.0697702	-1.88937
54981	NMRK1	-0.913708	2.63018	-3.33438	0.00296023	0.0698301	-1.61183
6049	RNF6	0.710911	6.78263	3.33364	0.00296811	0.0699488	-1.96808
84128	WDR75	0.760202	6.52791	3.33381	0.00297501	0.0700442	-1.97633
54885	TBC1D8B	-1.26407	3.43755	-3.33407	0.00298081	0.0701133	-1.78671
644943	RASSF10	1.78162	-1.80622	3.33184	0.00298882	0.0701428	-1.60503
22845	DOLK	1.13017	3.29756	3.33153	0.00298903	0.0701428	-1.70914
2071	ERCC3	0.504	5.72385	3.3301	0.00299064	0.0701428	-1.93101
51747	LUC7L3	0.879349	7.0388	3.33199	0.00299559	0.0701917	-2.01167
9112	MTA1	-0.532612	6.57348	-3.32874	0.00300041	0.0702377	-1.94693
202309	GAPT	0.994902	-4.28582	3.32641	0.0030171	0.0705611	-1.73969
51755	CDK12	0.776388	7.14396	3.3281	0.0030235	0.0706433	-2.04167
283624	LINC00641	1.03032	3.08118	3.32638	0.00303142	0.070761	-1.80165
27304	MOCS3	0.8934	3.65695	3.32398	0.00303467	0.0707695	-1.75175
349565	NMNAT3	-2.25684	0.238476	-3.32606	0.00303828	0.0707865	-1.62216
94236	DNAJA1P5	0.910026	-4.21978	3.32192	0.00304964	0.0709165	-1.74952
102723769	LOC102723769	0.910026	-4.21978	3.32192	0.00304964	0.0709165	-1.74952
81037	CLPTM1L	0.68084	4.80026	3.32151	0.00305268	0.0709198	-1.90434
170960	ZNF721	0.480928	5.91614	3.32084	0.00305755	0.0709659	-1.9572
80006	TRAPPC13	0.44248	4.97644	3.31884	0.00307217	0.0712377	-1.89209
23398	PPWD1	0.561979	5.29234	3.31834	0.00307584	0.0712554	-1.94949
27102	EIF2AK1	-0.480399	8.13785	-3.31685	0.00308679	0.0713622	-2.07711
25901	CCDC28A	-1.29409	3.28311	-3.31817	0.00309593	0.0713622	-1.74528
5164	PDK2	-1.35013	2.89792	-3.31811	0.00309641	0.0713622	-1.7211
286480	UBE2E4P	-0.795277	2.45856	-3.31548	0.0030969	0.0713622	-1.70678
51085	MLXIPL	-1.35247	1.0036	-3.3154	0.00309748	0.0713622	-1.6401
6389	SDHA	-0.569705	7.15063	-3.31535	0.0030979	0.0713622	-2.05113
548645	DNAJC25	0.755251	4.7873	3.31468	0.00310288	0.0714098	-1.89224
55735	DNAJC11	0.971868	6.20175	3.31605	0.00311158	0.0715431	-2.00556
4209	MEF2D	-0.541046	5.84837	-3.31246	0.00311936	0.0716288	-2.00251
10623	POLR3C	0.736067	5.98956	3.31249	0.00312115	0.0716288	-1.98027
23381	SMG5	0.583764	6.58615	3.30757	0.00315596	0.0723141	-2.01812
260294	NSUN5P2	0.970136	1.0793	3.30738	0.0031574	0.0723141	-1.65147
81608	FIP1L1	0.470073	6.30812	3.30705	0.00315986	0.0723141	-2.03607
80169	CTC1	-0.756771	3.96581	-3.30609	0.0031671	0.0723385	-1.84771
10528	NOP56	1.42665	7.33897	3.30836	0.00316916	0.0723385	-2.09468
9826	ARHGEF11	0.631478	5.87005	3.30574	0.00316976	0.0723385	-1.99723
25865	PRKD2	-1.26091	5.26317	-3.30786	0.00317292	0.0723433	-1.90447
5365	PLXNB3	-1.82274	3.17462	-3.30714	0.00317837	0.0724002	-1.69395
100335030	LOC100335030	1.58662	-0.792403	3.30393	0.00318931	0.0725181	-1.65995
51128	SAR1B	0.691004	6.19734	3.30314	0.00318946	0.0725181	-2.02179
10827	FAM114A2	0.60336	4.50927	3.3025	0.00319435	0.072562	-1.9372
647135	SRGAP2B	-1.04215	2.35894	-3.30073	0.00320786	0.0728015	-1.7241
55526	DHTKD1	-0.958676	5.9932	-3.30262	0.00321273	0.0728447	-1.94492
23590	PDSS1	1.20084	3.83699	3.30036	0.00323005	0.0731696	-1.82021
5568	PRKACG	0.988207	-4.28582	3.29564	0.00324701	0.0734151	-1.80696
6517	SLC2A4	-2.2954	-1.06179	-3.2979	0.00324899	0.0734151	-1.67409
125336	LOXHD1	0.870775	-4.21978	3.29528	0.00324986	0.0734151	-1.80776
170384	FUT11	-1.34605	5.43687	-3.2973	0.00325363	0.0734327	-2.00241
113835	ZNF257	0.918617	-0.670563	3.29317	0.00326622	0.0735914	-1.81236
1628	DBP	-2.87769	2.70312	-3.29562	0.00326666	0.0735914	-1.7079
54813	KLHL28	-0.884931	5.4287	-3.2943	0.00327183	0.0736374	-1.9621
163882	CNST	0.470614	5.27457	3.29208	0.00327471	0.0736374	-2.01781
55022	PID1	0.853549	1.84028	3.2905	0.00328703	0.0738469	-1.78125
27292	DIMT1	0.99909	5.59185	3.29222	0.00329319	0.0738801	-2.01263
84915	FAM222A	1.48871	1.47854	3.28971	0.00329453	0.0738801	-1.68907
25942	SIN3A	-0.648417	6.85769	-3.28773	0.00330883	0.074109	-2.06773
100652768	LOC100652768	1.49125	-1.18251	3.28748	0.00331078	0.074109	-1.70438
81614	NIPA2	0.947197	6.46242	3.28882	0.00331997	0.0742468	-2.07299
8780	RIOK3	-0.909385	7.8179	-3.28767	0.00332907	0.0743827	-2.16251
101928388	PLA2G4E-AS1	1.08865	-4.25511	3.28539	0.00333598	0.0744691	-1.81817
2197	FAU	-0.563079	7.06842	-3.28381	0.00333992	0.0744892	-2.11271
84148	KAT8	-0.687064	4.20995	-3.28233	0.00335171	0.0746843	-1.87724
90634	N4BP2L1	-1.62771	1.53831	-3.28188	0.00335529	0.0746962	-1.70578
84262	PSMG3	0.524038	4.32264	3.28099	0.0033624	0.0747867	-1.88474
25855	BRMS1	0.696973	5.11271	3.28005	0.00336995	0.0748868	-2.00382
29928	TIMM22	0.931548	-4.21978	3.27873	0.00338051	0.0749959	-1.84384
56252	YLPM1	0.72852	7.31337	3.28046	0.00338097	0.0749959	-2.13351
8789	FBP2	1.14196	-3.99095	3.27952	0.0033851	0.0750195	-1.81718
23380	SRGAP2	-0.91827	5.66687	-3.27974	0.00339241	0.075084	-2.06881
22890	ZBTB1	0.402905	6.4424	3.27704	0.0033942	0.075084	-2.07584
100302281	MIR1208	1.04062	-4.18907	3.27709	0.00339719	0.075084	-1.83516
91369	ANKRD40	0.495277	6.3332	3.27617	0.00340117	0.0751044	-2.11725
8284	KDM5D	1.01231	-4.28582	3.27455	0.00341729	0.0753923	-1.85352
63932	CXorf56	0.471678	5.20771	3.27295	0.00342737	0.0755469	-2.01775
54946	SLC41A3	-0.952222	4.55401	-3.27318	0.00343978	0.0756623	-1.95166
84549	MAK16	1.48751	6.208	3.27387	0.00344006	0.0756623	-2.10346
8787	RGS9	-1.69974	-0.291974	-3.27365	0.00344186	0.0756623	-1.73741
246175	CNOT6L	-0.640073	5.93721	-3.26987	0.00345258	0.0756725	-2.08718
100506462	SRD5A3-AS1	1.52655	-3.70656	3.27194	0.0034559	0.0756725	-1.75977
5236	PGM1	-1.21335	6.52949	-3.27174	0.00345752	0.0756725	-2.13569
55003	PAK1IP1	1.54244	5.73905	3.27173	0.00345755	0.0756725	-2.07713
7690	ZNF131	0.609897	6.37873	3.26924	0.00345775	0.0756725	-2.11188
51022	GLRX2	1.02837	3.731	3.26954	0.00346145	0.0756861	-1.87117
5336	PLCG2	-0.848965	3.46509	-3.26774	0.00347016	0.0758089	-1.78676
9881	TRANK1	-1.9945	3.1104	-3.26755	0.00349208	0.0762105	-1.76639
83860	TAF3	0.567631	5.21755	3.26456	0.00349647	0.0762105	-2.02123
29994	BAZ2B	-0.898357	5.40671	-3.26613	0.00350098	0.0762105	-2.02577
80818	ZNF436	-0.703713	5.2038	-3.26394	0.00350171	0.0762105	-1.98613
64682	ANAPC1	0.439026	6.0231	3.26362	0.00350434	0.0762105	-2.10478
10156	RASA4	-1.52501	-0.815538	-3.26328	0.00350718	0.0762105	-1.74647
101927055	LOC101927055	1.59738	-3.95866	3.26525	0.00351124	0.0762312	-1.78114
8826	IQGAP1	-0.391346	9.85447	-3.25987	0.00353569	0.0766942	-2.32463
8694	DGAT1	-0.652429	3.39866	-3.25863	0.00354615	0.0768532	-1.86652
54165	DCUN1D1	0.499502	6.49104	3.25811	0.00355055	0.0768717	-2.13604
152024	LINC00691	0.994902	-4.15374	3.25787	0.00355413	0.0768717	-1.88956
3099	HK2	-1.78485	7.48911	-3.25969	0.00355784	0.0768717	-2.2363
23657	SLC7A11	2.06308	6.18177	3.25939	0.00356035	0.0768717	-2.19557
8087	FXR1	-0.486291	8.21345	-3.25668	0.00356267	0.0768717	-2.26291
84722	PSRC1	-0.95318	4.24779	-3.25738	0.00357236	0.077013	-1.98968
100616345	MIR4426	-0.580391	7.89845	-3.25494	0.00357739	0.0770435	-2.22967
163033	ZNF579	-1.23226	3.59941	-3.25704	0.00358031	0.0770435	-1.86953
1788	DNMT3A	-0.884711	4.51938	-3.25426	0.0035832	0.0770435	-1.87264
100128054	PLCE1-AS1	1.03605	-4.28582	3.25357	0.00359542	0.0771431	-1.89977
55666	NPLOC4	0.64156	6.61407	3.25274	0.00359619	0.0771431	-2.17858
402	ARL2	-0.910857	2.85916	-3.25261	0.00359727	0.0771431	-1.90941
3984	LIMK1	-0.481248	5.37126	-3.25174	0.0036047	0.0772351	-2.08176
5163	PDK1	-1.00838	5.86342	-3.25345	0.00361093	0.077301	-2.12631
80237	ELL3	-0.99105	2.29745	-3.25046	0.00361576	0.077337	-1.76575
4783	NFIL3	-1.27366	6.2063	-3.25248	0.00361927	0.0773445	-2.12832
6130	RPL7A	-0.548714	8.48124	-3.24912	0.00362726	0.0774479	-2.25751
116138	KLHDC3	-0.758992	6.25366	-3.24917	0.00363883	0.0776069	-2.1459
3338	DNAJC4	-0.9589	3.76476	-3.24752	0.00364104	0.0776069	-1.89486
158586	ZXDB	-0.610159	5.2358	-3.24497	0.00366324	0.0780123	-2.07565
574028	CLLU1	1.30758	-4.03676	3.24492	0.00368475	0.0784024	-1.87426
161779	PGBD4	1.52048	0.75434	3.24281	0.00369147	0.0784773	-1.78932
147949	ZNF583	1.27446	2.40455	3.2427	0.00370414	0.0786785	-1.88785
102465512	MIR6851	1.05156	-4.28582	3.24043	0.00371236	0.078777	-1.92883
376497	SLC27A1	-2.0216	2.15374	-3.24144	0.0037152	0.078777	-1.90228
157739	TDH	0.636508	-2.2292	3.23566	0.00374515	0.0793434	-1.96233
128178	EDARADD	-0.581119	5.79007	-3.23467	0.00375391	0.0794605	-2.17594
54952	TRNAU1AP	-0.455697	3.89149	-3.23321	0.00376697	0.0796682	-2.03612
8497	PPFIA4	-1.60649	3.06807	-3.23193	0.00379992	0.0802053	-1.89036
55319	TMA16	0.723249	5.20946	3.22926	0.00380243	0.0802053	-2.14319
6640	SNTA1	-1.17083	3.82542	-3.23133	0.00380534	0.0802053	-2.01779
100616231	MIR4519	1.21315	-4.15374	3.23121	0.00380545	0.0802053	-1.92297
55113	XKR8	-0.637622	2.40325	-3.22829	0.0038112	0.0802267	-1.94992
10233	LRRC23	-0.692444	2.16797	-3.22809	0.003813	0.0802267	-1.83501
4311	MME	1.026	-1.05254	3.22588	0.00383308	0.0805802	-1.90922
55654	TMEM127	0.629315	6.15595	3.22486	0.0038423	0.0807048	-2.20537
23276	KLHL18	0.81739	4.81825	3.22407	0.00385586	0.0809202	-2.10656
153768	PRELID2	-0.985317	4.05903	-3.22389	0.00386185	0.0809766	-2.0028
100128593	LOC100128593	1.07308	-4.28582	3.22242	0.00387737	0.0812328	-1.96838
83893	SPATA16	1.48421	-3.98583	3.22253	0.00388543	0.0813321	-1.87779
55154	MSTO1	0.988957	1.2186	3.21893	0.00389679	0.0815004	-1.8348
2650	GCNT1	-1.28068	5.00745	-3.22057	0.00390351	0.0815714	-2.17849
54795	TRPM4	-1.09159	3.58867	-3.2173	0.00391184	0.0816759	-1.88788
161176	SYNE3	-2.00083	1.03317	-3.21882	0.00391972	0.0817284	-1.84359
22809	ATF5	0.985162	4.99623	3.2179	0.00392102	0.0817284	-2.03718
55435	AP1AR	0.703773	5.41743	3.21544	0.00392915	0.0818283	-2.16144
6613	SUMO2	-0.401934	7.52212	-3.21506	0.00393265	0.0818317	-2.29607
126731	CCSAP	-1.24034	6.02232	-3.21569	0.00394882	0.0820987	-2.17989
26806	SNORD44	1.4397	0.211372	3.21255	0.00395618	0.0821677	-1.8413
140890	SREK1	0.359606	6.87414	3.21226	0.00395884	0.0821677	-2.27285
25823	TPSG1	0.97939	-4.21978	3.212	0.00396282	0.0821808	-1.98906
4780	NFE2L2	0.621643	7.62345	3.21136	0.00396851	0.0822292	-2.30713
96764	TGS1	1.21932	5.70355	3.21154	0.00398783	0.0825598	-2.19843
23401	FRAT2	0.891302	3.3086	3.20869	0.00399256	0.0825882	-1.90348
283948	NHLRC4	-1.90738	-3.3089	-3.20945	0.00400756	0.0827711	-1.852
738	VPS51	-0.936453	4.84243	-3.20939	0.00400816	0.0827711	-2.13219
9170	LPAR2	-0.860999	2.34601	-3.20594	0.00401865	0.082918	-1.85505
140707	BRI3BP	0.923145	4.00018	3.20449	0.00403242	0.082961	-2.01744
79990	PLEKHH3	-1.43523	3.04678	-3.20669	0.00403319	0.082961	-1.90113
8464	SUPT3H	-1.00905	3.623	-3.20658	0.00403421	0.082961	-2.08088
5187	PER1	-2.69275	4.11046	-3.20664	0.00403426	0.082961	-1.98778
80346	REEP4	-0.766569	4.5492	-3.20342	0.00404271	0.0830652	-2.08157
91298	C12orf29	0.803898	5.57282	3.20265	0.00406916	0.0835387	-2.23343
7384	UQCRC1	-0.515336	6.37327	-3.19928	0.00408254	0.0835722	-2.26654
10687	PNMA2	-0.892095	4.70181	-3.20153	0.0040833	0.0835722	-2.27751
817	CAMK2D	-1.17808	5.49839	-3.20124	0.00408611	0.0835722	-2.26413
23031	MAST3	-1.12895	3.75249	-3.20101	0.00408663	0.0835722	-2.01697
70	ACTC1	1.85485	-2.34077	3.20106	0.00408783	0.0835722	-1.86951
619499	SNORA27	1.70288	-1.74586	3.19803	0.00410155	0.083783	-1.87137
83746	L3MBTL2	1.13975	4.67773	3.19874	0.00411032	0.0838923	-2.15875
116840	CNTROB	-0.418097	4.93872	-3.19603	0.00411402	0.0838979	-2.20462
100134713	NDUFB2-AS1	1.58531	0.0284348	3.19523	0.00412186	0.0839313	-1.87989
92345	NAF1	0.642143	4.6731	3.19516	0.0041225	0.0839313	-2.17649
6173	RPL36A	0.98892	2.25367	3.19397	0.00413419	0.084035	-1.9085
407021	MIR29A	0.994902	-4.21978	3.19435	0.00413444	0.084035	-2.02762
392843	IQCA1L	1.17577	-4.23488	3.19424	0.00415254	0.084333	-2.0085
57542	KLHL42	1.10202	5.56699	3.19216	0.00417473	0.0847135	-2.18054
23399	CTDNEP1	-0.411457	6.47309	-3.18737	0.00419921	0.0849655	-2.30857
163	AP2B1	-0.692776	8.84531	-3.18928	0.00420315	0.0849655	-2.46674
3714	JAG2	-1.53445	3.91279	-3.18924	0.00420354	0.0849655	-1.94962
26354	GNL3	0.913187	7.61543	3.18897	0.00420625	0.0849655	-2.3695
10006	ABI1	-0.537541	7.12124	-3.18661	0.00420681	0.0849655	-2.32705
55172	DNAAF2	0.550729	4.5858	3.18625	0.00421039	0.0849655	-2.15164
23253	ANKRD12	-0.837612	7.7497	-3.18845	0.00421139	0.0849655	-2.34739
5424	POLD1	-0.536623	4.03963	-3.18407	0.00423215	0.0851804	-2.16371
5058	PAK1	-0.836344	5.5405	-3.186	0.00423299	0.0851804	-2.23919
51545	ZNF581	-1.64546	3.99027	-3.18611	0.00423474	0.0851804	-2.04421
1942	EFNA1	-2.31687	4.70106	-3.18599	0.00423593	0.0851804	-1.94915
26054	SENP6	0.482959	7.29913	3.18316	0.00424125	0.0852163	-2.35799
100126270	FMR1-AS1	1.16413	-3.82354	3.18469	0.00424466	0.0852163	-2.02234
6231	RPS26	0.653427	2.28829	3.18233	0.00424956	0.0852449	-1.98345
84266	ALKBH7	-1.08176	2.84348	-3.18213	0.00425661	0.0853062	-2.01124
80232	WDR26	-0.29507	8.2243	-3.18134	0.00425957	0.0853062	-2.41187
55052	MRPL20	0.649161	5.34417	3.17728	0.00430067	0.0860589	-2.24819
54439	RBM27	0.41063	7.1863	3.17673	0.00430619	0.0860991	-2.35746
256364	EML3	-0.761816	3.70819	-3.17626	0.004311	0.0861253	-2.11124
57541	ZNF398	0.836531	5.19914	3.17656	0.00432135	0.0861329	-2.21784
7942	TFEB	-2.07896	0.84645	-3.17739	0.00432281	0.0861329	-1.91473
4335	MNT	-0.814859	4.65641	-3.17532	0.00432314	0.0861329	-2.18143
51343	FZR1	-0.706379	4.84831	-3.17485	0.00432543	0.0861329	-2.22695
79661	NEIL1	-1.59844	-0.533677	-3.17277	0.00434674	0.0864872	-1.9228
389765	LOC389765	-0.836482	1.51377	-3.17156	0.00435917	0.0866373	-1.9507
91289	LMF2	-0.695789	3.91336	-3.17135	0.00436135	0.0866373	-2.17254
5877	RABIF	0.663217	4.60797	3.17099	0.004365	0.0866396	-2.18491
5211	PFKL	-0.948706	6.98712	-3.17164	0.0043818	0.0869027	-2.33727
23452	ANGPTL2	-1.03047	0.461274	-3.1695	0.00440402	0.0871879	-2.23099
3953	LEPR	-1.39516	4.14225	-3.16921	0.00440704	0.0871879	-2.25099
5208	PFKFB2	0.549652	4.77688	3.16685	0.0044079	0.0871879	-2.25377
55312	RFK	0.821099	6.19276	3.16889	0.00441039	0.0871879	-2.34564
10626	TRIM16	0.685225	6.40991	3.16563	0.00442066	0.0873205	-2.28276
23328	SASH1	-0.827516	5.70164	-3.16537	0.00443403	0.0874717	-2.23044
27245	AHDC1	-1.20047	5.13247	-3.16617	0.0044387	0.0874717	-2.21212
51218	GLRX5	0.404987	5.64456	3.16374	0.00444047	0.0874717	-2.26167
9289	ADGRG1	-1.02917	5.46657	-3.16574	0.00444325	0.0874717	-2.21827
85028	SNHG12	0.800746	3.07468	3.16299	0.00444828	0.0874717	-2.08295
54512	EXOSC4	0.694293	2.88036	3.16286	0.00444971	0.0874717	-2.02329
9941	EXOG	0.819216	2.71933	3.1623	0.00445552	0.0875158	-2.06563
5032	P2RY11	1.73219	1.08446	3.16394	0.00446212	0.0875754	-1.94968
27241	BBS9	-0.922983	3.3312	-3.15959	0.00448418	0.0878679	-2.10813
2023	ENO1	-0.628005	11.1284	-3.16179	0.00448473	0.0878679	-2.63845
23594	ORC6	0.892315	4.24446	3.1601	0.00448915	0.0878679	-2.18632
9700	ESPL1	-0.970688	5.01041	-3.16089	0.00449432	0.0878679	-2.24739
51773	RSF1	-0.632822	7.44556	-3.15873	0.00449493	0.0878679	-2.39906
5711	PSMD5	0.323827	6.94332	3.15665	0.00451535	0.0881967	-2.39559
50485	SMARCAL1	-0.665519	4.3485	-3.15628	0.00451937	0.0882049	-2.21475
10089	KCNK7	1.84138	-2.95445	3.15785	0.00452663	0.0882764	-2.00028
146	ADRA1D	0.979304	-4.02628	3.15383	0.00454576	0.0885791	-2.10071
693220	MIR635	1.62603	-2.33147	3.15349	0.00457327	0.0890388	-1.9798
11316	COPE	-0.51487	5.7094	-3.15094	0.00457661	0.0890388	-2.31226
56243	KIAA1217	-1.21555	6.32218	-3.15204	0.00458894	0.0891764	-2.32136
23528	ZNF281	0.630345	6.44915	3.14962	0.00459095	0.0891764	-2.41276
155382	VPS37D	-3.60039	1.13972	-3.14885	0.00462351	0.0897378	-1.97276
100289678	ZNF783	0.664905	4.13369	3.14546	0.00463614	0.0899118	-2.2208
8516	ITGA8	0.870775	-3.86191	3.14431	0.00464876	0.0900853	-2.13484
256302	NATD1	-1.4871	3.07185	-3.14431	0.00467316	0.0904868	-2.11641
6170	RPL39	-0.877705	4.54685	-3.14163	0.00468804	0.0906436	-2.23023
2872	MKNK2	-0.942597	7.06805	-3.14278	0.00469007	0.0906436	-2.43106
4669	NAGLU	-0.955644	2.48469	-3.14019	0.00469419	0.0906436	-2.0831
10152	ABI2	-0.619951	6.63012	-3.14002	0.00469604	0.0906436	-2.42359
102465879	MIR8085	-1.49745	-3.25304	-3.1366	0.00475878	0.0917499	-2.03484
8733	GPAA1	-0.554145	5.13202	-3.13383	0.00476506	0.0917499	-2.30942
56998	CTNNBIP1	-1.16893	5.22669	-3.13574	0.00476841	0.0917499	-2.25751
6615	SNAI1	-1.61522	1.17295	-3.13507	0.00476931	0.0917499	-2.00196
9817	KEAP1	0.516708	5.79894	3.1329	0.00477546	0.0917499	-2.38051
7326	UBE2G1	0.555622	6.81881	3.13287	0.0047758	0.0917499	-2.445
9322	TRIP10	-1.10383	6.33337	-3.13388	0.00478926	0.0919366	-2.43122
158405	KIAA1958	-1.05513	5.07715	-3.13135	0.0048178	0.0924122	-2.30574
977	CD151	-0.680976	6.37354	-3.12965	0.00482648	0.0925063	-2.46781
23152	CIC	-0.852075	5.81893	-3.12938	0.00484021	0.092697	-2.37897
29123	ANKRD11	0.483858	7.87738	3.12669	0.00484584	0.0927325	-2.52306
57511	COG6	-0.699176	5.95863	-3.12491	0.00486685	0.0930618	-2.38288
55788	LMBRD1	-0.755038	5.69164	-3.12323	0.00489124	0.0934554	-2.35639
197320	ZNF778	1.09393	3.27533	3.12219	0.00490609	0.0936629	-2.13386
63935	PCIF1	-0.996838	4.47377	-3.12331	0.00490973	0.0936629	-2.29321
103695366	LINC01461	-1.49065	-3.64003	-3.1224	0.00491508	0.093692	-2.04509
4711	NDUFB5	-0.427293	6.27597	-3.11986	0.00492441	0.0937971	-2.43227
5134	PDCD2	0.499144	6.1272	3.11885	0.00493603	0.0939453	-2.43612
54890	ALKBH5	-0.665267	7.03652	-3.11788	0.00495854	0.0943007	-2.48898
84083	ZRANB3	-0.699486	3.26132	-3.11645	0.00496406	0.0943326	-2.13053
5950	RBP4	0.93413	-4.02166	3.11566	0.00497325	0.094337	-2.19633
4360	MRC1	1.94955	-3.24703	3.11772	0.00497466	0.094337	-2.03376
9475	ROCK2	0.720212	7.66374	3.11742	0.00497809	0.094337	-2.52952
54929	TMEM161A	-0.80089	3.0866	-3.11507	0.00498013	0.094337	-2.1634
4247	MGAT2	0.733489	5.82383	3.11648	0.00498352	0.094337	-2.46253
55805	LRP2BP	-1.09215	-0.34813	-3.11259	0.00500926	0.0947511	-2.03929
9188	DDX21	1.32972	9.31212	3.11331	0.00502638	0.0950016	-2.62688
9529	BAG5	0.599539	6.83324	3.11068	0.00503184	0.0950317	-2.45351
51526	OSER1	-0.774981	6.08753	-3.11196	0.00503907	0.0950571	-2.44171
55253	TYW1	0.786499	4.89902	3.11058	0.00504093	0.0950571	-2.36084
400657	LINC00909	0.820507	2.18929	3.10921	0.00504922	0.0951401	-2.10568
5869	RAB5B	-0.891185	7.34046	-3.11079	0.00505624	0.0951785	-2.50046
58528	RRAGD	-1.56287	5.41431	-3.11046	0.00506009	0.0951785	-2.32419
79873	NUDT18	-2.01109	1.27115	-3.11023	0.00506289	0.0951785	-2.04658
284440	LINC00663	-1.48888	0.925054	-3.10894	0.00506726	0.0951876	-2.06206
100616149	MIR4512	0.979304	-4.12303	3.10622	0.00508779	0.0955002	-2.20292
10555	AGPAT2	-0.783839	5.24805	-3.10349	0.00512446	0.0959971	-2.3719
84445	LZTS2	-0.886728	4.4787	-3.10428	0.0051253	0.0959971	-2.3289
5885	RAD21	-0.519035	9.47599	-3.10279	0.005126	0.0959971	-2.65016
55149	MTPAP	0.638517	5.92782	3.1015	0.00514163	0.0962163	-2.44721
57534	MIB1	-0.901984	8.22195	-3.10193	0.00516245	0.0965323	-2.58537
8867	SYNJ1	0.683489	4.53097	3.09878	0.00517457	0.0966473	-2.37545
115265	DDIT4L	-1.82018	0.442776	-3.10077	0.00517648	0.0966473	-2.08335
6667	SP1	-0.840331	7.97818	-3.09975	0.00518887	0.0967045	-2.57388
90390	MED30	-0.575496	4.00134	-3.09706	0.0051955	0.0967045	-2.27859
5018	OXA1L	-0.597599	6.37873	-3.09698	0.0051965	0.0967045	-2.49272
91893	FDXACB1	0.632816	2.36053	3.09679	0.00519883	0.0967045	-2.22176
54934	KANSL2	0.487643	5.21381	3.09644	0.00520305	0.0967045	-2.40039
1112	FOXN3	-0.971375	7.00955	-3.09831	0.00520642	0.0967045	-2.52206
8987	STBD1	-1.91304	0.418385	-3.09803	0.00520979	0.0967045	-2.07061
143879	KBTBD3	-1.19129	1.84421	-3.09579	0.00521108	0.0967045	-2.12007
6206	RPS12	-0.716633	8.24883	-3.09673	0.00522572	0.096903	-2.59579
5635	PRPSAP1	-0.506319	5.13001	-3.09345	0.0052398	0.0970907	-2.42803
6134	RPL10	-0.632962	8.0885	-3.09337	0.00525444	0.0972885	-2.58777
80325	ABTB1	-1.40928	1.68814	-3.09327	0.00526825	0.097444	-2.15776
283254	HARBI1	0.899741	1.72813	3.09093	0.00527079	0.097444	-2.10075
57531	HACE1	-0.630745	3.97425	-3.08991	0.0052835	0.0976055	-2.32839
147804	TPM3P9	0.91866	3.26362	3.08853	0.00530108	0.0977614	-2.26567
100628315	DNM3OS	1.00628	-4.05699	3.08895	0.0053034	0.0977614	-2.24033
152579	SCFD2	0.74385	3.58691	3.08827	0.00530389	0.0977614	-2.30088
6016	RIT1	-0.656041	6.18108	-3.08642	0.00532687	0.0981112	-2.4749
6059	ABCE1	1.0401	7.72535	3.08714	0.00534445	0.0983612	-2.61416
54539	NDUFB11	-0.599403	5.11809	-3.08186	0.00538428	0.0989886	-2.44791
5440	POLR2K	0.501752	6.01719	3.08149	0.00538883	0.0989886	-2.48972
55743	CHFR	0.51948	4.81887	3.0812	0.00539261	0.0989886	-2.41456
10343	PKDREJ	0.968405	-4.15836	3.08126	0.00539468	0.0989886	-2.25609
10081	PDCD7	0.55167	5.3511	3.08057	0.00540058	0.0990014	-2.46762
64786	TBC1D15	-0.486983	5.91629	-3.08034	0.00540345	0.0990014	-2.50854
2804	GOLGB1	-0.516049	7.94414	-3.07937	0.00541574	0.0991524	-2.60887
55853	IDI2-AS1	1.93884	-1.81531	3.08008	0.0054336	0.0994052	-2.10453
165082	ADGRF3	1.73798	-3.07052	3.07945	0.00544153	0.0994623	-2.12372
101154753	PANDAR	0.918617	-4.21978	3.07709	0.00544483	0.0994623	-2.27878
399687	MYO18A	-0.742533	5.616	-3.07639	0.00547328	0.0998784	-2.52237
101928136	LINC01484	1.12234	-4.04493	3.07625	0.00547574	0.0998784	-2.2479
6164	RPL34	-0.525676	7.63955	-3.07417	0.0054822	0.0999218	-2.62438
100616283	MIR4766	1.80165	-3.68048	3.07411	0.00551003	0.100355	-2.16237
51163	DBR1	0.805373	4.77792	3.07109	0.00553451	0.100726	-2.43554
56658	TRIM39	1.26304	-4.15374	3.06939	0.0055711	0.101214	-2.26834
9363	RAB33A	-1.67913	-2.44524	-3.0692	0.00557367	0.101214	-2.14771
23300	ATMIN	0.76847	6.92891	3.06905	0.00557557	0.101214	-2.55368
57129	MRPL47	0.551644	5.77595	3.0666	0.00558037	0.101214	-2.54173
55671	PPP4R3A	0.593311	7.87577	3.06661	0.00558197	0.101214	-2.63114
55720	TSR1	0.555805	7.62743	3.06545	0.00559541	0.101383	-2.65521
22933	SIRT2	-0.723069	4.516	-3.06362	0.0056194	0.101742	-2.4237
768216	MIR454	1.74738	-3.25195	3.0653	0.00562465	0.101762	-2.17905
54857	GDPD2	1.30509	-3.82816	3.06456	0.0056344	0.101863	-2.26549
56851	EMC7	0.412711	5.63316	3.06187	0.00564248	0.101909	-2.52974
4724	NDUFS4	-0.471117	5.47212	-3.06097	0.00565432	0.101909	-2.5303
256281	NUDT14	-1.29096	2.08691	-3.06078	0.00565692	0.101909	-2.16496
29927	SEC61A1	0.317962	8.29885	3.06049	0.00566071	0.101909	-2.68144
55699	IARS2	-0.489281	8.1679	-3.06037	0.00566231	0.101909	-2.68137
83719	YPEL3	-1.86192	2.99951	-3.06236	0.00566346	0.101909	-2.23104
7343	UBTF	0.962978	7.00656	3.06217	0.00566601	0.101909	-2.62044
26793	SNORD56	2.29936	-2.70514	3.06139	0.00567634	0.101983	-2.14237
54868	TMEM104	0.926616	3.52596	3.05974	0.00568124	0.101983	-2.35281
727800	RNF208	-1.91866	1.05863	-3.06092	0.00568256	0.101983	-2.14062
390940	PINLYP	2.1215	-2.95983	3.06044	0.00568898	0.102023	-2.14429
100652748	TIMM23B	1.19431	2.8793	3.05943	0.00569884	0.102125	-2.25962
79571	GCC1	0.482256	5.38253	3.05721	0.0057043	0.102149	-2.48099
6714	SRC	-0.6468	5.04541	-3.05652	0.00571355	0.10224	-2.49705
26151	NAT9	0.579621	3.29911	3.05597	0.00572096	0.102298	-2.34454
7507	XPA	0.595843	3.61564	3.0544	0.00574204	0.1026	-2.4043
168544	ZNF467	-3.55322	1.9313	-3.0559	0.00574967	0.102661	-2.15632
387914	SHISA2	2.31015	4.29194	3.05528	0.00575797	0.102675	-2.36486
10154	PLXNC1	-0.735726	1.14006	-3.05295	0.00576146	0.102675	-2.24193
81669	CCNL2	0.540943	5.52244	3.05284	0.005763	0.102675	-2.52684
84681	HINT2	-0.516378	3.18985	-3.05153	0.00578066	0.102915	-2.32878
63979	FIGNL1	0.706872	5.58308	3.05106	0.00579347	0.103068	-2.54703
1147	CHUK	0.856012	5.74839	3.05142	0.00581012	0.10329	-2.56013
10050	SLC17A4	0.931548	-4.21978	3.04851	0.00582376	0.103457	-2.33984
158381	ATP8B5P	1.23663	-1.2117	3.04768	0.00583301	0.103481	-2.16796
3981	LIG4	1.13029	4.72093	3.04969	0.00583356	0.103481	-2.47741
100861402	CERS6-AS1	-1.87024	-2.62639	-3.04878	0.00584596	0.103533	-2.16873
405	ARNT	-0.847224	6.95826	-3.04858	0.0058487	0.103533	-2.60849
1503	CTPS1	1.62363	6.25287	3.04855	0.00584915	0.103533	-2.60374
81876	RAB1B	-0.501463	7.06135	-3.0442	0.00588067	0.104012	-2.63707
25814	ATXN10	-0.39888	6.60693	-3.0439	0.00588469	0.104012	-2.64238
865	CBFB	0.752973	6.74319	3.04476	0.00590105	0.104226	-2.63154
2060	EPS15	-0.460554	7.4441	-3.04051	0.0059315	0.104689	-2.6762
163131	ZNF780B	0.94699	4.122	3.04016	0.00596478	0.105144	-2.48377
90701	SEC11C	0.694686	4.11384	3.03804	0.00596585	0.105144	-2.45369
26173	INTS1	-0.419053	5.82966	-3.03764	0.0059715	0.105168	-2.55605
25840	METTL7A	-2.14833	1.84737	-3.03918	0.00597849	0.105215	-2.18641
90522	YIF1B	-0.813393	3.86235	-3.03651	0.00598723	0.105293	-2.44045
55139	ANKZF1	-1.56139	5.05546	-3.03812	0.00599329	0.105293	-2.52083
5664	PSEN2	0.76261	3.60076	3.0359	0.00599576	0.105293	-2.41348
55007	FAM118A	0.61475	3.62868	3.03411	0.00602092	0.105628	-2.43267
54877	ZCCHC2	1.01781	4.88451	3.03553	0.00602958	0.105628	-2.52726
7389	UROD	-0.564909	4.31406	-3.03336	0.00603155	0.105628	-2.54602
51449	PCYOX1	-0.492979	7.56549	-3.03332	0.00603205	0.105628	-2.70947
10262	SF3B4	0.717566	6.99686	3.03206	0.00607216	0.106145	-2.64335
3191	HNRNPL	-0.575898	7.95204	-3.0306	0.00607353	0.106145	-2.72934
9546	APBA3	-0.740984	2.46488	-3.03015	0.00607694	0.106145	-2.28861
64853	AIDA	-0.408115	5.25459	-3.0297	0.00608329	0.106145	-2.593
9533	POLR1C	0.700859	4.72384	3.02941	0.00608732	0.106145	-2.56125
84699	CREB3L3	-1.47728	-3.34468	-3.0294	0.00608756	0.106145	-2.20006
81622	UNC93B1	-0.869379	4.55071	-3.02862	0.00611333	0.106467	-2.46905
125111	GJD3	1.59307	-2.69676	3.02951	0.00611468	0.106467	-2.22333
8450	CUL4B	-0.856661	7.91621	-3.02732	0.00614598	0.106936	-2.73473
677831	SNORA51	1.72993	-2.18782	3.02594	0.0061551	0.107009	-2.20642
55857	KIZ	-0.733035	3.5331	-3.02441	0.00615889	0.107009	-2.44177
4782	NFIC	-0.566062	7.01711	-3.02255	0.00618564	0.107368	-2.70835
6720	SREBF1	-0.899393	5.45477	-3.02438	0.00618833	0.107368	-2.56949
728558	ENTPD1-AS1	1.16072	1.01781	3.02157	0.0061998	0.107449	-2.23386
9605	VPS9D1	-0.864905	2.40242	-3.02103	0.00620761	0.107449	-2.26288
6209	RPS15	-0.550929	6.46813	-3.02086	0.00621004	0.107449	-2.6779
785	CACNB4	-1.04524	1.84523	-3.02083	0.00621053	0.107449	-2.30116
6901	TAZ	-0.640084	2.7861	-3.02015	0.00622036	0.107496	-2.32937
9909	DENND4B	-0.480342	5.21198	-3.02004	0.00622202	0.107496	-2.55329
51170	HSD17B11	-0.922123	4.00367	-3.02168	0.00622735	0.107513	-2.67888
2744	GLS	0.833181	7.44742	3.01988	0.00625346	0.107888	-2.76804
2593	GAMT	-0.725467	2.1361	-3.01288	0.00632676	0.109075	-2.45586
23288	IQCE	0.677554	4.8671	3.01228	0.00633565	0.109152	-2.51311
57646	USP28	-0.840851	5.98182	-3.01381	0.00634249	0.109193	-2.65576
134218	DNAJC21	0.366015	6.45524	3.01134	0.00634951	0.109237	-2.70055
9971	NR1H4	0.987604	-4.15374	3.01025	0.00636752	0.10947	-2.37839
220930	ZEB1-AS1	-0.795656	2.2115	-3.00839	0.00639323	0.109747	-2.33202
5986	RFNG	-1.00905	3.23552	-3.0096	0.00639372	0.109747	-2.42362
5864	RAB3A	-2.08105	2.34611	-3.00998	0.00639917	0.109747	-2.26888
5585	PKN1	-0.977072	6.25727	-3.00963	0.00640441	0.109747	-2.73475
9051	PSTPIP1	-1.19592	-4.02628	-3.00841	0.006406	0.109747	-2.3189
55596	ZCCHC8	0.489941	5.6947	3.00698	0.00641435	0.109751	-2.66686
26015	RPAP1	-0.68586	4.33912	-3.00693	0.00641513	0.109751	-2.55519
60673	ATG101	0.850289	4.6628	3.00726	0.00642657	0.109826	-2.53165
6080	SNORA73A	1.45198	-0.259856	3.00603	0.0064285	0.109826	-2.24322
118491	CFAP70	1.3378	-0.806506	3.00453	0.00645108	0.110135	-2.24566
23382	AHCYL2	-0.829166	5.16146	-3.00486	0.00647365	0.110365	-2.60499
79915	ATAD5	0.90491	4.94048	3.00491	0.00647509	0.110365	-2.65104
79735	TBC1D17	-0.881306	3.98551	-3.00365	0.00647803	0.110365	-2.50188
285989	ZNF789	0.96956	1.4026	3.0016	0.00649517	0.110544	-2.28236
51272	BET1L	-0.523168	5.22353	-3.00119	0.00650137	0.110544	-2.63819
54477	PLEKHA5	-0.515386	6.04034	-3.00101	0.00650413	0.110544	-2.70852
55291	PPP6R3	0.531664	8.0741	3.00085	0.00650655	0.110544	-2.80032
5338	PLD2	-1.20819	4.34297	-3.00199	0.00651917	0.110682	-2.53857
1777	DNASE2	-1.01162	5.19045	-3.00099	0.00653438	0.110863	-2.60756
27341	RRP7A	0.727618	5.30635	2.99974	0.00654018	0.110885	-2.6633
27430	MAT2B	-0.524267	6.34173	-2.99627	0.00657624	0.111419	-2.7255
27332	ZNF638	0.606391	7.49626	2.9933	0.00662881	0.112223	-2.77981
55690	PACS1	-1.01063	6.77702	-2.99436	0.00663584	0.112223	-2.71643
101927547	ANKRD44-IT1	1.27475	-3.88958	2.99426	0.0066374	0.112223	-2.3881
23008	KLHDC10	-0.654619	7.32735	-2.99278	0.00664624	0.112295	-2.75593
51260	PBDC1	0.880245	5.48397	2.99292	0.00665809	0.112418	-2.65513
5890	RAD51B	-1.2391	2.41345	-2.98936	0.00669021	0.112882	-2.33005
56882	CDC42SE1	0.9067	7.67657	2.98966	0.00670865	0.113112	-2.75103
169270	ZNF596	1.29414	1.48889	2.98743	0.00671303	0.113112	-2.28255
4999	ORC2	0.541745	5.83106	2.98657	0.00672638	0.113253	-2.68797
286205	SCAI	-0.586123	5.16296	-2.9863	0.00673065	0.113253	-2.61833
2035	EPB41	-1.29305	6.22818	-2.98754	0.00674175	0.113288	-2.66609
25981	DNAH1	1.01478	1.57663	2.98558	0.00674194	0.113288	-2.33567
23424	TDRD7	-0.634442	5.3253	-2.98439	0.00676064	0.11342	-2.61114
9380	GRHPR	-0.434145	5.44381	-2.98396	0.00676729	0.11342	-2.6926
643664	SLC35G6	1.02704	-4.18907	2.98521	0.00676734	0.11342	-2.46069
7152	TOP1P2	1.40377	-3.49796	2.98585	0.00676829	0.11342	-2.37437
10768	AHCYL1	-0.387827	7.44485	-2.98316	0.00677998	0.113538	-2.81662
100506465	LINC01234	-1.42892	-2.25413	-2.98248	0.0067907	0.11364	-2.2872
166815	TIGD2	0.574005	4.2743	2.97992	0.00683127	0.114241	-2.60369
25972	UNC50	0.934932	4.28073	2.98135	0.0068393	0.114297	-2.62316
538	ATP7A	-0.72587	5.18314	-2.9773	0.00687896	0.11484	-2.66091
648791	PPP1R3G	-1.76429	-1.18906	-2.97823	0.00688111	0.11484	-2.29743
9113	LATS1	0.329446	6.69896	2.97549	0.00690185	0.115039	-2.77086
6233	RPS27A	-0.539009	7.68114	-2.97181	0.00696108	0.115039	-2.84318
7145	TNS1	-1.61042	0.916979	-2.97222	0.00696136	0.115039	-2.30743
51439	FAM8A1	-0.567734	5.88119	-2.97069	0.0069792	0.115039	-2.72462
4839	NOP2	1.49732	6.16743	2.97179	0.00699262	0.115039	-2.76479
84924	ZNF566	0.679606	4.38099	2.96866	0.00701231	0.115039	-2.61469
6676	SPAG4	-1.51827	1.19301	-2.97038	0.00701542	0.115039	-2.38272
23193	GANAB	-0.595008	9.17121	-2.96998	0.00701998	0.115039	-2.94387
100527964	LHX4-AS1	1.74049	0.305952	2.96986	0.00702355	0.115039	-2.31762
27327	TNRC6A	0.549696	6.88632	2.96763	0.00702905	0.115039	-2.79652
8934	RAB29	-0.719617	5.51348	-2.9672	0.00704834	0.115039	-2.70954
26776	SNORA71B	1.5212	-2.12252	2.9664	0.00704907	0.115039	-2.3176
53918	PELO	-0.641492	5.37276	-2.96529	0.0070673	0.115039	-2.73596
57140	RNPEPL1	-0.785072	3.97015	-2.96515	0.00706962	0.115039	-2.5811
11278	KLF12	-0.738213	5.14596	-2.96654	0.007073	0.115039	-2.75354
56342	PPAN	1.13658	2.21567	2.96473	0.00708063	0.115039	-2.40184
168002	DACT2	-1.57701	-3.07999	-2.96482	0.00708216	0.115039	-2.32241
23086	EXPH5	-1.53568	3.34605	-2.96594	0.00708801	0.115039	-2.47061
374864	CCDC178	0.870775	-3.99095	2.96384	0.00709109	0.115039	-2.51857
2217	FCGRT	-1.22192	1.35108	-2.96528	0.00709892	0.115039	-2.53884
284402	SCGB2B2	1.22411	-4.1028	2.96444	0.00711274	0.115039	-2.49571
50865	HEBP1	-0.825841	5.23655	-2.96379	0.00712348	0.115039	-2.71439
79786	KLHL36	-0.763752	5.89632	-2.9629	0.00712473	0.115039	-2.69892
51182	HSPA14	0.897824	6.54865	2.96283	0.00713935	0.115039	-2.77705
400961	PAIP2B	-1.78343	3.09866	-2.96254	0.00714413	0.115039	-2.44637
80223	RAB11FIP1	-0.631422	7.36886	-2.96104	0.0071458	0.115039	-2.81379
165055	CCDC138	0.776018	3.71308	2.96032	0.00714924	0.115039	-2.58754
2272	FHIT	-1.12446	1.10642	-2.96019	0.00715149	0.115039	-2.36324
64897	C12orf43	0.530879	4.02508	2.95998	0.00715498	0.115039	-2.68319
81855	SFXN3	-0.992562	5.26526	-2.95993	0.00718735	0.115039	-2.76918
81558	FAM117A	-2.21381	2.37117	-2.95979	0.0071898	0.115039	-2.37874
22934	RPIA	0.737392	4.85655	2.95788	0.00719945	0.115039	-2.70108
100526737	RBM14-RBM4	1.53843	-3.28887	2.95852	0.00721091	0.115039	-2.42736
147657	ZNF480	0.966506	5.99268	2.95789	0.00722145	0.115039	-2.76463
116285	ACSM1	0.918617	-2.97429	2.9558	0.0072301	0.115039	-2.53593
65244	SPATS2	-0.581083	5.93397	-2.95523	0.00723416	0.115039	-2.75975
6235	RPS29	-0.955999	6.60355	-2.95693	0.00723744	0.115039	-2.80467
5780	PTPN9	-0.447818	5.50939	-2.95389	0.00725659	0.115039	-2.71765
10039	PARP3	-0.784477	2.60702	-2.95311	0.00726982	0.115039	-2.5291
9472	AKAP6	-0.851635	0.41336	-2.95159	0.00729549	0.115039	-2.37328
1369	CPN1	0.636508	-4.35186	2.95098	0.00730573	0.115039	-2.57323
2158	F9	0.636508	-4.35186	2.95098	0.00730573	0.115039	-2.57323
2165	F13B	0.636508	-4.35186	2.95098	0.00730573	0.115039	-2.57323
2208	FCER2	0.636508	-4.35186	2.95098	0.00730573	0.115039	-2.57323
2251	FGF6	0.636508	-4.35186	2.95098	0.00730573	0.115039	-2.57323
2492	FSHR	0.636508	-4.35186	2.95098	0.00730573	0.115039	-2.57323
3443	IFNA6	0.636508	-4.35186	2.95098	0.00730573	0.115039	-2.57323
4759	NEU2	0.636508	-4.35186	2.95098	0.00730573	0.115039	-2.57323
7224	TRPC5	0.636508	-4.35186	2.95098	0.00730573	0.115039	-2.57323
9808	KIAA0087	0.636508	-4.35186	2.95098	0.00730573	0.115039	-2.57323
11085	ADAM30	0.636508	-4.35186	2.95098	0.00730573	0.115039	-2.57323
53919	SLCO1C1	0.636508	-4.35186	2.95098	0.00730573	0.115039	-2.57323
54474	KRT20	0.636508	-4.35186	2.95098	0.00730573	0.115039	-2.57323
64241	ABCG8	0.636508	-4.35186	2.95098	0.00730573	0.115039	-2.57323
79652	TMEM204	0.636508	-4.35186	2.95098	0.00730573	0.115039	-2.57323
138803	OR13C3	0.636508	-4.35186	2.95098	0.00730573	0.115039	-2.57323
140771	SMCR5	0.636508	-4.35186	2.95098	0.00730573	0.115039	-2.57323
155051	CRYGN	0.636508	-4.35186	2.95098	0.00730573	0.115039	-2.57323
285780	LY86-AS1	0.636508	-4.35186	2.95098	0.00730573	0.115039	-2.57323
339059	LOC339059	0.636508	-4.35186	2.95098	0.00730573	0.115039	-2.57323
389690	MROH5	0.636508	-4.35186	2.95098	0.00730573	0.115039	-2.57323
403253	OR4A47	0.636508	-4.35186	2.95098	0.00730573	0.115039	-2.57323
404037	HAPLN4	0.636508	-4.35186	2.95098	0.00730573	0.115039	-2.57323
574500	MIR519A2	0.636508	-4.35186	2.95098	0.00730573	0.115039	-2.57323
643037	C11orf97	0.636508	-4.35186	2.95098	0.00730573	0.115039	-2.57323
646029	LOC646029	0.636508	-4.35186	2.95098	0.00730573	0.115039	-2.57323
693134	MIR550A2	0.636508	-4.35186	2.95098	0.00730573	0.115039	-2.57323
727866	FAM156B	0.636508	-4.35186	2.95098	0.00730573	0.115039	-2.57323
780854	SNORD3D	0.636508	-4.35186	2.95098	0.00730573	0.115039	-2.57323
100132948	FAM27C	0.636508	-4.35186	2.95098	0.00730573	0.115039	-2.57323
100302232	MIR1226	0.636508	-4.35186	2.95098	0.00730573	0.115039	-2.57323
100422978	MIR3185	0.636508	-4.35186	2.95098	0.00730573	0.115039	-2.57323
100500852	MIR3180-4	0.636508	-4.35186	2.95098	0.00730573	0.115039	-2.57323
100506412	LINC00871	0.636508	-4.35186	2.95098	0.00730573	0.115039	-2.57323
100507527	THEG5	0.636508	-4.35186	2.95098	0.00730573	0.115039	-2.57323
100616146	MIR4534	0.636508	-4.35186	2.95098	0.00730573	0.115039	-2.57323
100874029	CFAP44-AS1	0.636508	-4.35186	2.95098	0.00730573	0.115039	-2.57323
100874169	LINC00434	0.636508	-4.35186	2.95098	0.00730573	0.115039	-2.57323
100874530	APOBEC3B-AS1	0.636508	-4.35186	2.95098	0.00730573	0.115039	-2.57323
101927378	LOC101927378	0.636508	-4.35186	2.95098	0.00730573	0.115039	-2.57323
101927418	LOC101927418	0.636508	-4.35186	2.95098	0.00730573	0.115039	-2.57323
101927624	LINC01150	0.636508	-4.35186	2.95098	0.00730573	0.115039	-2.57323
101928030	LOC101928030	0.636508	-4.35186	2.95098	0.00730573	0.115039	-2.57323
101928682	LOC101928682	0.636508	-4.35186	2.95098	0.00730573	0.115039	-2.57323
101929520	LINC00993	0.636508	-4.35186	2.95098	0.00730573	0.115039	-2.57323
102465444	MIR6742	0.636508	-4.35186	2.95098	0.00730573	0.115039	-2.57323
102465487	MIR6812	0.636508	-4.35186	2.95098	0.00730573	0.115039	-2.57323
102723562	LINC01498	0.636508	-4.35186	2.95098	0.00730573	0.115039	-2.57323
125965	COX6B2	-1.80651	-3.24545	-2.95193	0.00732172	0.115217	-2.36458
64782	AEN	1.47553	5.16298	2.95032	0.00734903	0.115563	-2.74299
100129361	SMIM10L1	0.837643	3.29708	2.94819	0.00735308	0.115563	-2.57446
7565	ZNF17	0.698928	3.32424	2.94725	0.00736919	0.115718	-2.52378
94039	ZNF101	0.644291	4.5189	2.94699	0.00737369	0.115718	-2.63597
29890	RBM15B	0.694087	6.43802	2.948	0.00737714	0.115718	-2.81054
57337	SENP7	-1.17212	5.21791	-2.94726	0.00740115	0.116021	-2.73069
4790	NFKB1	0.991629	6.51051	2.94689	0.00740762	0.116048	-2.82852
10969	EBNA1BP2	1.16625	6.83256	2.94555	0.00743047	0.116269	-2.876
199720	GGN	-2.26582	-2.02017	-2.94544	0.00743243	0.116269	-2.36746
55718	POLR3E	0.721034	5.00446	2.94336	0.00743592	0.116269	-2.69347
8607	RUVBL1	0.631225	5.73499	2.94245	0.00745367	0.116472	-2.81659
91608	RASL10B	-1.61129	-1.42729	-2.94306	0.00747344	0.11664	-2.42549
339175	METTL2A	0.716492	5.30355	2.94184	0.00747462	0.11664	-2.76015
692087	SNORD49B	1.84119	-3.53171	2.94276	0.00747868	0.11664	-2.4125
90624	LYRM7	0.651996	4.77879	2.94013	0.00749169	0.116768	-2.7614
3093	UBE2K	0.503877	7.45695	2.93796	0.00752941	0.117282	-2.9189
54915	YTHDF1	0.663587	6.7561	2.93803	0.00754724	0.117485	-2.85809
29128	UHRF1	0.816218	4.79225	2.9383	0.00755615	0.117549	-2.77872
65243	ZFP69B	1.10064	3.30662	2.93607	0.00759504	0.118056	-2.60134
441733	PRKXP1	1.55019	0.980704	2.93589	0.00759836	0.118056	-2.43572
9094	UNC119	-0.784887	3.75279	-2.93196	0.00763471	0.118546	-2.57411
6880	TAF9	1.57604	-3.40584	2.93314	0.0076466	0.118596	-2.44002
283463	MUC19	1.38031	-3.58727	2.93292	0.00765054	0.118596	-2.4918
677819	SNORA37	1.24625	-3.87398	2.93282	0.00765242	0.118596	-2.50901
60412	EXOC4	-0.99095	6.88595	-2.93088	0.0076866	0.118954	-2.88878
10227	MFSD10	-0.998674	4.54096	-2.93067	0.00769046	0.118954	-2.70858
100124534	SNORA84	1.35838	-3.92954	2.93053	0.00769283	0.118954	-2.53206
168507	PKD1L1	1.22445	-2.92747	2.92856	0.00769492	0.118954	-2.39582
51585	PCF11	0.657438	6.14387	2.926	0.00775255	0.11965	-2.85581
79153	GDPD3	-2.45006	-0.714688	-2.92717	0.00775271	0.11965	-2.39974
26270	FBXO6	-1.56312	1.52391	-2.92703	0.00775537	0.11965	-2.4262
6443	SGCB	-0.450948	6.3915	-2.92495	0.0077595	0.11965	-2.88383
29078	NDUFAF4	1.38876	4.16601	2.92608	0.00777228	0.119772	-2.65664
64422	ATG3	0.525763	5.93278	2.92339	0.00778745	0.119931	-2.85122
692197	SNORD77	1.15279	-0.511317	2.92307	0.00779327	0.119945	-2.39974
220929	ZNF438	-0.911945	2.75533	-2.92277	0.00779862	0.119952	-2.54099
51765	STK26	-0.851091	6.00694	-2.92402	0.00780943	0.120012	-2.78929
131616	TMEM42	-1.14278	1.47058	-2.92201	0.00781231	0.120012	-2.45928
80714	PBX4	-1.0731	0.571911	-2.92108	0.00782924	0.120054	-2.42911
100131234	MIR181A1HG	1.94792	-3.22433	2.92279	0.00783156	0.120054	-2.48502
85315	PAQR8	-1.73889	2.13299	-2.92267	0.00783377	0.120054	-2.56979
147339	C18orf25	0.376041	6.58122	2.92078	0.00783464	0.120054	-2.88686
219770	GJD4	1.68305	-3.47493	2.92178	0.00784985	0.120213	-2.43533
100126355	MIR365A	1.32858	-3.88958	2.92149	0.0078551	0.120218	-2.5781
6294	SAFB	0.688776	7.16246	2.92036	0.00787551	0.120437	-2.93501
262	AMD1	1.06289	7.35127	2.91991	0.00788382	0.120437	-2.93431
831	CAST	-0.566524	8.48934	-2.91913	0.00788413	0.120437	-3.02691
133	ADM	-2.67127	5.14081	-2.91682	0.00794015	0.121217	-2.8197
4832	NME3	-1.07748	1.72257	-2.91409	0.00795663	0.121393	-2.47009
10630	PDPN	1.58101	-3.53678	2.91523	0.00796926	0.12151	-2.54082
92715	DPH7	0.549214	3.92313	2.91208	0.00799368	0.121807	-2.67738
83658	DYNLRB1	-0.417206	6.54189	-2.91154	0.00800361	0.121882	-2.93518
818	CAMK2G	-0.622548	5.21424	-2.91105	0.00801268	0.121945	-2.77399
390916	NUDT19	0.683642	5.75327	2.91022	0.00803394	0.122185	-2.8303
51451	LCMT1	-0.530002	5.18357	-2.90852	0.00805946	0.122185	-2.77312
84623	KIRREL3	-1.61724	-3.74791	-2.90918	0.00808119	0.122185	-2.46438
6175	RPLP0	-0.713437	9.20861	-2.90901	0.00808424	0.122185	-3.08734
6136	RPL12	-0.664583	8.19632	-2.9086	0.00809185	0.122185	-3.00052
388906	OGFRP1	1.76623	-2.35126	2.90693	0.00812303	0.122185	-2.44427
64132	XYLT2	-1.2314	4.02479	-2.9059	0.00814236	0.122185	-2.68525
55299	BRIX1	1.02046	6.57062	2.90375	0.00818287	0.122185	-2.93922
53349	ZFYVE1	-1.23381	4.70804	-2.90313	0.00819442	0.122185	-2.74594
2958	GTF2A2	0.432202	5.80735	2.90017	0.0082162	0.122185	-2.88631
7444	VRK2	0.427155	5.04738	2.89922	0.00823434	0.122185	-2.8569
90024	FLJ20021	-2.27232	-0.142491	-2.90079	0.00823872	0.122185	-2.45198
84140	FAM161A	-0.768695	3.24533	-2.89874	0.00824345	0.122185	-2.70701
57704	GBA2	0.659877	4.73442	2.89871	0.00824399	0.122185	-2.81195
4172	MCM3	0.497067	6.64497	2.89864	0.00824529	0.122185	-2.97263
2549	GAB1	-0.901113	4.48656	-2.89981	0.00824608	0.122185	-2.70999
51510	CHMP5	-0.411243	7.01235	-2.89824	0.00825297	0.122185	-2.95997
100500890	MIR3611	1.05824	-4.12303	2.8994	0.00826369	0.122185	-2.6406
151649	PP2D1	1.07308	-4.15374	2.8952	0.00834541	0.122185	-2.66461
64216	TFB2M	0.929141	5.10647	2.89491	0.00835096	0.122185	-2.85348
56257	MEPCE	0.635583	5.6777	2.89073	0.00839693	0.122185	-2.86795
4670	HNRNPM	1.01702	8.25348	2.89241	0.00839915	0.122185	-3.0548
100131691	MZF1-AS1	1.29579	0.28743	2.89043	0.00840286	0.122185	-2.46097
158160	HSD17B7P2	-1.32273	0.478164	-2.89018	0.00840761	0.122185	-2.46399
646471	LOC646471	1.83696	-3.22587	2.89181	0.00841073	0.122185	-2.52766
100128378	LINC00696	-1.37861	-3.68402	-2.89134	0.00841407	0.122185	-2.51232
64089	SNX16	-0.765248	5.12166	-2.88969	0.00842399	0.122185	-2.78647
83999	KREMEN1	-0.930399	3.92216	-2.88884	0.00843361	0.122185	-2.6368
9333	TGM5	-2.55556	-2.20599	-2.8906	0.00843415	0.122185	-2.4825
65056	GPBP1	-0.423354	7.76749	-2.88853	0.00843969	0.122185	-3.02751
27250	PDCD4	-0.832752	7.02792	-2.89013	0.00844328	0.122185	-2.95597
140711	TLDC2	-1.50833	-3.46726	-2.88989	0.0084479	0.122185	-2.54119
127933	UHMK1	0.705735	8.50525	2.88978	0.00845017	0.122185	-3.07848
728066	FAM133DP	0.893047	2.79692	2.88389	0.00853025	0.122185	-2.57401
3835	KIF22	-0.525871	5.90146	-2.88263	0.00855496	0.122185	-2.90815
1965	EIF2S1	0.809481	7.72024	2.88392	0.00856471	0.122185	-3.04022
2288	FKBP4	0.477785	7.81998	2.88179	0.00857153	0.122185	-3.01464
54861	SNRK	0.432739	5.34798	2.88129	0.00858139	0.122185	-2.90869
101927134	LINC01470	1.24639	-4.05699	2.8829	0.00858479	0.122185	-2.60532
79703	C11orf80	-0.58318	4.33779	-2.88077	0.00859178	0.122185	-2.71098
388561	ZNF761	0.598527	5.55438	2.88026	0.00860182	0.122185	-2.87023
9043	SPAG9	-0.34244	8.12627	-2.87847	0.00863735	0.122185	-3.07377
55362	TMEM63B	-0.498193	6.0007	-2.87764	0.00865382	0.122185	-2.94617
54862	CC2D1A	-0.440682	4.86729	-2.87684	0.00866968	0.122185	-2.83172
65084	TMEM135	-0.850363	4.5678	-2.87828	0.00867627	0.122185	-2.85906
8165	AKAP1	0.570351	6.14138	2.87623	0.00868183	0.122185	-2.95854
102466906	MIR6124	1.07512	-4.09232	2.8771	0.00868444	0.122185	-2.63013
92822	ZNF276	0.655262	3.506	2.87517	0.00870305	0.122185	-2.70923
27352	SGSM3	-0.583989	3.76764	-2.87504	0.00870572	0.122185	-2.75399
23595	ORC3	-0.585601	5.24669	-2.87344	0.00873778	0.122185	-2.90766
134526	ACOT12	0.93413	-3.94818	2.87422	0.00873842	0.122185	-2.70686
388282	LOC388282	-1.71803	-3.17355	-2.87503	0.00874121	0.122185	-2.55016
64318	NOC3L	0.737322	6.08752	2.8748	0.00874586	0.122185	-3.0011
100288123	LOC100288123	0.955651	-4.15374	2.87372	0.00875262	0.122185	-2.70817
9223	MAGI1	-0.706065	5.17386	-2.87378	0.00875413	0.122185	-2.93641
56121	PCDHB15	-1.58604	-2.01027	-2.87367	0.00875999	0.122185	-2.50386
100616227	MIR4502	1.07445	-4.05699	2.87353	0.00876063	0.122185	-2.65057
10044	SH2D3C	-2.17378	-2.37027	-2.87266	0.00878908	0.122185	-2.51146
56926	NCLN	0.506986	5.14783	2.86976	0.00881207	0.122185	-2.93838
57465	TBC1D24	0.480604	4.20897	2.86911	0.00882527	0.122185	-2.78601
51606	ATP6V1H	-0.463663	5.60831	-2.86897	0.00882803	0.122185	-2.90728
388591	RNF207	0.871172	1.48347	2.86838	0.00884008	0.122185	-2.57477
22950	SLC4A1AP	0.295823	5.52423	2.868	0.00884766	0.122185	-2.95359
644511	RPL13AP6	-1.37595	-0.996504	-2.86663	0.00887559	0.122185	-2.50465
55343	SLC35C1	0.666338	4.25069	2.86613	0.00888577	0.122185	-2.76828
5500	PPP1CB	-0.474361	9.4095	-2.86604	0.00888762	0.122185	-3.15136
6441	SFTPD	0.636508	-2.36523	2.86555	0.00889768	0.122185	-2.75219
3954	LETM1	1.25798	6.20666	2.86704	0.00890301	0.122185	-2.97441
93550	ZFAND4	0.689354	1.98166	2.86462	0.00891666	0.122185	-2.72091
401548	SNX30	-1.21382	5.62425	-2.86626	0.00891894	0.122185	-2.91735
51458	RHCG	0.636508	-1.01051	2.86388	0.00893189	0.122185	-2.75567
23198	PSME4	0.580703	7.58613	2.86459	0.00893216	0.122185	-3.07791
100289580	LOC100289580	1.50438	-3.5177	2.86461	0.00895285	0.122185	-2.63083
407018	MIR27A	0.689386	-4.15374	2.86274	0.00895534	0.122185	-2.75804
389816	LRRC26	-1.68577	-1.40132	-2.86414	0.00896251	0.122185	-2.52766
25790	CFAP45	-1.04061	0.485173	-2.86203	0.00896992	0.122185	-2.53463
79885	HDAC11	-1.80252	2.80132	-2.86359	0.00897367	0.122185	-2.60303
285331	CCDC66	0.64545	4.06433	2.86155	0.00897989	0.122185	-2.84984
6217	RPS16	-0.52816	8.60741	-2.86076	0.00900438	0.122185	-3.14427
3632	INPP5A	0.698242	4.93335	2.85985	0.0090306	0.122185	-2.93952
57648	KIAA1522	-1.43854	7.05378	-2.86058	0.00903591	0.122185	-2.97494
101928674	LOC101928674	-1.80931	-1.98306	-2.85983	0.00905133	0.122185	-2.52738
84070	FAM186B	1.48436	-1.45477	2.85769	0.00907405	0.122185	-2.53272
51554	ACKR4	1.05615	-4.1028	2.8577	0.00909371	0.122185	-2.71689
26810	SNORD41	1.219	-4.05699	2.85521	0.00914781	0.122185	-2.68878
84950	PRPF38A	0.688563	6.30789	2.85405	0.00916467	0.122185	-3.01335
4066	LYL1	-0.951701	-1.62919	-2.852	0.00917877	0.122185	-2.56388
126792	B3GALT6	1.39759	4.21926	2.85272	0.00919998	0.122185	-2.77999
27147	DENND2A	-1.89091	0.849736	-2.85209	0.00921343	0.122185	-2.75275
5631	PRPS1	0.384312	5.54076	2.84924	0.00923707	0.122185	-3.01581
90326	THAP3	-0.704811	3.19237	-2.84912	0.00923955	0.122185	-2.72144
348793	WDR53	0.66765	3.4067	2.84878	0.00924682	0.122185	-2.78215
10241	CALCOCO2	-0.808451	6.88104	-2.85014	0.00925452	0.122185	-3.05786
100526820	CAHM	-1.25151	-2.12221	-2.84737	0.00927676	0.122185	-2.56185
1791	DNTT	0.662982	-4.35186	2.84712	0.00928212	0.122185	-2.79051
8689	KRT36	0.662982	-4.35186	2.84712	0.00928212	0.122185	-2.79051
9639	ARHGEF10	0.662982	-4.35186	2.84712	0.00928212	0.122185	-2.79051
10136	CELA3A	0.662982	-4.35186	2.84712	0.00928212	0.122185	-2.79051
26737	OR1L1	0.662982	-4.35186	2.84712	0.00928212	0.122185	-2.79051
64579	NDST4	0.662982	-4.35186	2.84712	0.00928212	0.122185	-2.79051
79154	DHRS11	0.662982	-4.35186	2.84712	0.00928212	0.122185	-2.79051
81341	OR10W1	0.662982	-4.35186	2.84712	0.00928212	0.122185	-2.79051
128674	PROKR2	0.662982	-4.35186	2.84712	0.00928212	0.122185	-2.79051
144125	OR2AG1	0.662982	-4.35186	2.84712	0.00928212	0.122185	-2.79051
161514	TBC1D21	0.662982	-4.35186	2.84712	0.00928212	0.122185	-2.79051
201633	TIGIT	0.662982	-4.35186	2.84712	0.00928212	0.122185	-2.79051
285577	LINC01019	0.662982	-4.35186	2.84712	0.00928212	0.122185	-2.79051
389152	PRR23C	0.662982	-4.35186	2.84712	0.00928212	0.122185	-2.79051
390992	HES3	0.662982	-4.35186	2.84712	0.00928212	0.122185	-2.79051
401577	CD99P1	0.662982	-4.35186	2.84712	0.00928212	0.122185	-2.79051
406939	MIR147A	0.662982	-4.35186	2.84712	0.00928212	0.122185	-2.79051
442910	MIR345	0.662982	-4.35186	2.84712	0.00928212	0.122185	-2.79051
693219	MIR634	0.662982	-4.35186	2.84712	0.00928212	0.122185	-2.79051
100033413	SNORD116-1	0.662982	-4.35186	2.84712	0.00928212	0.122185	-2.79051
100033420	SNORD116-8	0.662982	-4.35186	2.84712	0.00928212	0.122185	-2.79051
100126780	SNAR-G1	0.662982	-4.35186	2.84712	0.00928212	0.122185	-2.79051
100302124	MIR1288	0.662982	-4.35186	2.84712	0.00928212	0.122185	-2.79051
100302188	MIR1243	0.662982	-4.35186	2.84712	0.00928212	0.122185	-2.79051
100422882	MIR3120	0.662982	-4.35186	2.84712	0.00928212	0.122185	-2.79051
100422951	MIR3144	0.662982	-4.35186	2.84712	0.00928212	0.122185	-2.79051
100616226	MIR4468	0.662982	-4.35186	2.84712	0.00928212	0.122185	-2.79051
100616421	MIR4689	0.662982	-4.35186	2.84712	0.00928212	0.122185	-2.79051
100861554	LINC00563	0.662982	-4.35186	2.84712	0.00928212	0.122185	-2.79051
101927324	LINC01475	0.662982	-4.35186	2.84712	0.00928212	0.122185	-2.79051
101927583	LOC101927583	0.662982	-4.35186	2.84712	0.00928212	0.122185	-2.79051
101929765	LINC01585	0.662982	-4.35186	2.84712	0.00928212	0.122185	-2.79051
199692	ZNF627	-0.919636	5.14198	-2.84826	0.00929442	0.122185	-2.85076
7727	ZNF174	0.637844	3.06012	2.84609	0.00930401	0.122185	-2.71816
23588	KLHDC2	-0.822741	5.93037	-2.84745	0.00931165	0.122185	-2.99935
55709	KBTBD4	-0.535539	4.53425	-2.84512	0.00932474	0.122185	-2.85702
7150	TOP1	0.612591	8.77213	2.84619	0.00933866	0.122185	-3.17176
5129	CDK18	-1.7385	2.78995	-2.84588	0.00934524	0.122185	-2.5968
79852	EPHX3	-1.42588	-2.69287	-2.84489	0.00936636	0.122185	-2.60974
5932	RBBP8	0.651202	6.12031	2.8433	0.00938344	0.122185	-3.0393
23154	NCDN	1.03945	3.84727	2.84404	0.00938477	0.122185	-2.77773
2870	GRK6	-0.522538	4.97385	-2.84215	0.00938834	0.122185	-2.93187
7517	XRCC3	0.701432	3.37543	2.84152	0.00940191	0.122185	-2.74579
8662	EIF3B	0.732077	8.66698	2.84278	0.00941165	0.122185	-3.15949
4357	MPST	-1.11442	3.83719	-2.84277	0.00941191	0.122185	-2.84033
84936	ZFYVE19	-0.944515	3.59966	-2.84218	0.00941462	0.122185	-2.78974
643749	TRAF3IP2-AS1	-0.97611	1.69103	-2.84085	0.00941642	0.122185	-2.65579
56163	RNF17	0.735152	-4.32115	2.83628	0.00951558	0.122185	-2.80031
55573	CDV3	0.857862	8.95829	2.8376	0.009524	0.122185	-3.20629
259173	ALS2CL	0.927354	2.32567	2.83489	0.00955931	0.122185	-2.77459
27090	ST6GALNAC4	-0.807646	2.278	-2.83424	0.00956005	0.122185	-2.79333
7430	EZR	0.342837	8.77407	2.83409	0.00956326	0.122185	-3.22649
100302736	TMED7-TICAM2	-1.54221	-1.3395	-2.83438	0.00956349	0.122185	-2.56527
27230	SERP1	0.320681	7.75996	2.83282	0.00959105	0.122185	-3.13868
57181	SLC39A10	-0.450087	6.95139	-2.83195	0.00961026	0.122185	-3.13439
100422987	MIR3202-1	0.636508	-4.21978	2.83159	0.00961825	0.122185	-2.8227
254295	PHYHD1	-0.739912	0.339272	-2.83142	0.00962201	0.122185	-2.88199
619568	SNORA4	1.36138	-0.681257	2.83136	0.00962317	0.122185	-2.56831
353322	ANKRD37	-2.79616	2.92773	-2.8325	0.00963562	0.122185	-2.67644
3148	HMGB2	-0.722915	8.0198	-2.83164	0.00965453	0.122185	-3.14048
7752	ZNF200	0.976457	4.11131	2.83136	0.0096607	0.122185	-2.85656
64598	MOSPD3	-1.04653	3.31927	-2.83061	0.0096727	0.122185	-2.76538
6094	ROM1	-1.32793	-1.04152	-2.82894	0.00967673	0.122185	-2.57554
5118	PCOLCE	-1.26094	1.36729	-2.82836	0.00968948	0.122185	-2.5955
283578	TMED8	-0.551405	2.7761	-2.82814	0.00969443	0.122185	-2.69789
540	ATP7B	-0.73779	3.05888	-2.82725	0.00971422	0.122185	-2.73154
57404	CYP20A1	0.912143	5.22831	2.82784	0.00973874	0.122185	-3.02019
93	ACVR2B	-0.925652	5.55729	-2.82756	0.00974496	0.122185	-3.03381
51529	ANAPC11	-0.525636	4.84845	-2.82545	0.00975432	0.122185	-2.98307
100874342	RNF216-IT1	1.42784	-3.94002	2.82612	0.00977691	0.122185	-2.75994
2677	GGCX	-0.6221	6.01776	-2.82436	0.00979006	0.122185	-3.08381
3801	KIFC3	-0.91779	4.67484	-2.82475	0.00980763	0.122185	-3.10656
7633	ZNF79	0.895267	2.59636	2.82174	0.0098373	0.122185	-2.71619
339122	RAB43	-1.13211	-0.675451	-2.82076	0.00985937	0.122185	-2.589
64785	GINS3	0.939431	3.49079	2.82197	0.00986056	0.122185	-2.83248
23162	MAPK8IP3	-0.954685	4.17726	-2.82216	0.00986571	0.122185	-2.94376
4751	NEK2	-1.28343	6.18363	-2.8217	0.00987608	0.122185	-3.09768
100506697	LINC00327	2.27382	-2.32829	2.8215	0.00988072	0.122185	-2.64779
5192	PEX10	-0.454768	3.88944	-2.81886	0.00990234	0.122185	-2.85102
2187	FANCB	0.440138	3.06762	2.81873	0.0099053	0.122185	-2.83521
5720	PSME1	-0.608206	6.9758	-2.81719	0.00994788	0.122185	-3.10116
7702	ZNF143	-0.845838	5.29548	-2.8164	0.00999635	0.122185	-3.01664
10567	RABAC1	-1.06534	3.69999	-2.81525	0.0100226	0.122185	-2.86411
11052	CPSF6	0.559017	7.1539	2.81251	0.0100506	0.122185	-3.16091
80067	DCAF17	0.875931	4.65373	2.81297	0.0100748	0.122185	-2.97917
100381270	ZBED6	-0.467735	6.20218	-2.81119	0.0100773	0.122185	-3.11807
375341	C3orf62	0.882626	2.25562	2.8111	0.0100794	0.122185	-2.74915
6683	SPAST	0.588898	5.76707	2.81104	0.0100809	0.122185	-3.0574
84263	HSDL2	-0.50668	6.80609	-2.81087	0.0100846	0.122185	-3.1578
51009	DERL2	0.382871	5.56402	2.81072	0.0100881	0.122185	-3.07687
28956	LAMTOR2	-0.694628	4.43675	-2.80997	0.0101055	0.122185	-2.92373
115426	UHRF2	-0.852012	6.03685	-2.81154	0.0101077	0.122185	-3.05924
664	BNIP3	-1.58373	7.56721	-2.81085	0.0101236	0.122185	-3.20199
292	SLC25A5	-0.490241	8.64591	-2.80887	0.010131	0.122185	-3.22839
9985	REC8	-1.4395	0.209439	-2.80794	0.0101523	0.122185	-2.61368
5822	PWP2	0.98998	3.05368	2.80788	0.010177	0.122185	-2.80986
83638	C11orf68	-0.898089	4.2266	-2.80673	0.010219	0.122185	-2.96028
6907	TBL1X	-0.666539	6.6682	-2.8055	0.0102455	0.122185	-3.15234
51605	TRMT6	1.49599	5.60764	2.80489	0.0102621	0.122185	-3.07239
100287932	TIMM23	0.913779	5.99454	2.80469	0.0102666	0.122185	-3.09682
51646	YPEL5	-1.01576	6.81568	-2.80435	0.0102746	0.122185	-3.15706
55922	NKRF	0.555785	6.02606	2.80223	0.0102857	0.122185	-3.10096
83696	TRAPPC9	-0.842844	4.30285	-2.80197	0.0103158	0.122185	-2.92959
257236	CCDC96	1.47035	0.0342165	2.80064	0.0103305	0.122185	-2.63327
55308	DDX19A	0.799731	5.37307	2.80146	0.0103424	0.122185	-3.07488
55270	NUDT15	0.615442	5.83906	2.79972	0.0103477	0.122185	-3.10357
84260	TCHP	0.825412	4.28764	2.80037	0.0103683	0.122185	-3.01175
4133	MAP2	-1.60301	2.73257	-2.79965	0.0103832	0.122185	-2.64426
6205	RPS11	-0.505098	9.37529	-2.79787	0.0103986	0.122185	-3.30505
10483	SEC23B	0.348317	6.92422	2.79722	0.0104038	0.122185	-3.16315
63891	RNF123	-0.588441	4.10642	-2.79612	0.0104299	0.122185	-2.97637
84769	MPV17L2	0.908113	2.79931	2.7956	0.0104422	0.122185	-2.79377
6503	SLA	1.45142	-3.69913	2.79662	0.010457	0.122185	-2.79673
8884	SLC5A6	1.15237	6.09301	2.79636	0.0104632	0.122185	-3.0518
677847	SNORA81	1.23211	-1.08017	2.79418	0.010476	0.122185	-2.63594
7562	ZNF708	1.10726	4.33664	2.7946	0.0105053	0.122185	-2.91446
541468	LURAP1	-1.65762	-2.11194	-2.7923	0.0105604	0.122185	-2.6614
100126793	GHRLOS	1.44802	0.193917	2.79078	0.0105644	0.122185	-2.65275
29911	HOOK2	-0.704037	3.5252	-2.78994	0.0105777	0.122185	-2.76717
257415	FAM133B	0.677216	3.37545	2.78967	0.0105842	0.122185	-2.82072
6342	SCP2	-0.462207	7.02905	-2.78871	0.0106073	0.122185	-3.20058
163732	CITED4	-0.954797	1.07849	-2.78767	0.0106325	0.122185	-2.64922
7542	ZFPL1	-0.57908	4.81231	-2.78694	0.0106503	0.122185	-3.02783
571	BACH1	-0.979179	6.66676	-2.78743	0.0106781	0.122185	-3.20787
8085	KMT2D	0.54072	7.23487	2.7857	0.0106803	0.122185	-3.21861
85406	DNAJC14	0.632216	5.80643	2.78562	0.010687	0.122185	-3.11214
55813	UTP6	0.960747	6.05451	2.78648	0.010701	0.122185	-3.16658
441242	LOC441242	-0.725365	1.11209	-2.78427	0.0107153	0.122185	-2.68309
54963	UCKL1	-0.696122	4.19776	-2.78311	0.0107437	0.122185	-3.01665
654434	SNHG20	1.04212	1.19196	2.78222	0.0107652	0.122185	-2.70506
1237	CCR8	0.636508	-4.28582	2.78039	0.0108103	0.122185	-2.92828
724031	MIR661	0.636508	-4.28582	2.78039	0.0108103	0.122185	-2.92828
100422838	MIR3195	0.636508	-4.28582	2.78039	0.0108103	0.122185	-2.92828
100616401	MIR4520-1	0.636508	-4.28582	2.78039	0.0108103	0.122185	-2.92828
100847045	MIR548AU	0.636508	-4.28582	2.78039	0.0108103	0.122185	-2.92828
155370	SBDSP1	0.973435	5.72996	2.78097	0.0108359	0.122185	-3.11627
26765	SNORD12C	1.18403	-3.80794	2.7805	0.0108475	0.122185	-2.86743
23303	KIF13B	-0.83347	5.18706	-2.78034	0.0108514	0.122185	-3.12715
219539	YPEL4	-1.94177	-3.13367	-2.78018	0.0108553	0.122185	-2.69463
113829	SLC35A4	0.318053	5.62295	2.77809	0.0108671	0.122185	-3.13839
1059	CENPB	0.640177	6.01058	2.77798	0.010879	0.122185	-3.13616
57799	RAB40C	-0.907307	3.901	-2.77772	0.010883	0.122185	-2.87412
8722	CTSF	-0.831841	3.75363	-2.77854	0.0108939	0.122185	-3.02581
56731	SLC2A4RG	-0.723419	5.62089	-2.77797	0.0108993	0.122185	-3.1022
100129482	ZNF37BP	1.03444	3.40279	2.77815	0.0109055	0.122185	-2.92075
100506365	OTUD6B-AS1	0.461056	5.10505	2.77619	0.0109142	0.122185	-3.08353
55074	OXR1	-0.817203	6.6391	-2.77709	0.0109317	0.122185	-3.17344
9294	S1PR2	-1.54857	3.25847	-2.77701	0.0109337	0.122185	-2.80187
4598	MVK	-1.00925	3.21669	-2.77446	0.0109819	0.122185	-2.86003
84146	ZNF644	0.564544	6.64217	2.77357	0.0109829	0.122185	-3.22313
10226	PLIN3	-0.745625	6.06569	-2.77417	0.0110044	0.122185	-3.21678
192670	AGO4	-0.66195	5.42681	-2.77251	0.0110058	0.122185	-3.08022
22863	ATG14	-0.77628	5.52141	-2.77395	0.01101	0.122185	-3.14714
102465447	MIR6747	0.988207	-4.21978	2.77388	0.0110101	0.122185	-2.91434
55105	GPATCH2	0.659037	5.38801	2.77234	0.011013	0.122185	-3.09789
728658	RPL13AP5	-0.648986	8.9693	-2.77301	0.0110335	0.122185	-3.34169
85015	USP45	0.653754	3.93245	2.771	0.0110435	0.122185	-3.02176
11137	PWP1	0.324012	6.58868	2.77064	0.0110527	0.122185	-3.23025
8548	BLZF1	0.45475	5.05745	2.77056	0.0110547	0.122185	-3.11119
102723649	LOC102723649	1.58932	-1.64365	2.7713	0.0110763	0.122185	-2.8324
85865	GTPBP10	0.932282	5.41519	2.7713	0.0110765	0.122185	-3.13206
50636	ANO7	-1.31333	0.435709	-2.76951	0.0110838	0.122185	-2.70826
9069	CLDN12	-0.333574	6.10772	-2.76656	0.0111555	0.122185	-3.21547
55333	SYNJ2BP	0.45392	5.90633	2.76588	0.0111728	0.122185	-3.15969
51478	HSD17B7	-0.764046	2.98645	-2.76465	0.0112041	0.122185	-2.87006
3744	KCNA10	0.689386	-4.35186	2.76448	0.0112083	0.122185	-2.96091
4607	MYBPC3	0.689386	-4.35186	2.76448	0.0112083	0.122185	-2.96091
4626	MYH8	0.689386	-4.35186	2.76448	0.0112083	0.122185	-2.96091
6085	RNY3	0.689386	-4.35186	2.76448	0.0112083	0.122185	-2.96091
7044	LEFTY2	0.689386	-4.35186	2.76448	0.0112083	0.122185	-2.96091
9729	KIAA0408	0.689386	-4.35186	2.76448	0.0112083	0.122185	-2.96091
28316	CDH20	0.689386	-4.35186	2.76448	0.0112083	0.122185	-2.96091
58158	NEUROD4	0.689386	-4.35186	2.76448	0.0112083	0.122185	-2.96091
58475	MS4A7	0.689386	-4.35186	2.76448	0.0112083	0.122185	-2.96091
85569	GALP	0.689386	-4.35186	2.76448	0.0112083	0.122185	-2.96091
116933	CLRN1-AS1	0.689386	-4.35186	2.76448	0.0112083	0.122185	-2.96091
139628	FOXR2	0.689386	-4.35186	2.76448	0.0112083	0.122185	-2.96091
151171	LINC01107	0.689386	-4.35186	2.76448	0.0112083	0.122185	-2.96091
162515	SLC16A11	0.689386	-4.35186	2.76448	0.0112083	0.122185	-2.96091
259289	TAS2R43	0.689386	-4.35186	2.76448	0.0112083	0.122185	-2.96091
282890	ZNF311	0.689386	-4.35186	2.76448	0.0112083	0.122185	-2.96091
283299	LOC283299	0.689386	-4.35186	2.76448	0.0112083	0.122185	-2.96091
284889	MIF-AS1	0.689386	-4.35186	2.76448	0.0112083	0.122185	-2.96091
285286	LINC00877	0.689386	-4.35186	2.76448	0.0112083	0.122185	-2.96091
286554	BCORP1	0.689386	-4.35186	2.76448	0.0112083	0.122185	-2.96091
339926	EHHADH-AS1	0.689386	-4.35186	2.76448	0.0112083	0.122185	-2.96091
342618	SLFN14	0.689386	-4.35186	2.76448	0.0112083	0.122185	-2.96091
378832	COL18A1-AS1	0.689386	-4.35186	2.76448	0.0112083	0.122185	-2.96091
388387	LINC00671	0.689386	-4.35186	2.76448	0.0112083	0.122185	-2.96091
392197	USP17L7	0.689386	-4.35186	2.76448	0.0112083	0.122185	-2.96091
400581	GRAPL	0.689386	-4.35186	2.76448	0.0112083	0.122185	-2.96091
400866	LINC00114	0.689386	-4.35186	2.76448	0.0112083	0.122185	-2.96091
406995	MIR181A1	0.689386	-4.35186	2.76448	0.0112083	0.122185	-2.96091
643965	TMEM88B	0.689386	-4.35186	2.76448	0.0112083	0.122185	-2.96091
645339	SNRPD2P2	0.689386	-4.35186	2.76448	0.0112083	0.122185	-2.96091
100128327	TRAPPC3L	0.689386	-4.35186	2.76448	0.0112083	0.122185	-2.96091
100302182	MIR1279	0.689386	-4.35186	2.76448	0.0112083	0.122185	-2.96091
100302283	MIR1227	0.689386	-4.35186	2.76448	0.0112083	0.122185	-2.96091
100507244	MAMDC2-AS1	0.689386	-4.35186	2.76448	0.0112083	0.122185	-2.96091
100616257	MIR3975	0.689386	-4.35186	2.76448	0.0112083	0.122185	-2.96091
100616273	MIR451B	0.689386	-4.35186	2.76448	0.0112083	0.122185	-2.96091
100873746	RNU6-14P	0.689386	-4.35186	2.76448	0.0112083	0.122185	-2.96091
100996941	IL21-AS1	0.689386	-4.35186	2.76448	0.0112083	0.122185	-2.96091
101929730	LINC01352	0.689386	-4.35186	2.76448	0.0112083	0.122185	-2.96091
104355287	LINC01317	0.689386	-4.35186	2.76448	0.0112083	0.122185	-2.96091
10652	YKT6	0.703121	6.83087	2.76589	0.0112133	0.122185	-3.21695
51295	ECSIT	-0.871924	4.28173	-2.76433	0.0112529	0.122185	-3.0609
101730217	SPECC1L-ADORA2A	0.894514	-3.99095	2.76338	0.0112543	0.122185	-2.93467
26628	OR7E47P	1.40148	-3.63004	2.76406	0.0112597	0.122185	-2.84526
257364	SNX33	-0.947561	4.3365	-2.76398	0.0112619	0.122185	-3.04074
6189	RPS3A	-0.518565	6.50663	-2.76214	0.0112681	0.122185	-3.2217
55363	HEMGN	0.636508	-4.28582	2.76183	0.0112759	0.122185	-2.96633
84569	LYZL1	0.636508	-4.28582	2.76183	0.0112759	0.122185	-2.96633
101928163	LOC101928163	0.636508	-4.28582	2.76183	0.0112759	0.122185	-2.96633
8269	TMEM187	-1.18858	1.87375	-2.762	0.0112809	0.122185	-2.76542
55734	ZFP64	-0.831535	4.53542	-2.76234	0.0112963	0.122185	-3.03731
55335	NIPSNAP3B	-1.11102	-0.00223557	-2.76086	0.0113008	0.122185	-2.6992
9298	SNORD31	1.12148	0.601151	2.76076	0.0113035	0.122185	-2.71365
6567	SLC16A2	-0.662225	3.2214	-2.76066	0.0113061	0.122185	-2.8252
84312	BRMS1L	0.963517	4.50895	2.76219	0.0113076	0.122185	-3.04414
3646	EIF3E	-0.468193	9.23984	-2.76014	0.0113194	0.122185	-3.37414
28990	ASTE1	0.847413	2.7768	2.75945	0.0113371	0.122185	-2.8696
55599	RNPC3	0.523831	2.90583	2.75901	0.0113485	0.122185	-2.92865
7422	VEGFA	-1.52602	7.6513	-2.76017	0.0113595	0.122185	-3.32407
27237	ARHGEF16	-1.39979	2.05335	-2.75851	0.0113614	0.122185	-2.70905
128239	IQGAP3	-1.27008	6.15749	-2.7583	0.0114076	0.122185	-3.19866
692212	SNORD99	1.5977	-1.74138	2.75715	0.0114128	0.122185	-2.70567
102724814	LOC102724814	1.21491	0.196918	2.75604	0.0114252	0.122185	-2.72643
6741	SSB	0.453173	7.78356	2.75545	0.0114405	0.122185	-3.32213
7757	ZNF208	0.994902	-3.99095	2.7566	0.0114518	0.122185	-2.94961
5371	PML	-1.28178	5.27652	-2.75605	0.011466	0.122185	-3.08231
79729	SH3D21	-1.47752	3.31208	-2.75598	0.0114679	0.122185	-2.89426
3320	HSP90AA1	0.742051	11.549	2.75508	0.0114913	0.122185	-3.51464
2830	GPR6	0.636508	-4.28582	2.75346	0.0114922	0.122185	-2.98346
346673	STRA8	0.636508	-4.28582	2.75346	0.0114922	0.122185	-2.98346
26155	NOC2L	0.388183	6.70269	2.75282	0.0115091	0.122185	-3.2581
9741	LAPTM4A	-0.390619	8.32372	-2.75242	0.0115195	0.122185	-3.30814
100129034	LOC100129034	-0.935747	6.52849	-2.75387	0.0115229	0.122185	-3.24989
257062	CATSPERD	1.08123	-3.61444	2.75373	0.0115265	0.122185	-2.93949
5271	SERPINB8	1.9097	3.57517	2.75364	0.0115287	0.122185	-3.02317
51247	PAIP2	-0.564745	7.04869	-2.75138	0.0115532	0.122185	-3.27274
7374	UNG	0.667912	6.07344	2.75186	0.0115667	0.122185	-3.22368
7696	ZNF137P	0.86802	2.43153	2.75043	0.0115715	0.122185	-2.80884
55298	RNF121	0.446433	4.51986	2.74858	0.01162	0.122185	-3.06769
284695	ZNF326	1.11009	5.54634	2.74984	0.0116283	0.122185	-3.20054
100302692	FTX	0.957408	0.995784	2.74822	0.0116295	0.122185	-2.73765
51285	RASL12	0.832652	-2.72292	2.74814	0.0116389	0.122185	-2.98165
55684	RABL6	-0.37426	6.30923	-2.74708	0.0116597	0.122185	-3.2234
1730	DIAPH2	-1.18002	5.83691	-2.74723	0.0116972	0.122185	-3.17187
100616229	MIR4473	0.870775	-4.15374	2.745	0.0117264	0.122185	-2.97174
643236	TMEM72	-1.62476	-3.85887	-2.74512	0.0117531	0.122185	-2.81745
8899	PRPF4B	0.628633	7.65962	2.74431	0.0117747	0.122185	-3.33061
53635	PTOV1	-0.669288	5.48553	-2.74295	0.0117853	0.122185	-3.17802
374291	NDUFS7	-0.740731	3.12201	-2.74211	0.0117918	0.122185	-2.98367
26093	CCDC9	-0.522692	4.55215	-2.74133	0.0118127	0.122185	-3.12008
6837	MED22	0.389671	4.84459	2.74071	0.0118291	0.122185	-3.12289
79777	ACBD4	-1.56304	0.997266	-2.74144	0.0118515	0.122185	-2.83461
11033	ADAP1	-1.25572	2.3819	-2.73903	0.0118922	0.122185	-2.79677
55256	ADI1	0.556102	4.47807	2.73836	0.0118923	0.122185	-3.11861
921	CD5	0.77206	-4.32115	2.73816	0.0118977	0.122185	-3.00164
27442	CECR3	0.77206	-4.32115	2.73816	0.0118977	0.122185	-3.00164
100033424	SNORD116-12	0.77206	-4.32115	2.73816	0.0118977	0.122185	-3.00164
102723487	LINC01497	0.77206	-4.32115	2.73816	0.0118977	0.122185	-3.00164
10171	RCL1	0.916409	4.4091	2.73761	0.0119544	0.122185	-3.06137
55692	LUC7L	0.375015	4.84557	2.73566	0.0119652	0.122185	-3.19358
149069	DCDC2B	0.636508	-4.0877	2.73524	0.0119765	0.122185	-3.02065
146512	FLJ30679	1.21315	-3.79587	2.73642	0.0119866	0.122185	-2.95656
5638	PRRG1	-0.525215	4.69143	-2.73441	0.0119991	0.122185	-3.17249
2819	GPD1	2.10419	-2.95882	2.73403	0.0120516	0.122185	-2.79265
100130581	LINC00910	-1.8491	-0.716344	-2.73339	0.0120691	0.122185	-2.75518
10043	TOM1	-0.506981	4.26109	-2.73069	0.0121005	0.122185	-3.10481
58486	ZBED5	0.778988	5.65404	2.73138	0.0121238	0.122185	-3.23128
100133920	LOC100133920	1.01231	-4.12303	2.7313	0.0121261	0.122185	-3.00094
93487	MAPK1IP1L	0.322824	7.62121	2.72945	0.0121345	0.122185	-3.37359
1506	CTRL	1.82839	-2.38471	2.7306	0.0121453	0.122185	-2.77383
5526	PPP2R5B	-0.839656	3.94639	-2.72861	0.0121749	0.122185	-3.03671
158234	TRMT10B	0.615263	2.81878	2.72773	0.0121816	0.122185	-2.99263
57719	ANO8	-1.08277	3.7451	-2.7292	0.0121836	0.122185	-2.9626
618	BCYRN1	1.14397	1.52566	2.72764	0.0121842	0.122185	-2.80713
5787	PTPRB	0.70211	2.19466	2.72729	0.0121939	0.122185	-2.99289
100132774	KDM4A-AS1	1.15549	-0.649731	2.72718	0.0121968	0.122185	-2.76156
8717	TRADD	-1.00175	2.18787	-2.72568	0.0122383	0.122185	-2.85773
677771	SCARNA4	1.49394	-2.30566	2.72624	0.0122655	0.122185	-2.84547
55027	HEATR3	1.10581	4.31887	2.72555	0.0122845	0.122185	-3.13957
5213	PFKM	-0.825939	5.56399	-2.72551	0.0122856	0.122185	-3.27047
65059	RAPH1	0.511589	7.57116	2.72412	0.012286	0.122185	-3.39882
91373	UAP1L1	-1.26172	3.79308	-2.72346	0.0123426	0.122185	-3.04234
100287314	LINC00941	1.10674	-0.298144	2.72341	0.0123439	0.122185	-3.02346
100500804	MIR3654	-0.762651	7.33239	-2.72199	0.0123836	0.122185	-3.34781
101927394	LOC101927394	-1.01409	-4.0721	-2.7203	0.0123977	0.122185	-2.917
1610	DAO	0.706631	-4.35186	2.71926	0.0124171	0.122185	-3.05316
2520	GAST	0.706631	-4.35186	2.71926	0.0124171	0.122185	-3.05316
2638	GC	0.706631	-4.35186	2.71926	0.0124171	0.122185	-3.05316
[truncated: 22,534 more rows]

## Sheet: NegWSS-NegStatic
EntrezID	Symbol	logFC	AveExpr	t	P.Value	adj.P.Val	B
55341	LSG1	1.25288	6.06725	12.9736	6.94532e-12	1.62948e-07	17.0118
5373	PMM2	1.52546	5.61688	12.5549	1.32839e-11	1.62948e-07	16.3495
1386	ATF2	-1.41882	6.40427	-12.0592	2.92505e-11	2.39201e-07	15.6989
83743	GRWD1	1.57796	5.07106	11.0904	1.47027e-10	8.40352e-07	14.0306
51388	NIP7	1.84306	5.96687	11.0019	1.7127e-10	8.40352e-07	14.0124
92935	MARS2	2.02388	3.74179	10.8898	2.08028e-10	8.50593e-07	13.3926
57727	NCOA5	2.08668	5.50797	10.7635	2.59394e-10	9.09101e-07	13.59
9069	CLDN12	-1.39034	6.10772	-10.6145	3.37304e-10	1.03438e-06	13.3793
2553	GABPB1	1.84373	5.97576	10.4651	4.40121e-10	1.10802e-06	13.1796
9774	BCLAF1	1.29948	7.89886	10.4506	4.51645e-10	1.10802e-06	13.2193
63035	BCORL1	-2.43217	4.58266	-10.0939	8.61844e-10	1.92215e-06	12.3392
170960	ZNF721	1.40129	5.91614	9.86381	1.31793e-09	2.50332e-06	12.1273
29763	PACSIN3	-1.52866	4.05997	-9.86032	1.32651e-09	2.50332e-06	11.8876
10150	MBNL2	-1.65117	6.797	-9.63215	2.03448e-09	3.56514e-06	11.7303
3603	IL16	3.81485	-2.42417	9.42114	3.03893e-09	4.97027e-06	9.82822
54606	DDX56	1.0129	5.84105	9.36027	3.41538e-09	5.23684e-06	11.2174
51317	PHF21A	-2.84685	5.41533	-9.31061	3.9878e-09	5.59855e-06	11.0393
25926	NOL11	1.28442	7.10606	9.26456	4.10769e-09	5.59855e-06	11.0692
22796	COG2	1.26673	5.2624	9.21516	4.52031e-09	5.73068e-06	10.9134
64434	NOM1	1.34701	5.92793	9.19818	4.67181e-09	5.73068e-06	10.8918
4234	METTL1	2.02243	3.30162	9.08709	5.80194e-09	6.77805e-06	10.3638
51594	NBAS	-1.27599	6.23435	-9.02776	6.51771e-09	7.26814e-06	10.6034
10061	ABCF2	1.27588	6.76303	9.00478	6.81896e-09	7.27346e-06	10.5668
51491	NOP16	1.83643	5.17263	8.94422	7.68376e-09	7.8544e-06	10.3764
5001	ORC5	0.856783	5.17154	8.92231	8.02392e-09	7.87403e-06	10.382
54487	DGCR8	1.48098	5.44201	8.77559	1.07412e-08	1.01351e-05	10.1116
26958	COPG2	-1.05117	6.24603	-8.72688	1.18407e-08	1.07588e-05	10.0383
11179	ZNF277	-1.1498	5.35755	-8.60594	1.51021e-08	1.30329e-05	9.7935
54931	TRMT10C	1.36434	5.92291	8.58999	1.55969e-08	1.30329e-05	9.76008
51351	ZNF117	1.4447	3.81455	8.57932	1.59372e-08	1.30329e-05	9.73759
55751	TMEM184C	1.12759	6.02457	8.5352	1.74273e-08	1.3541e-05	9.65745
91661	ZNF765	1.24766	5.12834	8.52255	1.78806e-08	1.3541e-05	9.62305
205	AK4	-1.72791	6.93771	-8.51344	1.82144e-08	1.3541e-05	9.62536
90634	N4BP2L1	-2.85972	1.53831	-8.45249	2.06206e-08	1.4879e-05	9.09057
51696	HECA	-1.30263	5.72467	-8.43531	2.13566e-08	1.49698e-05	9.46839
23212	RRS1	2.17166	5.30559	8.37795	2.47999e-08	1.69005e-05	9.30223
5095	PCCA	-1.77533	3.33794	-8.26218	3.04747e-08	2.02064e-05	8.9126
23216	TBC1D1	-1.37841	5.90303	-8.17202	3.67311e-08	2.32237e-05	8.9357
1655	DDX5	1.64825	9.40962	8.19279	3.69186e-08	2.32237e-05	8.9136
246175	CNOT6L	-1.63339	5.93721	-8.09563	4.30637e-08	2.64121e-05	8.78447
51154	MRTO4	1.72592	5.97485	8.03479	4.89073e-08	2.92645e-05	8.65802
84172	POLR1B	1.54285	6.17781	8.01897	5.05558e-08	2.94025e-05	8.63241
80321	CEP70	-1.07534	4.66518	-8.00983	5.15349e-08	2.94025e-05	8.59178
55787	TXLNG	1.26553	6.19714	7.92843	6.11632e-08	3.41027e-05	8.44439
113829	SLC35A4	0.92738	5.62295	7.89589	6.55138e-08	3.57167e-05	8.37825
10735	STAG2	-1.00583	8.59917	-7.86987	6.92218e-08	3.66448e-05	8.29987
1654	DDX3X	0.842117	9.65019	7.85626	7.12456e-08	3.66448e-05	8.26089
90333	ZNF468	1.42001	5.79511	7.85328	7.16973e-08	3.66448e-05	8.29492
147007	TMEM199	1.24368	4.2294	7.78116	8.35688e-08	4.18407e-05	8.0761
255324	EPGN	5.28842	-1.61369	7.74676	9.39463e-08	4.58672e-05	7.55592
51018	RRP15	2.01255	6.22213	7.73921	9.53501e-08	4.58672e-05	8.02178
220992	ZNF485	1.70177	3.12567	7.69917	9.95559e-08	4.69693e-05	7.79225
140809	SRXN1	2.72765	6.93015	7.6735	1.09802e-07	5.08257e-05	7.88568
23201	FAM168A	-1.63037	7.00666	-7.63788	1.15581e-07	5.251e-05	7.82777
84640	USP38	1.23543	6.2279	7.57787	1.29192e-07	5.54072e-05	7.72487
79034	C7orf26	1.04709	4.19386	7.57045	1.31277e-07	5.54072e-05	7.68785
57037	ANKMY2	-1.58518	4.48481	-7.56627	1.32466e-07	5.54072e-05	7.67133
11190	CEP250	-1.17351	6.26308	-7.56543	1.32706e-07	5.54072e-05	7.69843
90390	MED30	-1.35105	4.00134	-7.55642	1.35315e-07	5.54072e-05	7.63511
8934	RAB29	-1.832	5.51348	-7.56337	1.35509e-07	5.54072e-05	7.67904
22890	ZBTB1	0.878328	6.4424	7.53855	1.4064e-07	5.58136e-05	7.6366
25940	FAM98A	0.915833	6.33079	7.53353	1.42175e-07	5.58136e-05	7.63203
254428	SLC41A1	-1.59454	5.9848	-7.5298	1.43328e-07	5.58136e-05	7.62355
115708	TRMT61A	2.03693	3.4144	7.49926	1.53122e-07	5.86961e-05	7.4459
128272	ARHGEF19	-2.05276	2.23841	-7.48782	1.56968e-07	5.92447e-05	7.40217
29799	YPEL1	-2.30844	2.76702	-7.47382	1.62979e-07	6.05812e-05	7.40346
4144	MAT2A	1.93672	7.65949	7.47919	1.66633e-07	6.10152e-05	7.46905
84298	LLPH	1.2819	5.56017	7.451	1.7003e-07	6.13433e-05	7.45921
9128	PRPF4	0.792423	6.64051	7.44063	1.73907e-07	6.18327e-05	7.43317
6621	SNAPC4	1.39703	4.09309	7.37598	2.00217e-07	7.01704e-05	7.28593
57555	NLGN2	-1.22365	4.96425	-7.36892	2.03331e-07	7.02579e-05	7.27557
1678	TIMM8A	1.22365	4.22585	7.32742	2.22646e-07	7.57084e-05	7.16955
10847	SRCAP	1.09005	7.18262	7.32206	2.25277e-07	7.57084e-05	7.16939
6239	RREB1	-1.28974	6.45762	-7.28864	2.42408e-07	8.03647e-05	7.10556
24144	TFIP11	0.980378	5.16947	7.26442	2.55649e-07	8.31398e-05	7.06412
54541	DDIT4	-3.63088	7.49536	-7.2759	2.592e-07	8.31398e-05	7.0289
90378	SAMD1	-1.5957	4.99285	-7.2551	2.60945e-07	8.31398e-05	7.04474
80789	INTS5	1.10364	4.15798	7.19376	2.9871e-07	9.39519e-05	6.8992
51524	TMEM138	1.17306	4.25601	7.16896	3.15531e-07	9.73278e-05	6.83755
10775	POP4	0.999618	5.18889	7.16632	3.17378e-07	9.73278e-05	6.85708
55269	PSPC1	0.82994	6.3201	7.14973	3.29244e-07	9.7486e-05	6.80722
57050	UTP3	1.3412	5.78776	7.14847	3.30158e-07	9.7486e-05	6.81748
6431	SRSF6	1.26644	7.63925	7.14247	3.34573e-07	9.7486e-05	6.77766
4739	NEDD9	1.99085	6.33202	7.15666	3.36734e-07	9.7486e-05	6.78609
171568	POLR3H	1.48505	4.60223	7.13819	3.37762e-07	9.7486e-05	6.7865
9858	PPP1R26	-1.24604	5.22242	-7.111	3.58747e-07	0.000102339	6.73581
126382	NR2C2AP	0.914626	3.93282	7.09456	3.7208e-07	0.000103671	6.67565
84946	LTV1	2.09103	5.65801	7.10918	3.73907e-07	0.000103671	6.70162
11021	RAB35	0.888011	6.25115	7.08972	3.76096e-07	0.000103671	6.68404
84135	UTP15	1.32626	5.5976	7.05598	4.05397e-07	0.000109407	6.62072
25885	POLR1A	1.23066	6.33307	7.05551	4.05822e-07	0.000109407	6.61537
84365	NIFK	1.16324	6.61234	7.0463	4.14233e-07	0.000109679	6.58733
63977	PRDM15	1.25915	4.23369	7.04463	4.15772e-07	0.000109679	6.59464
5165	PDK3	-1.40986	6.27216	-7.02532	4.34054e-07	0.000113284	6.54111
79943	ZNF696	1.60193	3.57253	7.01161	4.47537e-07	0.000115573	6.47586
23211	ZC3H4	1.47475	5.7594	7.00116	4.5809e-07	0.000116244	6.49841
79134	TMEM185B	1.74497	5.77867	7.00906	4.59612e-07	0.000116244	6.50012
22868	FASTKD2	0.774905	6.01296	6.98837	4.71366e-07	0.000118	6.46666
6434	TRA2B	0.885735	7.71085	6.97299	4.87862e-07	0.000120896	6.40206
118460	EXOSC6	1.20479	4.47883	6.9684	4.92894e-07	0.000120922	6.43091
56902	PNO1	1.51991	5.64042	6.94716	5.16898e-07	0.000125555	6.38562
148523	CIART	-2.25337	1.84058	-6.94723	5.35629e-07	0.000128107	6.35345
129401	NUP35	1.03443	4.52623	6.92942	5.3785e-07	0.000128107	6.34212
51602	NOP58	1.42575	7.21408	6.9119	5.64097e-07	0.000133067	6.27208
23394	ADNP	0.867138	8.08462	6.89586	5.79925e-07	0.000134618	6.21596
9704	DHX34	1.40865	4.39293	6.89454	5.81645e-07	0.000134618	6.25303
25983	NGDN	0.841059	5.25347	6.84619	6.48487e-07	0.000148685	6.16631
5163	PDK1	-2.25423	5.86342	-6.84846	6.68016e-07	0.000151745	6.14069
56923	NMUR2	1.74705	-3.97535	6.80622	7.09664e-07	0.000159727	5.8578
9391	CIAO1	0.727621	6.51917	6.77485	7.61809e-07	0.000169904	5.99212
64768	IPPK	1.1672	4.53475	6.76561	7.77891e-07	0.000171395	5.99495
79147	FKRP	1.65784	3.08711	6.76022	7.87439e-07	0.000171395	5.83439
283209	PGM2L1	-1.63897	5.51058	-6.76941	7.89453e-07	0.000171395	5.96801
7627	ZNF75A	1.5576	4.45593	6.73808	8.27951e-07	0.000178177	5.93384
23160	WDR43	1.40026	7.42664	6.70489	9.00955e-07	0.00019168	5.81458
9110	MTMR4	-1.23407	6.18428	-6.69822	9.06323e-07	0.00019168	5.81826
3992	FADS1	-1.61437	6.95794	-6.68943	9.50572e-07	0.000198456	5.77958
8916	HERC3	-1.63269	5.04459	-6.6755	9.59922e-07	0.000198456	5.7917
8759	ADAM1A	2.08932	1.86018	6.6717	9.62634e-07	0.000198456	5.53343
57491	AHRR	3.63798	2.16027	6.65404	1.03561e-06	0.000211722	5.54549
10626	TRIM16	1.23981	6.40991	6.63571	1.04487e-06	0.000211849	5.66063
646762	LOC646762	-1.09003	4.17497	-6.6167	1.09117e-06	0.000219423	5.6503
54836	BSPRY	-1.54992	2.56142	-6.59846	1.1563e-06	0.00023063	5.59663
4077	NBR1	-1.17868	7.36421	-6.58473	1.17382e-06	0.000232236	5.5601
55035	NOL8	1.20232	6.64113	6.57294	1.20589e-06	0.000236672	5.53695
25980	AAR2	1.01092	5.10288	6.55525	1.2557e-06	0.000242614	5.53603
8218	CLTCL1	-1.61685	2.95444	-6.55517	1.25594e-06	0.000242614	5.36557
64794	DDX31	1.40373	4.80889	6.54032	1.29939e-06	0.000249047	5.5007
8939	FUBP3	0.757388	7.04434	6.53374	1.31914e-06	0.000250871	5.43494
7296	TXNRD1	2.71859	9.87441	6.5405	1.3408e-06	0.000253029	5.37107
1445	CSK	1.10389	5.99149	6.49807	1.43165e-06	0.000267458	5.37934
25987	TSKU	1.27208	5.24608	6.49582	1.43906e-06	0.000267458	5.37805
29914	UBIAD1	1.433	4.45127	6.49242	1.45035e-06	0.000267478	5.39535
7436	VLDLR	-2.69043	5.19879	-6.50291	1.46097e-06	0.000267478	5.39329
9094	UNC119	-1.54871	3.75279	-6.48046	1.49074e-06	0.000270906	5.368
4926	NUMA1	-0.922146	7.8407	-6.46355	1.54987e-06	0.000279051	5.24801
29123	ANKRD11	1.02016	7.87738	6.46119	1.55831e-06	0.000279051	5.25604
1822	ATN1	-0.883634	7.01743	-6.45664	1.57472e-06	0.000279946	5.25461
8936	WASF1	-1.11581	4.54874	-6.44808	1.60604e-06	0.00028346	5.3001
81839	VANGL1	1.33356	6.93399	6.44306	1.63997e-06	0.000287382	5.22204
55893	ZNF395	-2.61739	6.59056	-6.44418	1.67129e-06	0.000290792	5.24927
202052	DNAJC18	-1.66197	3.19607	-6.42734	1.68465e-06	0.000291053	5.14145
7095	SEC62	0.537115	7.77873	6.4101	1.753e-06	0.000300744	5.14757
101927069	LOC101927069	1.90522	-3.94002	6.40587	1.77019e-06	0.000301583	5.02496
23230	VPS13A	-0.972263	7.17511	-6.40118	1.78944e-06	0.000302762	5.13615
56987	BBX	-2.26726	7.29897	-6.39739	1.86088e-06	0.000312692	5.12362
5130	PCYT1A	0.942628	5.51052	6.37496	1.90116e-06	0.000317287	5.12024
26286	ARFGAP3	-1.19262	5.91228	-6.35174	2.00609e-06	0.000330795	5.06396
2107	ETF1	0.767649	8.36619	6.35034	2.01259e-06	0.000330795	4.98271
9731	CEP104	1.00957	5.73751	6.34784	2.02426e-06	0.000330795	5.0528
79913	ACTR5	1.26693	3.1003	6.34534	2.03603e-06	0.000330795	4.99123
2521	FUS	1.62031	7.83303	6.34851	2.0825e-06	0.000336119	4.97032
54534	MRPL50	0.890457	5.24459	6.32823	2.11833e-06	0.000339667	5.0235
64328	XPO4	0.982542	6.69583	6.32245	2.14689e-06	0.000342011	4.96293
1944	EFNA3	-2.8262	2.71053	-6.32437	2.20178e-06	0.000348492	5.00178
10367	MICU1	-0.911478	5.89018	-6.29296	2.29889e-06	0.000361531	4.92858
267002	PGBD2	1.55547	2.5009	6.28767	2.32728e-06	0.000363663	4.83813
51808	PHAX	0.665648	6.70269	6.28477	2.34303e-06	0.000363808	4.88393
55288	RHOT1	-1.21132	5.81043	-6.27228	2.41201e-06	0.000368468	4.8726
65996	CENPBD1P1	-1.28037	4.51624	-6.26722	2.44053e-06	0.000368468	4.90109
54093	SETD4	1.30013	3.28121	6.26692	2.4422e-06	0.000368468	4.87448
10611	PDLIM5	0.970427	7.58785	6.26624	2.44608e-06	0.000368468	4.84684
7978	MTERF1	1.00287	4.17334	6.26588	2.44814e-06	0.000368468	4.89758
388561	ZNF761	1.19077	5.55438	6.25925	2.48618e-06	0.000369828	4.84655
3664	IRF6	-1.23229	2.84497	-6.25905	2.48733e-06	0.000369828	4.85575
1967	EIF2B1	0.822285	5.79214	6.24126	2.59244e-06	0.000383134	4.8235
80324	PUS1	1.6415	3.89155	6.23825	2.61068e-06	0.000383519	4.82871
9841	ZBTB24	1.36295	5.02523	6.22501	2.69238e-06	0.000393167	4.79465
91369	ANKRD40	1.00483	6.3332	6.20667	2.80996e-06	0.000407884	4.7304
10201	NME6	1.0168	4.73997	6.20392	2.82801e-06	0.000407884	4.75881
55204	GOLPH3L	-1.20754	6.25955	-6.20165	2.84304e-06	0.000407884	4.68417
7576	ZNF28	1.29168	6.00143	6.19782	2.87674e-06	0.00041032	4.68743
1185	CLCN6	-0.964117	3.79837	-6.18689	2.94263e-06	0.000417292	4.71362
55294	FBXW7	1.01536	4.99206	6.16977	3.06262e-06	0.000430905	4.67824
51236	HGH1	1.26852	3.67549	6.16822	3.07375e-06	0.000430905	4.68106
79004	CUEDC2	-0.872446	4.41606	-6.15519	3.16878e-06	0.000441703	4.65272
55329	MNS1	-2.00347	2.58777	-6.14764	3.22517e-06	0.000444226	4.53743
84294	UTP23	1.1287	5.59124	6.14565	3.24023e-06	0.000444226	4.60489
6421	SFPQ	1.99711	8.9919	6.15754	3.24121e-06	0.000444226	4.49202
81875	ISG20L2	0.914533	6.00953	6.14127	3.27359e-06	0.000446172	4.56967
7965	AIMP2	1.29236	5.39226	6.13739	3.30345e-06	0.000447553	4.58739
7733	ZNF180	1.11745	4.33442	6.13456	3.32538e-06	0.000447553	4.60529
10380	BPNT1	-1.3898	5.70501	-6.13668	3.33845e-06	0.000447553	4.55821
162966	ZNF600	1.25251	4.24604	6.12808	3.37624e-06	0.000449291	4.58979
26122	EPC2	0.980981	5.60946	6.12659	3.38804e-06	0.000449291	4.54899
8669	EIF3J	1.21997	7.45516	6.12275	3.43531e-06	0.00045311	4.4874
6838	SURF6	1.04278	5.46549	6.11472	3.48344e-06	0.000455799	4.52472
4242	MFNG	2.09746	-2.18179	6.11357	3.49286e-06	0.000455799	4.41425
254251	LCORL	-1.08816	5.05334	-6.10005	3.60528e-06	0.00046798	4.52053
102723508	KANTR	-1.72236	0.729642	-6.08845	3.70464e-06	0.000475168	4.19771
54865	GPATCH4	2.07227	5.64161	6.09973	3.70879e-06	0.000475168	4.48961
10336	PCGF3	1.19102	6.13272	6.08506	3.7342e-06	0.000475168	4.43213
11083	DIDO1	1.20426	6.95623	6.08462	3.73813e-06	0.000475168	4.41914
49855	SCAPER	-1.24682	4.50154	-6.0774	3.80194e-06	0.000480789	4.46746
2130	EWSR1	0.936081	7.56663	6.07181	3.85217e-06	0.000484642	4.37085
7942	TFEB	-3.83367	0.84645	-6.07809	3.90101e-06	0.000488283	4.14813
3298	HSF2	-0.82926	4.61723	-6.0583	3.97627e-06	0.000495177	4.43135
51441	YTHDF2	0.926147	7.08316	6.05434	4.01343e-06	0.00049728	4.34466
84873	ADGRG7	1.87826	-3.97535	6.04532	4.09941e-06	0.000505381	4.29967
116224	FAM122A	1.09151	3.96858	6.03025	4.24716e-06	0.000520978	4.37397
9049	AIP	-1.03662	4.73314	-6.01511	4.40113e-06	0.000537179	4.32534
618	BCYRN1	2.31992	1.52566	6.01014	4.45297e-06	0.000540377	4.17053
401321	LINC00997	-1.38492	3.47813	-6.00839	4.47139e-06	0.000540377	4.31439
83607	AMMECR1L	0.769673	6.09191	6.00604	4.49612e-06	0.000540703	4.261
1983	EIF5	1.45161	8.69321	6.00576	4.62068e-06	0.000552971	4.15161
11137	PWP1	0.73663	6.58868	5.99139	4.654e-06	0.000554255	4.2265
29104	N6AMT1	1.5288	2.60414	5.98412	4.73441e-06	0.000561107	4.2018
25888	ZNF473	0.863497	4.82478	5.97436	4.84457e-06	0.000571403	4.23693
27340	UTP20	2.05029	6.44623	5.9692	5.03467e-06	0.000588572	4.16496
54512	EXOSC4	1.2197	2.88036	5.95775	5.03812e-06	0.000588572	4.19184
55798	METTL2B	0.988237	5.72167	5.94368	5.20827e-06	0.000605566	4.13603
9338	TCEAL1	-1.44001	4.6954	-5.94136	5.25315e-06	0.000607903	4.1495
5033	P4HA1	-1.64824	8.60752	-5.92635	5.56828e-06	0.000641346	3.98029
55222	LRRC20	-1.72197	3.26731	-5.90836	5.66145e-06	0.00064903	4.02638
147409	DSG4	2.06774	-3.95512	5.90545	5.70055e-06	0.000650473	3.99449
55343	SLC35C1	1.21106	4.25069	5.9018	5.75007e-06	0.000653085	4.07267
6996	TDG	0.976423	6.24703	5.87962	6.05995e-06	0.000685109	3.95521
10459	MAD2L2	-1.22514	4.54979	-5.87106	6.18403e-06	0.000694309	4.01134
55818	KDM3A	-2.38014	7.04073	-5.88088	6.19792e-06	0.000694309	3.9393
84622	ZNF594	1.48317	3.11082	5.85607	6.40767e-06	0.000714542	3.97428
5903	RANBP2	1.01178	8.20521	5.85174	6.47368e-06	0.000715516	3.83526
64320	RNF25	0.957537	3.75033	5.85167	6.47473e-06	0.000715516	3.97459
10936	GPR75	2.75343	0.63062	5.84274	6.61336e-06	0.000727559	3.56246
7372	UMPS	1.38016	5.34718	5.83645	6.7308e-06	0.000737172	3.90314
79183	TTPAL	1.27736	5.62986	5.83115	6.79762e-06	0.000741182	3.88786
79142	PHF23	0.679949	5.41877	5.82799	6.84892e-06	0.000743471	3.87355
51306	FAM13B	1.66983	5.95098	5.83494	6.90786e-06	0.00074585	3.86066
4776	NFATC4	-3.29601	0.0167781	-5.83302	6.93932e-06	0.00074585	3.79708
339230	CCDC137	1.45055	4.52628	5.81963	6.9861e-06	0.00074585	3.89822
50619	DEF6	-2.14055	1.96871	-5.81925	6.99244e-06	0.00074585	3.6795
84708	LNX1	-2.24615	2.31636	-5.82579	7.05888e-06	0.000749677	3.88693
9361	LONP1	-0.76795	6.49596	-5.80096	7.30285e-06	0.00077038	3.78937
5864	RAB3A	-3.27455	2.34611	-5.81063	7.31662e-06	0.00077038	3.82831
100132074	FOXO6	-2.41156	1.80651	-5.80522	7.41076e-06	0.000771739	3.82233
7543	ZFX	0.850567	6.55257	5.79433	7.41887e-06	0.000771739	3.77306
51575	ESF1	1.01029	6.85185	5.7917	7.46538e-06	0.000771739	3.75081
348654	GEN1	1.4524	5.25029	5.79709	7.46885e-06	0.000771739	3.79924
1107	CHD3	-0.649633	7.58127	-5.79049	7.48681e-06	0.000771739	3.69546
10328	EMC8	0.798307	4.98273	5.78493	7.58645e-06	0.000778738	3.7929
163154	PRR22	1.91972	-1.188	5.78197	7.64009e-06	0.000780976	3.39884
2972	BRF1	0.704067	4.52036	5.77743	7.72292e-06	0.000786168	3.78018
11218	DDX20	1.19249	5.2835	5.7589	8.07101e-06	0.000818207	3.74095
7536	SF1	1.184	8.30161	5.76137	8.16658e-06	0.000824488	3.6038
57696	DDX55	0.69127	5.34403	5.74836	8.27609e-06	0.00082923	3.70861
402055	SRRD	1.08775	4.12557	5.74781	8.28699e-06	0.00082923	3.74085
665	BNIP3L	-1.99514	8.44309	-5.75662	8.31495e-06	0.00082923	3.58573
340206	TREML3P	2.9568	-3.00007	5.7481	8.37576e-06	0.000830338	3.44803
203547	VMA21	0.91703	6.84986	5.74244	8.39375e-06	0.000830338	3.63189
169611	OLFML2A	-1.83478	4.76473	-5.7461	8.52504e-06	0.000839939	3.69879
57794	SUGP1	1.01285	4.7052	5.73164	8.61239e-06	0.000845151	3.68054
378884	NHLRC1	2.14698	1.37405	5.72972	8.65194e-06	0.000845649	3.57716
56913	C1GALT1	-1.45775	6.39724	-5.73641	8.70769e-06	0.000847721	3.62995
55654	TMEM127	1.14671	6.15595	5.72527	8.74424e-06	0.000847915	3.61969
7799	PRDM2	0.829194	5.96399	5.72124	8.82859e-06	0.000852724	3.60591
80746	TSEN2	1.65735	3.32152	5.71771	8.90327e-06	0.000856565	3.65574
493861	EID3	2.50601	-0.0473334	5.71447	8.97218e-06	0.000856993	3.30442
27327	TNRC6A	1.03185	6.88632	5.71384	8.98578e-06	0.000856993	3.55401
4238	MFAP3	1.03141	6.11666	5.71259	9.01252e-06	0.000856993	3.59372
168507	PKD1L1	1.92165	-2.92747	5.70688	9.13618e-06	0.000864197	3.55889
57678	GPAM	0.948664	5.07663	5.70585	9.15873e-06	0.000864197	3.62314
57146	TMEM159	-1.30943	5.26826	-5.70835	9.22201e-06	0.000866834	3.55694
154761	LOC154761	-3.82464	-1.60906	-5.70603	9.37603e-06	0.000877947	3.44672
338707	B4GALNT4	-1.17504	3.29718	-5.67231	9.92208e-06	0.000923765	3.55643
153222	CREBRF	-1.76276	5.02109	-5.68143	9.94065e-06	0.000923765	3.54562
23276	KLHL18	1.47856	4.81825	5.67069	1.0029e-05	0.000928457	3.53687
55291	PPP6R3	0.996337	8.0741	5.6624	1.01598e-05	0.000937029	3.39277
5073	PARN	1.78151	-4.02628	5.64959	1.04757e-05	0.000962548	3.47528
11052	CPSF6	1.13658	7.1539	5.64751	1.05502e-05	0.000964278	3.39657
51585	PCF11	1.28684	6.14387	5.64924	1.05731e-05	0.000964278	3.43337
151613	TTC14	1.11782	4.73017	5.63833	1.07616e-05	0.000977831	3.46378
8087	FXR1	-0.885789	8.21345	-5.63216	1.09216e-05	0.000988711	3.33359
25941	TPGS2	-0.750795	6.84653	-5.61656	1.13372e-05	0.00102235	3.32203
57658	CALCOCO1	-0.91759	4.92872	-5.61436	1.13972e-05	0.00102235	3.39235
54617	INO80	0.978234	5.83946	5.61358	1.14183e-05	0.00102235	3.36709
128338	DRAM2	-0.956378	5.3495	-5.60177	1.1746e-05	0.00104787	3.36149
80818	ZNF436	-1.05163	5.2038	-5.59856	1.18366e-05	0.00105212	3.33229
8777	MPDZ	-1.06881	5.37258	-5.59686	1.1885e-05	0.00105261	3.37333
56910	STARD7	0.959438	7.80912	5.58972	1.209e-05	0.00106502	3.22814
1874	E2F4	1.03932	5.12341	5.58897	1.21119e-05	0.00106502	3.33809
170384	FUT11	-2.51454	5.43687	-5.59219	1.22966e-05	0.0010774	3.33962
51340	CRNKL1	0.769832	6.48782	5.56456	1.28419e-05	0.00112118	3.21991
23367	LARP1	0.693709	8.98749	5.56224	1.29134e-05	0.00112342	3.12009
3055	HCK	-1.79738	-1.00945	-5.55921	1.30077e-05	0.00112763	3.27498
57523	NYNRIN	-2.34544	-0.263955	-5.56412	1.31491e-05	0.00113587	3.30189
10621	POLR3F	0.927354	5.01145	5.55024	1.32907e-05	0.00114408	3.2448
55794	DDX28	1.59617	2.87891	5.54765	1.33737e-05	0.00114543	3.28044
9836	LCMT2	1.66844	3.61251	5.54915	1.33998e-05	0.00114543	3.28663
1112	FOXN3	-1.71199	7.00955	-5.53899	1.39636e-05	0.00118948	3.12484
3939	LDHA	-1.25751	11.5275	-5.53609	1.4061e-05	0.00119362	2.93519
692312	PPAN-P2RY11	1.52314	-4.0877	5.52485	1.41265e-05	0.00119375	3.21906
27304	MOCS3	1.42231	3.65695	5.5238	1.41622e-05	0.00119375	3.23303
9533	POLR1C	1.47532	4.72384	5.52115	1.42527e-05	0.00119375	3.21692
1802	DPH2	1.25215	4.43676	5.52102	1.42571e-05	0.00119375	3.20925
79029	SPATA5L1	0.989002	3.99175	5.50874	1.46842e-05	0.00122241	3.19338
23082	PPRC1	1.41767	5.71183	5.51445	1.4699e-05	0.00122241	3.1428
7565	ZNF17	1.24239	3.32424	5.50513	1.48122e-05	0.00122766	3.19391
114294	LACTB	-1.2368	5.32737	-5.50256	1.49039e-05	0.0012311	3.14154
54529	ASNSD1	1.07638	6.18942	5.50107	1.49575e-05	0.00123138	3.09356
4601	MXI1	-1.92425	5.84955	-5.50506	1.5145e-05	0.00124265	3.09295
9817	KEAP1	0.913997	5.79894	5.49148	1.53066e-05	0.00125172	3.08275
51534	VTA1	0.511625	6.58279	5.484	1.55842e-05	0.00127019	3.02402
5331	PLCB3	-0.784556	5.90392	-5.48182	1.56665e-05	0.00127267	3.0456
5607	MAP2K5	-1.18862	3.93837	-5.47956	1.57519e-05	0.00127538	3.13156
23404	EXOSC2	0.939126	5.46146	5.47654	1.58668e-05	0.00128046	3.06763
51527	GSKIP	0.69213	5.4851	5.46795	1.61982e-05	0.00129879	3.02209
100292680	LINC00942	2.87797	-2.39013	5.47631	1.61997e-05	0.00129879	2.95303
84236	RHBDD1	0.732135	5.25236	5.46024	1.65016e-05	0.00131748	3.02313
10243	GPHN	-1.13043	4.52926	-5.45927	1.65403e-05	0.00131748	3.07445
55762	ZNF701	0.931894	4.58388	5.45421	1.6743e-05	0.00132931	3.02647
79798	ARMC5	1.54369	2.38694	5.45233	1.6819e-05	0.00133064	3.03025
22841	RAB11FIP2	1.45653	4.90669	5.45087	1.68783e-05	0.00133064	3.05472
23223	RRP12	1.51692	5.64861	5.45878	1.69225e-05	0.00133064	3.01056
4780	NFE2L2	1.042	7.62345	5.4457	1.71088e-05	0.00134099	2.89581
79963	ABCA11P	1.21324	2.69989	5.44332	1.71885e-05	0.00134294	3.04144
51126	NAA20	0.76873	6.89854	5.43803	1.74088e-05	0.00135584	2.91006
726	CAPN5	-1.19774	3.53394	-5.43329	1.76088e-05	0.00136708	3.03146
1398	CRK	0.98519	2.12531	5.43183	1.7671e-05	0.00136758	2.9708
1861	TOR1A	0.880527	5.76199	5.4187	1.82395e-05	0.00140713	2.89441
9317	PTER	1.09081	4.92401	5.41579	1.83679e-05	0.00140921	2.94293
10181	RBM5	0.990459	6.03294	5.41546	1.83826e-05	0.00140921	2.89507
56257	MEPCE	1.11783	5.6777	5.41403	1.84459e-05	0.00140921	2.88984
55527	FEM1A	1.2144	5.06959	5.4129	1.84962e-05	0.00140921	2.93928
192670	AGO4	-1.17359	5.42681	-5.4028	1.89527e-05	0.00143547	2.87088
23657	SLC7A11	5.18335	6.18177	5.41149	1.89578e-05	0.00143547	2.9619
55325	UFSP2	-0.790957	4.98911	-5.39372	1.93728e-05	0.00146238	2.8987
1896	EDA	-2.10299	1.5374	-5.38626	1.98924e-05	0.00149699	2.89258
79960	JADE1	-1.12461	5.30862	-5.37769	2.01371e-05	0.00151077	2.86757
6835	SURF2	0.936265	3.47394	5.3732	2.03568e-05	0.00152019	2.88782
1653	DDX1	0.596395	7.54173	5.37186	2.04229e-05	0.00152019	2.72719
80314	EPC1	0.949091	5.48243	5.37134	2.04485e-05	0.00152019	2.79111
3148	HMGB2	-1.29152	8.0198	-5.3734	2.07769e-05	0.00153994	2.67706
152519	NIPAL1	1.82522	3.83802	5.36117	2.10667e-05	0.00155671	2.86264
23558	WBP2	-0.965251	6.29675	-5.35127	2.14646e-05	0.00158135	2.73119
5832	ALDH18A1	-0.771535	7.31124	-5.34857	2.16052e-05	0.00158694	2.67765
79629	OCEL1	-1.10623	2.63555	-5.33966	2.20757e-05	0.00161667	2.78168
4783	NFIL3	-2.07181	6.2063	-5.34185	2.24169e-05	0.00163342	2.69843
10994	ILVBL	-1.15104	5.28687	-5.33294	2.24377e-05	0.00163342	2.70797
5152	PDE9A	-2.04785	1.90032	-5.33843	2.26022e-05	0.00164053	2.78025
22984	PDCD11	1.41075	6.65258	5.3365	2.27079e-05	0.00164334	2.68245
728411	GUSBP1	1.28052	2.48291	5.3084	2.38105e-05	0.00171807	2.73533
317781	DDX51	1.38719	3.99499	5.29597	2.4538e-05	0.00176537	2.71465
25929	GEMIN5	1.02214	6.34812	5.29276	2.47296e-05	0.00177395	2.60068
222068	TMED4	-0.644168	6.96768	-5.28977	2.49095e-05	0.00177943	2.55668
54890	ALKBH5	-1.13636	7.03652	-5.29241	2.49724e-05	0.00177943	2.55578
151195	CCNYL1	1.89376	5.47102	5.29623	2.50236e-05	0.00177943	2.64859
23451	SF3B1	-0.783105	9.12425	-5.28595	2.5141e-05	0.00178262	2.4566
2730	GCLM	2.00156	7.03814	5.28536	2.56885e-05	0.00181618	2.55938
5930	RBBP6	1.09417	7.51016	5.27695	2.59674e-05	0.00183063	2.48928
400657	LINC00909	1.43193	2.18929	5.26023	2.67582e-05	0.00188097	2.6047
79184	BRCC3	0.881815	5.63941	5.25839	2.68774e-05	0.00188395	2.55365
5264	PHYH	-0.865517	4.31924	-5.2532	2.72177e-05	0.00189788	2.58427
57446	NDRG3	-0.909986	5.50085	-5.25301	2.72308e-05	0.00189788	2.57038
388685	LINC01138	-1.49316	2.37672	-5.25069	2.73841e-05	0.00190315	2.61466
8553	BHLHE40	-2.32025	7.31765	-5.25553	2.76076e-05	0.00191327	2.45146
84083	ZRANB3	-0.99933	3.26132	-5.24403	2.78303e-05	0.00192196	2.59438
744	MPPED2	-2.14103	-3.18905	-5.24315	2.78898e-05	0.00192196	2.39779
4329	ALDH6A1	-1.06224	5.49725	-5.23907	2.81671e-05	0.00193564	2.48642
3714	JAG2	-1.60276	3.91279	-5.24259	2.84845e-05	0.00195199	2.50654
9767	JADE3	-0.634233	5.66495	-5.23243	2.86249e-05	0.00195537	2.45595
1478	CSTF2	1.06567	5.09396	5.23144	2.86934e-05	0.00195537	2.51116
6428	SRSF3	1.25178	8.88485	5.23514	2.90027e-05	0.00197098	2.327
6541	SLC7A1	1.19215	8.30112	5.23231	2.92018e-05	0.00197403	2.34908
26589	MRPL46	0.71168	3.85449	5.22411	2.92086e-05	0.00197403	2.5386
57602	USP36	1.00755	5.71933	5.22216	2.9347e-05	0.00197794	2.46043
55810	FOXJ2	-1.76885	5.23372	-5.22686	2.95892e-05	0.0019888	2.48152
84074	QRICH2	2.05133	1.1814	5.21122	3.0137e-05	0.00202009	2.39239
54482	TRMT13	1.18995	3.71236	5.20967	3.02505e-05	0.00202048	2.51724
5711	PSMD5	0.534022	6.94332	5.20889	3.03077e-05	0.00202048	2.36485
80028	FBXL18	1.67576	5.13518	5.21126	3.07268e-05	0.00204287	2.42771
26959	HBP1	-1.19952	6.53562	-5.20321	3.12868e-05	0.00207214	2.32778
7562	ZNF708	1.79629	4.33664	5.20216	3.14109e-05	0.00207214	2.43687
221785	ZSCAN25	0.960455	3.97162	5.19405	3.14204e-05	0.00207214	2.46606
80326	WNT10A	-3.36908	-2.10897	-5.19859	3.16841e-05	0.0020795	2.37682
6940	ZNF354A	0.632147	5.01003	5.19011	3.17227e-05	0.0020795	2.37782
741	ZNHIT2	1.1224	1.54791	5.18928	3.17863e-05	0.0020795	2.42361
801	CALM1	0.799895	9.00132	5.17869	3.26156e-05	0.00212808	2.18458
10137	RBM12	0.762151	7.64748	5.17723	3.27314e-05	0.00212997	2.26467
153768	PRELID2	-1.50305	4.05903	-5.16823	3.37707e-05	0.00219179	2.39485
54619	CCNJ	1.41859	5.15525	5.16572	3.43095e-05	0.00221627	2.31827
5433	POLR2D	0.577198	5.84208	5.15678	3.44002e-05	0.00221627	2.29213
375513	GUSBP4	1.61777	1.99985	5.15655	3.44189e-05	0.00221627	2.35072
4337	MOCS1	-1.91273	2.70752	-5.1551	3.45405e-05	0.00221828	2.36989
23469	PHF3	-1.29161	7.98552	-5.15807	3.49507e-05	0.00223876	2.19601
22845	DOLK	1.7276	3.29756	5.15227	3.50889e-05	0.00224176	2.38589
64897	C12orf43	1.22152	4.02508	5.14449	3.54439e-05	0.00225856	2.37683
692073	SNORA16A	2.41717	-1.24063	5.14022	3.58137e-05	0.00227621	2.19497
79594	MUL1	0.988659	4.46662	5.13002	3.67141e-05	0.00232672	2.31447
7423	VEGFB	-1.1452	5.16968	-5.12908	3.67981e-05	0.00232672	2.23837
100293516	ZNF587B	1.76491	3.83594	5.12965	3.70518e-05	0.00233674	2.3366
79947	DHDDS	0.633227	4.91313	5.12482	3.71816e-05	0.00233891	2.29
4552	MTRR	1.24575	5.70328	5.12568	3.74156e-05	0.00234761	2.22722
59277	NTN4	2.26591	5.41942	5.11425	3.88695e-05	0.00243029	2.25734
9500	MAGED1	-0.711704	7.5189	-5.10594	3.89314e-05	0.00243029	2.09083
8568	RRP1	1.1308	5.22695	5.10174	3.93313e-05	0.00244902	2.17859
26297	SERGEF	-1.68797	3.66584	-5.10184	3.97534e-05	0.00246904	2.26423
81493	SYNC	2.06041	1.57464	5.09628	3.98705e-05	0.00247006	2.22876
2309	FOXO3	-1.90183	6.91794	-5.09931	4.03052e-05	0.0024907	2.07507
285852	TREML4	1.87582	-3.68909	5.08398	4.10711e-05	0.00252812	2.16489
648791	PPP1R3G	-2.75816	-1.18906	-5.08916	4.11192e-05	0.00252812	2.09532
10999	SLC27A4	0.890353	4.68324	5.08249	4.12199e-05	0.00252812	2.17069
51651	PTRH2	1.20674	5.18858	5.07876	4.17306e-05	0.00255179	2.12973
26056	RAB11FIP5	-2.99924	4.81486	-5.08417	4.18139e-05	0.00255179	2.22338
54819	ZCCHC10	0.806456	4.2815	5.06967	4.25286e-05	0.00258897	2.17505
10773	ZBTB6	0.894097	5.46053	5.06696	4.28102e-05	0.00259966	2.07545
57016	AKR1B10	3.35111	0.700557	5.0734	4.29222e-05	0.00260003	2.19098
8546	AP3B1	-0.614642	7.13362	-5.06216	4.33143e-05	0.00261731	2.02014
3476	IGBP1	-0.970328	6.23504	-5.0589	4.36599e-05	0.00263172	2.02851
130074	FAM168B	0.500692	7.98499	5.05683	4.38813e-05	0.00263858	1.94952
10200	MPHOSPH6	1.24202	4.7963	5.05485	4.40934e-05	0.00264485	2.11305
29995	LMCD1	3.36352	1.88769	5.06061	4.42771e-05	0.00264939	2.04263
3770	KCNJ14	1.92587	1.83073	5.05114	4.44939e-05	0.00265588	2.07755
55172	DNAAF2	0.842581	4.5858	5.04885	4.47432e-05	0.00266428	2.0905
7693	ZNF134	0.849881	4.95232	5.03705	4.60505e-05	0.00273171	2.05048
26151	NAT9	1.07344	3.29911	5.03662	4.60983e-05	0.00273171	2.13262
6837	MED22	0.681663	4.84459	5.03451	4.63369e-05	0.00273328	2.03826
54480	CHPF2	1.35082	5.51779	5.0413	4.63476e-05	0.00273328	2.02543
80018	NAA25	0.846446	6.81083	5.03341	4.64614e-05	0.00273342	1.96272
55164	SHQ1	0.902657	4.86261	5.02906	4.69565e-05	0.00275594	2.04417
147657	ZNF480	1.61638	5.99268	5.03367	4.72734e-05	0.00276792	1.97313
10785	WDR4	1.23231	2.71883	5.02448	4.74846e-05	0.00277367	2.10394
55179	FAIM	0.889933	3.4248	5.02265	4.76969e-05	0.00277945	2.08188
5511	PPP1R8	0.590904	6.11936	5.02143	4.7839e-05	0.00278113	1.96536
9716	AQR	0.582923	6.69489	5.02028	4.79745e-05	0.00278241	1.93067
2935	GSPT1	0.585945	8.62774	5.01759	4.82904e-05	0.00279412	1.8272
100009676	ZBTB11-AS1	1.41066	1.44726	5.01081	4.90961e-05	0.00283406	1.98644
26043	UBXN7	-0.813996	6.66165	-5.00418	4.98969e-05	0.00287352	1.89314
64925	CCDC71	1.10726	3.17784	5.00231	5.01261e-05	0.00287996	2.05388
64981	MRPL34	-1.19287	4.44523	-5.00051	5.03467e-05	0.00288588	1.99787
84263	HSDL2	-0.947792	6.80609	-4.99943	5.0479e-05	0.00288672	1.88799
9873	FCHSD2	-1.49885	6.1133	-5.00318	5.09131e-05	0.00290477	1.89364
387263	C6orf120	1.71482	5.56748	4.99677	5.17142e-05	0.0029384	1.94482
100128006	LOC100128006	1.13887	-4.12303	4.98847	5.18486e-05	0.0029384	2.02372
654434	SNHG20	1.91791	1.19196	4.98837	5.1862e-05	0.0029384	1.93997
11108	PRDM4	1.02394	5.97213	4.98566	5.22056e-05	0.00295106	1.88441
10274	STAG1	0.885517	6.67836	4.98091	5.28159e-05	0.00297169	1.83223
5236	PGM1	-1.97656	6.52949	-4.98776	5.28614e-05	0.00297169	1.86707
353322	ANKRD37	-4.82282	2.92773	-4.98598	5.30898e-05	0.00297169	1.99858
9529	BAG5	0.87603	6.83324	4.97826	5.31587e-05	0.00297169	1.79218
23545	ATP6V0A2	1.21496	5.45741	4.98216	5.32008e-05	0.00297169	1.87281
80221	ACSF2	-1.09032	3.90008	-4.97719	5.32974e-05	0.00297169	1.95538
254394	MCM9	1.19443	4.20061	4.97614	5.3435e-05	0.00297261	1.92773
6341	SCO1	0.799005	5.29997	4.97439	5.3663e-05	0.00297854	1.89465
3588	IL10RB	-0.702858	5.00959	-4.97033	5.41988e-05	0.00299947	1.89088
26097	CHTOP	1.0489	6.49686	4.97095	5.42846e-05	0.00299947	1.80805
54545	MTMR12	0.746899	6.35983	4.96834	5.44624e-05	0.00300253	1.83482
642	BLMH	-1.0616	5.35382	-4.96526	5.48745e-05	0.00301434	1.91225
3187	HNRNPH1	0.765544	9.0264	4.9649	5.49223e-05	0.00301434	1.685
101929145	PPP3CB-AS1	2.14125	0.611177	4.95706	5.59858e-05	0.00306585	1.79027
9867	PJA2	-1.2294	7.92823	-4.96221	5.62544e-05	0.00307028	1.7135
93649	MYOCD	1.04024	-4.15374	4.95464	5.63171e-05	0.00307028	1.94672
101927136	LOC101927136	2.2712	-3.65187	4.95281	5.67633e-05	0.00308775	1.86962
54583	EGLN1	-1.24179	7.18616	-4.95635	5.70626e-05	0.00309682	1.76166
6427	SRSF2	1.08004	7.7466	4.95412	5.71825e-05	0.00309682	1.71208
83943	IMMP2L	-1.08785	3.08112	-4.93869	5.85578e-05	0.00316431	1.90308
100423037	MIR3176	2.25223	-1.77007	4.93745	5.87349e-05	0.00316691	1.75944
100506211	MIR210HG	-2.24658	0.294397	-4.93565	5.89946e-05	0.00317393	1.72915
29115	SAP30BP	0.69342	5.96827	4.92906	5.99526e-05	0.00321842	1.73727
1964	EIF1AX	0.630614	6.77748	4.92632	6.03559e-05	0.00322881	1.72602
92806	CENPBD1	1.50759	3.55648	4.92971	6.05222e-05	0.00322881	1.84454
324	APC	0.870482	6.49931	4.92483	6.05765e-05	0.00322881	1.71239
10152	ABI2	-1.00109	6.63012	-4.92418	6.06726e-05	0.00322881	1.71015
25988	HINFP	-0.779299	4.10306	-4.91976	6.13327e-05	0.00325687	1.80938
5223	PGAM1	-0.880122	6.28721	-4.91786	6.16182e-05	0.00326497	1.71576
27341	RRP7A	1.30964	5.30635	4.92088	6.17519e-05	0.003265	1.77553
172	AFG3L1P	1.11748	3.25276	4.91075	6.27002e-05	0.00330801	1.82595
23548	TTC33	-1.24495	4.5559	-4.90595	6.34409e-05	0.0033399	1.80084
54878	DPP8	0.721968	5.81955	4.90338	6.38415e-05	0.0033538	1.67758
283416	LINC01465	2.37633	-1.5365	4.90075	6.42528e-05	0.00336429	1.6812
65260	COA7	1.47973	4.91275	4.90667	6.44095e-05	0.00336429	1.74918
150142	ZNF295-AS1	2.15745	-3.95512	4.90497	6.44526e-05	0.00336429	1.81138
54872	PIGG	0.498291	5.08131	4.89666	6.48997e-05	0.00338044	1.70611
114134	SLC2A13	-1.07345	3.59533	-4.89442	6.52564e-05	0.00339181	1.7848
5424	POLD1	-0.981135	4.03963	-4.89072	6.58503e-05	0.00341545	1.7866
5934	RBL2	-1.05552	5.89011	-4.88273	6.71509e-05	0.00347556	1.64444
55094	GPATCH1	0.783298	4.61607	4.88159	6.73393e-05	0.00347797	1.70463
51728	POLR3K	1.0449	3.54227	4.8792	6.77341e-05	0.00349101	1.75419
165324	UBXN2A	0.604679	5.55427	4.8755	6.83513e-05	0.00351543	1.63149
29937	NENF	-0.759773	4.63359	-4.86215	7.06231e-05	0.00362071	1.67198
10397	NDRG1	-2.32522	9.47538	-4.86852	7.06933e-05	0.00362071	1.43933
122060	SLAIN1	-1.23155	3.17528	-4.85539	7.18012e-05	0.00366979	1.70725
9522	SCAMP1	-0.801777	7.29439	-4.85151	7.2488e-05	0.00369719	1.48698
79932	KIAA0319L	-0.720092	5.91401	-4.84887	7.29581e-05	0.00370618	1.55981
84456	L3MBTL3	-2.30711	3.1355	-4.85556	7.29664e-05	0.00370618	1.70886
650794	MIPEPP3	1.65421	0.191834	4.84755	7.31932e-05	0.00370843	1.66659
57532	NUFIP2	0.561682	8.39689	4.84689	7.3313e-05	0.00370843	1.44086
8187	ZNF239	1.60454	3.27092	4.8457	7.36693e-05	0.00371879	1.69506
55153	SDAD1	1.43036	6.45946	4.84921	7.41057e-05	0.00373313	1.52918
83475	DOHH	1.46206	1.79461	4.84044	7.4481e-05	0.00373955	1.64021
79912	PYROXD1	1.80652	4.66088	4.84683	7.4538e-05	0.00373955	1.61055
9741	LAPTM4A	-0.620826	8.32372	-4.8216	7.79998e-05	0.00390524	1.34199
79844	ZDHHC11	1.91507	0.440313	4.8207	7.81715e-05	0.00390587	1.53157
154661	RUNDC3B	-1.37	0.687072	-4.81853	7.85896e-05	0.00391312	1.63451
58477	SRPRB	0.721622	5.73903	4.81796	7.86997e-05	0.00391312	1.46826
286140	RNF5P1	-1.25786	2.87943	-4.81708	7.88692e-05	0.00391312	1.62829
148867	SLC30A7	1.03873	5.8286	4.81664	7.89547e-05	0.00391312	1.53278
58490	RPRD1B	0.604691	6.12711	4.81455	7.936e-05	0.00392528	1.47441
3191	HNRNPL	-0.911388	7.95204	-4.81307	7.97831e-05	0.00393827	1.37072
79707	NOL9	1.61338	5.7355	4.81709	8.01555e-05	0.0039487	1.4898
673	BRAF	-1.09206	4.83723	-4.80945	8.03579e-05	0.00395074	1.51488
347454	SOWAHD	-3.2936	-2.15754	-4.81313	8.09337e-05	0.00397109	1.53432
199800	ADM5	1.72342	-0.0524237	4.80229	8.1781e-05	0.00399492	1.43365
442524	DPY19L2P3	-2.4255	-1.14963	-4.8023	8.18683e-05	0.00399492	1.47058
84262	PSMG3	0.669357	4.32264	4.80166	8.19078e-05	0.00399492	1.50288
10263	CDK2AP2	-1.15055	4.35148	-4.79943	8.23575e-05	0.00400101	1.53539
7701	ZNF142	0.895111	4.91925	4.79942	8.23588e-05	0.00400101	1.48959
55501	CHST12	-0.790986	2.9928	-4.79014	8.42556e-05	0.00408507	1.56285
29896	TRA2A	0.993433	6.88427	4.78587	8.54622e-05	0.00413539	1.34677
23081	KDM4C	-1.66438	4.97761	-4.78481	8.67345e-05	0.00418869	1.41447
10314	LANCL1	-0.778319	6.34603	-4.76808	8.89405e-05	0.00428679	1.32675
6117	RPA1	-0.622023	7.28873	-4.7647	8.96816e-05	0.00431404	1.29887
127262	TPRG1L	0.719618	5.34953	4.76331	8.99872e-05	0.00432027	1.37614
147841	SPC24	-1.01961	2.36664	-4.75859	9.10347e-05	0.00436202	1.49783
79024	SMIM2	1.57912	-3.99955	4.75422	9.20178e-05	0.00440053	1.49126
10765	KDM5B	-0.623458	8.50065	-4.75026	9.29167e-05	0.00443488	1.15085
84912	SLC35B4	1.11163	5.35862	4.7482	9.33857e-05	0.0044486	1.37969
10813	UTP14A	1.38394	6.31339	4.74871	9.47401e-05	0.00450438	1.2895
197320	ZNF778	1.48842	3.27533	4.73411	9.71921e-05	0.00461202	1.41758
100652846	CACNA1C-AS1	1.2374	-4.1028	4.72936	9.78077e-05	0.00463227	1.43663
339344	MYPOP	-1.31956	2.54398	-4.72748	9.82585e-05	0.00464465	1.43219
54662	TBC1D13	0.687435	4.90862	4.72443	9.89969e-05	0.00466368	1.31528
5526	PPP2R5B	-1.37056	3.94639	-4.72685	9.90412e-05	0.00466368	1.37016
2026	ENO2	-2.36624	7.08654	-4.72561	0.00010025	0.00471155	1.20929
25855	BRMS1	1.0127	5.11271	4.71649	0.000100947	0.00473415	1.28557
160	AP2A1	-0.931353	6.39675	-4.71525	0.000101254	0.00473415	1.21348
54806	AHI1	-0.804163	4.30419	-4.71503	0.00010131	0.00473415	1.33573
27079	RPUSD2	1.21243	2.88682	4.71425	0.000101505	0.00473425	1.40284
23093	TTLL5	-0.695107	5.54792	-4.70946	0.000102704	0.00478111	1.22792
7696	ZNF137P	1.26341	2.43153	4.70686	0.000103363	0.00480267	1.38296
60528	ELAC2	0.687619	6.2388	4.70009	0.000105096	0.00486738	1.19981
84446	BRSK1	-1.40646	1.50805	-4.69987	0.000105153	0.00486738	1.31019
254065	BRWD3	-1.50527	6.73099	-4.70492	0.000105457	0.00487226	1.1612
22884	WDR37	1.0754	4.95244	4.69676	0.000105959	0.00488396	1.24008
286101	ZNF252P	1.50903	5.72554	4.70241	0.000106108	0.00488396	1.18208
23410	SIRT3	-0.871107	2.86834	-4.69465	0.00010651	0.00488714	1.35899
153642	ARSK	-1.62426	3.90704	-4.69538	0.000106576	0.00488714	1.35553
254552	NUDT8	-1.55119	-0.0380552	-4.69254	0.000107063	0.00490033	1.29298
4248	MGAT3	-2.93772	-2.18483	-4.6968	0.000107575	0.00491457	1.25919
7874	USP7	0.446831	8.20984	4.68793	0.000108282	0.00493498	1.04441
11102	RPP14	0.858895	5.14385	4.68655	0.000108651	0.00493498	1.20221
84443	FRMPD3	-2.69538	-1.84235	-4.69169	0.000108929	0.00493498	1.27037
85015	USP45	1.25698	3.93245	4.68544	0.000108947	0.00493498	1.30821
9325	TRIP4	0.830123	5.0178	4.68514	0.000109027	0.00493498	1.21237
401093	MBNL1-AS1	2.15243	0.590607	4.68374	0.000109403	0.00494289	1.22976
23288	IQCE	0.916145	4.8671	4.6827	0.000109683	0.00494644	1.18282
142891	SAMD8	-0.825201	6.47496	-4.68041	0.0001103	0.00496513	1.14815
23341	DNAJC16	0.706749	5.43157	4.67866	0.000110776	0.00497743	1.18914
845	CASQ2	2.70605	-2.76827	4.68334	0.000111057	0.0049809	1.22286
22880	MORC2	0.931397	6.05423	4.67636	0.000111404	0.00498736	1.13575
22985	ACIN1	0.705343	7.62052	4.67483	0.000111823	0.00499701	1.05844
5170	PDPK1	0.846937	5.86252	4.67214	0.000112564	0.00501947	1.12129
9749	PHACTR2	0.846983	6.49845	4.67153	0.000112735	0.00501947	1.1137
9131	AIFM1	-0.520353	5.68159	-4.66888	0.000113471	0.00504311	1.12691
54888	NSUN2	1.69993	7.33644	4.66762	0.000115541	0.00512581	1.04493
252969	NEIL2	-0.953086	3.63113	-4.6594	0.000116143	0.0051308	1.23841
25901	CCDC28A	-1.9113	3.28311	-4.66475	0.000116359	0.0051308	1.27159
1198	CLK3	-2.10472	5.45899	-4.66468	0.000116376	0.0051308	1.11181
222643	UNC5CL	-2.36308	-0.771267	-4.65891	0.00011649	0.0051308	1.17504
6389	SDHA	-0.800487	7.15063	-4.64996	0.00011887	0.0052242	1.01938
11143	KAT7	-0.782431	6.20721	-4.64939	0.000119037	0.0052242	1.0492
9881	TRANK1	-2.06802	3.1104	-4.64967	0.000120735	0.00528926	1.19732
11091	WDR5	0.685603	6.66175	4.64247	0.00012108	0.00529494	1.0062
11196	SEC23IP	0.715267	6.54933	4.63756	0.000122548	0.00534961	1.02148
92715	DPH7	0.855032	3.92313	4.63623	0.00012295	0.00535215	1.16535
9807	IP6K1	0.866735	5.37499	4.63592	0.000123043	0.00535215	1.08933
7690	ZNF131	0.867392	6.37873	4.63171	0.000124323	0.00538192	1.01333
4799	NFX1	0.655905	6.27676	4.6317	0.000124328	0.00538192	1.01922
205860	TRIML2	4.26103	-1.60698	4.6373	0.000124451	0.00538192	1.19566
57095	PITHD1	1.10746	5.3687	4.6317	0.000124605	0.00538192	1.07663
7343	UBTF	1.49834	7.00656	4.63588	0.000124885	0.00538454	0.98997
663	BNIP2	0.511434	6.40983	4.62682	0.000125828	0.00541567	0.996741
2037	EPB41L2	-1.15547	7.02833	-4.6308	0.000126448	0.00542533	0.99984
4881	NPR1	1.8097	-1.09443	4.62367	0.000126806	0.00542533	1.05166
93624	TADA2B	0.75194	5.10792	4.62356	0.00012684	0.00542533	1.06026
136051	ZNF786	1.06727	3.34985	4.62325	0.000126937	0.00542533	1.13064
79159	NOL12	1.13732	2.79909	4.62253	0.000127161	0.00542547	1.19599
11222	MRPL3	0.730966	7.16625	4.61978	0.000128023	0.0054437	0.941914
1104	RCC1	0.510356	6.46252	4.61907	0.000128248	0.0054437	0.983213
55699	IARS2	-0.745452	8.1679	-4.61905	0.000128254	0.0054437	0.89893
55671	PPP4R3A	0.857655	7.87577	4.6158	0.000129413	0.00548338	0.886094
63027	SLC22A23	1.38933	2.93821	4.62021	0.000129772	0.00548915	1.05076
3622	ING2	-0.940876	4.63012	-4.61222	0.000130427	0.00550733	1.07879
220042	DDIAS	0.826237	4.91128	4.59308	0.00013671	0.00576271	1.03489
10153	CEBPZ	0.635262	7.38499	4.58939	0.000137957	0.00580531	0.871673
9063	PIAS2	-0.85182	5.59185	-4.58633	0.000138998	0.00583797	0.913899
636	BICD1	1.62458	3.43526	4.58886	0.000139209	0.00583797	1.10157
729176	KATNBL1P6	1.12682	2.48583	4.58288	0.000140185	0.00586885	1.10338
79000	AUNIP	1.08558	3.52117	4.58204	0.000140472	0.00587088	1.07135
79768	KATNBL1	0.923467	4.97791	4.5779	0.000141912	0.00592097	0.946946
1543	CYP1A1	7.16935	2.37785	4.5785	0.000143742	0.00598715	1.08037
56936	CCDC177	1.50983	-3.96024	4.56802	0.000145403	0.00604604	1.07369
317	APAF1	-1.32708	5.78454	-4.57275	0.000145783	0.0060497	0.928083
8516	ITGA8	1.56924	-3.86191	4.5664	0.000145984	0.0060497	1.06997
27349	MCAT	1.11144	2.91628	4.56252	0.000147383	0.00609737	1.05937
79954	NOL10	1.07756	6.37683	4.55992	0.000149854	0.00618917	0.834239
84986	ARHGAP19	-0.912243	5.27231	-4.55175	0.000151338	0.00623994	0.88172
55659	ZNF416	1.47312	3.04495	4.54975	0.000152085	0.0062482	1.02694
9133	CCNB2	-0.899211	6.44943	-4.5497	0.000152104	0.0062482	0.815033
10747	MASP2	2.19995	-3.52306	4.55492	0.000152302	0.0062482	1.02849
64789	EXO5	1.51173	3.07283	4.5469	0.000153157	0.0062728	1.02311
3638	INSIG1	-2.13678	6.68467	-4.55102	0.000153763	0.00628712	0.783488
55791	LRIF1	0.953422	5.71272	4.53923	0.000156074	0.00637098	0.829169
94107	TMEM203	0.797675	4.81363	4.5362	0.00015724	0.0064079	0.86176
56919	DHX33	1.3104	5.97696	4.54031	0.000157855	0.0064223	0.824378
64786	TBC1D15	-0.733966	5.91629	-4.53217	0.000158809	0.00645044	0.806596
25842	ASF1A	1.23083	5.10932	4.53487	0.000159974	0.00648451	0.812077
100132247	NPIPB5	1.58687	0.554325	4.52859	0.000160214	0.00648451	0.895585
117246	FTSJ3	0.711408	6.84558	4.52801	0.000160441	0.00648451	0.749683
79080	CCDC86	1.48045	5.58978	4.52728	0.000162982	0.00657639	0.827432
3695	ITGB7	2.72929	-1.15441	4.52486	0.000163891	0.00660221	0.868871
79803	HPS6	1.27315	3.12602	4.51852	0.000164232	0.00660509	0.941432
102465454	MIR6758	2.00079	-2.29352	4.51673	0.000164958	0.00662342	0.910077
101928266	LOC101928266	1.61189	-4.06162	4.51537	0.000165512	0.00663479	0.953444
60560	NAA35	0.686766	6.16012	4.51427	0.000165958	0.00664185	0.737453
3841	KPNA5	-0.993224	2.62091	-4.51144	0.000167119	0.00667741	0.941031
10452	TOMM40	0.714796	5.9951	4.51003	0.000167698	0.0066886	0.742275
10125	RASGRP1	-2.21695	2.12431	-4.51505	0.000167944	0.0066886	0.833352
84056	KATNAL1	-1.06165	5.37869	-4.49932	0.00017233	0.00685004	0.764305
83892	KCTD10	0.498217	6.53626	4.49818	0.000172662	0.00685004	0.691473
3099	HK2	-2.78917	7.48911	-4.50335	0.000172836	0.00685004	0.691989
51109	RDH11	-1.25006	6.46267	-4.5004	0.000174093	0.00688873	0.671901
51095	TRNT1	0.854444	4.72193	4.49229	0.000175181	0.00690977	0.746501
56052	ALG1	1.07116	3.56668	4.49199	0.000175313	0.00690977	0.881795
29087	THYN1	-1.23188	3.96132	-4.49163	0.000175469	0.00690977	0.873549
2585	GALK2	-1.13588	3.86928	-4.48919	0.000176524	0.0069284	0.819203
122809	SOCS4	1.05023	6.18898	4.49144	0.00017673	0.0069284	0.69392
54885	TBC1D8B	-2.22362	3.43755	-4.49395	0.000176868	0.0069284	0.89378
375341	C3orf62	1.61955	2.25562	4.48793	0.000177072	0.0069284	0.890269
55703	POLR3B	1.30793	4.93577	4.49054	0.000178241	0.00696305	0.765069
987	LRBA	-0.700975	7.27511	-4.47934	0.000180856	0.00705397	0.593033
115330	GPR146	-2.67834	0.960902	-4.48227	0.00018201	0.00708771	0.867282
7699	ZNF140	0.975775	5.00222	4.47581	0.000182436	0.00709301	0.701807
51195	RAPGEFL1	-1.63171	2.39713	-4.47479	0.00018538	0.0071837	0.810979
51366	UBR5	-0.961941	8.38285	-4.47463	0.000185454	0.0071837	0.500714
1453	CSNK1D	0.684091	6.8612	4.46872	0.000185646	0.0071837	0.605717
10623	POLR3C	0.969112	5.98956	4.46792	0.000186286	0.0071971	0.631993
5885	RAD21	-0.737691	9.47599	-4.46476	0.000187463	0.00723118	0.454806
54556	ING3	1.04752	4.52937	4.46189	0.000188794	0.00727107	0.711535
3421	IDH3G	-0.895302	5.52781	-4.45789	0.000190662	0.00733152	0.620945
23195	MDN1	0.953581	6.52922	4.45519	0.000192544	0.00738361	0.573706
66036	MTMR9	1.04604	5.15372	4.45374	0.000192619	0.00738361	0.664686
100131017	ZNF316	0.778347	5.23215	4.45253	0.000193192	0.00739403	0.609951
54658	UGT1A1	1.43063	-3.94002	4.45137	0.000193745	0.00740365	0.811855
65083	NOL6	1.56131	5.34596	4.45606	0.000194101	0.00740571	0.650737
7145	TNS1	-1.60805	0.916979	-4.44795	0.000195961	0.0074651	0.7954
5937	RBMS1	0.631953	6.57026	4.44455	0.000197026	0.00749401	0.560286
9653	HS2ST1	-0.985579	6.3761	-4.44304	0.000197757	0.00751018	0.602441
54968	TMEM70	0.794908	4.72455	4.44105	0.00019873	0.00753547	0.64833
51517	NCKIPSD	-1.83054	4.25	-4.44294	0.000200452	0.00758904	0.709101
25843	MOB4	1.11809	0.553538	4.43649	0.000200974	0.00759409	0.726842
5187	PER1	-3.46438	4.11046	-4.44141	0.000201205	0.00759409	0.721711
80853	KDM7A	-1.31372	6.29034	-4.43929	0.000202257	0.00762207	0.519432
9203	ZMYM3	-1.32097	6.11226	-4.43688	0.000203455	0.00765545	0.542408
134492	NUDCD2	-0.638445	4.99323	-4.42893	0.000204747	0.00768506	0.611607
84516	DCTN5	0.596992	7.1423	4.42869	0.000204868	0.00768506	0.481678
10802	SEC24A	-0.674428	7.46151	-4.42682	0.000205817	0.00770885	0.463053
7247	TSN	0.592744	7.02072	4.42289	0.000207815	0.00777185	0.481981
7596	ZNF45	1.18627	4.30826	4.41882	0.00020991	0.00783825	0.660314
9491	PSMF1	0.437675	6.73365	4.41474	0.000212028	0.00790528	0.483918
30815	ST6GALNAC6	-1.18131	4.68345	-4.41473	0.000212681	0.00791759	0.613191
647135	SRGAP2B	-1.53587	2.35894	-4.41284	0.000213021	0.00791825	0.725433
5058	PAK1	-1.15657	5.5405	-4.41611	0.000213743	0.00793306	0.536767
115703	ARHGAP33	-1.38984	2.92838	-4.41032	0.000215955	0.00800039	0.650378
128	ADH5	-0.631205	7.05095	-4.4063	0.000216482	0.00800039	0.43892
84315	MON1A	1.31341	1.78764	4.4062	0.000216535	0.00800039	0.696318
9528	TMEM59	-0.552869	7.4246	-4.40367	0.000217887	0.00802523	0.392781
5604	MAP2K1	-1.10837	6.29805	-4.40761	0.000218187	0.00802523	0.493068
6626	SNRPA	-0.981522	5.92534	-4.403	0.000218619	0.00802523	0.49203
8534	CHST1	-2.61147	-1.53047	-4.40731	0.000218769	0.00802523	0.683806
79767	ELMO3	2.001	-0.598168	4.40189	0.000218843	0.00802523	0.598581
100129842	ZNF737	1.25071	4.23739	4.40434	0.000220372	0.00806922	0.541612
6905	TBCE	0.736276	5.32552	4.3923	0.00022407	0.00818691	0.508448
83874	TBC1D10A	-1.20667	3.60047	-4.39199	0.000224749	0.00818691	0.579501
9392	TGFBRAP1	0.584463	5.32642	4.3906	0.000225011	0.00818691	0.500857
8242	KDM5C	-0.756901	7.72531	-4.39034	0.000225157	0.00818691	0.351131
166815	TIGD2	0.90606	4.2743	4.39016	0.000225254	0.00818691	0.584377
400986	ANKRD36C	-1.01228	3.08843	-4.38896	0.000225923	0.00819907	0.641274
100616301	MIR4674	1.35403	-4.12303	4.3878	0.000226564	0.00821019	0.656838
196483	EEF2KMT	1.23588	2.85023	4.38308	0.000229214	0.00829396	0.648866
54980	C2orf42	1.39783	3.30869	4.37808	0.000232205	0.00838982	0.616418
51593	SRRT	1.38167	7.08578	4.37448	0.000237128	0.0085454	0.352057
146057	TTBK2	-1.54436	3.81139	-4.37263	0.000237208	0.0085454	0.596641
54800	KLHL24	-1.62606	6.1713	-4.36534	0.00024251	0.00872362	0.35718
4952	OCRL	-0.798406	7.12696	-4.35918	0.000243109	0.00873236	0.297406
29923	HILPDA	-3.70673	6.12797	-4.36121	0.000244982	0.00878677	0.328037
2297	FOXD1	-2.59139	0.616204	-4.36015	0.000245619	0.00879675	0.578516
126731	CCSAP	-1.57794	6.02232	-4.35777	0.000247057	0.00883536	0.35208
7082	TJP1	1.35428	3.74308	4.35282	0.000248478	0.00886198	0.518945
26074	CFAP61	1.7728	-3.69608	4.3521	0.000248524	0.00886198	0.586134
23053	ZSWIM8	-0.625027	5.09038	-4.34543	0.00025148	0.00895435	0.374347
11193	WBP4	0.748148	4.91047	4.34403	0.000252347	0.00897221	0.427008
55900	ZNF302	1.25556	4.57608	4.34494	0.000254187	0.00902457	0.43884
6249	CLIP1	1.39665	7.43424	4.34447	0.000255259	0.00904951	0.253716
57226	LYRM2	0.955369	5.72923	4.33717	0.000257012	0.00909854	0.328921
10983	CCNI	-0.702977	8.72744	-4.33572	0.000257562	0.00910487	0.181449
81628	TSC22D4	-0.993116	4.93583	-4.33179	0.000260065	0.00916178	0.368846
54516	MTRF1L	0.558425	3.97765	4.33155	0.000260219	0.00916178	0.456866
55689	YEATS2	-1.04723	6.88099	-4.3365	0.000260293	0.00916178	0.276856
9496	TBX4	3.02799	-2.94833	4.33234	0.000262971	0.00924278	0.512009
80237	ELL3	-0.800717	2.29745	-4.32598	0.000263809	0.00925898	0.455279
10795	ZNF268	1.84777	5.58295	4.33011	0.000264411	0.00926686	0.347634
441733	PRKXP1	2.84765	0.980704	4.32489	0.000267823	0.00937303	0.46216
51479	ANKFY1	0.717334	6.47028	4.31861	0.000268641	0.00938827	0.247919
9673	SLC25A44	1.0054	5.41141	4.31835	0.000269595	0.00940821	0.303197
27189	IL17C	-3.17246	-2.12516	-4.31988	0.000271135	0.00944392	0.462758
100289678	ZNF783	0.947468	4.13369	4.31417	0.000271595	0.00944392	0.40876
1195	CLK1	-1.04265	6.23295	-4.31724	0.000271773	0.00944392	0.276038
51105	PHF20L1	0.845554	6.57828	4.30845	0.000275448	0.0095581	0.219635
51759	C9orf78	0.498053	6.33014	4.30579	0.000277257	0.00960727	0.221908
1544	CYP1A2	2.11266	-3.55695	4.30589	0.000279126	0.00965839	0.466918
23030	KDM4B	-0.931071	5.67942	-4.29964	0.000281482	0.00972621	0.262784
57404	CYP20A1	1.50603	5.22831	4.30277	0.000282767	0.00974518	0.312843
163049	ZNF791	0.757221	5.30907	4.29771	0.000282826	0.00974518	0.263809
23097	CDK19	-1.16685	5.60828	-4.30147	0.000283669	0.00975816	0.213479
3177	SLC29A2	-1.20541	2.95172	-4.29603	0.000283998	0.00975816	0.421866
6138	RPL15	-0.525121	9.23194	-4.29432	0.000285197	0.00977466	0.0662647
83786	FRMD8	0.746899	4.67036	4.29421	0.000285275	0.00977466	0.284881
3251	HPRT1	-0.763503	6.54838	-4.29298	0.000286138	0.00978728	0.181171
58528	RRAGD	-1.85607	5.41431	-4.29726	0.000286617	0.00978728	0.229678
113452	TMEM54	-0.81238	3.61151	-4.29196	0.000286854	0.00978728	0.347933
133923	ZNF474	1.99043	-2.12118	4.2946	0.000287239	0.00978728	0.453069
56916	SMARCAD1	1.06869	6.29415	4.2911	0.000290391	0.00988093	0.213308
100134713	NDUFB2-AS1	1.98359	0.0284348	4.28321	0.0002931	0.00995885	0.390084
2874	GPS2	0.627503	4.69037	4.28267	0.000293492	0.00995885	0.297582
80207	OPA3	0.747196	4.90223	4.27794	0.000296931	0.0100616	0.257981
283080	C10orf126	1.70032	-4.0721	4.27816	0.000299274	0.010127	0.408283
100271927	RASA4B	-2.42773	-2.16756	-4.27715	0.000300517	0.0101454	0.371039
5032	P2RY11	2.44083	1.08446	4.27779	0.000300645	0.0101454	0.394354
901	CCNG2	-1.6356	6.91404	-4.27645	0.000301636	0.0101625	0.0990388
57568	SIPA1L2	2.54975	2.81118	4.27599	0.000301979	0.0101625	0.307351
6878	TAF6	-0.720826	5.39426	-4.26695	0.000305071	0.0102525	0.195458
65980	BRD9	1.20444	5.63357	4.27117	0.000305569	0.0102552	0.186854
10233	LRRC23	-0.819343	2.16797	-4.26376	0.000307476	0.0103051	0.384996
643669	CCER2	1.99816	-3.48446	4.26761	0.000308118	0.0103125	0.392802
83448	PUS7L	1.23044	5.09529	4.26593	0.000308791	0.0103209	0.247364
401331	RASA4CP	-2.20086	-0.577481	-4.26187	0.000309526	0.0103314	0.334669
10322	SMYD5	0.773184	4.6789	4.26001	0.000310326	0.0103441	0.268766
6567	SLC16A2	-0.759965	3.2214	-4.25866	0.000311357	0.0103554	0.2787
100874366	HOXC13-AS	2.20987	-1.46611	4.26297	0.00031151	0.0103554	0.372648
79188	TMEM43	0.921558	6.9229	4.25528	0.000315681	0.0104798	0.0807138
348093	RBPMS2	-2.11666	0.739703	-4.25249	0.000316124	0.0104804	0.315799
3052	HCCS	1.02256	5.53997	4.25172	0.000317476	0.010511	0.170485
159091	FAM122C	-1.22828	2.17449	-4.24463	0.000322304	0.0106565	0.348472
1958	EGR1	2.78058	3.85314	4.24692	0.000324309	0.0107083	0.282658
221786	FAM200A	1.06469	4.03216	4.2368	0.00032857	0.0108344	0.213286
140775	SMCR8	0.518378	6.14909	4.23328	0.000331427	0.010914	0.083578
26800	SNORD49A	2.41348	-1.49328	4.23677	0.000332486	0.0109195	0.300467
79571	GCC1	0.613697	5.38253	4.23199	0.000332487	0.0109195	0.0874184
93487	MAPK1IP1L	0.517706	7.62121	4.22943	0.000334585	0.0109704	-0.00251312
25880	TMEM186	0.81844	3.02817	4.22901	0.000334931	0.0109704	0.27524
23616	SH3BP1	-2.00853	3.01247	-4.23094	0.000337276	0.0110325	0.243066
283237	TTC9C	-1.0161	4.82886	-4.22552	0.000338382	0.011054	0.117054
6449	SGTA	0.807344	5.42636	4.22312	0.000339818	0.0110861	0.122615
26054	SENP6	0.64148	7.29913	4.21833	0.000343847	0.0112027	-0.0245816
22824	HSPA4L	-1.8164	5.62224	-4.2209	0.000345688	0.0112477	0.0752496
158405	KIAA1958	-1.36972	5.07715	-4.21971	0.000346698	0.0112656	0.0945935
59343	SENP2	0.537696	6.09605	4.21438	0.000347205	0.0112672	0.0396653
163732	CITED4	-0.888826	1.07849	-4.21366	0.000347826	0.0112724	0.25491
64753	CCDC136	-1.06586	0.879185	-4.21235	0.000348949	0.0112939	0.238266
6248	RSC1A1	0.964514	3.99436	4.21021	0.000350788	0.0113384	0.160644
23529	CLCF1	2.53543	4.15446	4.21265	0.000352756	0.0113871	0.206505
379	ARL4D	-2.5899	1.08627	-4.21126	0.000353963	0.011411	0.221522
93587	TRMT10A	0.919713	4.10229	4.20574	0.000354671	0.0114188	0.141181
7422	VEGFA	-2.52446	7.6513	-4.20776	0.000357014	0.0114792	-0.0395218
5817	PVR	1.0754	6.60165	4.20422	0.000358021	0.0114965	0.0675979
50628	GEMIN4	0.726276	5.42763	4.19696	0.000362415	0.0116224	0.0482547
113835	ZNF257	1.32122	-0.670563	4.19519	0.000363999	0.0116579	0.218088
6720	SREBF1	-1.19445	5.45477	-4.19271	0.000370446	0.011847	-3.53158e-05
10577	NPC2	-0.693541	6.35958	-4.18694	0.00037146	0.011847	-0.0455746
4543	MTNR1A	2.03302	-3.5484	4.19115	0.000371676	0.011847	0.223518
55108	BSDC1	-0.590909	5.73739	-4.18653	0.000371832	0.011847	-0.0314483
116150	NUS1	0.635073	6.21265	4.182	0.000375999	0.0119593	-0.0610209
8517	IKBKG	1.57769	1.66521	4.18164	0.000376332	0.0119593	0.211049
402	ARL2	-1.51636	2.85916	-4.17603	0.000381563	0.0121098	0.196312
23300	ATMIN	0.955833	6.92891	4.17903	0.000383086	0.0121425	-0.140578
10016	PDCD6	0.834138	6.0221	4.17321	0.000384216	0.0121625	-0.0880137
54949	SDHAF2	0.698218	4.9211	4.17265	0.000384745	0.0121636	-0.00200636
283687	ST20-AS1	2.3174	0.214396	4.17567	0.000385785	0.0121808	0.166858
100507117	ASAP1-IT2	-1.58683	-2.45318	-4.17079	0.000386514	0.0121881	0.186988
346653	FAM71F2	2.74865	-0.207713	4.17139	0.000390333	0.0122927	0.132083
4048	LTA4H	-0.557809	7.25409	-4.16214	0.000394822	0.0124182	-0.148991
5292	PIM1	-2.25626	5.73387	-4.16484	0.000396652	0.0124597	-0.0817152
55972	SLC25A40	-0.739598	5.29375	-4.15763	0.000399231	0.0125148	-0.0847321
79661	NEIL1	-2.06289	-0.533677	-4.15723	0.000399623	0.0125148	0.10317
57419	SLC24A3	-1.23177	0.431917	-4.16148	0.000399936	0.0125148	-0.0207685
84140	FAM161A	-1.41604	3.24533	-4.14916	0.000407629	0.0127393	0.125518
83696	TRAPPC9	-1.18526	4.30285	-4.1506	0.000409032	0.0127642	-0.00938909
164127	CCDC185	1.42215	-2.96427	4.14699	0.00040981	0.0127642	0.0685235
26155	NOC2L	0.589707	6.70269	4.14682	0.000409987	0.0127642	-0.161932
23252	OTUD3	0.828066	4.77275	4.13891	0.000418036	0.012994	-0.0232602
8575	PRKRA	-0.834872	4.33286	-4.13853	0.000418427	0.012994	-0.0450567
8481	OFD1	0.889199	5.20303	4.13715	0.000419854	0.0130218	-0.0884412
7067	THRA	-1.44694	3.28572	-4.13873	0.000422224	0.0130788	0.0397085
285381	DPH3	0.827634	5.31731	4.13369	0.000423443	0.0131	-0.0896573
23528	ZNF281	0.897855	6.44915	4.13237	0.000424816	0.0131225	-0.15507
84549	MAK16	1.96315	6.208	4.13647	0.00042524	0.0131225	-0.149118
84146	ZNF644	0.873937	6.64217	4.12688	0.000431016	0.0132705	-0.195058
1017	CDK2	-0.698578	6.18437	-4.12638	0.000431116	0.0132705	-0.183105
115509	ZNF689	1.18592	3.09666	4.12503	0.000432557	0.0132832	0.057042
51400	PPME1	-1.34313	6.44223	-4.12925	0.00043283	0.0132832	-0.220492
7290	HIRA	0.909896	5.37517	4.12446	0.000433154	0.0132832	-0.136397
23326	USP22	0.494091	8.15676	4.11864	0.000439404	0.0134512	-0.308171
4690	NCK1	-0.687633	5.73282	-4.11834	0.00043973	0.0134512	-0.189769
58509	CACTIN	0.990893	3.8824	4.11782	0.000440283	0.0134514	-0.00337727
347344	ZNF81	0.952574	3.14012	4.11672	0.00044148	0.0134712	0.0494421
54542	RC3H2	0.438155	6.77395	4.11434	0.000444074	0.0135335	-0.261138
1649	DDIT3	-1.27551	3.7251	-4.11012	0.000448699	0.0136575	0.00740229
169270	ZNF596	1.31632	1.48889	4.10936	0.000449535	0.0136631	0.0362257
80232	WDR26	-0.380782	8.2243	-4.10895	0.000449996	0.0136631	-0.334808
339175	METTL2A	1.00795	5.30355	4.1099	0.000450826	0.0136644	-0.170499
114876	OSBPL1A	-0.776627	5.56974	-4.10772	0.000451357	0.0136644	-0.212799
54762	GRAMD1C	-1.57129	2.38028	-4.1074	0.000451713	0.0136644	0.0434505
57599	WDR48	-0.483782	6.20543	-4.10498	0.000454403	0.0137289	-0.231795
4782	NFIC	-0.795063	7.01711	-4.10296	0.000456664	0.0137802	-0.272555
2194	FASN	-0.955509	7.85948	-4.10658	0.000457562	0.0137904	-0.356799
55000	TUG1	0.82779	8.35653	4.10417	0.000459295	0.0138256	-0.384885
22950	SLC4A1AP	0.446231	5.52423	4.09313	0.000467837	0.0140621	-0.205787
132864	CPEB2	1.52184	6.10052	4.09712	0.000468298	0.0140621	-0.26997
6416	MAP2K4	0.794993	6.07723	4.08859	0.000473079	0.0141883	-0.255245
55776	SAYSD1	0.800824	4.9768	4.08735	0.000474527	0.0142144	-0.208619
6419	SETMAR	0.944915	3.15145	4.08315	0.00047945	0.0143443	-0.123609
221895	JAZF1	-1.67363	3.4264	-4.08698	0.000480087	0.0143459	-0.103699
147687	ZNF417	0.946758	3.94879	4.07987	0.000483334	0.0144253	-0.139515
7341	SUMO1	-0.504074	7.16078	-4.07813	0.000485401	0.014457	-0.357925
57646	USP28	-1.15735	5.98182	-4.08234	0.000485572	0.014457	-0.276852
23065	EMC1	0.442264	7.00609	4.07654	0.000487304	0.014491	-0.315173
11336	EXOC3	0.504325	5.61237	4.07489	0.000489279	0.0145145	-0.284414
2957	GTF2A1	0.982651	7.16083	4.07913	0.000489406	0.0145145	-0.34827
85021	REPS1	0.622319	5.67917	4.0744	0.000489872	0.0145145	-0.289958
163	AP2B1	-0.964495	8.84531	-4.07618	0.000492963	0.0145885	-0.417924
7405	UVRAG	-1.17899	5.22719	-4.07552	0.000493758	0.0145944	-0.297086
2743	GLRB	-1.57561	2.14997	-4.06998	0.000495224	0.0146201	-0.0569489
3182	HNRNPAB	1.28636	7.91313	4.07246	0.000497476	0.014669	-0.434579
1385	CREB1	0.521567	6.9928	4.06313	0.000503628	0.0148325	-0.376364
100422832	MIR3191	-2.61639	-2.50193	-4.06112	0.000511485	0.0150459	-0.0727423
57647	DHX37	1.56111	5.16317	4.05831	0.000515017	0.0151316	-0.249532
8886	DDX18	0.614838	7.75641	4.0522	0.000517329	0.0151814	-0.44437
11070	TMEM115	0.783664	4.64912	4.04957	0.000520681	0.0152441	-0.249686
5451	POU2F1	-1.62636	6.75634	-4.05383	0.000520708	0.0152441	-0.391518
83707	TRPT1	-1.08625	3.29526	-4.04863	0.000521891	0.0152605	-0.168705
4299	AFF1	-1.22821	6.75885	-4.05087	0.000524488	0.0153182	-0.376291
440	ASNS	1.94848	7.01106	4.04949	0.000526271	0.0153449	-0.431867
7053	TGM3	1.69097	-3.85541	4.04593	0.000526653	0.0153449	-0.0916489
2774	GNAL	2.60345	-0.627427	4.04636	0.000530322	0.0154334	-0.120748
5090	PBX3	-0.963754	5.12259	-4.03787	0.00053586	0.0155205	-0.314283
57519	STARD9	-1.07372	2.26021	-4.0374	0.000536479	0.0155205	-0.117883
55666	NPLOC4	0.832446	6.61407	4.03729	0.000536619	0.0155205	-0.404004
9145	SYNGR1	-1.79268	1.96684	-4.04093	0.000537067	0.0155205	-0.115629
64431	ACTR6	-0.911026	5.58461	-4.03711	0.000537105	0.0155205	-0.359026
83481	EPPK1	1.71394	4.02633	4.04116	0.00053711	0.0155205	-0.42241
7265	TTC1	0.882592	6.1044	4.03575	0.000538852	0.0155525	-0.382898
389602	LOC389602	2.32685	-1.28786	4.03848	0.000540655	0.0155787	-0.112756
9266	CYTH2	0.750121	6.084	4.03396	0.000541029	0.0155787	-0.411089
9690	UBE3C	0.94571	8.0541	4.03659	0.000543154	0.0156216	-0.495968
9170	LPAR2	0.640549	2.34601	4.02813	0.000548832	0.0157664	-0.249967
353088	ZNF429	0.762194	3.68335	4.02694	0.00055044	0.01578	-0.334965
65244	SPATS2	-0.767983	5.93397	-4.02675	0.000550691	0.01578	-0.415447
171392	ZNF675	0.651912	5.0706	4.0262	0.000551436	0.01578	-0.393386
57706	DENND1A	-0.779677	5.1847	-4.02587	0.000551877	0.01578	-0.374198
158431	ZNF782	1.12709	2.55058	4.02135	0.000558036	0.0159375	-0.196096
84133	ZNRF3	1.13341	4.24062	4.02196	0.00055879	0.0159405	-0.283975
8497	PPFIA4	-1.92032	3.06807	-4.0235	0.000560846	0.0159805	-0.195063
220906	WAC-AS1	0.886608	5.07148	4.01816	0.000562424	0.0159929	-0.413439
9107	MTMR6	0.609931	6.33198	4.01805	0.000562584	0.0159929	-0.461957
54925	ZSCAN32	1.20395	4.15509	4.01718	0.000567516	0.0161144	-0.296093
54788	DNAJB12	0.910452	5.40055	4.01191	0.000571422	0.0162066	-0.415202
2034	EPAS1	1.76404	6.0635	4.01453	0.000573304	0.0162409	-0.296746
101929121	LINC00437	1.30878	-4.05187	4.0099	0.000573955	0.0162409	-0.188544
54929	TMEM161A	-1.0494	3.0866	-4.00885	0.00057543	0.0162638	-0.219996
5557	PRIM1	-0.966303	4.51771	-4.00619	0.000579198	0.0163515	-0.327987
9862	MED24	-0.755276	5.16405	-4.00537	0.00058037	0.0163658	-0.392459
6919	TCEA2	-1.05954	3.71563	-4.0049	0.000581039	0.0163658	-0.259223
90488	TMEM263	-1.64059	7.25577	-4.0063	0.000584976	0.0164578	-0.497351
9262	STK17B	-1.27091	5.52531	-4.00581	0.000585665	0.0164583	-0.393925
116138	KLHDC3	-0.929877	6.25366	-4.0014	0.000589488	0.0165468	-0.489463
4711	NDUFB5	-0.541844	6.27597	-3.99655	0.000593068	0.0166212	-0.501221
81609	SNX27	-0.979425	6.68923	-4.00039	0.000593494	0.0166212	-0.553115
55052	MRPL20	0.818248	5.34417	3.99517	0.000595082	0.0166467	-0.443053
7014	TERF2	0.875224	5.01222	3.99359	0.000597394	0.0166923	-0.435065
28990	ASTE1	1.24399	2.7768	3.99196	0.000599785	0.0167219	-0.241092
3237	HOXD11	-2.50567	-3.51636	-3.99596	0.000599956	0.0167219	-0.209176
51421	AMOTL2	1.86067	6.85277	3.9956	0.000600496	0.0167219	-0.482787
23129	PLXND1	-1.05714	6.14594	-3.99415	0.000602622	0.016762	-0.535565
3976	LIF	2.17082	4.85627	3.99211	0.000605642	0.016827	-0.349431
6432	SRSF7	0.888097	7.13277	3.99024	0.000606876	0.0168422	-0.57146
10420	TESK2	-2.13502	2.51002	-3.99004	0.000608724	0.0168588	-0.279605
50937	CDON	-1.15568	4.27039	-3.98786	0.000608848	0.0168588	-0.365083
114932	MRFAP1L1	0.703031	6.06313	3.98335	0.00061258	0.0169243	-0.526276
54981	NMRK1	-0.815648	2.63018	-3.98335	0.000612593	0.0169243	-0.311335
26802	SNORD47	1.1821	1.80961	3.98224	0.000614263	0.0169467	-0.228026
84875	PARP10	-1.71928	3.54597	-3.98599	0.000614785	0.0169467	-0.328081
4665	NAB2	-1.33206	5.04166	-3.98452	0.000616997	0.0169697	-0.517047
54845	ESRP1	-0.835021	3.40141	-3.98383	0.000617005	0.0169697	-0.646023
5210	PFKFB4	-3.2128	4.36965	-3.98398	0.000617815	0.016973	-0.327176
7087	ICAM5	-3.07092	0.498509	-3.9828	0.0006196	0.0170029	-0.250229
83858	ATAD3B	1.65683	3.39469	3.98095	0.000622405	0.0170603	-0.291168
83932	SPRTN	1.22243	4.96569	3.98051	0.00062308	0.0170603	-0.453131
5984	RFC4	-0.662517	5.14634	-3.97441	0.000626165	0.0171257	-0.437526
51439	FAM8A1	-0.739073	5.88119	-3.97039	0.000632372	0.0172761	-0.544238
5814	PURB	1.21393	7.88538	3.97137	0.000637168	0.0173878	-0.674731
2801	GOLGA2	-0.887781	7.16565	-3.96978	0.000639122	0.0174218	-0.639631
819	CAMLG	-1.16018	5.67993	-3.96965	0.000639844	0.0174221	-0.520001
11169	WDHD1	-0.915002	5.94146	-3.9645	0.000642684	0.01748	-0.529309
55526	DHTKD1	-0.975491	5.9932	-3.96447	0.000648006	0.0176052	-0.614323
133	ADM	-4.9823	5.14081	-3.96283	0.000650608	0.0176564	-0.350449
285989	ZNF789	1.30843	1.4026	3.95798	0.000651919	0.0176724	-0.280245
445347	TARP	1.23949	-4.0721	3.95604	0.000655028	0.0177371	-0.314003
5638	PRRG1	-0.839209	4.69143	-3.95521	0.000656365	0.0177537	-0.453739
64318	NOC3L	1.13939	6.08752	3.95829	0.000657873	0.0177749	-0.540017
124976	SPNS2	-1.37564	3.63856	-3.95709	0.000659819	0.0178025	-0.521737
9816	URB2	2.12863	5.11597	3.95676	0.000660347	0.0178025	-0.487857
1903	S1PR3	2.66828	2.52197	3.95379	0.000665154	0.0178738	-0.494768
6613	SUMO2	-0.491762	7.52212	-3.94952	0.000665576	0.0178738	-0.679441
51422	PRKAG2	1.21844	5.4797	3.95328	0.000665992	0.0178738	-0.484004
440275	EIF2AK4	-0.776461	6.54588	-3.94925	0.000666014	0.0178738	-0.59117
153443	SRFBP1	0.807396	5.27458	3.94887	0.000666634	0.0178738	-0.529175
64210	MMS19	-0.907803	5.59975	-3.94798	0.00066832	0.0178995	-0.555596
54868	TMEM104	1.31577	3.52596	3.94883	0.000669211	0.0179038	-0.376894
116225	ZMYND19	0.839984	4.55211	3.94533	0.000672444	0.0179707	-0.525647
6742	SSBP1	0.518699	5.46704	3.94478	0.000673361	0.0179756	-0.569033
10814	CPLX2	1.29146	-4.05699	3.94383	0.000674925	0.017986	-0.33829
126792	B3GALT6	1.682	4.21926	3.94744	0.00067556	0.017986	-0.500459
100873954	SNRK-AS1	1.93742	-0.242848	3.94321	0.000675949	0.017986	-0.347269
22983	MAST1	-2.35645	1.42376	-3.94667	0.000676841	0.0179902	-0.319905
152579	SCFD2	1.0463	3.58691	3.94182	0.000678254	0.0180082	-0.396674
80764	THAP7	0.855655	2.59269	3.93946	0.000682204	0.0180935	-0.355316
11101	ATE1	0.513367	5.5347	3.93793	0.000684753	0.0181415	-0.567623
84919	PPP1R15B	0.632037	7.87714	3.93725	0.000685908	0.0181525	-0.737368
346389	MACC1	1.13926	2.48487	3.94026	0.000687528	0.0181758	-0.672174
10069	RWDD2B	-0.55166	4.45648	-3.93412	0.000691178	0.0182439	-0.560501
10799	RPP40	1.24107	3.79408	3.93689	0.000691592	0.0182439	-0.46731
23608	MKRN1	-1.01729	7.72417	-3.9327	0.000700359	0.0184553	-0.760486
677	ZFP36L1	-1.32187	8.96071	-3.93148	0.000702448	0.0184905	-0.814728
808	CALM3	-0.502759	8.28864	-3.92536	0.000706184	0.0185689	-0.76011
112574	SNX18	0.741242	5.63685	3.92478	0.000707186	0.0185754	-0.645451
150280	HORMAD2	1.55986	-3.8942	3.92385	0.000711514	0.0186691	-0.375215
122416	ANKRD9	-1.40745	2.43552	-3.92395	0.000712556	0.0186764	-0.418653
10957	PNRC1	-1.65021	6.63195	-3.92441	0.000714692	0.0186934	-0.710667
6430	SRSF5	0.934349	6.56542	3.92357	0.000715007	0.0186934	-0.691246
10606	PAICS	-0.787452	8.72181	-3.92208	0.00071617	0.0186934	-0.795477
54517	PUS7	0.907342	6.06685	3.92181	0.000716252	0.0186934	-0.67864
10078	TSSC4	0.789143	3.37759	3.9179	0.000719201	0.0187305	-0.442705
84085	FBXO30	0.934066	5.54606	3.91932	0.000719593	0.0187305	-0.642252
168850	ZNF800	0.860204	5.99836	3.91847	0.000719964	0.0187305	-0.688321
5718	PSMD12	0.921175	7.73005	3.91734	0.000727147	0.0188752	-0.776872
80135	RPF1	0.50579	5.91728	3.91323	0.000727478	0.0188752	-0.647647
90639	COX19	0.599663	4.55588	3.91273	0.00072838	0.0188752	-0.61268
10818	FRS2	0.750914	6.40673	3.9126	0.000728601	0.0188752	-0.706513
402682	UFSP1	2.07758	-1.6903	3.91188	0.00073148	0.0189297	-0.404291
6119	RPA3	-0.759251	4.61475	-3.90767	0.000737449	0.0190556	-0.572734
7737	RNF113A	-0.797955	4.49545	-3.90743	0.000737898	0.0190556	-0.620293
285154	CYP1B1-AS1	3.36469	-1.59033	3.90937	0.000741445	0.0191119	-0.40026
22978	NT5C2	0.731088	7.15732	3.90491	0.000742462	0.0191119	-0.768877
4947	OAZ2	-0.648094	5.70121	-3.90466	0.00074291	0.0191119	-0.6668
114625	ERMAP	0.60859	3.34914	3.90425	0.000743661	0.0191119	-0.561888
201853	LINC00504	2.17637	-0.264238	3.90797	0.000743973	0.0191119	-0.402146
283663	LINC00926	2.02724	-1.66284	3.90473	0.000747237	0.0191757	-0.404404
8766	RAB11A	-0.566389	7.62856	-3.8972	0.000756618	0.0193961	-0.821833
10221	TRIB1	1.8811	5.20539	3.89851	0.000761373	0.0194977	-0.638673
23590	PDSS1	1.34784	3.83699	3.89799	0.000762331	0.0195018	-0.559388
83463	MXD3	-1.39537	1.88709	-3.89346	0.000763566	0.0195131	-0.427243
79084	WDR77	1.2546	4.72729	3.8964	0.000765311	0.0195373	-0.58781
2005	ELK4	0.638934	7.28416	3.8916	0.000767063	0.0195617	-0.804207
51147	ING4	-0.685344	3.43941	-3.88927	0.000771446	0.0196531	-0.552051
645644	FLJ42627	1.70982	1.88137	3.88961	0.000777987	0.0197983	-0.457258
11040	PIM2	-1.18874	3.98568	-3.88725	0.00077876	0.0197983	-0.567664
84933	C8orf76	0.990923	2.90179	3.88466	0.000780194	0.0198142	-0.502187
440145	MZT1	-0.880877	5.88244	-3.88152	0.000787062	0.0199679	-0.730221
1816	DRD5	2.42443	-3.93814	3.88361	0.000789589	0.0200114	-0.459921
374899	ZNF829	0.808646	4.03336	3.87928	0.000790543	0.0200149	-0.590617
55168	MRPS18A	0.817428	4.32084	3.8787	0.000791671	0.0200228	-0.606707
152185	SPICE1	-1.70795	4.54751	-3.88119	0.000794257	0.0200386	-0.688879
59352	LGR6	1.81877	-3.49747	3.88056	0.000794541	0.0200386	-0.460069
100289019	SLC25A25-AS1	1.62505	1.46367	3.87711	0.000794749	0.0200386	-0.457556
10550	ARL6IP5	-0.670786	7.23172	-3.87514	0.000798602	0.0201025	-0.849239
84910	TMEM87B	1.16448	6.2066	3.87879	0.00079892	0.0201025	-0.801444
9612	NCOR2	-0.879077	7.7399	-3.87681	0.000802491	0.0201716	-0.857116
140683	BPIFA2	0.9543	-4.15836	3.86996	0.000808771	0.0202879	-0.531451
283692	CPEB1-AS1	0.9543	-4.15836	3.86996	0.000808771	0.0202879	-0.531451
79632	FAM184A	-1.67194	0.260609	-3.86839	0.000813653	0.0203895	-0.479302
84304	NUDT22	-1.03861	3.25646	-3.86688	0.000814909	0.0204002	-0.568549
284309	ZNF776	1.25249	5.06211	3.86988	0.000816494	0.020419	-0.704766
64222	TOR3A	0.890999	5.00247	3.86545	0.000819093	0.0204631	-0.763474
57655	GRAMD1A	-1.31498	5.67359	-3.86716	0.00082194	0.0205134	-0.79694
27300	ZNF544	1.53521	5.25514	3.86609	0.000824075	0.0205458	-0.738086
7993	UBXN8	0.970675	3.4676	3.85921	0.00083033	0.0206807	-0.600584
443	ASPA	0.760696	-4.21978	3.85443	0.000840097	0.0208604	-0.587337
100128126	STAU2-AS1	0.760696	-4.21978	3.85443	0.000840097	0.0208604	-0.587337
102466253	MIR8076	0.760696	-4.21978	3.85443	0.000840097	0.0208604	-0.587337
8548	BLZF1	0.651235	5.05745	3.85136	0.000846431	0.0209965	-0.751427
152687	ZNF595	0.733421	3.86195	3.84831	0.000852781	0.02112	-0.731891
824	CAPN2	0.94713	8.8035	3.85189	0.000853134	0.02112	-0.9221
64219	PJA1	-0.841286	4.81841	-3.84426	0.000861256	0.0212862	-0.75981
117584	RFFL	-1.10423	2.19366	-3.84382	0.00086219	0.0212862	-0.542637
55321	TMEM74B	-2.9832	-0.552729	-3.84708	0.000863208	0.0212862	-0.533016
8881	CDC16	0.90325	6.23487	3.84535	0.00086332	0.0212862	-0.846105
125893	ZNF816	0.785217	4.35446	3.84243	0.00086513	0.0212902	-0.767026
735301	SNHG9	1.54831	-0.173118	3.84238	0.000865217	0.0212902	-0.546001
23096	IQSEC2	-0.776131	3.81846	-3.84191	0.000866227	0.0212937	-0.650384
27102	EIF2AK1	-0.523785	8.13785	-3.84084	0.000868482	0.0213278	-0.9923
9778	KIAA0232	0.934741	6.4847	3.84251	0.000872871	0.0214141	-0.893071
55915	LANCL2	1.29505	4.7761	3.8367	0.000885333	0.0216982	-0.802778
79072	FASTKD3	0.9307	4.29318	3.83169	0.00088814	0.0217342	-0.736228
51085	MLXIPL	-1.2124	1.0036	-3.83149	0.000888574	0.0217342	-0.56562
80196	RNF34	0.586633	5.47704	3.82504	0.000902685	0.0220574	-0.838754
23239	PHLPP1	-1.3967	4.22819	-3.82539	0.000910086	0.022216	-0.697532
64779	MTHFSD	0.980703	3.55467	3.81729	0.00091995	0.0224227	-0.692492
2288	FKBP4	-0.586465	7.81998	-3.8171	0.000920379	0.0224227	-1.03804
29855	UBN1	0.579085	6.4744	3.81444	0.000926371	0.0224952	-0.947005
124961	ZFP3	1.45936	3.12672	3.81811	0.000926377	0.0224952	-0.73992
7316	UBC	-0.966764	9.46096	-3.81799	0.000926657	0.0224952	-1.10613
9848	MFAP3L	1.57116	3.48291	3.81782	0.000927024	0.0224952	-0.694147
79637	ARMC7	1.23419	3.0506	3.81265	0.000930438	0.0225558	-0.650776
26164	MTG2	0.967007	4.19812	3.81097	0.000934266	0.022626	-0.75303
5296	PIK3R2	-0.627144	6.18229	-3.81017	0.000936085	0.022626	-0.938494
731220	RFX8	2.18626	-3.48993	3.81377	0.00093622	0.022626	-0.603109
646802	CYP4F62P	0.856058	-4.18907	3.80936	0.000937946	0.022626	-0.679031
728340	GTF2H2C	0.856058	-4.18907	3.80936	0.000937946	0.022626	-0.679031
23118	TAB2	-0.520343	7.81046	-3.8061	0.000945457	0.0227848	-1.05453
27237	ARHGEF16	-1.00645	2.05335	-3.80313	0.00095232	0.0229276	-0.789988
5877	RABIF	0.762273	4.60797	3.80173	0.000955584	0.0229837	-0.853761
126206	NLRP5	0.857034	-4.18907	3.80004	0.000959543	0.0230337	-0.700179
286077	FAM83H	0.857034	-4.18907	3.80004	0.000959543	0.0230337	-0.700179
4284	MIP	2.08508	-3.50454	3.80256	0.000962158	0.0230739	-0.623102
6079	SNORD15A	-1.65851	-1.3482	-3.79701	0.00096667	0.0231595	-0.651135
221908	PPP1R35	-0.962524	2.99706	-3.79445	0.000972744	0.0232823	-0.707527
84914	ZNF587	1.13151	5.73291	3.79685	0.000975624	0.0233208	-0.93565
55139	ANKZF1	-2.03467	5.05546	-3.79659	0.000976257	0.0233208	-0.85681
11162	NUDT6	-1.39372	1.73651	-3.79041	0.000982377	0.0234442	-0.642758
5991	RFX3	-1.31963	4.28815	-3.79325	0.000984221	0.0234654	-0.821864
51167	CYB5R4	0.493894	5.14091	3.78884	0.000986158	0.0234888	-0.901489
5129	CDK18	-1.54117	2.78995	-3.79117	0.00098922	0.0235388	-0.798958
6547	SLC8A3	-2.22236	-3.45229	-3.78888	0.000994758	0.0236477	-0.653832
55665	URGCP	0.949533	5.12505	3.78637	0.000996892	0.0236754	-0.936127
11325	DDX42	0.615512	7.69738	3.78366	0.000998687	0.0236952	-1.08744
10687	PNMA2	-1.77783	4.70181	-3.78454	0.00100532	0.0238218	-0.71277
5151	PDE8A	0.515915	5.7523	3.78069	0.00100597	0.0238218	-0.992407
79831	KDM8	1.27638	0.307096	3.77933	0.00100931	0.0238659	-0.674554
29882	ANAPC2	0.843256	3.77743	3.77914	0.00100977	0.0238659	-0.823846
84301	DDI2	0.922589	4.08632	3.77795	0.00101272	0.0239124	-0.856497
157567	ANKRD46	0.58411	4.39825	3.77542	0.00101899	0.0240374	-0.936378
90075	ZNF30	1.05193	2.80349	3.77465	0.00102089	0.0240592	-0.731109
255394	TCP11L2	-2.31757	3.87113	-3.7775	0.00102271	0.0240788	-0.784884
55161	TMEM33	1.01255	7.39532	3.7755	0.00102769	0.0241729	-1.08055
1725	DHPS	-0.817214	5.3567	-3.771	0.00103003	0.0242047	-0.973375
4940	OAS3	-0.963965	5.68196	-3.77402	0.0010314	0.0242137	-1.07498
487	ATP2A1	1.65891	-0.137387	3.76888	0.00103538	0.0242839	-0.710014
22944	KIN	1.04025	4.63324	3.76566	0.0010507	0.0246196	-0.947629
54552	GNL3L	0.904188	6.94997	3.76459	0.00105519	0.0247013	-1.08079
121273	C12orf54	1.37125	-3.97535	3.76071	0.00105621	0.0247017	-0.738953
223	ALDH9A1	-0.891025	6.49704	-3.7615	0.00106009	0.0247687	-1.04937
55596	ZCCHC8	0.64748	5.6947	3.75853	0.00106184	0.0247861	-1.00227
10385	BTN2A2	-1.86141	3.67345	-3.76133	0.00106374	0.0248069	-0.854687
2965	GTF2H1	0.816918	6.34167	3.75808	0.00106495	0.0248115	-1.06592
79903	NAA60	0.741224	4.85697	3.75594	0.00106857	0.0248658	-0.997611
147949	ZNF583	1.86002	2.40455	3.75919	0.00106931	0.0248658	-0.724575
2072	ERCC4	1.07605	4.57986	3.75821	0.00107136	0.0248899	-0.962166
79094	CHAC1	2.29518	1.1991	3.75676	0.00107563	0.0249629	-0.721523
10929	SRSF8	1.0899	5.03261	3.75592	0.00107654	0.0249629	-0.947837
5273	SERPINB10	2.85829	-3.74345	3.75591	0.00107787	0.0249702	-0.727372
10965	ACOT2	-1.00758	1.87347	-3.74996	0.00108429	0.0250951	-0.736022
10817	FRS3	-1.48657	1.24167	-3.74809	0.00108923	0.0251726	-0.733576
523	ATP6V1A	-0.93682	7.47165	-3.75143	0.00108969	0.0251726	-1.16299
284349	ZNF283	1.35841	3.62032	3.74932	0.00109526	0.0252776	-0.848905
25852	ARMC8	0.516902	5.66595	3.74513	0.00109712	0.0252966	-1.04652
134510	UBLCP1	0.9396	5.81038	3.74571	0.00110096	0.0253613	-1.03541
1736	DKC1	1.21184	7.43168	3.74615	0.00110377	0.0253902	-1.16133
148304	C1orf74	1.04605	2.22572	3.74246	0.00110428	0.0253902	-0.768421
22864	R3HDM2	-0.751143	6.16023	-3.74194	0.0011061	0.0254083	-1.14072
8192	CLPP	-0.982085	4.40741	-3.73743	0.00111791	0.0256555	-0.944962
386724	AMIGO3	1.12175	1.22303	3.73618	0.00112131	0.0256874	-0.760123
9572	NR1D1	-1.94988	3.2239	-3.73963	0.0011214	0.0256874	-0.822422
205564	SENP5	0.638042	6.0293	3.73567	0.00112271	0.0256935	-1.09787
8315	BRAP	0.590566	5.60998	3.73434	0.00112637	0.0257531	-1.06642
51260	PBDC1	1.07895	5.48397	3.73718	0.00112809	0.0257685	-1.07006
9113	LATS1	0.404669	6.69896	3.73233	0.00113189	0.025822	-1.15397
342125	TMC3	1.95115	-4.04493	3.73557	0.00113253	0.025822	-0.808151
7430	EZR	0.475661	8.77407	3.73068	0.00113645	0.0258663	-1.24135
2729	GCLC	1.96065	6.21513	3.7341	0.00113659	0.0258663	-1.13796
6903	TBCC	1.09682	4.53318	3.73249	0.00113849	0.0258856	-0.976515
4597	MVD	-1.1028	3.9935	-3.72592	0.00115819	0.0263091	-1.00594
493900	TMEM9B-AS1	1.78811	-0.846191	3.722	0.00116075	0.0263429	-0.80999
196383	RILPL2	-1.05289	3.43492	-3.71996	0.00116651	0.0264492	-0.837319
8879	SGPL1	0.643353	7.07667	3.71849	0.00117071	0.0265198	-1.23574
155400	NSUN5P1	0.801665	1.16956	3.71777	0.00117277	0.0265421	-0.801664
1785	DNM2	-0.615949	7.52473	-3.71644	0.00117656	0.0266032	-1.23258
185	AGTR1	1.08969	-4.13814	3.71075	0.00119298	0.0269498	-0.884602
84924	ZNF566	0.847529	4.38099	3.70508	0.00120956	0.0272992	-1.04295
53373	TPCN1	0.99897	5.14041	3.70553	0.00121131	0.0273134	-1.04788
728978	UNC5B-AS1	-2.2778	-2.13588	-3.70655	0.00121527	0.027361	-0.836977
2672	GFI1	-1.69292	-0.676085	-3.70288	0.00121607	0.027361	-0.840089
1317	SLC31A1	-0.579966	7.00187	-3.70264	0.00121676	0.027361	-1.24747
406896	MIR103A2	2.13194	-3.06495	3.70536	0.00121877	0.0273811	-0.830406
2542	SLC37A4	-0.792882	4.36751	-3.70031	0.0012237	0.0274666	-1.04684
8507	ENC1	2.07161	8.06483	3.70312	0.00122543	0.0274803	-1.22205
54913	RPP25	1.11705	2.57153	3.69877	0.0012283	0.0274965	-0.874333
55032	SLC35A5	0.934645	4.91277	3.69873	0.00122839	0.0274965	-1.04664
10584	COLEC10	2.28724	-1.68435	3.70156	0.0012299	0.0275051	-0.850856
26093	CCDC9	-0.728534	4.55215	-3.69459	0.00124084	0.0277244	-1.06896
10156	RASA4	-1.73089	-0.815538	-3.69397	0.00124271	0.027741	-0.862389
114798	SLITRK1	1.83881	-2.86576	3.69317	0.00124515	0.0277701	-0.862286
25840	METTL7A	-1.79379	1.84737	-3.6935	0.00125439	0.0279509	-0.938169
7392	USF2	-0.405524	6.22328	-3.68929	0.00125697	0.0279829	-1.23856
286128	ZFP41	1.10382	2.96675	3.6885	0.00125937	0.028011	-0.949564
262	AMD1	1.32745	7.35127	3.6901	0.0012648	0.0281062	-1.29053
81614	NIPA2	1.05769	6.46242	3.68853	0.0012696	0.0281875	-1.24074
163351	GBP6	3.05956	-2.81291	3.6878	0.00127187	0.0281987	-0.867822
6629	SNRPB2	0.520013	7.0475	3.6841	0.00127292	0.0281987	-1.28785
23008	KLHDC10	-0.762816	7.32735	-3.68527	0.00127489	0.0281987	-1.315
126017	ZNF813	0.751442	4.35531	3.68343	0.00127499	0.0281987	-1.1311
220988	HNRNPA3	-0.594597	7.4629	-3.68316	0.00127585	0.0281987	-1.30318
85461	TANC1	-1.28128	5.35342	-3.68125	0.00129223	0.0285349	-1.13522
112858	TP53RK	1.01269	4.78912	3.67873	0.00129638	0.0285856	-1.13339
339287	MSL1	-0.556504	6.99704	-3.67635	0.00129716	0.0285856	-1.315
59	ACTA2	1.23658	2.03538	3.67607	0.00129802	0.0285856	-0.939324
8569	MKNK1	0.625239	4.59303	3.67435	0.00130346	0.0286797	-1.13958
643866	CBLN3	-1.75044	-0.310858	-3.67225	0.00131015	0.028801	-0.89549
1264	CNN1	2.5433	-3.06562	3.67516	0.00131148	0.0288044	-0.911023
53637	S1PR5	-3.0453	-0.128005	-3.67466	0.00131306	0.0288133	-0.898202
10528	NOP56	1.64804	7.33897	3.6727	0.00131931	0.0289247	-1.3084
574	BAGE	0.921483	-4.16884	3.66607	0.00133	0.0291328	-0.99568
1787	TRDMT1	1.10581	3.29783	3.6651	0.00133313	0.0291703	-0.96628
10492	SYNCRIP	0.507654	9.05054	3.66448	0.00133514	0.0291703	-1.44543
64375	IKZF4	-0.689717	3.24225	-3.66444	0.00133527	0.0291703	-1.06204
51052	PRLH	0.922217	-4.16884	3.6606	0.00134778	0.0294173	-1.00797
9871	SEC24D	-1.1356	6.90694	-3.66215	0.00135353	0.0294922	-1.31341
10827	FAM114A2	0.750788	4.50927	3.65882	0.00135361	0.0294922	-1.12217
11160	ERLIN2	0.602927	6.54682	3.65691	0.00135994	0.0296036	-1.30315
91452	ACBD5	-1.31154	6.52511	-3.65933	0.00136281	0.02964	-1.29428
594839	SNORA33	1.46423	-0.843682	3.65498	0.00136632	0.02969	-0.949373
254295	PHYHD1	1.31264	0.339272	3.65457	0.00136767	0.0296929	-0.978264
7444	VRK2	0.582893	5.04738	3.65412	0.00136919	0.0296996	-1.19074
5118	PCOLCE	-1.36815	1.36729	-3.65206	0.00137603	0.0298217	-0.96018
26809	SNORD42A	1.83811	-1.80711	3.65075	0.00138042	0.0298904	-0.947691
51247	PAIP2	-0.740288	7.04869	-3.65062	0.00138261	0.0299115	-1.36133
60485	SAV1	-0.678108	6.45895	-3.64956	0.00138442	0.0299243	-1.30726
388886	LRRC75B	-1.26322	-0.00862195	-3.64569	0.00139749	0.030148	-0.951414
100131551	LINC00887	-2.21976	-2.19031	-3.6483	0.00139974	0.030148	-0.951214
203328	SUSD3	-2.39986	0.190048	-3.64829	0.00139976	0.030148	-0.954189
7592	ZNF41	1.05903	4.46727	3.64622	0.0014001	0.030148	-1.14345
5134	PDCD2	0.592351	6.1272	3.64449	0.00140157	0.030148	-1.31092
9306	SOCS6	0.926078	5.4246	3.64607	0.00140215	0.030148	-1.25077
1876	E2F6	1.07214	4.1676	3.6432	0.00141347	0.0303649	-1.17576
53346	TM6SF1	1.34451	-4.02628	3.64094	0.00141767	0.0304285	-1.02825
7001	PRDX2	-0.523699	6.97359	-3.63807	0.0014236	0.0305106	-1.40123
10147	SUGP2	-0.628218	6.34445	-3.6379	0.00142419	0.0305106	-1.34721
8780	RIOK3	-1.0306	7.8179	-3.64085	0.00142523	0.0305106	-1.41687
2802	GOLGA3	0.961728	6.82104	3.63932	0.00143051	0.0305969	-1.39318
113251	LARP4	1.15104	7.58454	3.63678	0.00143935	0.0307592	-1.4143
6510	SLC1A5	1.37869	7.80879	3.63478	0.00144635	0.0308638	-1.44414
9779	TBC1D5	-0.719701	6.12878	-3.63115	0.00144773	0.0308638	-1.3476
25805	BAMBI	1.10357	4.60762	3.6343	0.00144802	0.0308638	-1.32807
85365	ALG2	0.915784	5.90467	3.63284	0.00145231	0.0309284	-1.34208
6426	SRSF1	0.779196	8.68677	3.63182	0.00145676	0.0309962	-1.49849
113000	RPUSD1	1.05719	3.53916	3.62712	0.00146195	0.0310798	-1.13292
340277	FAM221A	-1.10195	2.49368	-3.62447	0.00147141	0.0312046	-1.0926
4297	KMT2A	-0.90588	8.16882	-3.6275	0.00147207	0.0312046	-1.48637
7748	ZNF195	1.103	5.44125	3.62733	0.00147265	0.0312046	-1.32992
199745	THAP8	-1.76849	1.76205	-3.62726	0.00147291	0.0312046	-1.03617
54971	BANP	0.558154	3.59603	3.62352	0.0014748	0.0312177	-1.17755
84343	HPS3	-0.956895	5.98997	-3.62539	0.00147876	0.0312745	-1.3244
10390	CEPT1	-0.89638	5.48871	-3.62216	0.00148316	0.0313318	-1.2991
9870	AREL1	0.94007	6.24596	3.62416	0.00148403	0.0313318	-1.39672
54496	PRMT7	0.717899	3.75106	3.62003	0.00148734	0.0313748	-1.14483
100500850	MIR3682	1.77312	-1.85503	3.61505	0.0015056	0.0317279	-1.01655
7678	ZNF124	1.67312	3.85995	3.6179	0.00150667	0.0317279	-1.19575
101927157	LOC101927157	2.43305	-1.8853	3.61711	0.00150954	0.0317543	-1.02116
23258	DENND5A	-1.22938	6.58076	-3.61685	0.00151051	0.0317543	-1.39761
79575	ABHD8	-1.61396	1.96263	-3.6119	0.00151901	0.0319057	-1.02953
81669	CCNL2	0.62742	5.52244	3.61038	0.00152256	0.0319529	-1.36379
23345	SYNE1	3.70539	3.36719	3.6123	0.00152724	0.0320237	-1.03017
9337	CNOT8	-1.23586	6.82961	-3.60984	0.00153635	0.0321621	-1.44944
50640	PNPLA8	-0.58271	6.21452	-3.60663	0.00153646	0.0321621	-1.4354
84289	ING5	1.4723	4.1605	3.60885	0.00154003	0.0322093	-1.21485
10838	ZNF275	0.77433	4.90097	3.60087	0.00155808	0.0325591	-1.37746
5900	RALGDS	-1.0017	5.52205	-3.60366	0.0015595	0.0325611	-1.44471
54464	XRN1	-0.632142	6.22883	-3.5993	0.00156402	0.0326277	-1.41496
23271	CAMSAP2	0.9184	7.98925	3.59651	0.0015867	0.0330284	-1.54306
11099	PTPN21	1.78149	5.23914	3.59636	0.00158727	0.0330284	-1.36832
55346	TCP11L1	-0.599153	4.44032	-3.59307	0.00158784	0.0330284	-1.28169
64859	NABP1	2.87706	4.55491	3.59601	0.00158861	0.0330284	-1.14545
8085	KMT2D	0.698311	7.23487	3.59018	0.00159896	0.0331988	-1.50737
11321	GPN1	0.538321	5.93489	3.59004	0.00159952	0.0331988	-1.40989
6722	SRF	1.08507	6.27833	3.59167	0.00160536	0.0332875	-1.43966
5208	PFKFB2	-0.680026	4.77688	-3.58824	0.0016065	0.0332875	-1.31652
147804	TPM3P9	1.18447	3.26362	3.58609	0.00161511	0.0334375	-1.17402
148046	CIRBP-AS1	2.08572	-2.2551	3.58798	0.0016181	0.0334713	-1.0792
1629	DBT	-0.453981	5.4901	-3.5845	0.00162112	0.0335055	-1.35687
56898	BDH2	-1.51057	2.64951	-3.58522	0.00162394	0.0335348	-1.11113
6988	TCTA	0.612052	4.03503	3.58345	0.00162528	0.0335348	-1.29641
348793	WDR53	0.909058	3.4067	3.58077	0.00163587	0.0337232	-1.20683
22798	LAMB4	1.85269	-2.82451	3.58356	0.00163716	0.0337232	-1.12699
23074	UHRF1BP1L	-0.699618	6.04816	-3.58007	0.00163861	0.0337248	-1.41994
3908	LAMA2	2.78577	-0.101272	3.58247	0.00164147	0.0337395	-1.08984
6258	RXRG	-1.33535	-4.09232	-3.57994	0.00164244	0.0337395	-1.15478
84957	RELT	-1.25072	3.40616	-3.58145	0.00164345	0.0337395	-1.23127
664	BNIP3	-2.12922	7.56721	-3.58034	0.00164995	0.0338429	-1.52633
55131	RBM28	1.03493	6.16376	3.58001	0.00165124	0.0338429	-1.4764
1059	CENPB	0.783634	6.01058	3.57492	0.00166211	0.0340358	-1.49072
80318	GKAP1	-1.71763	2.96572	-3.57673	0.00166441	0.0340358	-1.20609
124245	ZC3H18	0.513575	6.21552	3.57352	0.00166482	0.0340358	-1.49333
90557	CCDC74A	-1.03697	1.68085	-3.57289	0.00166738	0.0340598	-1.15991
3034	HAL	2.10206	-2.45529	3.57505	0.00167115	0.0341076	-1.10667
10692	RRH	1.52061	-3.00399	3.57468	0.00167268	0.0341076	-1.17895
63914	LINC01590	1.98488	-2.14028	3.5741	0.00167389	0.0341076	-1.10666
113791	PIK3IP1	-3.17679	2.54612	-3.57355	0.00167724	0.0341474	-1.20297
54921	CHTF8	0.84355	6.37542	3.57071	0.00168479	0.0342728	-1.50066
11037	STON1	-2.33826	1.21345	-3.571	0.00168758	0.0343011	-1.1341
65124	SOWAHC	0.76666	5.23225	3.56647	0.00169348	0.0343924	-1.37924
84230	LRRC8C	-1.31126	3.99668	-3.56548	0.00169756	0.0344191	-1.13029
90353	CTU1	1.08873	1.33352	3.56547	0.0016976	0.0344191	-1.12715
54919	DNAAF5	0.539237	5.65646	3.56281	0.00170857	0.0346129	-1.49052
57396	CLK4	-0.762662	4.47524	-3.56145	0.0017142	0.0346882	-1.39325
4189	DNAJB9	-0.772236	5.39396	-3.56123	0.00171511	0.0346882	-1.4822
57147	SCYL3	0.803633	3.74438	3.56075	0.00171708	0.0346995	-1.32303
221806	VWDE	-0.837296	1.82987	-3.56036	0.0017187	0.0347037	-1.14075
64132	XYLT2	-1.47427	4.02479	-3.56095	0.00172908	0.0348594	-1.33306
23615	PYY2	1.91813	-3.17254	3.56089	0.00172929	0.0348594	-1.16489
3364	HUS1	0.969558	4.58123	3.55738	0.0017321	0.0348594	-1.35201
2554	GABRA1	1.90517	-4.05353	3.56022	0.0017321	0.0348594	-1.19885
405	ARNT	-0.925608	6.95826	-3.55987	0.00173357	0.0348603	-1.59193
26747	NUFIP1	0.944911	4.29191	3.55745	0.00173615	0.0348837	-1.40688
284581	LOC284581	-1.42599	0.029776	-3.55641	0.00174725	0.0350694	-1.22773
3338	DNAJC4	-0.89691	3.76476	-3.55332	0.00174825	0.0350694	-1.3682
80067	DCAF17	1.12958	4.65373	3.55581	0.00175066	0.035089	-1.40742
494470	RNF165	-2.1923	2.30302	-3.55302	0.00176246	0.0352967	-1.30704
374286	CDRT1	2.97115	-0.0631897	3.55018	0.00177461	0.035511	-1.15703
29058	TMEM230	-0.386751	6.55915	-3.54585	0.00178014	0.0355861	-1.55226
9788	MTSS1	-1.3579	4.4462	-3.54863	0.00178126	0.0355861	-1.45146
641467	TSC22D1-AS1	2.18153	-2.09986	3.54668	0.00178967	0.0357249	-1.16433
80128	TRIM46	-3.12808	-1.56876	-3.54611	0.00179212	0.0357448	-1.16765
8601	RGS20	1.43084	2.4072	3.54306	0.00179501	0.0357639	-1.20376
23536	ADAT1	0.944794	4.61521	3.54396	0.001796	0.0357639	-1.4601
26268	FBXO9	0.84368	4.98935	3.54121	0.00180021	0.0358135	-1.45521
10024	TROAP	-0.723342	4.74722	-3.54094	0.0018014	0.0358135	-1.45691
55335	NIPSNAP3B	-1.27301	-0.00223557	-3.53959	0.00180726	0.0358831	-1.17408
101928191	LOC101928191	-1.14517	-4.1028	-3.53946	0.00180783	0.0358831	-1.24613
134430	WDR36	0.732584	6.85624	3.53866	0.00181135	0.035924	-1.57925
139425	DCAF8L1	1.55692	-3.82816	3.54089	0.00181484	0.0359569	-1.23352
200186	CRTC2	-0.774563	5.26784	-3.53739	0.00181692	0.0359569	-1.53622
57120	GOPC	0.61179	6.14317	3.53681	0.00181945	0.0359569	-1.5789
8310	ACOX3	0.939394	3.31953	3.53645	0.00182106	0.0359569	-1.34395
165	AEBP1	-2.39675	-2.22355	-3.53944	0.00182119	0.0359569	-1.18017
116154	PHACTR3	1.67871	-3.75866	3.53892	0.00182181	0.0359569	-1.20229
101928002	LOC101928002	2.29906	-3.47384	3.53847	0.00182547	0.0360001	-1.18423
10116	FEM1B	0.562751	7.21337	3.53303	0.00183614	0.0361816	-1.66316
284443	ZNF493	1.24931	3.53865	3.53333	0.0018482	0.036373	-1.39192
2550	GABBR1	-1.02244	-4.12303	-3.53019	0.00184882	0.036373	-1.27311
23080	AVL9	0.575215	7.22211	3.52928	0.00185286	0.0364233	-1.67865
23187	PHLDB1	-1.34257	4.19621	-3.53011	0.00185985	0.0365314	-1.29731
51373	MRPS17	1.07247	4.57595	3.52937	0.00186536	0.0365873	-1.44939
4133	MAP2	0.99098	2.73257	3.52889	0.00186739	0.0365873	-1.50399
1907	EDN2	-3.61312	1.78641	-3.52881	0.00186847	0.0365873	-1.22552
284009	LOC284009	1.81043	-2.16483	3.52771	0.00186866	0.0365873	-1.20451
4751	NEK2	-1.72018	6.18363	-3.52662	0.00187835	0.0367476	-1.56281
7752	ZNF200	1.15851	4.11131	3.52575	0.00188231	0.0367957	-1.44407
406895	MIR103A1	0.834394	-4.21978	3.52192	0.00188613	0.0368408	-1.33933
64218	SEMA4A	-1.13582	1.72971	-3.52428	0.00188897	0.0368408	-1.47363
6520	SLC3A2	0.797676	7.96716	3.52408	0.00188987	0.0368408	-1.72877
147807	ZNF524	-0.814998	1.98942	-3.52084	0.00189104	0.0368408	-1.26697
10262	SF3B4	0.771168	6.99686	3.52293	0.00189212	0.0368408	-1.6851
51510	CHMP5	-0.494335	7.01235	-3.51998	0.00189497	0.0368483	-1.662
342527	SMTNL2	-2.59108	0.398626	-3.52285	0.00189551	0.0368483	-1.29606
7442	TRPV1	1.24717	1.89628	3.51931	0.00189807	0.0368688	-1.23574
100287284	MANSC4	0.965462	-4.18907	3.5184	0.00190223	0.0369204	-1.3344
24146	CLDN15	1.14991	1.53217	3.51797	0.0019042	0.0369294	-1.24288
23381	SMG5	0.591455	6.58615	3.51653	0.00191085	0.037029	-1.66021
9967	THRAP3	0.931984	8.426	3.51683	0.00192321	0.0372385	-1.75016
10741	RBBP9	-0.772872	5.27321	-3.51354	0.00192469	0.0372385	-1.53721
124641	OVCA2	1.40423	-0.456636	3.51262	0.00192894	0.0372908	-1.23965
55435	AP1AR	0.754884	5.41743	3.5123	0.00193043	0.0372908	-1.58144
146050	ZSCAN29	0.797212	5.18153	3.51034	0.00193962	0.0374389	-1.5695
25799	ZNF324	0.915206	2.84305	3.50756	0.00195269	0.0376614	-1.36451
6887	TAL2	2.53068	-2.70962	3.51018	0.00195424	0.0376617	-1.24181
79020	C7orf25	0.783014	4.19404	3.50602	0.00195993	0.0377417	-1.51605
9	NAT1	0.84215	2.74714	3.50172	0.00198039	0.0379917	-1.35757
7644	ZNF91	0.514484	5.66255	3.5016	0.00198096	0.0379917	-1.6539
84138	SLC7A6OS	0.628076	3.84913	3.50153	0.00198131	0.0379917	-1.41168
261734	NPHP4	-0.78959	2.90548	-3.50146	0.00198165	0.0379917	-1.36692
1665	DHX15	0.411243	8.23509	3.50119	0.0019829	0.0379917	-1.76353
7706	TRIM25	0.672097	7.65309	3.50115	0.00198311	0.0379917	-1.73086
115353	LRRC42	-0.916579	5.58002	-3.50384	0.00198375	0.0379917	-1.61622
57583	TMEM181	0.43403	6.1395	3.5004	0.00198671	0.0380186	-1.63904
57495	NWD2	1.78491	-3.57621	3.50127	0.00199203	0.0380664	-1.26164
51057	WDPCP	-0.826972	1.82555	-3.4992	0.00199248	0.0380664	-1.29932
23197	FAF2	0.63885	7.14748	3.49884	0.00199421	0.0380664	-1.71918
114034	TOE1	1.36004	3.58902	3.50153	0.00199541	0.0380664	-1.40831
27336	HTATSF1	0.550341	7.39471	3.49555	0.00201008	0.0383165	-1.75091
23164	MPRIP	0.787768	7.52862	3.49591	0.00201533	0.0383793	-1.68003
80895	ILKAP	0.768214	4.56719	3.49423	0.0020165	0.0383793	-1.54402
57561	ARRDC3	-1.60194	7.57204	-3.49584	0.00202293	0.0384474	-1.72181
51605	TRMT6	1.90766	5.60764	3.49578	0.00202322	0.0384474	-1.61277
63932	CXorf56	0.492341	5.20771	3.49164	0.00202913	0.0385299	-1.61526
401106	LINC00884	2.07143	-2.83926	3.4942	0.00203089	0.0385335	-1.31477
51008	ASCC1	-0.604565	5.58147	-3.49026	0.00203589	0.0385986	-1.65213
653464	SRGAP2C	-1.51599	2.83615	-3.49141	0.00204461	0.0387339	-1.34764
27067	STAU2	-0.765733	6.17226	-3.48689	0.00205776	0.038924	-1.70624
3625	INHBB	1.79835	3.48915	3.48873	0.00205782	0.038924	-1.40933
54930	HAUS4	-1.13843	4.74749	-3.4879	0.00206195	0.0389721	-1.56775
6386	SDCBP	-0.531685	8.09046	-3.48448	0.00206447	0.0389849	-1.79597
81566	CSRNP2	0.987413	5.81201	3.48712	0.00206581	0.0389849	-1.70836
79977	GRHL2	1.10027	2.4502	3.48575	0.00207264	0.0390838	-1.76559
10664	CTCF	0.404784	6.932	3.48194	0.00207715	0.0391389	-1.76492
84793	FOXD2-AS1	-1.45135	1.2491	-3.47948	0.00208952	0.0393124	-1.3034
9136	RRP9	0.795084	4.18449	3.47947	0.00208957	0.0393124	-1.50515
23169	SLC35D1	1.07957	4.94275	3.48079	0.00209748	0.0394311	-1.61649
100462983	MTRNR2L3	-1.75224	-2.81099	-3.47906	0.00210254	0.0394958	-1.31232
9344	TAOK2	1.01794	5.54357	3.47528	0.00212549	0.0398965	-1.68236
57787	MARK4	-0.945496	5.33521	-3.47495	0.00212714	0.0398969	-1.6759
83759	RBM4B	0.892228	4.04146	3.47099	0.00213272	0.0399272	-1.57069
55186	SLC25A36	-0.838184	6.992	-3.47382	0.00213296	0.0399272	-1.77291
11248	NXPH3	-3.17386	-1.50804	-3.47347	0.00213474	0.0399272	-1.31643
91695	RRP7BP	1.27414	1.27999	3.47049	0.00213527	0.0399272	-1.31776
59336	PRDM13	2.45569	-3.58669	3.47071	0.00214898	0.040153	-1.33696
57542	KLHL42	1.05278	5.56699	3.47012	0.002152	0.0401789	-1.73022
8819	SAP30	-1.85251	4.26295	-3.46964	0.00215451	0.0401951	-1.59299
4209	MEF2D	-0.603966	5.84837	-3.46554	0.0021609	0.0402837	-1.68476
10808	HSPH1	0.75772	8.3327	3.46583	0.00217432	0.0405032	-1.86572
23760	PITPNB	0.812372	7.25933	3.46515	0.00217788	0.0405387	-1.80045
55074	OXR1	-0.959432	6.6391	-3.46255	0.00219154	0.040762	-1.79468
7727	ZNF174	0.763206	3.06012	3.45789	0.00220108	0.0409084	-1.47355
57026	PDXP	-1.75098	4.11492	-3.45895	0.00221058	0.0410538	-1.54102
285753	CEP57L1	-1.04351	3.81243	-3.45598	0.00221387	0.0410638	-1.52803
283624	LINC00641	1.50623	3.08118	3.45753	0.00221446	0.0410638	-1.39752
100507118	PRC1-AS1	1.89395	-1.62324	3.45525	0.00222325	0.0411957	-1.35165
26094	DCAF4	0.780771	4.68058	3.45285	0.00222882	0.0412677	-1.72032
285268	ZNF621	1.16479	5.52838	3.4536	0.00223913	0.0414273	-1.67904
84541	KBTBD8	3.56928	0.176762	3.45304	0.00224214	0.0414348	-1.3711
317662	FAM149B1	-0.422096	4.19992	-3.44986	0.00224404	0.0414348	-1.68475
2674	GFRA1	-1.30294	2.43343	-3.45259	0.0022446	0.0414348	-1.87857
3295	HSD17B4	-0.635405	6.66726	-3.44609	0.00226447	0.0417538	-1.81895
57617	VPS18	0.588546	4.48872	3.44594	0.00226529	0.0417538	-1.68678
10296	MAEA	0.734583	5.8889	3.44443	0.00227353	0.0418743	-1.77294
5365	PLXNB3	-1.41956	3.17462	-3.44637	0.00227837	0.0419319	-1.58467
157869	SBSPON	2.01909	-3.67398	3.44589	0.002281	0.0419489	-1.38725
57541	ZNF398	0.8567	5.19914	3.44271	0.00229186	0.0421131	-1.73972
100507495	SDCBP2-AS1	1.60335	0.44254	3.44039	0.00229576	0.0421131	-1.37988
1628	DBP	-2.66274	2.70312	-3.44274	0.00229827	0.0421131	-1.47764
823	CAPN1	-0.553799	7.46828	-3.43991	0.00229837	0.0421131	-1.89545
572	BAD	-0.998073	3.72557	-3.43989	0.00229851	0.0421131	-1.55117
83860	TAF3	0.561102	5.21755	3.43795	0.00230924	0.042278	-1.75327
155054	ZNF425	1.00113	2.33343	3.43675	0.00231592	0.0423687	-1.50841
10509	SEMA4B	-2.21217	6.01702	-3.43853	0.00232163	0.0424416	-1.74061
6173	RPL36A	0.943042	2.25367	3.4349	0.00232624	0.0424606	-1.4769
55003	PAK1IP1	1.69173	5.73905	3.43751	0.00232731	0.0424606	-1.74918
51606	ATP6V1H	-0.519666	5.60831	-3.43461	0.00232787	0.0424606	-1.78921
22809	ATF5	0.828862	4.99623	3.43427	0.00234032	0.0426561	-1.79596
51478	HSD17B7	-0.930404	2.98645	-3.4315	0.00234533	0.0427157	-1.52197
54680	ZNHIT6	1.14263	5.82035	3.42732	0.0023849	0.0434041	-1.72301
4190	MDH1	-0.655495	7.17729	-3.4236	0.00239029	0.04347	-1.89466
10198	MPHOSPH9	-0.786364	5.82299	-3.4232	0.00239258	0.0434702	-1.75799
7325	UBE2E2	-0.93901	5.6411	-3.42576	0.00239385	0.0434702	-1.77962
79739	TTLL7	-0.913351	3.4813	-3.42188	0.0024002	0.0435534	-1.52157
10612	TRIM3	-0.647336	2.342	-3.41637	0.00243219	0.0440958	-1.48617
126129	CPT1C	-1.41767	1.47198	-3.41602	0.00243421	0.0440958	-1.45568
84733	CBX2	0.545675	3.94769	3.41581	0.00243549	0.0440958	-1.82844
3836	KPNA1	0.406952	6.96984	3.41509	0.00243971	0.0441396	-1.89905
79598	CEP97	-1.13127	5.43359	-3.41657	0.00244716	0.0442418	-1.76118
23604	DAPK2	-1.63374	1.63955	-3.41595	0.00245079	0.0442749	-1.59863
84154	RPF2	0.756972	6.16968	3.41331	0.00245334	0.0442882	-1.84588
6147	RPL23A	-0.583768	7.01232	-3.41219	0.00245673	0.0443169	-1.90116
144577	C12orf66	1.40455	3.00013	3.41392	0.00246274	0.0443927	-1.61505
8658	TNKS	-0.919398	6.76896	-3.41239	0.00247182	0.0445236	-1.90065
3083	HGFAC	2.58102	-2.54366	3.41117	0.00247902	0.0446205	-1.44875
79581	SLC52A2	0.842043	4.70784	3.40853	0.00248289	0.0446573	-1.78608
55856	ACOT13	-0.509631	4.88534	-3.4037	0.00250734	0.0450641	-1.80771
257364	SNX33	-1.20147	4.3365	-3.40492	0.00251647	0.0451668	-1.70692
406984	MIR200B	1.36189	-3.92491	3.40365	0.00251673	0.0451668	-1.53254
1607	DGKB	1.46816	-3.40072	3.40051	0.00252657	0.0453101	-1.46293
390963	ZNF818P	0.948046	3.30929	3.40066	0.00252946	0.0453289	-1.71093
100505967	LINC00645	0.875985	-4.21978	3.39879	0.00253702	0.0454311	-1.61375
25999	CLIP3	-1.07132	0.527115	-3.39767	0.00254388	0.0454948	-1.49246
10165	SLC25A13	0.964441	5.47933	3.40033	0.00254428	0.0454948	-1.82087
84126	ATRIP	0.60055	3.16605	3.39665	0.00255012	0.045566	-1.60431
595	CCND1	0.855532	9.91593	3.39687	0.00256543	0.0458062	-2.10523
1769	DNAH8	1.33989	-3.92954	3.39549	0.00256738	0.0458076	-1.56099
6059	ABCE1	1.19432	7.72535	3.39459	0.00257947	0.0459715	-1.97318
140831	ZSWIM3	0.953296	2.01174	3.39174	0.00258031	0.0459715	-1.54159
57106	NAT14	-1.74269	2.48045	-3.3923	0.00259367	0.0461759	-1.52343
11022	TDRKH	-1.01366	4.7965	-3.39158	0.00259813	0.0462218	-1.8289
81533	ITFG1	-0.386325	5.92285	-3.38767	0.0026056	0.0463062	-1.89217
388588	SMIM1	-1.97996	-1.69957	-3.38985	0.00260664	0.0463062	-1.48727
1717	DHCR7	-0.852088	6.38609	-3.38869	0.00261615	0.0464414	-1.98519
389643	NUGGC	1.71068	-2.23292	3.38469	0.00264132	0.0468544	-1.53859
10043	TOM1	-0.638238	4.26109	-3.38094	0.002648	0.0469389	-1.76248
5193	PEX12	0.988043	2.80353	3.37923	0.00265887	0.0470873	-1.56314
5822	PWP2	1.24353	3.05368	3.38064	0.00266021	0.0470873	-1.62745
10362	HMG20B	-0.664412	5.80881	-3.37388	0.00269323	0.04761	-1.90429
10254	STAM2	0.629755	6.00659	3.37381	0.00269362	0.04761	-1.93074
100144748	KLLN	1.1368	0.410506	3.37255	0.00270177	0.0476882	-1.52758
55033	FKBP14	-1.26975	5.37605	-3.37516	0.00270217	0.0476882	-1.82985
292	SLC25A5	-0.56059	8.64591	-3.37223	0.00270388	0.0476882	-2.11096
4081	MAB21L1	-1.67881	-3.94066	-3.37304	0.00271591	0.047866	-1.56926
89848	FCHSD1	2.46367	2.89633	3.37235	0.00272043	0.0479112	-1.57146
100507034	PITRM1-AS1	1.94558	-0.070768	3.37086	0.00272894	0.0480255	-1.52743
9567	GTPBP1	-1.15133	5.24943	-3.3706	0.00273185	0.0480255	-1.89531
81856	ZNF611	0.836446	4.77615	3.36842	0.00273279	0.0480255	-1.86936
54499	TMCO1	0.457001	6.7645	3.36639	0.00274197	0.0481523	-1.98637
154467	CCDC167	-0.626399	3.54145	-3.36542	0.00274832	0.0481666	-1.67265
3835	KIF22	-0.587619	5.90146	-3.3653	0.00274911	0.0481666	-1.95992
219432	OR4C6	1.34532	-4.16884	3.36796	0.00274912	0.0481666	-1.66397
27250	PDCD4	-0.909143	7.02792	-3.36773	0.00275064	0.0481666	-2.03781
4025	LPO	-1.4383	-3.42493	-3.36393	0.00275815	0.0482637	-1.53911
7587	ZNF37A	0.95091	5.34014	3.36528	0.00276676	0.0483799	-1.88147
994	CDC25B	-0.622052	7.59391	-3.36133	0.00277541	0.0484626	-2.08654
10300	KATNB1	-1.00556	3.23113	-3.36132	0.00277544	0.0484626	-1.64264
9486	CHST10	1.22438	2.84456	3.36002	0.00278413	0.0485798	-1.5885
728741	NPIPB6	2.52321	-2.47886	3.36211	0.00278782	0.0486095	-1.55002
10308	ZNF267	0.624235	5.33215	3.3579	0.00279824	0.0487566	-1.93376
5333	PLCD1	-1.47849	2.14477	-3.35904	0.00280387	0.04882	-1.60473
10146	G3BP1	0.972034	8.58035	3.35694	0.00282245	0.0490755	-2.11555
6650	CAPN15	0.803508	4.67874	3.35429	0.00282255	0.0490755	-1.85186
102724246	TTC39C-AS1	1.99136	-2.8412	3.3563	0.0028268	0.0490802	-1.56989
253012	HEPACAM2	0.921483	-4.1028	3.35355	0.00282756	0.0490802	-1.69141
23350	U2SURP	0.993689	7.82875	3.356	0.00282882	0.0490802	-2.07121
1727	CYB5R3	-0.727506	6.7544	-3.35236	0.0028404	0.0492229	-2.01421
10436	EMG1	0.602096	4.51619	3.35156	0.00284105	0.0492229	-1.86474
101929780	NBPF25P	1.51268	0.636043	3.35044	0.00284866	0.0493197	-1.57583
27245	AHDC1	-1.15477	5.13247	-3.35146	0.00285962	0.049416	-1.94631
348327	ZNF530	1.20392	2.80721	3.34843	0.00286244	0.049416	-1.65795
4090	SMAD5	-0.390628	7.41706	-3.34839	0.00286265	0.049416	-2.06379
147429	AQP4-AS1	1.26831	-4.18907	3.35072	0.00286335	0.049416	-1.71026
841	CASP8	0.707148	4.63817	3.34816	0.00286428	0.049416	-1.87134
4351	MPI	-1.63921	4.97857	-3.3497	0.00287164	0.0495081	-1.83589
144715	RAD9B	0.91216	-0.160443	3.34536	0.00288354	0.0496782	-1.57416
255403	ZNF718	1.34591	3.44068	3.3459	0.00289785	0.0498568	-1.74468
79809	TTC21B	-0.927055	4.85801	-3.34541	0.00289796	0.0498568	-1.91318
27242	TNFRSF21	1.77732	6.55818	3.34551	0.00290051	0.0498655	-1.9831
3162	HMOX1	3.1129	4.8634	3.34508	0.00290348	0.0498817	-1.85857
7480	WNT10B	-1.65721	1.21459	-3.34178	0.00292645	0.0502344	-1.64579
57109	REXO4	0.82161	5.31148	3.34025	0.0029281	0.0502344	-1.96895
80195	TMEM254	-0.442576	4.51931	-3.33797	0.00293488	0.0503155	-1.9319
728927	ZNF736	0.887704	4.78068	3.33803	0.00294972	0.0504921	-1.96246
81558	FAM117A	-2.06336	2.37117	-3.33845	0.00294979	0.0504921	-1.71014
8602	NOP14	0.889414	6.92719	3.33823	0.00295136	0.0504921	-2.04622
1147	CHUK	0.949377	5.74839	3.33761	0.0029557	0.0505311	-1.99467
55957	LIN37	-0.706728	2.74003	-3.3343	0.00296075	0.0505822	-1.73705
56252	YLPM1	0.724797	7.31337	3.33462	0.00297166	0.0507333	-2.11325
4613	MYCN	-2.42977	-1.09184	-3.33341	0.00298547	0.0509177	-1.61784
388567	ZNF749	1.1857	3.70295	3.33325	0.00298661	0.0509177	-1.805
80772	CPTP	0.858041	3.57221	3.32929	0.00299641	0.0510492	-1.8325
54567	DLL4	-2.29993	-1.71595	-3.3308	0.00300414	0.0511455	-1.60778
100499489	LOC100499489	1.41969	0.452003	3.32786	0.00300671	0.0511536	-1.61182
92822	ZNF276	0.746057	3.506	3.32735	0.00301034	0.05118	-1.81248
124446	TMEM219	-0.759725	4.62887	-3.32648	0.00301664	0.0511839	-1.94082
3454	IFNAR1	0.535252	6.62081	3.32628	0.00301808	0.0511839	-2.08633
55672	NBPF1	1.2994	3.4434	3.32868	0.00301932	0.0511839	-1.81684
729440	CCDC61	-1.1196	1.13076	-3.32584	0.00302125	0.0511839	-1.64301
85012	TCEAL3	-1.38645	5.15668	-3.32826	0.00302234	0.0511839	-1.97986
221468	TMEM217	4.30999	-0.845892	3.32813	0.00302331	0.0511839	-1.62918
85865	GTPBP10	1.13494	5.41519	3.32787	0.00302518	0.0511839	-1.99121
81622	UNC93B1	-0.883022	4.55071	-3.32491	0.00303748	0.0513567	-1.94731
7326	UBE2G1	0.594368	6.81881	3.31999	0.00306373	0.0517648	-2.10189
93164	HTR7P1	1.06873	1.20488	3.31825	0.00307654	0.0519455	-1.65914
100507321	ERVK13-1	1.17537	1.91995	3.31581	0.00309448	0.0521758	-1.68014
81552	VOPP1	-0.932922	5.50762	-3.31811	0.00309636	0.0521758	-2.05769
4140	MARK3	0.464294	7.13523	3.31553	0.00309656	0.0521758	-2.16105
100463486	MTRNR2L8	-1.12605	0.246906	-3.31471	0.0031026	0.0522416	-1.63744
488	ATP2A2	0.501625	9.21535	3.31099	0.00313028	0.0526716	-2.25261
114883	OSBPL9	-0.371818	7.01202	-3.3107	0.00313249	0.0526726	-2.14202
59339	PLEKHA2	-1.48332	6.60128	-3.31226	0.00313984	0.0527601	-2.06865
22870	PPP6R1	0.456741	6.66509	3.30916	0.00314401	0.0527822	-2.1213
50615	IL21R	2.02673	-3.52065	3.31151	0.00314546	0.0527822	-1.66149
64432	MRPS25	0.620166	4.84667	3.30815	0.00315157	0.0528486	-2.00315
3678	ITGA5	-1.83103	6.29746	-3.3101	0.00315605	0.0528875	-2.02124
144453	BEST3	2.50485	-1.32356	3.30943	0.00316108	0.0529356	-1.6524
58493	INIP	0.563523	4.97236	3.30609	0.00316714	0.0530009	-2.04521
57576	KIF17	-2.70998	-0.385217	-3.3081	0.00317111	0.0530203	-1.65865
9372	ZFYVE9	-0.650013	5.85261	-3.30536	0.00317262	0.0530203	-2.04144
55274	PHF10	-0.760201	5.83071	-3.30237	0.00319537	0.0533641	-2.04143
101928540	LOC101928540	1.1589	-4.18907	3.3033	0.00319812	0.0533738	-1.81266
127687	C1orf122	0.611964	3.21506	3.30083	0.00320712	0.0534876	-1.86972
9139	CBFA2T2	-0.596352	5.15144	-3.30012	0.00321256	0.0535205	-2.03595
55687	TRMU	0.647329	3.49444	3.3	0.00321346	0.0535205	-1.82384
343413	FCRL6	1.01635	-4.18907	3.29917	0.00321985	0.0535906	-1.81969
152992	TRMT44	0.733376	3.01207	3.29856	0.00322451	0.0536319	-1.80147
7594	ZNF43	0.830648	2.68811	3.29786	0.00322992	0.0536854	-1.91507
79095	C9orf16	-0.692011	3.95817	-3.2968	0.00323803	0.053776	-2.01761
54795	TRPM4	-0.754593	3.58867	-3.29639	0.00324124	0.053776	-2.00374
29949	IL19	1.23611	-4.16884	3.2983	0.00324195	0.053776	-1.81581
414208	ZNF32-AS2	-2.23255	-2.17386	-3.29608	0.00326314	0.0540909	-1.68461
10762	NUP50	1.09267	7.17223	3.29556	0.00326717	0.0541212	-2.15884
83999	KREMEN1	-0.817601	3.92216	-3.29159	0.00327855	0.054273	-2.00971
51230	PHF20	-0.406139	6.62944	-3.28989	0.00329188	0.054457	-2.14943
6197	RPS6KA3	0.724779	7.22788	3.29087	0.0032959	0.0544673	-2.18549
729092	AGAP5	1.5362	0.412322	3.28924	0.00329694	0.0544673	-1.68942
23762	OSBP2	-1.05844	2.70336	-3.28887	0.00329985	0.0544786	-1.84327
439921	MXRA7	-0.674612	5.4547	-3.28565	0.00332531	0.0548524	-1.94751
97	ACYP1	-1.35581	3.24282	-3.28793	0.00332696	0.0548524	-1.85588
51466	EVL	-1.09725	5.13384	-3.28762	0.00332947	0.0548569	-2.1838
1965	EIF2S1	0.925401	7.72024	3.28732	0.00333181	0.0548586	-2.23484
283254	HARBI1	0.87208	1.72813	3.28369	0.00334082	0.0549249	-1.76213
306	ANXA3	1.20056	6.96966	3.28585	0.00334346	0.0549249	-2.15793
147929	ZNF565	0.669305	2.22543	3.28319	0.00334484	0.0549249	-1.80553
440423	SUZ12P1	-0.868279	2.7177	-3.28305	0.00334592	0.0549249	-1.81243
84660	CCDC62	1.59138	-0.5049	3.28291	0.00334703	0.0549249	-1.70032
79145	CHCHD7	0.642619	4.23615	3.28209	0.00335363	0.0549964	-1.99748
9588	PRDX6	-0.689646	8.10963	-3.28309	0.00335939	0.0550541	-2.25648
88745	RRP36	0.96747	5.75365	3.28202	0.00337406	0.0552576	-2.11747
4205	MEF2A	0.776889	6.33979	3.28086	0.00337667	0.0552635	-2.15807
3882	KRT32	3.42475	-2.12379	3.28121	0.00338056	0.0552903	-1.72629
284338	PRR19	1.0671	0.484565	3.27772	0.00338865	0.0553453	-1.73287
9759	HDAC4	1.10779	4.25919	3.28007	0.00338971	0.0553453	-2.00424
57605	PITPNM2	1.41522	3.2575	3.27995	0.0033907	0.0553453	-1.88986
1728	NQO1	1.66071	7.40816	3.27952	0.00339422	0.0553659	-2.26269
27297	CRCP	0.84837	6.17884	3.27892	0.00339899	0.0554069	-2.1762
8564	KMO	1.54546	-0.785121	3.2782	0.00340418	0.0554547	-1.76839
55359	STYK1	-2.25553	2.03299	-3.2776	0.0034097	0.0555077	-1.8558
5716	PSMD10	-0.816312	5.96066	-3.27611	0.00342048	0.0556462	-2.16866
85413	SLC22A16	1.38805	-4.0721	3.27545	0.0034272	0.055701	-1.85329
3797	KIF3C	-0.546173	5.14773	-3.27283	0.00342838	0.055701	-2.14124
11113	CIT	-0.944661	6.5179	-3.27297	0.00344739	0.0559728	-2.16023
11016	ATF7	-0.956701	6.33742	-3.2704	0.00346856	0.0562791	-2.20354
414189	AGAP6	1.25805	2.00699	3.26718	0.00347481	0.0563096	-1.7847
55718	POLR3E	0.731706	5.00446	3.26715	0.00347502	0.0563096	-2.13041
100534595	HNRNPUL2-BSCL2	1.82252	-3.33822	3.26849	0.00348427	0.0564222	-1.7858
92342	METTL18	0.489303	3.64564	3.26507	0.00349229	0.0565147	-2.00116
10903	MTMR11	-0.819	4.00252	-3.26521	0.00349571	0.0565328	-2.09202
4817	NIT1	-0.765575	3.40092	-3.26408	0.00350048	0.0565726	-1.89325
3840	KPNA4	0.535808	7.96468	3.26219	0.00351629	0.0567908	-2.30215
91353	IGLL3P	2.5449	-3.68216	3.26239	0.00353514	0.0570576	-1.77917
100124700	HOTAIR	-1.87766	-2.34849	-3.26074	0.00354028	0.0570895	-1.74703
23761	PISD	1.11737	4.32427	3.2616	0.00354177	0.0570895	-2.03103
112939	NACC1	0.523338	7.10774	3.25527	0.00357458	0.0575806	-2.2665
6337	SCNN1A	-0.942958	2.61195	-3.25471	0.00357938	0.05762	-1.80018
5351	PLOD1	-1.37286	6.70209	-3.25639	0.00358585	0.0576368	-2.17177
10767	HBS1L	-0.419572	6.84597	-3.25383	0.00358685	0.0576368	-2.26307
8462	KLF11	-1.02319	5.82006	-3.2562	0.00358747	0.0576368	-2.21913
10199	MPHOSPH10	0.586046	6.51431	3.25229	0.00360003	0.0578008	-2.24588
51547	SIRT7	0.67342	3.92822	3.25034	0.00361676	0.0580314	-2.03055
23361	ZNF629	1.00466	5.26109	3.25203	0.00362307	0.0580946	-2.18365
64718	UNKL	0.696818	4.17719	3.24748	0.00364146	0.0583281	-2.10465
65010	SLC26A6	-0.67747	3.54064	-3.2473	0.003643	0.0583281	-1.96441
25981	DNAH1	1.21574	1.57663	3.24709	0.00364476	0.0583281	-1.79986
8943	AP3D1	0.4897	7.45222	3.24608	0.00365353	0.0583793	-2.30225
3067	HDC	1.04146	-4.12303	3.24594	0.00365474	0.0583793	-1.93609
140459	ASB6	0.812412	4.66508	3.24664	0.0036551	0.0583793	-2.14429
4054	LTBP3	-0.593746	4.11315	-3.24505	0.00366252	0.0584598	-2.09506
83891	SNX25	-0.887466	4.45064	-3.24205	0.00368869	0.0588391	-2.00534
8439	NSMAF	0.472159	5.97639	3.24142	0.00369422	0.0588832	-2.23852
23269	MGA	0.715167	7.17026	3.24299	0.00369625	0.0588832	-2.31224
25900	IFFO1	1.27554	-2.20888	3.24011	0.00370571	0.0589589	-1.84874
677825	SNORA44	1.31724	-1.00263	3.2401	0.00370581	0.0589589	-1.78606
645958	RPS18P9	-0.557032	3.89263	-3.23813	0.0037232	0.0591972	-2.07055
54433	GAR1	1.14702	5.41069	3.23992	0.00372865	0.0592455	-2.18081
57820	CCNB1IP1	-0.790621	6.14187	-3.23834	0.00374053	0.0593958	-2.26388
83877	TM2D2	1.00605	5.18196	3.2366	0.00375809	0.0596231	-2.16247
677838	SNORA61	1.4666	0.752048	3.23402	0.00375971	0.0596231	-1.79964
57536	KIAA1328	-0.546887	3.05609	-3.23348	0.00376453	0.0596611	-1.97245
10576	CCT2	0.620713	8.27054	3.23319	0.00377138	0.059731	-2.37609
22906	TRAK1	-0.662905	5.66794	-3.23069	0.00378958	0.0599805	-2.18164
4007	PRICKLE3	-0.816101	3.65687	-3.22874	0.00380717	0.0602201	-2.03528
81545	FBXO38	0.472927	5.73527	3.22608	0.00383127	0.0605529	-2.22965
22916	NCBP2	0.665925	7.13316	3.22583	0.00383506	0.0605529	-2.30991
27044	SND1	-0.648391	8.18352	-3.22712	0.00383571	0.0605529	-2.41346
693221	MIR636	1.15223	-4.21978	3.22684	0.00384056	0.0605529	-1.99499
101928748	LOC101928748	1.15223	-4.21978	3.22684	0.00384056	0.0605529	-1.99499
64710	NUCKS1	-0.667764	10.2527	-3.22675	0.00384681	0.0606125	-2.54435
119504	ANAPC16	-0.3064	6.46855	-3.22352	0.00385455	0.0606955	-2.32503
100101490	MCTS2P	1.03413	3.3174	3.2203	0.00388417	0.0611228	-1.97491
22891	ZNF365	2.82935	-0.467578	3.22221	0.00388839	0.06115	-1.829
54915	YTHDF1	0.714778	6.7561	3.21949	0.00390439	0.0613506	-2.33818
54880	BCOR	-1.02061	6.42012	-3.22028	0.00390615	0.0613506	-2.30947
93664	CADPS2	-1.05625	3.59403	-3.21932	0.00391505	0.0613936	-2.1366
4760	NEUROD1	0.965407	-4.21978	3.21686	0.00391593	0.0613936	-2.014
26291	FGF21	0.962257	-4.21978	3.21681	0.0039164	0.0613936	-2.01411
79091	METTL22	0.900858	2.76766	3.21433	0.00393947	0.0617158	-1.9965
2669	GEM	-2.0578	3.46957	-3.21629	0.00394328	0.0617361	-1.93558
3665	IRF7	-1.5592	-1.80864	-3.21344	0.00394778	0.0617671	-1.83914
10425	ARIH2	0.468563	6.05224	3.21184	0.00396286	0.0619636	-2.27998
1465	CSRP1	1.12526	7.32721	3.21143	0.00398884	0.06233	-2.40384
57730	ANKRD36B	-0.674917	2.17366	-3.20876	0.00399186	0.0623375	-1.95705
100533955	SENP3-EIF4A1	1.81527	-2.15833	3.20857	0.00401593	0.0626736	-1.86581
50487	PLA2G3	-1.85008	-3.03831	-3.20716	0.0040231	0.0627454	-1.85632
9112	MTA1	-0.463037	6.57348	-3.20514	0.00402623	0.0627545	-2.38939
57862	ZNF410	0.411903	5.99555	3.20277	0.0040489	0.0630677	-2.34299
653691	TCAF2P1	-1.92513	-3.50101	-3.20461	0.0040537	0.0631024	-1.89939
7342	UBP1	0.802364	6.97003	3.20389	0.00406062	0.0631701	-2.37265
134526	ACOT12	1.21139	-3.94818	3.20166	0.00406982	0.0632731	-1.98715
23087	TRIM35	1.48696	4.17828	3.20205	0.00407831	0.0633649	-2.16004
80078	LCAL1	1.8743	-3.50811	3.20164	0.00408221	0.0633853	-1.88219
84524	ZC3H8	0.637439	3.99296	3.19886	0.00408661	0.0633869	-2.18805
100302237	MIR1281	2.00002	-2.06619	3.2011	0.00408748	0.0633869	-1.88131
80153	EDC3	0.729547	5.71717	3.19859	0.00409718	0.0634926	-2.32945
728066	FAM133DP	0.840936	2.79692	3.19753	0.00409947	0.0634926	-2.05999
3981	LIG4	1.20261	4.72093	3.19917	0.00410612	0.0635556	-2.21654
9736	USP34	0.343279	8.32344	3.1955	0.00411919	0.0637177	-2.47995
7181	NR2C1	-0.748041	4.89384	-3.19372	0.00413656	0.063946	-2.20283
51141	INSIG2	-1.59134	5.85413	-3.19568	0.00414013	0.0639608	-2.28755
5394	EXOSC10	0.574857	6.60513	3.19305	0.00414318	0.0639677	-2.34843
55764	IFT122	-0.852554	4.31321	-3.19423	0.00414669	0.0639816	-2.25753
8737	RIPK1	1.57641	5.64573	3.19424	0.00415426	0.064058	-2.31385
100101267	POM121C	0.750792	6.44444	3.19326	0.00415846	0.0640826	-2.37621
1915	EEF1A1	-0.444105	10.9506	-3.18923	0.00418082	0.0643506	-2.63028
100125288	ZGLP1	1.79534	-1.1267	3.19023	0.0041811	0.0643506	-1.88761
84969	TOX2	-1.31578	2.91646	-3.18867	0.00419094	0.0644617	-1.9565
246181	AKR7L	1.79066	-1.78033	3.18856	0.00419898	0.0645449	-1.89189
11100	HNRNPUL1	-0.403482	8.86302	-3.18635	0.00420938	0.0646642	-2.5373
9521	EEF1E1	0.691343	3.8567	3.18421	0.00423075	0.0649518	-2.08796
92906	HNRNPLL	-0.787232	5.78268	-3.18445	0.00424143	0.065075	-2.32598
29945	ANAPC4	0.466248	5.05353	3.18278	0.00424512	0.0650876	-2.28081
57470	LRRC47	0.628863	5.98114	3.18235	0.00424937	0.0650876	-2.37222
5581	PRKCE	-0.789091	4.45474	-3.18167	0.0042562	0.0650876	-2.21498
1164	CKS2	-0.586274	7.0585	-3.18162	0.00425672	0.0650876	-2.42972
115426	UHRF2	-0.904225	6.03685	-3.18365	0.0042594	0.0650876	-2.38868
400058	MKRN9P	-1.10286	1.1057	-3.1813	0.00425993	0.0650876	-1.95174
84187	TMEM164	-0.913166	5.88977	-3.1831	0.00426493	0.0650876	-2.35657
2319	FLOT2	-0.586496	6.09904	-3.18075	0.00426546	0.0650876	-2.36383
27075	TSPAN13	-0.487538	5.70877	-3.18066	0.00426638	0.0650876	-2.48054
121268	RHEBL1	-1.77722	0.197726	-3.1817	0.00426951	0.0650876	-1.90815
65082	VPS33A	0.736835	5.35123	3.18016	0.00427143	0.0650876	-2.28219
101928674	LOC101928674	-2.00763	-1.98306	-3.1817	0.00427904	0.065163	-1.91264
9922	IQSEC1	-0.424275	5.58464	-3.17841	0.00428912	0.065276	-2.36244
23380	SRGAP2	-0.961155	5.66687	-3.17998	0.00429652	0.065348	-2.31266
221504	ZBTB9	1.28503	-0.719604	3.17617	0.00431192	0.065534	-1.91277
29086	BABAM1	-0.585546	5.90146	-3.17596	0.00431408	0.065534	-2.35594
54584	GNB1L	1.17564	0.870889	3.17436	0.00433044	0.0656944	-1.93428
6781	STC1	-1.78036	7.04067	-3.17663	0.00433057	0.0656944	-2.3904
9702	CEP57	-1.2576	6.19477	-3.17626	0.00433433	0.0656944	-2.36813
90233	ZNF551	1.52274	3.93747	3.17594	0.00433764	0.0656944	-2.16913
100874291	ALMS1-IT1	-1.43507	1.49132	-3.17484	0.00433803	0.0656944	-1.97193
51773	RSF1	-0.60502	7.44556	-3.17109	0.00436565	0.0660719	-2.49865
26577	PCOLCE2	-2.01376	0.772975	-3.17224	0.00437562	0.0661819	-1.92565
3706	ITPKA	-2.30178	-0.41131	-3.17156	0.00438262	0.066247	-1.93194
5000	ORC4	0.337603	5.86455	3.16772	0.00439893	0.0664525	-2.37694
10445	MCRS1	0.739923	4.96644	3.16719	0.00440445	0.066495	-2.3039
3727	JUND	-1.33402	6.88219	-3.16913	0.00440782	0.066505	-2.46881
283932	FBXL19-AS1	1.83245	1.36813	3.16865	0.00441281	0.0665393	-2.03509
5082	PDCL	-0.444965	5.73786	-3.16479	0.00442948	0.0667496	-2.40597
85414	SLC45A3	-1.57045	2.39166	-3.16651	0.00443512	0.0667794	-2.04655
6189	RPS3A	-0.594399	6.50663	-3.16408	0.0044369	0.0667794	-2.43631
51559	NT5DC3	1.05279	5.49492	3.16596	0.00444094	0.0667993	-2.32052
692197	SNORD77	1.30243	-0.511317	3.16254	0.00445303	0.06694	-1.93953
9541	CIR1	-0.634772	5.45148	-3.16203	0.00445845	0.066951	-2.39156
256051	ZNF549	1.15146	3.50474	3.16422	0.00445921	0.066951	-2.18147
54841	BIVM	-1.07474	2.95733	-3.16129	0.00446624	0.0670154	-2.0319
55330	BLOC1S4	0.666277	3.48887	3.16022	0.00447747	0.0671429	-2.1959
8402	SLC25A11	-0.878685	5.0175	-3.16221	0.00448035	0.0671451	-2.35383
55577	NAGK	0.451618	4.71633	3.159	0.00449036	0.067254	-2.35632
84942	WDR73	1.39599	4.18702	3.16081	0.00449519	0.0672852	-2.22654
26145	IRF2BP1	0.531498	3.84791	3.15736	0.00450786	0.0673895	-2.26422
9232	PTTG1	-1.02179	6.68428	-3.15953	0.00450867	0.0673895	-2.42487
1906	EDN1	3.16692	3.93595	3.15937	0.00451045	0.0673895	-2.23399
11311	VPS45	-0.526137	5.69917	-3.15686	0.00451314	0.0673895	-2.44721
353497	POLN	1.13456	0.42854	3.15647	0.00451728	0.0674062	-1.96018
113444	SMIM12	1.05166	4.92068	3.15849	0.00451976	0.0674062	-2.32487
8798	DYRK4	-1.40668	2.42028	-3.15612	0.00454503	0.067742	-2.06487
1855	DVL1	-0.620401	5.59206	-3.15258	0.00455895	0.0679082	-2.38212
282618	IFNL1	-1.35991	-3.51017	-3.1522	0.00456309	0.0679286	-1.97953
79829	NAA40	-0.980873	4.40272	-3.15385	0.0045689	0.0679739	-2.27762
55788	LMBRD1	-0.702078	5.69164	-3.151	0.00458156	0.0680877	-2.4402
58506	SCAF1	0.345815	6.1779	3.15043	0.0045821	0.0680877	-2.44032
339883	C3orf35	1.44599	-1.44789	3.14956	0.00459155	0.0681868	-1.97975
5869	RAB5B	-0.857665	7.34046	-3.15108	0.00459936	0.0682074	-2.54026
25794	FSCN2	1.61221	-1.05334	3.14869	0.00460099	0.0682074	-1.96771
9831	ZNF623	0.998311	-0.194063	3.14866	0.00460128	0.0682074	-1.97793
723809	LHFPL3-AS2	2.94733	-2.84334	3.14915	0.00462025	0.0684473	-2.00566
23646	PLD3	-0.714977	6.05832	-3.14413	0.004655	0.0689204	-2.4267
11219	TREX2	2.04053	-2.20407	3.14442	0.00467198	0.0691129	-1.98615
51567	TDP2	0.557054	6.33113	3.14205	0.00467363	0.0691129	-2.47638
1588	CYP19A1	2.4758	-2.68501	3.14314	0.0046861	0.0692555	-1.98967
347688	TUBB8	-2.16082	-2.90705	-3.14235	0.00469477	0.0693418	-1.99945
219	ALDH1B1	1.31216	5.66992	3.14164	0.00470269	0.0693874	-2.40421
3842	TNPO1	0.43927	9.02323	3.13913	0.00470583	0.0693874	-2.62184
158160	HSD17B7P2	-1.30522	0.478164	-3.13894	0.00470794	0.0693874	-2.00945
6170	RPL39	-0.823602	4.54685	-3.13972	0.00470917	0.0693874	-2.35463
839	CASP6	0.59394	4.41261	3.13589	0.00474193	0.0698282	-2.3628
84246	MED10	1.1617	5.02989	3.13753	0.0047484	0.0698815	-2.39796
100129543	ZNF730	1.04506	-0.662692	3.13456	0.00475788	0.069979	-2.16292
23446	SLC44A1	-0.548161	7.69163	-3.1339	0.00476423	0.0700304	-2.6135
9650	MTFR1	-0.659755	5.72649	-3.1336	0.0047676	0.070038	-2.46864
79656	BEND5	-2.71849	-1.53167	-3.13479	0.00477905	0.0701642	-2.03266
29775	CARD10	1.81469	3.36417	3.13205	0.00480989	0.0705748	-2.11511
8455	ATRN	-0.480152	7.25568	-3.12948	0.00481411	0.0705945	-2.5683
55159	RFWD3	0.492525	6.74178	3.12629	0.00485034	0.0710546	-2.54603
101927678	LINC01429	-1.18489	-4.03676	-3.12718	0.00485128	0.0710546	-2.14433
284723	SLC25A34	1.44025	-1.55789	3.12504	0.00486472	0.0712089	-2.01436
9600	PITPNM1	-1.08124	4.09786	-3.12538	0.00487465	0.0713118	-2.21296
79068	FTO	-1.14404	5.33221	-3.12572	0.004882	0.0713767	-2.38728
1161	ERCC8	0.580555	3.78305	3.12322	0.00488559	0.0713867	-2.2562
54663	WDR74	0.795855	5.15401	3.12392	0.00489201	0.0714378	-2.43814
51765	STK26	-0.797489	6.00694	-3.12424	0.00489898	0.0714614	-2.5426
8772	FADD	0.895291	5.04529	3.12413	0.00490028	0.0714614	-2.4288
9941	EXOG	0.93781	2.71933	3.12176	0.00490236	0.0714614	-2.12968
196527	ANO6	-0.711183	7.88627	-3.12336	0.00490921	0.0715188	-2.61712
23560	GTPBP4	1.11658	7.86096	3.12278	0.00491587	0.0715734	-2.63634
51719	CAB39	0.93152	7.35037	3.11908	0.0049588	0.072151	-2.59036
57531	HACE1	-0.677137	3.97425	-3.11667	0.00496143	0.072151	-2.29891
1032	CDKN2D	-1.75345	3.08287	-3.11849	0.00496566	0.0721557	-2.19745
10758	TRAF3IP2	-1.09691	5.01704	-3.11832	0.00496763	0.0721557	-2.44829
554210	MIR429	1.721	-3.38866	3.11751	0.0049741	0.0722036	-2.04943
54471	MIEF1	1.00578	6.15965	3.11753	0.00497682	0.0722036	-2.48315
220	ALDH1A3	3.77936	3.66446	3.11679	0.00498555	0.0722875	-2.4477
100302401	RASAL2-AS1	1.65297	-1.06204	3.11262	0.00501162	0.0726226	-2.04099
9787	DLGAP5	-1.29199	7.42302	-3.1136	0.00502297	0.0727158	-2.59504
8450	CUL4B	-0.873677	7.91621	-3.11352	0.00502398	0.0727158	-2.64026
4736	RPL10A	-0.457027	8.78137	-3.11058	0.00503299	0.0728023	-2.69314
11177	BAZ1A	0.59808	7.5601	3.11072	0.00503589	0.0728023	-2.64273
10208	USPL1	0.884065	5.23453	3.11132	0.00504991	0.0729619	-2.47072
1982	EIF4G2	0.777911	10.7832	3.11089	0.00505505	0.0729628	-2.81267
5663	PSEN1	0.471616	7.1183	3.10865	0.00505591	0.0729628	-2.61074
85360	SYDE1	-1.95022	3.42418	-3.10971	0.00506904	0.0731043	-2.14028
4355	MPP2	-2.55544	1.77258	-3.10949	0.00507168	0.0731043	-2.08466
84859	LRCH3	0.625626	4.3917	3.10607	0.00508669	0.0732777	-2.38808
54822	TRPM7	0.956588	7.06203	3.10794	0.0050901	0.0732833	-2.62682
51112	TRAPPC12	0.523945	2.63003	3.10536	0.00509512	0.0732833	-2.19186
127002	ATXN7L2	1.53127	1.59967	3.1072	0.00509771	0.0732833	-2.10911
3313	HSPA9	0.323604	9.33909	3.10495	0.00510003	0.0732833	-2.73232
8841	HDAC3	-0.69474	5.89539	-3.10503	0.00510362	0.0732833	-2.52613
123263	MTFMT	0.656495	3.78976	3.10454	0.005105	0.0732833	-2.35733
79922	MRM1	1.31703	-2.44034	3.10372	0.00511483	0.0733718	-2.09935
153339	TMEM167A	0.507366	7.47028	3.10353	0.00511716	0.0733718	-2.62094
55646	LYAR	1.82988	5.67858	3.10419	0.00513508	0.0735858	-2.45745
50865	HEBP1	-0.89246	5.23655	-3.10351	0.00514331	0.0736608	-2.46733
286151	FBXO43	-1.86056	0.446126	-3.10262	0.00514967	0.0736909	-2.06367
861	RUNX1	2.32249	6.13733	3.10284	0.00515142	0.0736909	-2.50953
3795	KHK	-1.01595	1.16531	-3.09902	0.00517164	0.073897	-2.11445
163131	ZNF780B	1.1192	4.122	3.10105	0.00517303	0.073897	-2.32226
1777	DNASE2	-1.02492	5.19045	-3.10085	0.00517546	0.073897	-2.48566
79572	ATP13A3	1.39177	8.54501	3.10065	0.00517788	0.073897	-2.68365
4520	MTF1	0.895194	5.75731	3.09842	0.00520504	0.0742415	-2.5645
6813	STXBP2	-0.392051	5.69496	-3.09189	0.00525893	0.0749665	-2.53005
9677	PPIP5K1	-0.463432	3.26806	-3.09015	0.00528043	0.0752086	-2.35451
501	ALDH7A1	-0.900288	6.06144	-3.09216	0.00528205	0.0752086	-2.56835
4085	MAD2L1	-0.805088	6.34832	-3.09162	0.00528867	0.0752592	-2.58822
100616345	MIR4426	-0.552031	7.89845	-3.08761	0.00531212	0.0755491	-2.68959
283578	TMED8	-0.538111	2.7761	-3.08672	0.00532312	0.0756617	-2.28185
51324	SPG21	-0.709791	6.74939	-3.08769	0.00533312	0.0757331	-2.63927
4839	NOP2	1.60957	6.16743	3.08795	0.00533432	0.0757331	-2.56834
847	CAT	-0.903737	5.97699	-3.08726	0.00534296	0.0757953	-2.55864
6340	SCNN1G	-3.17829	-1.45845	-3.08711	0.00534488	0.0757953	-2.10521
79022	TMEM106C	-0.818632	6.36563	-3.08463	0.00537603	0.076193	-2.62241
928	CD9	-0.486709	7.48539	-3.08201	0.00538235	0.0762386	-2.71586
387082	SUMO4	-1.57699	-1.78577	-3.08141	0.00538997	0.0763024	-2.10264
4670	HNRNPM	1.09437	8.25348	3.08317	0.00539435	0.0763205	-2.71995
10217	CTDSPL	-0.951836	4.81672	-3.08111	0.00539793	0.0763271	-2.33734
91664	ZNF845	0.741949	5.21573	3.08022	0.00541676	0.076524	-2.55821
285533	RNF175	1.51506	-4.0721	3.08118	0.00541959	0.076524	-2.27142
11274	USP18	-1.19705	1.40125	-3.08105	0.00542121	0.076524	-2.29412
2967	GTF2H3	0.608299	6.15232	3.07868	0.00542452	0.0765265	-2.57242
753	LDLRAD4	-1.47665	-0.320831	-3.07745	0.00546711	0.0770831	-2.33131
254042	METAP1D	1.22494	1.60286	3.07396	0.0054849	0.077283	-2.13939
84938	ATG4C	-0.597883	3.91951	-3.07368	0.00548851	0.077283	-2.36374
147166	TRIM16L	1.54382	5.19693	3.07561	0.00549074	0.077283	-2.60186
60493	FASTKD5	1.24607	5.33613	3.07445	0.00550561	0.0774479	-2.53457
55749	CCAR1	0.447611	7.53496	3.07083	0.00552528	0.0776743	-2.71615
2151	F2RL2	1.41724	-0.184669	3.07271	0.00552804	0.0776743	-2.28466
2145	EZH1	-0.927515	4.50413	-3.07195	0.00553378	0.0777105	-2.45994
390	RND3	1.42474	6.85053	3.07132	0.0055461	0.0777949	-2.65051
56288	PARD3	-0.697505	7.06432	-3.07084	0.00554613	0.0777949	-2.67789
27252	KLHL20	0.812816	4.90884	3.06813	0.00557736	0.0781882	-2.53591
6575	SLC20A2	1.82729	5.67853	3.06673	0.00560588	0.0785431	-2.56352
10972	TMED10	-0.712152	8.75093	-3.06618	0.00561309	0.0785993	-2.81827
23203	PMPCA	0.519746	5.75146	3.0638	0.00561708	0.0786102	-2.62454
10598	AHSA1	0.386583	7.18175	3.0633	0.00562361	0.0786568	-2.70341
23396	PIP5K1C	0.518342	4.83595	3.06228	0.00563703	0.0787996	-2.54025
124411	ZNF720	0.629004	3.40724	3.06077	0.00565699	0.0790336	-2.47369
8867	SYNJ1	0.726553	4.53097	3.05927	0.00567691	0.0792668	-2.48384
60436	TGIF2	-0.565412	5.46282	-3.05882	0.00568285	0.0793045	-2.6106
54414	SIAE	-0.647674	4.9902	-3.05817	0.00569162	0.0793817	-2.53876
5213	PFKM	-1.0318	5.56399	-3.05987	0.0056965	0.0794047	-2.55536
23640	HSPBP1	0.520573	3.99257	3.05716	0.00570497	0.0794471	-2.40642
57472	CNOT6	0.429211	7.11759	3.05709	0.00570602	0.0794471	-2.72677
23125	CAMTA2	-0.611293	4.84179	-3.05683	0.00570944	0.0794496	-2.53214
339324	ZNF260	1.004	6.31728	3.05849	0.00571497	0.0794814	-2.68266
1981	EIF4G1	0.643766	9.60615	3.05698	0.0057351	0.0797162	-2.85271
101752399	STAG3L5P-PVRIG2P-PILRB	0.907228	2.85119	3.0542	0.00574464	0.0798037	-2.37521
55571	CNOT11	0.493027	5.91898	3.05391	0.00574854	0.0798126	-2.64524
64754	SMYD3	-0.828432	4.40719	-3.05276	0.00576401	0.0799822	-2.46299
51163	DBR1	0.801971	4.77792	3.0514	0.00579542	0.0803725	-2.5552
6470	SHMT1	-0.90674	4.35274	-3.05112	0.0058085	0.0805085	-2.50919
282996	RBM20	-1.67325	-1.8511	-3.05	0.00581713	0.0805499	-2.17325
3636	INPPL1	-0.783444	6.57158	-3.05069	0.00582001	0.0805499	-2.69612
3032	HADHB	-0.592759	6.84197	-3.04853	0.00582134	0.0805499	-2.71779
56829	ZC3HAV1	0.562317	7.75548	3.04719	0.00583961	0.0807173	-2.7823
10240	MRPS31	0.627081	4.48894	3.04697	0.00584263	0.0807173	-2.52362
155382	VPS37D	-3.22806	1.13972	-3.04862	0.00584819	0.0807173	-2.2181
4694	NDUFA1	-0.407745	5.99967	-3.04633	0.00585145	0.0807173	-2.68409
23210	JMJD6	-0.925263	5.22276	-3.04826	0.00585313	0.0807173	-2.57241
432	ASGR1	-1.79877	-1.86998	-3.0481	0.00585438	0.0807173	-2.17825
139596	UPRT	-0.67389	3.86317	-3.04596	0.00585647	0.0807173	-2.45192
6728	SRP19	0.641505	5.67945	3.04567	0.00586042	0.0807264	-2.65081
100130744	LOC100130744	1.47987	1.07642	3.04559	0.00586648	0.0807646	-2.1946
5989	RFX1	-0.582329	3.89932	-3.04498	0.00586989	0.0807661	-2.48952
641649	TMEM91	-0.899904	0.0112085	-3.04473	0.0058734	0.0807691	-2.17642
25923	ATL3	0.727116	8.18956	3.04555	0.00589022	0.080955	-2.78796
79031	PDCL3	0.79858	4.79636	3.04416	0.00589942	0.0810067	-2.59944
26270	FBXO6	-1.54	1.52391	-3.0448	0.00590058	0.0810067	-2.2446
200424	TET3	0.552784	6.7683	3.04198	0.00591119	0.0810347	-2.78126
55015	PRPF39	0.560156	5.9783	3.04183	0.00591328	0.0810347	-2.67661
57677	ZFP14	-0.999861	3.48564	-3.04376	0.00591495	0.0810347	-2.50487
64146	PDF	1.28487	-0.459329	3.04162	0.00591623	0.0810347	-2.17814
9475	ROCK2	0.707628	7.66374	3.04345	0.00591913	0.0810347	-2.77556
23328	SASH1	-0.676381	5.70164	-3.04132	0.00593301	0.0811663	-2.71072
644596	SMIM10L2B	-2.25214	-1.92021	-3.04206	0.00593841	0.0811663	-2.18787
5500	PPP1CB	-0.481961	9.4095	-3.04	0.00593868	0.0811663	-2.90188
53938	PPIL3	-0.548341	4.76058	-3.03957	0.00594465	0.0811984	-2.54924
6206	RPS12	-0.689437	8.24883	-3.04122	0.00595004	0.0811984	-2.82533
203228	C9orf72	-1.14519	3.98283	-3.04116	0.00595095	0.0811984	-2.41018
83854	ANGPTL6	-1.74692	-3.13468	-3.03997	0.00596748	0.0813453	-2.22866
51009	DERL2	0.4361	5.56402	3.03777	0.00596964	0.0813453	-2.63091
84436	ZNF528	1.39679	3.78078	3.03967	0.00597167	0.0813453	-2.40058
54891	INO80D	1.01027	6.03509	3.03844	0.0059887	0.081532	-2.68705
7332	UBE2L3	0.377334	6.54516	3.03533	0.00600381	0.0816924	-2.71804
55853	IDI2-AS1	1.81147	-1.81531	3.03711	0.00600734	0.0816951	-2.19982
101929357	HP09053	1.37373	-2.47518	3.03438	0.00602808	0.0819318	-2.25109
23770	FKBP8	-0.677754	7.04537	-3.03172	0.00607351	0.0825035	-2.75897
93343	MVB12A	-0.936694	3.53634	-3.02972	0.00608297	0.0825863	-2.36933
699	BUB1	-1.05958	7.35238	-3.02998	0.00610802	0.0828805	-2.78321
4810	NHS	1.1331	5.73154	3.02959	0.00611355	0.0829098	-2.66417
8887	TAX1BP1	-0.504	8.50285	-3.02667	0.0061265	0.083001	-2.87608
100507297	TMEM44-AS1	2.00156	0.573288	3.02865	0.00612705	0.083001	-2.21263
159090	FAM122B	-0.698126	5.71466	-3.0254	0.00615143	0.0832854	-2.69017
84975	MFSD5	0.821617	3.62734	3.02442	0.00615871	0.0833379	-2.47981
100527963	PMF1-BGLAP	2.08458	-2.54829	3.0254	0.00617355	0.0834624	-2.23936
26005	C2CD3	-0.562824	5.19817	-3.02331	0.00617471	0.0834624	-2.66316
746	TMEM258	-0.581091	5.07625	-3.02262	0.00618467	0.083551	-2.66706
6530	SLC6A2	2.94753	-2.6894	3.02381	0.00619652	0.0836465	-2.23636
220832	FABP5P3	1.82748	-3.52818	3.02367	0.00619856	0.0836465	-2.31085
22847	ZNF507	0.660628	6.21844	3.02085	0.00621682	0.0838468	-2.74123
3516	RBPJ	-0.980655	7.96537	-3.02176	0.00622618	0.0838894	-2.81273
92856	IMP4	0.626325	5.1224	3.0197	0.00622688	0.0838894	-2.65743
4701	NDUFA7	-0.589791	3.69775	-3.01947	0.00623024	0.0838894	-2.50093
91869	RFT1	0.383306	4.41516	3.01887	0.00623892	0.0839091	-2.59473
55308	DDX19A	0.891356	5.37307	3.02069	0.0062417	0.0839091	-2.66307
22900	CARD8	-0.657825	4.25352	-3.01866	0.00624196	0.0839091	-2.56011
1974	EIF4A2	-0.655794	9.19102	-3.01973	0.0062557	0.0840477	-2.91704
222229	LRWD1	0.771344	4.05695	3.01728	0.00626213	0.0840881	-2.55546
150962	PUS10	0.979129	2.78008	3.0165	0.00627354	0.0841952	-2.41011
995	CDC25C	-1.12683	3.89916	-3.01818	0.00627821	0.0842118	-2.52174
126282	TNFAIP8L1	-1.41599	3.73257	-3.01728	0.00629139	0.0843424	-2.46857
100505739	LINC01603	1.14057	-4.09232	3.01569	0.00630875	0.084529	-2.41931
136991	ASZ1	1.77086	-2.75923	3.01444	0.00632201	0.0846412	-2.23414
252839	TMEM9	-1.14086	5.45206	-3.01492	0.00632613	0.0846412	-2.71831
23038	WDTC1	-1.1622	5.10577	-3.0148	0.0063279	0.0846412	-2.69892
29880	ALG5	0.515083	5.25544	3.0126	0.00633092	0.0846412	-2.69555
25957	PNISR	-0.369358	6.31147	-3.01221	0.00633665	0.0846716	-2.76471
101927668	LOC101927668	2.1709	-2.85303	3.01306	0.00635356	0.0847559	-2.2507
8945	BTRC	0.73003	5.39794	3.01158	0.00635488	0.0847559	-2.68909
9173	IL1RL1	1.72714	-2.80941	3.01285	0.00635661	0.0847559	-2.32047
79369	B3GNT4	-1.83775	0.704551	-3.01284	0.00635678	0.0847559	-2.27382
6884	TAF13	0.944449	5.74551	3.01232	0.00636444	0.0848119	-2.7066
6640	SNTA1	-1.23825	3.82542	-3.01153	0.00637613	0.0849216	-2.47864
51128	SAR1B	0.62644	6.19734	3.00929	0.00637985	0.0849251	-2.76168
11200	CHEK2	-0.753406	3.92862	-3.00687	0.00641597	0.0853595	-2.60516
60412	EXOC4	-1.02233	6.88595	-3.00828	0.00642462	0.0854283	-2.80381
28996	HIPK2	0.624002	8.56509	3.00561	0.00646026	0.0858556	-2.91319
25875	LETMD1	-1.16842	4.98148	-3.00477	0.00647722	0.0860344	-2.6762
66008	TRAK2	0.813351	5.83186	3.00333	0.00649901	0.0862771	-2.73539
147968	CAPN12	-1.83703	0.301643	-3.00261	0.0065098	0.0863368	-2.26389
540	ATP7B	-0.714527	3.05888	-3.00059	0.00651054	0.0863368	-2.49067
116028	RMI2	-0.796935	4.0531	-3.00038	0.00651958	0.08641	-2.62641
92170	MTG1	0.714349	3.39018	2.99758	0.00655634	0.0868503	-2.52884
55154	MSTO1	0.91885	1.2186	2.9973	0.00656051	0.0868586	-2.31314
55735	DNAJC11	0.896814	6.20175	2.9984	0.00657391	0.0869891	-2.77693
89910	UBE3B	0.62599	5.84874	2.99601	0.00658036	0.0870274	-2.75063
56672	AKIP1	-0.903118	3.80123	-2.99544	0.00658909	0.0870682	-2.5051
10744	PTTG2	-1.35979	-1.5384	-2.99534	0.00659054	0.0870682	-2.27395
118430	MUCL1	-0.674684	-0.942008	-2.99504	0.0065951	0.0870816	-2.41801
439990	LINC00857	1.55583	-0.0989125	2.99628	0.00660623	0.0871817	-2.3293
6787	NEK4	0.711501	5.31665	2.99426	0.00661251	0.0872176	-2.72209
199899	LINC00466	-1.14245	-3.92491	-2.99456	0.00661942	0.0872618	-2.43366
79813	EHMT1	0.513152	6.37472	2.99263	0.00663224	0.0873177	-2.83113
8165	AKAP1	0.594688	6.14138	2.99256	0.0066334	0.0873177	-2.79166
153129	SLC38A9	0.831431	3.9304	2.9925	0.00663434	0.0873177	-2.5683
79856	SNX22	-1.10313	0.680575	-2.99174	0.00664594	0.0873799	-2.30069
51754	TMEM8B	-0.632722	2.53878	-2.99131	0.00665272	0.0873799	-2.47006
161779	PGBD4	1.61152	0.75434	2.99212	0.00665358	0.0873799	-2.28694
283373	ANKRD52	0.804933	6.62128	2.99305	0.00665609	0.0873799	-2.82213
8643	PTCH2	1.69889	-1.54135	2.99269	0.00665687	0.0873799	-2.29158
7528	YY1	-0.305368	7.72338	-2.99029	0.00666848	0.0874854	-2.91825
284422	SMIM24	-1.82706	-3.41395	-2.98885	0.0067213	0.0881313	-2.37575
5566	PRKACA	-0.692995	6.65783	-2.98816	0.0067265	0.0881523	-2.84918
317649	EIF4E3	-0.480569	4.62163	-2.98514	0.00674889	0.0883985	-2.78301
641339	ZNF674	1.07471	2.32576	2.98449	0.006759	0.0884713	-2.35373
126626	GABPB2	0.693607	3.70955	2.98429	0.00676221	0.0884713	-2.6944
8641	PCDHGB4	-1.38441	-2.51024	-2.98524	0.00676527	0.0884713	-2.35799
340037	PRR7-AS1	2.10506	-2.09944	2.98563	0.00677173	0.0885087	-2.33305
6209	RPS15	-0.561673	6.46813	-2.98267	0.00678774	0.0886708	-2.82079
8662	EIF3B	0.731279	8.66698	2.98418	0.00679461	0.0886854	-2.9884
7633	ZNF79	0.923889	2.59636	2.98214	0.00679609	0.0886854	-2.45717
51130	ASB3	-1.15203	0.951578	-2.98044	0.00682289	0.0889878	-2.32174
29078	NDUFAF4	1.34332	4.16601	2.98203	0.00682853	0.0890141	-2.64994
388531	RGS9BP	-2.35263	-1.46627	-2.97981	0.00686378	0.089426	-2.30776
25879	DCAF13	0.615179	6.94547	2.97598	0.00690241	0.0898815	-2.89489
113451	AZIN2	-2.30078	-0.451844	-2.97644	0.00691757	0.0899929	-2.32037
55012	PPP2R3C	0.728884	5.0252	2.97485	0.0069183	0.0899929	-2.74346
5147	PDE6D	-0.506441	4.17411	-2.97416	0.00692332	0.0900105	-2.63941
10112	KIF20A	-0.916908	7.17463	-2.97557	0.00693164	0.0900709	-2.90584
81789	TIGD6	0.956007	2.66219	2.97227	0.00695373	0.0903101	-2.51097
283459	GATC	0.588081	6.15828	2.97203	0.00695754	0.0903118	-2.80045
80169	CTC1	-0.712065	3.96581	-2.97172	0.00696254	0.090329	-2.6148
54962	TIPIN	0.875053	4.08384	2.97132	0.00696908	0.090366	-2.57046
118487	CHCHD1	-0.414879	4.80307	-2.96837	0.00701701	0.0909394	-2.74542
9221	NOLC1	0.800356	7.86396	2.97001	0.00702146	0.0909482	-2.93564
250	ALPP	0.834394	-2.56762	2.96787	0.0070251	0.0909482	-2.54929
56926	NCLN	0.586012	5.14783	2.96753	0.00703063	0.0909717	-2.72354
6297	SALL2	-1.98599	3.01728	-2.96912	0.007036	0.0909933	-2.55976
9066	SYT7	-1.00104	3.4458	-2.96804	0.00705362	0.0911731	-2.88981
2593	GAMT	-1.23474	2.1361	-2.96543	0.00706496	0.0912715	-2.34423
79872	CBLL1	0.722232	6.44249	2.9666	0.00707722	0.0913818	-2.88759
599	BCL2L2	-0.890338	4.86703	-2.96582	0.00708996	0.0914517	-2.76485
64744	SMAP2	-0.725684	5.45772	-2.96499	0.00709158	0.0914517	-2.82325
79745	CLIP4	1.79499	4.51234	2.96559	0.00709381	0.0914517	-2.50113
80728	ARHGAP39	0.742168	3.52889	2.96271	0.00710973	0.0915396	-2.67454
63899	NSUN3	0.678941	3.06531	2.9626	0.00711157	0.0915396	-2.54075
9912	ARHGAP44	-1.43753	1.55391	-2.96449	0.00711183	0.0915396	-2.64133
158427	TSTD2	0.476713	5.11075	2.96212	0.00711949	0.0915902	-2.79968
79003	MIS12	0.865803	4.9601	2.96361	0.00712633	0.0916302	-2.75395
83641	FAM107B	1.07059	7.16551	2.96215	0.00715046	0.0918923	-2.87788
1788	DNMT3A	-0.558471	4.51938	-2.95977	0.00715833	0.0919058	-2.83786
10885	WDR3	1.35164	7.33816	2.96164	0.00715901	0.0919058	-2.93248
102465532	MIR6883	-1.9872	-3.4638	-2.9613	0.00716457	0.091929	-2.42985
11334	TUSC2	0.880215	3.89819	2.95928	0.00717654	0.0920345	-2.64658
8816	DCAF5	-0.7757	6.52934	-2.9602	0.00718284	0.0920672	-2.90551
57786	RBAK	0.424645	6.58139	2.95805	0.00718705	0.092073	-2.94345
28957	MRPS28	0.599153	4.13996	2.95733	0.00719906	0.0921787	-2.67584
2187	FANCB	-0.548223	3.06762	-2.95565	0.00722717	0.0924904	-2.50864
220930	ZEB1-AS1	-0.866433	2.2115	-2.95454	0.00724575	0.0926656	-2.44352
8940	TOP3B	0.625397	3.33018	2.95428	0.00725015	0.0926656	-2.61614
5525	PPP2R5A	-1.05093	6.29113	-2.95605	0.00725219	0.0926656	-2.85875
55643	BTBD2	-0.651997	5.58589	-2.95392	0.00725778	0.0926888	-2.85254
94103	ORMDL3	-0.520594	4.5928	-2.95049	0.00731402	0.0933584	-2.76284
7571	ZNF23	0.847116	4.34422	2.95107	0.00732372	0.0934336	-2.72569
84614	ZBTB37	0.787871	2.66157	2.94923	0.00733551	0.093504	-2.55971
79009	DDX50	-0.821312	6.76531	-2.95104	0.00733686	0.093504	-2.93443
84458	LCOR	0.561453	6.39086	2.94831	0.00735109	0.0936367	-2.89437
79659	DYNC2H1	-1.02137	4.7525	-2.94958	0.00736167	0.0937228	-2.73217
349633	PLET1	1.17449	-4.05699	2.94884	0.00736785	0.0937529	-2.52972
6660	SOX5	1.99238	-3.06604	2.94897	0.00737193	0.0937562	-2.38645
79791	FBXO31	0.448797	4.5842	2.94679	0.00737703	0.0937723	-2.78937
3954	LETM1	1.27228	6.20666	2.94761	0.00739522	0.0939312	-2.90127
100131998	RRN3P3	0.801317	1.26972	2.94557	0.00739801	0.0939312	-2.44217
7153	TOP2A	-1.3183	9.57575	-2.94726	0.00740128	0.0939312	-3.09071
27246	RNF115	0.334247	5.89912	2.94489	0.00740959	0.0939312	-2.89913
1730	DIAPH2	-1.17335	5.83691	-2.94674	0.00741017	0.0939312	-2.89625
57171	DOLPP1	0.470638	4.45238	2.94472	0.0074125	0.0939312	-2.8089
401105	FLJ42393	1.43995	-2.87703	2.94566	0.00741991	0.093955	-2.42589
56994	CHPT1	-0.748268	4.86925	-2.94408	0.0074235	0.093955	-2.72411
81539	SLC38A1	1.03382	9.74475	2.94582	0.00742587	0.093955	-3.0929
6183	MRPS12	0.652932	4.08654	2.94347	0.00743403	0.0939766	-2.71194
100	ADA	-1.55108	3.47513	-2.94528	0.00743523	0.0939766	-2.68095
10772	SRSF10	0.638233	7.58103	2.94364	0.00745282	0.0941413	-2.98169
10081	PDCD7	0.535878	5.3511	2.9422	0.00745594	0.0941413	-2.83711
971	CD72	-1.68089	-2.47921	-2.94227	0.0074804	0.0944016	-2.38697
7428	VHL	0.485386	6.96052	2.94014	0.00749162	0.0944945	-2.98093
55629	PNRC2	0.508167	6.93449	2.93965	0.0075	0.0945173	-2.94393
84865	CCDC142	0.98355	2.58378	2.93959	0.00750113	0.0945173	-2.52967
148229	ATP8B3	-1.02934	1.78849	-2.93882	0.00751447	0.0946197	-2.41247
100129387	GABPB1-AS1	1.30869	3.13219	2.94055	0.00751697	0.0946197	-2.6505
10197	PSME3	0.977988	7.35667	2.94013	0.00752424	0.0946626	-2.96436
23219	FBXO28	0.899854	6.89034	2.93972	0.0075313	0.094703	-2.92669
374875	HSD11B1L	-1.29331	0.402885	-2.93736	0.00753983	0.0947616	-2.39823
91120	ZNF682	1.03324	2.12292	2.93809	0.0075457	0.0947868	-2.60315
54884	RETSAT	-0.496261	5.27161	-2.93498	0.00758147	0.0951868	-2.83488
55300	PI4K2B	-0.591626	6.11502	-2.93477	0.0075853	0.0951868	-2.91559
26235	FBXL4	-0.628352	4.22467	-2.93416	0.00759597	0.0952719	-2.74257
1856	DVL2	-0.53667	5.03836	-2.93325	0.00761201	0.0954174	-2.81698
55974	SLC50A1	-0.858401	5.11174	-2.93492	0.00761534	0.0954174	-2.88302
65117	RSRC2	-0.910201	6.78199	-2.93468	0.00761954	0.0954212	-2.95596
283335	LOC283335	-0.707812	1.08935	-2.93145	0.00764364	0.0956742	-2.55995
6164	RPL34	-0.509649	7.63955	-2.93121	0.00764794	0.0956792	-3.01193
5546	PRCC	0.699397	6.31656	2.93208	0.00766118	0.095796	-2.95501
79930	DOK3	1.4209	1.40943	2.93085	0.00767159	0.0958633	-2.44415
80198	MUS81	0.4594	4.15826	2.92972	0.00767438	0.0958633	-2.74841
441212	RP9P	-0.964602	1.9829	-2.92829	0.00769983	0.0961188	-2.50516
4728	NDUFS8	-0.695821	4.68049	-2.92813	0.00770267	0.0961188	-2.80787
7150	TOP1	0.618769	8.77213	2.92901	0.00771985	0.0962571	-3.10137
101928290	PLBD1-AS1	-1.85723	-2.08494	-2.92843	0.00773024	0.0962571	-2.41738
79797	ZNF408	0.952647	3.05557	2.92663	0.00773229	0.0962571	-2.62382
148213	ZNF681	1.16724	3.85295	2.92812	0.00773585	0.0962571	-2.74937
100271874	ZNRF2P2	-1.56892	-2.65636	-2.92794	0.00773903	0.0962571	-2.45355
79703	C11orf80	-0.476647	4.33779	-2.92606	0.00773959	0.0962571	-2.85178
1108	CHD4	-0.565879	8.67221	-2.92705	0.00774122	0.0962571	-3.10536
5229	PGGT1B	0.567953	5.29346	2.9244	0.00776924	0.0965566	-2.90079
29890	RBM15B	0.66577	6.43802	2.92326	0.00781115	0.0969998	-2.97808
161253	REM2	-1.83737	-1.77868	-2.92383	0.00781281	0.0969998	-2.41543
5034	P4HB	-0.550228	9.75787	-2.92289	0.00782134	0.0970566	-3.16256
6095	RORA	-1.46715	3.91044	-2.92214	0.00784337	0.0972807	-2.83961
1793	DOCK1	-0.581439	6.10879	-2.92	0.00784871	0.0972979	-2.88444
101929340	LOC101929340	-1.87404	-1.95215	-2.91865	0.00790669	0.09796	-2.45403
57019	CIAPIN1	0.544101	5.01788	2.91663	0.00791011	0.09796	-2.85368
55897	MESP1	-2.0332	-0.700447	-2.91734	0.00793053	0.0981634	-2.42922
284297	SSC5D	1.96618	-2.11141	2.91561	0.00796229	0.0985067	-2.44517
84945	ABHD13	0.839217	4.96296	2.91525	0.00796842	0.0985328	-2.85539
92181	UBTD2	0.35082	6.15793	2.91241	0.00798744	0.0987183	-2.99306
90102	PHLDB2	1.9279	5.71322	2.91346	0.00800188	0.0988098	-2.80802
154881	KCTD7	-1.05019	3.65985	-2.91299	0.00800546	0.0988098	-2.67473
8694	DGAT1	-0.546605	3.39866	-2.91136	0.00800692	0.0988098	-2.71451
10935	PRDX3	-0.831393	7.10129	-2.91231	0.00802305	0.098959	-2.996
5330	PLCB2	1.92473	-1.78429	2.91167	0.00803492	0.0990557	-2.44874
63875	MRPL17	-0.843726	5.90521	-2.90953	0.00807467	0.0994957	-2.95831
29931	LINC00312	1.582	-2.65532	2.90886	0.00808704	0.0995133	-2.60709
4691	NCL	0.694383	10.4295	2.90885	0.00808734	0.0995133	-3.22416
116984	ARAP2	1.32125	4.24129	2.9088	0.00808827	0.0995133	-2.90167
10678	B3GNT2	-0.497203	5.56849	-2.9067	0.00809341	0.0995267	-2.97765
6051	RNPEP	-0.92614	6.29671	-2.90668	0.00812782	0.0998998	-2.98362
2186	BPTF	0.65529	8.14196	2.90598	0.00814087	0.10001	-3.12678
653653	LOC653653	-0.561197	3.37958	-2.90087	0.00820305	0.100681	-2.59283
93185	IGSF8	-0.831339	4.64046	-2.90264	0.00820373	0.100681	-2.93269
[truncated: 22,534 more rows]

## Sheet: PosWSS-PosStatic-NegWSS-NegStat
EntrezID	Symbol	logFC	AveExpr	t	P.Value	adj.P.Val	B
646762	LOC646762	1.58051	4.17497	7.32017	2.26211e-07	0.00369956	6.27738
3603	IL16	-3.40115	-2.42417	-7.1894	3.01599e-07	0.00369956	4.8011
254428	SLC41A1	1.85671	5.9848	6.49409	1.44479e-06	0.011815	5.14908
401321	LINC00997	1.95893	3.47813	6.18141	2.98049e-06	0.0182801	3.99297
9069	CLDN12	1.05676	6.10772	5.93585	5.30545e-06	0.0260317	4.02293
4739	NEDD9	-2.35831	6.33202	-5.71798	9.11365e-06	0.0372642	3.55741
8655	DYNLL1	0.949865	7.77335	5.62493	1.11124e-05	0.0389458	3.43545
3055	HCK	2.21108	-1.00945	5.44314	1.71958e-05	0.0480201	2.45852
744	MPPED2	2.55474	-3.18905	5.43312	1.76163e-05	0.0480201	1.9702
9767	JADE3	0.958516	5.66495	5.35286	2.13824e-05	0.0524574	2.76591
114625	ERMAP	-1.36055	3.34914	-5.19401	3.14237e-05	0.0663879	2.05874
25987	TSKU	-1.58286	5.24608	-5.14988	3.49823e-05	0.0663879	2.29114
4881	NPR1	-2.85206	-1.09443	-5.13415	3.63469e-05	0.0663879	0.628078
81493	SYNC	-3.04974	1.57464	-5.10314	3.92095e-05	0.0663879	1.29321
9131	AIFM1	0.81522	5.68159	5.0888	4.0591e-05	0.0663879	2.20011
57180	ACTR3B	1.21539	3.53646	4.99832	5.0616e-05	0.0776101	1.76722
128272	ARHGEF19	2.36763	2.23841	4.94167	5.81317e-05	0.0838909	1.20983
10611	PDLIM5	-1.00441	7.58785	-4.89556	6.50753e-05	0.088694	1.81118
7037	TFRC	1.51838	9.09721	4.83443	7.68308e-05	0.093595	1.65756
9170	LPAR2	-1.50155	2.34601	-4.81093	8.00666e-05	0.093595	0.995472
5208	PFKFB2	1.22968	4.77688	4.78505	8.53136e-05	0.093595	1.49439
9317	PTER	-1.35408	4.92401	-4.76863	8.88199e-05	0.093595	1.46901
5575	PRKAR1B	-1.74624	4.25517	-4.7641	8.98124e-05	0.093595	1.37694
4860	PNP	1.20255	5.94234	4.74294	9.46012e-05	0.093595	1.45229
4524	MTHFR	-2.24444	3.9992	-4.74169	9.63587e-05	0.093595	1.28825
286343	LURAP1L	-2.02965	3.37807	-4.71252	0.000101936	0.093595	1.01235
2288	FKBP4	1.06425	7.81998	4.70826	0.000103007	0.093595	1.38967
25957	PNISR	0.809139	6.31147	4.64551	0.000120176	0.10195	1.24274
84726	PRRC2B	-0.730374	8.47726	-4.64438	0.000120513	0.10195	1.24127
254295	PHYHD1	-2.05255	0.339272	-4.62097	0.00012765	0.104388	0.929428
8534	CHST1	3.24798	-1.53047	4.59265	0.000138845	0.10988	0.639522
114879	OSBPL5	-1.57399	3.24016	-4.53952	0.000155962	0.116739	0.772958
170960	ZNF721	-0.920359	5.91614	-4.53675	0.000157029	0.116739	0.996346
59352	LGR6	-2.81264	-3.49747	-4.4888	0.000178809	0.129021	0.420801
59	ACTA2	-2.3069	2.03538	-4.4107	0.000214146	0.150104	0.247399
376940	ZC3H6	-2.11005	3.91765	-4.37192	0.00023748	0.161836	0.466934
9496	TBX4	-3.81616	-2.94833	-4.32998	0.000264496	0.171176	0.0203731
2553	GABPB1	-1.10878	5.97576	-4.31766	0.000269272	0.171176	0.511985
1385	CREB1	-0.77961	6.9928	-4.31339	0.000272117	0.171176	0.501424
340206	TREML3P	-2.5431	-3.00007	-4.26092	0.000311367	0.172014	-0.0267413
256309	CCDC110	-2.34922	-0.163665	-4.24204	0.000324362	0.172014	-0.424917
824	CAPN2	-1.3767	8.8035	-4.24507	0.000325784	0.172014	0.316613
2034	EPAS1	-2.25609	6.0635	-4.24029	0.000329625	0.172014	0.324625
27189	IL17C	3.58616	-2.12516	4.23324	0.000335376	0.172014	-0.106668
5916	RARG	-0.855111	5.32357	-4.22721	0.000336416	0.172014	0.296127
1119	CHKA	1.15578	5.45133	4.21964	0.000342744	0.172014	0.29152
636	BICD1	-1.99207	3.43526	-4.21933	0.000345154	0.172014	0.165514
55222	LRRC20	1.51292	3.26731	4.21488	0.000346783	0.172014	0.11809
9063	PIAS2	1.17194	5.59185	4.21342	0.000348031	0.172014	0.279695
57491	AHRR	-3.45164	2.16027	-4.21518	0.000350576	0.172014	-0.122906
5984	RFC4	0.935634	5.14634	4.19281	0.000366132	0.176055	0.229282
29995	LMCD1	-3.37964	1.88769	-4.18973	0.000373165	0.176055	-0.208928
56923	NMUR2	-1.33335	-3.97535	-4.17626	0.000381345	0.17652	0.0100383
57523	NYNRIN	2.51099	-0.263955	4.14339	0.000418083	0.186885	-0.058089
6239	RREB1	1.05888	6.45762	4.13071	0.000426554	0.186885	0.0962145
100124700	HOTAIR	2.74844	-2.34849	4.13326	0.000426591	0.186885	-0.385843
5950	RBP4	1.84517	-4.02166	4.08822	0.000473517	0.199419	-0.13012
84236	RHBDD1	-0.787913	5.25236	-4.08569	0.000476464	0.199419	-0.0018552
2187	FANCB	0.98836	3.06762	4.07641	0.000487454	0.199419	-0.160111
101927069	LOC101927069	-1.49152	-3.94002	-4.06642	0.000499572	0.199419	-0.218561
4133	MAP2	-2.59399	2.73257	-4.06752	0.000503245	0.199419	-0.3544
687	KLF9	-2.0158	5.19681	-4.06716	0.000503974	0.199419	-0.0555828
100335030	LOC100335030	2.79076	-0.792403	4.04387	0.000529709	0.206275	-0.669512
731220	RFX8	-3.03069	-3.48993	-4.01313	0.000575272	0.217799	-0.468848
4778	NFE2	-2.74154	-0.558839	-4.00852	0.000577056	0.217799	-0.741014
6907	TBL1X	-1.3578	6.6682	-3.99151	0.000606186	0.22208	-0.223378
9605	VPS9D1	-1.48398	2.40242	-3.98345	0.000612429	0.22208	-0.453447
255324	EPGN	-4.14036	-1.61369	-3.98547	0.000615556	0.22208	-0.632717
23629	BRD7P3	-1.59576	-3.92491	-3.96026	0.000648274	0.230494	-0.411371
25900	IFFO1	-2.58537	-2.20888	-3.93691	0.000686474	0.24059	-0.857422
84230	LRRC8C	1.60257	3.99668	3.92917	0.000699618	0.241743	-0.47772
100874241	STARD13-AS	1.60535	-3.96024	3.91885	0.000717542	0.244492	-0.491259
401106	LINC00884	-3.72665	-2.83926	-3.90742	0.000744979	0.247351	-0.826093
100126270	FMR1-AS1	2.15753	-3.82354	3.89602	0.000764668	0.247351	-0.558481
51559	NT5DC3	-1.74341	5.49492	-3.88973	0.000777869	0.247351	-0.43598
54662	TBC1D13	-0.794893	4.90862	-3.88018	0.000788813	0.247351	-0.449501
10045	SH2D3A	-1.68128	3.08764	-3.85949	0.000829768	0.247351	-0.591538
100506465	LINC01234	-2.14594	-2.25413	-3.85933	0.000830085	0.247351	-0.878455
2550	GABBR1	1.43614	-4.12303	3.85749	0.000833843	0.247351	-0.577364
6547	SLC8A3	2.63607	-3.45229	3.85869	0.000839085	0.247351	-0.748028
4090	SMAD5	0.626701	7.41706	3.85473	0.000839477	0.247351	-0.534666
22894	DIS3	0.49977	6.71905	3.85261	0.000843847	0.247351	-0.525598
114294	LACTB	1.18411	5.32737	3.85153	0.000846072	0.247351	-0.511558
27429	HTRA2	-0.662019	4.23838	-3.85113	0.00084692	0.247351	-0.521696
147409	DSG4	-1.65403	-3.95512	-3.81682	0.000921004	0.265823	-0.698164
4683	NBN	0.71264	7.76442	3.80887	0.000939072	0.267887	-0.643968
126308	MOB3A	-1.20195	5.48822	-3.80113	0.000956993	0.268199	-0.621625
51726	DNAJB11	0.89054	6.61631	3.79374	0.000974423	0.268199	-0.655241
118430	MUCL1	1.08839	-0.942008	3.79221	0.00097808	0.268199	-0.714928
84873	ADGRG7	-1.46456	-3.97535	-3.78978	0.000983896	0.268199	-0.744631
101927678	LINC01429	1.84787	-4.03676	3.7731	0.00102873	0.275124	-0.759193
101928191	LOC101928191	1.55888	-4.1028	3.77033	0.00103173	0.275124	-0.755657
9766	SUSD6	1.22433	4.74172	3.76192	0.0010531	0.27603	-0.705247
51458	RHCG	1.3642	-1.01051	3.75762	0.00106422	0.27603	-0.807221
23452	ANGPTL2	-1.98553	0.461274	-3.75935	0.00106888	0.27603	-0.729847
58526	MID1IP1	-1.68362	4.94721	-3.75126	0.00109012	0.27802	-0.732732
4025	LPO	1.852	-3.42493	3.74433	0.00109925	0.27802	-0.969971
23731	TMEM245	-0.640133	7.8086	-3.72893	0.0011413	0.28571	-0.824749
345275	HSD17B13	-2.88242	-2.40767	-3.7241	0.00116453	0.286225	-1.08278
839	CASP6	-1.04449	4.41261	-3.7199	0.00116669	0.286225	-0.795384
113829	SLC35A4	-0.609327	5.62295	-3.71501	0.00118068	0.286789	-0.811735
6258	RXRG	1.74906	-4.09232	3.68027	0.00128763	0.309699	-0.93779
23230	VPS13A	0.783561	7.17511	3.64647	0.00139486	0.332234	-0.992705
55810	FOXJ2	1.70921	5.23372	3.64431	0.00141334	0.333398	-0.963449
100874365	HOXC-AS3	1.88059	-3.44703	3.63586	0.00143127	0.334413	-1.1511
81839	VANGL1	-1.08279	6.93399	-3.62298	0.00148022	0.342587	-1.0402
59277	NTN4	-2.04249	5.41942	-3.62027	0.00149806	0.343477	-1.01287
51218	GLRX5	0.62394	5.64456	3.60731	0.00153392	0.345558	-1.04505
103695366	LINC01461	-2.14081	-3.64003	-3.60918	0.00153637	0.345558	-1.15895
1263	PLK3	1.82868	3.00388	3.60484	0.00154955	0.345558	-1.09891
84676	TRIM63	-2.86434	-3.40185	-3.6026	0.00156348	0.345558	-1.22233
220988	HNRNPA3	0.819952	7.4629	3.5941	0.00158385	0.346934	-1.11613
7095	SEC62	-0.41403	7.77873	-3.56672	0.00169246	0.366353	-1.18505
57153	SLC44A2	-1.33606	7.12895	-3.56657	0.00170576	0.366353	-1.1708
285231	FBXW12	-1.54334	-3.96024	-3.5607	0.0017173	0.366353	-1.18973
205327	C2orf69	0.668849	5.92236	3.55255	0.00175149	0.369354	-1.16974
100652883	ALOX15P1	1.95312	-3.98583	3.5521	0.0017664	0.369354	-1.20139
23345	SYNE1	-4.084	3.36719	-3.54973	0.00177654	0.369354	-1.24684
246175	CNOT6L	0.993322	5.93721	3.53351	0.00183403	0.371015	-1.20947
90378	SAMD1	1.11158	4.99285	3.53302	0.0018362	0.371015	-1.19246
11336	EXOC3	-0.628516	5.61237	-3.5305	0.00184743	0.371015	-1.21102
4242	MFNG	-2.10822	-2.18179	-3.53036	0.00184806	0.371015	-1.57127
282618	IFNL1	1.77362	-3.51017	3.52447	0.00187452	0.371015	-1.34848
3237	HOXD11	2.61558	-3.51636	3.5273	0.00187526	0.371015	-1.34144
103021165	CASC19	1.90308	-3.85375	3.51648	0.00191864	0.37528	-1.30074
102466730	MIR6764	1.74224	-3.79283	3.51347	0.00192741	0.37528	-1.29155
1445	CSK	-0.862423	5.99149	-3.50952	0.00194347	0.375427	-1.26429
100628315	DNM3OS	1.64742	-4.05699	3.49746	0.00200512	0.384309	-1.29301
29763	PACSIN3	0.769042	4.05997	3.49115	0.00203153	0.386354	-1.27642
101927541	LINC01273	-2.15021	-2.38239	-3.48128	0.00208272	0.393042	-1.51207
10584	COLEC10	-2.86658	-1.68435	-3.46858	0.00215971	0.398491	-1.69893
1386	ATF2	0.565858	6.40427	3.46349	0.00217156	0.398491	-1.37271
55113	XKR8	-1.18565	2.40325	-3.46098	0.00218473	0.398491	-1.44086
8310	ACOX3	-1.36605	3.31953	-3.45837	0.00219854	0.398491	-1.36255
7132	TNFRSF1A	-0.913457	6.61988	-3.45757	0.00220278	0.398491	-1.39305
51340	CRNKL1	-0.683408	6.48782	-3.45638	0.00220905	0.398491	-1.39217
5073	PARN	-1.36781	-4.02628	-3.44141	0.00229011	0.404598	-1.41169
91056	AP5B1	0.985005	4.78136	3.43907	0.00230303	0.404598	-1.38793
50487	PLA2G3	2.26379	-3.03831	3.4404	0.00230691	0.404598	-1.55725
100302736	TMED7-TICAM2	-2.62614	-1.3395	-3.43851	0.00230888	0.404598	-1.82678
80034	CSRNP3	-3.15105	-3.27266	-3.43576	0.00233711	0.404798	-1.51221
7576	ZNF28	-1.06685	6.00143	-3.42928	0.00235945	0.404798	-1.43641
51015	ISOC1	1.46611	5.89135	3.42921	0.00237413	0.404798	-1.43555
4081	MAB21L1	2.09252	-3.94066	3.42888	0.00237602	0.404798	-1.46066
101927136	LOC101927136	-1.85749	-3.65187	-3.42076	0.00240983	0.407727	-1.5127
54908	SPDL1	0.856253	6.41589	3.40308	0.00251107	0.421946	-1.50274
643669	CCER2	-2.15738	-3.48446	-3.40219	0.00253235	0.422627	-1.56509
115294	PCMTD1	-1.46556	5.14554	-3.39699	0.0025647	0.425134	-1.48166
79754	ASB13	0.757543	3.89271	3.38316	0.00263393	0.431284	-1.49727
252969	NEIL2	0.990676	3.63113	3.38132	0.0026456	0.431284	-1.50441
3992	FADS1	1.11157	6.95794	3.38215	0.00265454	0.431284	-1.56733
342035	GLDN	-2.7403	0.871662	-3.377	0.00269035	0.432672	-1.73229
63977	PRDM15	-0.914613	4.23369	-3.37308	0.00269836	0.432672	-1.51811
23401	FRAT2	1.14628	3.3086	3.36502	0.00275097	0.438244	-1.55339
7008	TEF	-1.82866	3.39594	-3.35589	0.00282955	0.447854	-1.5731
2672	GFI1	2.27202	-0.676085	3.3377	0.0029368	0.459272	-2.01994
102465451	MIR6753	1.91933	-4.00606	3.3381	0.00295228	0.459272	-1.61314
57159	TRIM54	3.32807	-1.67743	3.33731	0.00295785	0.459272	-1.9711
285852	TREML4	-1.46212	-3.68909	-3.3273	0.00301069	0.464536	-1.67679
79924	ADM2	-2.85747	2.9909	-3.30852	0.0031679	0.482965	-1.67985
10243	GPHN	0.921295	4.52926	3.3013	0.00320352	0.482965	-1.66984
127262	TPRG1L	-0.708972	5.34953	-3.29797	0.00322907	0.482965	-1.70016
1958	EGR1	-2.97898	3.85314	-3.3004	0.00322978	0.482965	-1.67002
80212	CCDC92	-1.37634	0.366649	-3.29492	0.00325263	0.482965	-1.96757
79791	FBXO31	-0.73696	4.5842	-3.29354	0.00326333	0.482965	-1.6884
1544	CYP1A2	-1.9245	-3.55695	-3.29438	0.00326793	0.482965	-1.75382
10336	PCGF3	-0.94234	6.13272	-3.27664	0.00339737	0.495022	-1.7671
89848	FCHSD1	-2.94826	2.89633	-3.2735	0.0034431	0.495022	-1.75595
5493	PPL	-1.98536	5.95461	-3.27338	0.00344408	0.495022	-1.75566
339883	C3orf35	-2.24996	-1.44789	-3.26972	0.00345381	0.495022	-2.04091
100128378	LINC00696	-1.93138	-3.68402	-3.27158	0.00345544	0.495022	-1.77929
3336	HSPE1	0.794076	5.83938	3.26757	0.00347153	0.495022	-1.77905
87178	PNPT1	1.19686	6.20738	3.26771	0.00349076	0.495022	-1.79333
644100	ARL14EPL	-1.75541	-3.04613	-3.26181	0.00351948	0.496226	-1.86093
23394	ADNP	-0.586616	8.08462	-3.25834	0.0035486	0.497473	-1.87084
1453	CSNK1D	-0.695502	6.8612	-3.25243	0.00359887	0.501655	-1.84294
4248	MGAT3	2.55523	-2.18483	3.25106	0.00363143	0.503317	-1.92246
8934	RAB29	1.11239	5.51348	3.24532	0.00366837	0.503317	-1.81337
54606	DDX56	-0.498897	5.84105	-3.24357	0.00367544	0.503317	-1.82942
115939	TSR3	-0.792713	4.42128	-3.24158	0.00369287	0.503317	-1.79212
7341	SUMO1	0.569829	7.16078	3.23831	0.00372165	0.504437	-1.88311
23761	PISD	-1.54008	4.32427	-3.23367	0.00378429	0.507852	-1.80881
440275	EIF2AK4	0.860772	6.54588	3.23084	0.00378824	0.507852	-1.87707
200879	LIPH	-3.26662	1.90674	-3.23068	0.0038112	0.508153	-1.90862
22824	HSPA4L	1.94415	5.62224	3.22582	0.00385527	0.51125	-1.86131
79094	CHAC1	-2.78378	1.1991	-3.22186	0.00389161	0.513295	-1.99233
81858	SHARPIN	-0.863697	3.88485	-3.21166	0.00396455	0.520119	-1.84325
6541	SLC7A1	-1.03207	8.30112	-3.21007	0.00400172	0.522203	-1.9863
285343	TCAIM	-0.662975	5.53212	-3.20244	0.00405211	0.524614	-1.90608
150142	ZNF295-AS1	-1.74374	-3.95512	-3.20316	0.00406296	0.524614	-1.88125
84250	SLF1	0.779952	4.57931	3.18622	0.00421065	0.536857	-1.90997
534	ATP6V1G2	1.9471	-4.05699	3.1882	0.0042139	0.536857	-1.89827
5166	PDK4	-2.16061	2.58352	-3.18635	0.00423239	0.536857	-1.93031
348093	RBPMS2	2.08079	0.739703	3.18276	0.00424531	0.536857	-2.09867
642	BLMH	0.8774	5.35382	3.17007	0.00437458	0.545995	-1.95919
5192	PEX10	-0.698011	3.88944	-3.16599	0.00441695	0.545995	-1.93472
100507524	ARHGEF26-AS1	-2.72972	-2.04229	-3.16772	0.00442248	0.545995	-2.19167
147808	ZNF784	-1.29249	0.844	-3.16433	0.00443422	0.545995	-2.12106
10802	SEC24A	0.684386	7.46151	3.16012	0.00447857	0.545995	-2.06052
1488	CTBP2	-0.63413	6.91049	-3.14901	0.00459754	0.545995	-2.06495
199692	ZNF627	-1.31135	5.14198	-3.15076	0.00460285	0.545995	-1.99453
56913	C1GALT1	1.09386	6.39724	3.1503	0.00460599	0.545995	-2.04494
9266	CYTH2	-0.843346	6.084	-3.14774	0.00461128	0.545995	-2.03909
23205	ACSBG1	1.47746	-3.13803	3.1476	0.00461285	0.545995	-2.08025
6079	SNORD15A	1.93874	-1.3482	3.14542	0.00463667	0.545995	-2.27105
10147	SUGP2	0.769988	6.34445	3.14458	0.00464585	0.545995	-2.05501
1180	CLCN1	1.708	-4.06162	3.14527	0.00466267	0.545995	-1.98099
283948	NHLRC4	-2.25901	-3.3089	-3.14385	0.00467832	0.545995	-2.05475
1398	CRK	-0.786816	2.12531	-3.13783	0.00472035	0.545995	-2.04333
692312	PPAN-P2RY11	-1.10944	-4.0877	-3.13716	0.00472783	0.545995	-1.99299
220906	WAC-AS1	-1.05937	5.07148	-3.13678	0.00473202	0.545995	-2.02289
388282	LOC388282	-2.7001	-3.17355	-3.13669	0.00475771	0.545995	-2.09228
80006	TRAPPC13	0.579966	4.97644	3.13408	0.00476221	0.545995	-2.03032
1953	MEGF6	-1.51154	2.42365	-3.13404	0.00476268	0.545995	-2.03089
659	BMPR2	-0.746508	7.79535	-3.1312	0.00479466	0.547104	-2.13405
2628	GATM	2.75866	-1.19978	3.12918	0.0048425	0.550005	-2.14949
10201	NME6	-0.69554	4.73997	-3.12054	0.00491647	0.552949	-2.04793
90102	PHLDB2	-2.61654	5.71322	-3.12236	0.00492074	0.552949	-2.06537
6880	TAF9	2.25428	-3.40584	3.12104	0.00493604	0.552949	-2.07614
10767	HBS1L	0.571732	6.84597	3.11297	0.00500486	0.55811	-2.13917
389932	AKR1C6P	1.26118	-4.15836	3.10949	0.00504595	0.560146	-2.0445
100506258	LOC100506258	1.76589	-3.54442	3.10464	0.0051117	0.563058	-2.1023
55776	SAYSD1	-0.871629	4.9768	-3.10345	0.00511809	0.563058	-2.0925
2876	GPX1	-1.84852	0.956935	-3.09748	0.0052165	0.564388	-2.07525
646019	CBY3	1.35731	-4.15374	3.09526	0.00521927	0.564388	-2.07148
51684	SUFU	-1.01018	4.14286	-3.09399	0.0052331	0.564388	-2.08114
116328	C8orf34	2.20158	-3.00975	3.09589	0.00523602	0.564388	-2.15855
10808	HSPH1	0.961978	8.3327	3.09514	0.0052452	0.564388	-2.23337
5817	PVR	-1.00263	6.60165	-3.09042	0.00529009	0.565042	-2.16461
170575	GIMAP1	1.53401	-4.0807	3.08195	0.00539748	0.565042	-2.10168
100500828	MIR3619	1.32696	-4.15374	3.08077	0.00539802	0.565042	-2.0992
1781	DYNC1I2	-0.583941	6.46383	-3.07947	0.00541451	0.565042	-2.19512
90333	ZNF468	-0.798046	5.79511	-3.07907	0.00541961	0.565042	-2.17153
6504	SLAMF1	1.27059	-4.15836	3.07757	0.0054387	0.565042	-2.10582
162632	USP32P1	3.12854	-2.34089	3.07852	0.0054534	0.565042	-2.30059
3119	HLA-DQB1	1.37913	-0.662703	3.07461	0.00548034	0.565042	-2.11181
3976	LIF	-2.1756	4.85627	-3.07501	0.00549843	0.565042	-2.13834
79829	NAA40	1.32424	4.40272	3.07467	0.00550224	0.565042	-2.13331
8564	KMO	-1.98806	-0.785121	-3.07355	0.00551627	0.565042	-2.16565
9338	TCEAL1	1.10826	4.6954	3.06905	0.0055516	0.565042	-2.14838
6792	CDKL5	-1.17178	3.25127	-3.06815	0.00556012	0.565042	-2.12465
401109	LINC00885	1.84714	-2.15313	3.06538	0.00559759	0.565042	-2.22049
151195	CCNYL1	-1.47223	5.47102	-3.06647	0.00560931	0.565042	-2.1833
245938	DEFB125	1.27536	-4.15836	3.06359	0.00561979	0.565042	-2.13257
84928	TMEM209	0.747497	6.26091	3.06114	0.0056521	0.565971	-2.22697
100292680	LINC00942	-2.47878	-2.39013	-3.05923	0.00570309	0.568756	-2.33559
11055	ZPBP	1.27871	-4.15836	3.053	0.00576081	0.569998	-2.15287
79654	HECTD3	-0.842559	5.48143	-3.05281	0.00576338	0.569998	-2.2145
22881	ANKRD6	-1.11588	2.69018	-3.05119	0.00578525	0.569998	-2.1702
25854	FAM149A	-1.74663	0.499247	-3.04783	0.0058309	0.570221	-2.34249
414196	CELF2-AS1	1.1486	-4.18907	3.0476	0.005834	0.570221	-2.16297
58477	SRPRB	0.672435	5.73903	3.04487	0.00587137	0.570488	-2.23891
375318	AQP12A	1.14929	-4.18907	3.04319	0.00589449	0.570488	-2.17144
23080	AVL9	-0.7287	7.22211	-3.04052	0.00593147	0.570488	-2.30398
53373	TPCN1	-1.07858	5.14041	-3.04027	0.00594357	0.570488	-2.22295
57122	NUP107	0.647448	6.6877	3.03897	0.00595299	0.570488	-2.28853
7516	XRCC2	0.696742	4.27733	3.03617	0.00599199	0.57199	-2.20243
53632	PRKAG3	1.45843	-4.10093	3.03357	0.00603985	0.573818	-2.19215
60485	SAV1	0.77917	6.45895	3.03052	0.00607164	0.573818	-2.29732
8777	MPDZ	0.764412	5.37258	3.02984	0.0060813	0.573818	-2.25148
100874366	HOXC13-AS	-1.8888	-1.46611	-3.02641	0.00615699	0.575463	-2.23861
3695	ITGB7	-2.62985	-1.15441	-3.0233	0.006203	0.575463	-2.44478
51733	UPB1	1.29274	-4.02166	3.02031	0.00621808	0.575463	-2.21701
91050	CCDC149	-1.76709	3.93563	-3.02078	0.00624032	0.575463	-2.22495
8312	AXIN1	-0.759107	5.48145	-3.01834	0.00624668	0.575463	-2.28362
84871	AGBL4	2.06092	-3.28895	3.0198	0.00625465	0.575463	-2.27631
10809	STARD10	-0.711672	5.00983	-3.01723	0.00626293	0.575463	-2.25165
221955	DAGLB	-0.774192	5.20951	-3.01176	0.00634333	0.577498	-2.28843
845	CASQ2	-2.01666	-2.76827	-3.01054	0.00638871	0.577498	-2.29361
8832	CD84	1.15767	-4.18907	3.00797	0.00639958	0.577498	-2.2389
90390	MED30	0.775551	4.00134	3.00753	0.00640605	0.577498	-2.24947
841	CASP8	-0.88453	4.63817	-3.00551	0.00643636	0.577498	-2.27869
23673	STX12	-0.534672	5.97445	-3.00471	0.0064483	0.577498	-2.33289
602	BCL3	-1.67828	4.21089	-3.00659	0.00644986	0.577498	-2.2521
148753	FAM163A	1.92328	-3.68048	3.00415	0.0064866	0.578004	-2.26152
220992	ZNF485	-0.941288	3.12567	-3.00111	0.00650264	0.578004	-2.25288
4762	NEUROG1	1.04697	-4.21978	2.99895	0.00653538	0.578807	-2.25655
57794	SUGP1	-0.750691	4.7052	-2.99735	0.00655984	0.578807	-2.29751
80218	NAA50	0.604813	8.34447	2.99587	0.00658245	0.578807	-2.44189
1264	CNN1	-3.11792	-3.06562	-2.99527	0.00662176	0.579051	-2.34799
553	AVPR1B	1.41844	-4.12303	2.99057	0.00667508	0.579051	-2.27298
54567	DLL4	2.70573	-1.71595	2.99151	0.00667987	0.579051	-2.4202
84248	FYTTD1	0.857371	7.21228	2.98938	0.00668785	0.579051	-2.41123
90586	AOC4P	1.04927	-4.21978	2.98691	0.00672118	0.579051	-2.27967
79960	JADE1	0.824653	5.30862	2.98654	0.00672684	0.579051	-2.33721
10765	KDM5B	-0.593194	8.50065	-2.98323	0.00677887	0.581186	-2.47008
5778	PTPN7	1.05483	-4.21978	2.98046	0.00682263	0.581186	-2.29196
894	CCND2	-2.83284	-0.624133	-2.9824	0.00682271	0.581186	-2.30965
10630	PDPN	2.42524	-3.53678	2.97886	0.00687898	0.583952	-2.31817
6558	SLC12A2	0.866565	6.93654	2.97303	0.00694559	0.587088	-2.43181
54542	RC3H2	-0.457095	6.77395	-2.97165	0.00696378	0.587088	-2.43176
100129482	ZNF37BP	1.60643	3.40279	2.97138	0.0069992	0.588053	-2.31199
976	ADGRE5	-1.92978	5.07987	-2.96465	0.00710919	0.590692	-2.33893
79188	TMEM43	-0.904437	6.9229	-2.96124	0.00714843	0.590692	-2.46032
1427	CRYGS	-2.47209	-2.03527	-2.96065	0.00717534	0.590692	-2.49394
3251	HPRT1	0.756793	6.54838	2.95814	0.00718546	0.590692	-2.45081
132864	CPEB2	-1.58761	6.10052	-2.95941	0.00719609	0.590692	-2.43229
400128	TUSC8	1.0667	-4.21978	2.95375	0.00725907	0.590692	-2.34297
399697	CTXN2	1.48294	-3.90931	2.95403	0.00726402	0.590692	-2.34446
9363	RAB33A	-2.58484	-2.44524	-2.95348	0.00729552	0.590692	-2.49214
100616390	MIR4427	1.64946	-4.06162	2.9524	0.00731374	0.590692	-2.34666
390275	OR8A1	1.43738	-3.29589	2.94971	0.00732736	0.590692	-2.40277
90499	FAM95A	1.6704	-3.27572	2.94921	0.00733584	0.590692	-2.40454
100038246	TLX1NB	1.53222	-3.90419	2.94996	0.00733941	0.590692	-2.35314
10150	MBNL2	0.698719	6.797	2.94875	0.00734362	0.590692	-2.47679
5095	PCCA	0.913149	3.33794	2.94728	0.00736862	0.590766	-2.35374
133923	ZNF474	-2.28661	-2.12118	-2.94529	0.00742342	0.593221	-2.51913
8581	LY6D	2.42062	-2.31261	2.9386	0.00755089	0.597828	-2.4274
80326	WNT10A	2.98491	-2.10897	2.93756	0.00756893	0.597828	-2.53188
26056	RAB11FIP5	2.10701	4.81486	2.9357	0.00760154	0.597828	-2.3974
100885776	UGDH-AS1	-1.62376	0.456374	-2.93147	0.00764336	0.597828	-2.52826
100861519	GDNF-AS1	1.47195	-4.15374	2.93221	0.00765836	0.597828	-2.38532
79852	EPHX3	-2.35631	-2.69287	-2.93202	0.00766656	0.597828	-2.4977
3313	HSPA9	0.43059	9.33909	2.92987	0.00767175	0.597828	-2.62125
8569	MKNK1	-0.710716	4.59303	-2.92874	0.00769171	0.597828	-2.43073
30009	TBX21	1.21396	-4.18907	2.92825	0.00770039	0.597828	-2.39053
100130733	LRRC70	2.13054	-1.2434	2.92186	0.0078151	0.604267	-2.64399
9299	SNORD30	2.23224	-1.03083	2.92041	0.00784122	0.604267	-2.64096
101730217	SPECC1L-ADORA2A	1.41523	-3.99095	2.92034	0.00785722	0.604267	-2.40517
100505518	EDNRB-AS1	1.09414	-4.21978	2.91224	0.00799068	0.61261	-2.42198
85391	SNORD14E	3.44156	-2.4771	2.91182	0.00803216	0.613872	-2.54489
167681	PRSS35	-1.97387	-1.37357	-2.9019	0.00818353	0.620096	-2.66286
29775	CARD10	-2.06122	3.36417	-2.90181	0.00821952	0.620096	-2.44121
29104	N6AMT1	-1.02314	2.60414	-2.89913	0.00823606	0.620096	-2.44938
100288123	LOC100288123	1.37559	-4.15374	2.89992	0.00824069	0.620096	-2.44612
65996	CENPBD1P1	0.792523	4.51624	2.8977	0.0082631	0.620096	-2.48309
10678	B3GNT2	0.740502	5.56849	2.89759	0.00826526	0.620096	-2.53314
26238	LINC01558	1.10687	-4.21978	2.89342	0.00834508	0.62052	-2.45754
102466195	MIR6780A	1.10687	-4.21978	2.89342	0.00834508	0.62052	-2.45754
9731	CEP104	-0.653989	5.73751	-2.89333	0.00834678	0.62052	-2.55113
92181	UBTD2	-0.508291	6.15793	-2.88826	0.00844491	0.622601	-2.57809
644285	LOC644285	-1.83865	-1.55993	-2.88685	0.00847231	0.622601	-2.62984
1108	CHD4	0.802908	8.67221	2.88707	0.00848845	0.622601	-2.68419
102467073	HRAT5	-2.28348	-3.16337	-2.8842	0.00855923	0.622601	-2.51725
10555	AGPAT2	-0.994147	5.24805	-2.88274	0.00856199	0.622601	-2.54939
81545	FBXO38	-0.584669	5.73527	-2.88166	0.00857411	0.622601	-2.5746
11070	TMEM115	-0.770862	4.64912	-2.88155	0.00857636	0.622601	-2.52649
57605	PITPNM2	-1.78156	3.2575	-2.88146	0.00861315	0.622601	-2.47967
84100	ARL6	0.879091	2.67121	2.87938	0.00861931	0.622601	-2.48334
8754	ADAM9	-0.905845	7.83894	-2.88057	0.00862855	0.622601	-2.6607
3071	NCKAP1L	1.28275	-3.68511	2.87397	0.00872714	0.627693	-2.49814
100500890	MIR3611	1.47818	-4.12303	2.87428	0.00875485	0.627693	-2.49426
9873	FCHSD2	1.23104	6.1133	2.87331	0.00877587	0.627693	-2.60794
3882	KRT32	-4.16846	-2.12379	-2.86616	0.00892098	0.636193	-2.57874
693178	MIR593	1.29466	-4.18907	2.86356	0.00894658	0.636193	-2.51304
54857	GDPD2	1.77369	-3.82816	2.85914	0.00906567	0.642798	-2.52006
80772	CPTP	-1.08355	3.57221	-2.85543	0.00910674	0.643849	-2.53263
5832	ALDH18A1	0.586268	7.31124	2.85073	0.00920545	0.648958	-2.70201
170394	PWWP2B	-1.04144	3.37026	-2.84387	0.00935151	0.655466	-2.54774
283219	KCTD21	-0.896079	3.83004	-2.84211	0.00938921	0.655466	-2.56682
677796	SNORA5C	1.96916	-3.54378	2.84371	0.00939166	0.655466	-2.55669
10198	MPHOSPH9	0.873616	5.82299	2.84093	0.00941474	0.655466	-2.65615
23309	SIN3B	-0.882949	5.59013	-2.84016	0.00943135	0.655466	-2.65192
3625	INHBB	-1.95477	3.48915	-2.83793	0.00951662	0.657868	-2.56436
54439	RBM27	0.513516	7.1863	2.83609	0.00951955	0.657868	-2.7274
1588	CYP19A1	-2.71461	-2.68501	-2.83614	0.00955575	0.658173	-2.61083
157567	ANKRD46	-0.684592	4.39825	-2.83298	0.00958768	0.658173	-2.60473
55751	TMEM184C	-0.522009	6.02457	-2.82801	0.00969726	0.658173	-2.69465
117	ADCYAP1R1	1.40395	-4.16884	2.82679	0.00975261	0.658173	-2.58207
79745	CLIP4	-2.00872	4.51234	-2.8264	0.00977068	0.658173	-2.59578
440	ASNS	-1.95868	7.01106	-2.82608	0.00977781	0.658173	-2.74043
1955	MEGF9	-1.23021	6.27683	-2.82572	0.00978604	0.658173	-2.71167
140890	SREK1	0.449811	6.87414	2.82382	0.00979072	0.658173	-2.73965
647309	GMNC	-1.87591	-3.42493	-2.82332	0.00983964	0.658173	-2.60428
10718	NRG3	1.22266	-2.6771	2.82036	0.00986842	0.658173	-2.64418
643236	TMEM72	-2.07249	-3.85887	-2.82098	0.00989242	0.658173	-2.59083
440423	SUZ12P1	1.03892	2.7177	2.81916	0.00989548	0.658173	-2.59113
100133036	FAM95B1	1.14263	-4.21978	2.81898	0.00989956	0.658173	-2.59779
100885782	MYO16-AS1	1.14263	-4.21978	2.81898	0.00989956	0.658173	-2.59779
1010	CDH12	1.29851	-3.8942	2.81345	0.0100254	0.661047	-2.60081
7181	NR2C1	0.881048	4.89384	2.81325	0.0100301	0.661047	-2.66957
101928002	LOC101928002	-2.16238	-3.47384	-2.8148	0.0100327	0.661047	-2.61404
692206	SNORD90	1.43345	-4.15374	2.81322	0.0100679	0.661047	-2.60978
63027	SLC22A23	-1.86072	2.93821	-2.81199	0.0100973	0.661047	-2.61334
55226	NAT10	0.741757	6.79738	2.80771	0.0101577	0.661047	-2.76909
22890	ZBTB1	-0.475423	6.4424	-2.80677	0.0101796	0.661047	-2.75508
6117	RPA1	0.509208	7.28873	2.80618	0.0101932	0.661047	-2.79188
57419	SLC24A3	1.35085	0.431917	2.80765	0.0101978	0.661047	-2.63675
9651	PLCH2	1.22793	-4.0877	2.80391	0.0102462	0.661047	-2.62122
79024	SMIM2	-1.16541	-3.99955	-2.80359	0.0102536	0.661047	-2.61891
7737	RNF113A	0.865099	4.49545	2.80306	0.0102661	0.661047	-2.67014
54882	ANKHD1	0.644401	3.58362	2.79312	0.0105015	0.669483	-2.64887
60495	HPSE2	1.56647	-4.13163	2.79203	0.0105668	0.669483	-2.64527
2774	GNAL	-2.60749	-0.627427	-2.79026	0.0106094	0.669483	-2.77917
93035	PKHD1L1	2.3604	-3.34979	2.7895	0.0106279	0.669483	-2.66226
148756	OVAAL	2.58483	-3.40023	2.78756	0.0106747	0.669483	-2.66674
117584	RFFL	1.10825	2.19366	2.78407	0.0107202	0.669483	-2.66323
84699	CREB3L3	-1.56997	-3.34468	-2.78344	0.0107354	0.669483	-2.67719
7709	ZBTB17	-0.710975	3.73435	-2.78322	0.0107409	0.669483	-2.67551
55329	MNS1	1.244	2.58777	2.78095	0.0107965	0.669483	-2.66148
339344	MYPOP	1.13892	2.54398	2.77895	0.0108456	0.669483	-2.66508
11278	KLF12	-1.08209	5.14596	-2.77907	0.010876	0.669483	-2.74452
10606	PAICS	0.773807	8.72181	2.77629	0.0109364	0.669483	-2.91439
53820	RIPPLY3	2.14534	-0.118737	2.77636	0.0109498	0.669483	-2.70428
51527	GSKIP	-0.515906	5.4851	-2.77332	0.0109856	0.669483	-2.77947
55168	MRPS18A	-0.790453	4.32084	-2.77186	0.011022	0.669483	-2.72384
85476	GFM1	0.74653	6.28814	2.77082	0.0110481	0.669483	-2.82108
122060	SLAIN1	1.04857	3.17528	2.77075	0.0110497	0.669483	-2.68085
100507308	TARID	1.56404	-3.47846	2.77019	0.0110683	0.669483	-2.69434
5499	PPP1CA	-0.380351	7.06066	-2.76927	0.011087	0.669483	-2.85749
339	APOBEC1	1.22039	-4.21978	2.76879	0.0111063	0.669483	-2.69169
101928994	LOC101928994	2.0581	-3.14473	2.76995	0.0111104	0.669483	-2.704
5557	PRIM1	0.907783	4.51771	2.7671	0.0111418	0.669483	-2.74222
728655	HULC	1.75456	-3.8942	2.76687	0.0111883	0.669483	-2.6875
79672	FN3KRP	-0.648931	4.69681	-2.76103	0.0112966	0.669483	-2.76541
353088	ZNF429	-0.939694	3.68335	-2.75852	0.0113611	0.669483	-2.7084
387263	C6orf120	-1.26513	5.56748	-2.75931	0.0113817	0.669483	-2.80626
10380	BPNT1	0.918858	5.70501	2.75729	0.0114058	0.669483	-2.81899
5163	PDK1	1.24585	5.86342	2.7556	0.0114778	0.669483	-2.82527
100533496	TVP23C-CDRT4	-2.2134	-2.95355	-2.7544	0.011509	0.669483	-2.74983
166824	RASSF6	-1.9689	-0.785438	-2.7523	0.0115299	0.669483	-2.81175
284930	LOC284930	2.14484	-1.75227	2.75357	0.0115307	0.669483	-2.74528
6660	SOX5	-2.3013	-3.06604	-2.7528	0.0115507	0.669483	-2.74087
100507472	LOC100507472	1.39008	-3.15637	2.74861	0.0116194	0.669483	-2.75001
10607	TBL3	-0.527452	4.19331	-2.74804	0.0116342	0.669483	-2.76488
1465	CSRP1	-1.39497	7.32721	-2.7473	0.0116953	0.669483	-2.91394
79963	ABCA11P	-0.866703	2.69989	-2.74556	0.0117	0.669483	-2.72292
101927275	NDUFV2-AS1	-1.89044	-1.47212	-2.74302	0.0117675	0.669483	-2.88192
51421	AMOTL2	-1.69084	6.85277	-2.74098	0.0118638	0.669483	-2.8995
168002	DACT2	-1.66969	-3.07999	-2.73929	0.0118769	0.669483	-2.75911
317762	CCDC85C	0.71455	6.07652	2.73825	0.0118952	0.669483	-2.87734
80018	NAA25	-0.640373	6.81083	-2.73679	0.0119345	0.669483	-2.91169
57142	RTN4	-1.13753	8.6555	-2.73468	0.0120339	0.669483	-2.99583
599	BCL2L2	1.18222	4.86703	2.73342	0.0120683	0.669483	-2.82958
9862	MED24	0.713422	5.16405	2.73097	0.0120929	0.669483	-2.84777
125336	LOXHD1	1.00796	-4.21978	2.72869	0.0121553	0.669483	-2.76836
84910	TMEM87B	-1.19813	6.2066	-2.73022	0.0121558	0.669483	-2.8991
57761	TRIB3	-2.4945	5.10856	-2.72719	0.0122393	0.669483	-2.84855
55083	KIF26B	1.99065	-3.5484	2.72667	0.0122535	0.669483	-2.76073
162962	ZNF836	-0.863497	3.32785	-2.72171	0.0123487	0.669483	-2.77102
79656	BEND5	2.81676	-1.53167	2.723	0.0123554	0.669483	-2.76886
55632	G2E3	0.670878	6.37251	2.71734	0.0124711	0.669483	-2.932
23657	SLC7A11	-3.12027	6.18177	-2.7178	0.0125012	0.669483	-2.84775
286006	LSMEM1	1.41522	0.0638001	2.71514	0.0125332	0.669483	-2.88716
51167	CYB5R4	-0.490635	5.14091	-2.70828	0.0127288	0.669483	-2.89193
9306	SOCS6	-0.950926	5.4246	-2.70895	0.0127328	0.669483	-2.90445
84458	LCOR	-0.720319	6.39086	-2.70807	0.0127347	0.669483	-2.95081
55030	FBXO34	-0.450915	5.76048	-2.70724	0.0127588	0.669483	-2.92317
54093	SETD4	-0.789506	3.28121	-2.70708	0.0127632	0.669483	-2.80043
84957	RELT	1.34276	3.40616	2.70555	0.0128437	0.669483	-2.80881
7088	TLE1	-0.522407	6.7986	-2.70399	0.0128526	0.669483	-2.97706
632	BGLAP	-1.44853	-3.85887	-2.70259	0.0129235	0.669483	-2.80133
57555	NLGN2	0.609678	4.96425	2.70106	0.0129376	0.669483	-2.89075
27153	ZNF777	0.555039	4.54696	2.70069	0.0129484	0.669483	-2.87365
5372	PMM1	-0.954999	3.59882	-2.70019	0.012963	0.669483	-2.82085
51066	SSUH2	-3.07648	-2.44648	-2.70117	0.0129782	0.669483	-2.85824
7248	TSC1	-0.84004	5.76312	-2.69841	0.0130151	0.669483	-2.94147
10773	ZBTB6	-0.701119	5.46053	-2.69808	0.0130246	0.669483	-2.92579
143	PARP4	-0.835494	7.87453	-2.69717	0.0130914	0.669483	-3.03863
9260	PDLIM7	-1.42287	5.22874	-2.68721	0.0133921	0.669483	-2.93433
8507	ENC1	-1.96375	8.06483	-2.68321	0.0135128	0.669483	-3.06581
5304	PIP	1.4126	-3.91285	2.68265	0.0135138	0.669483	-2.83718
4879	NPPB	2.69545	-3.38374	2.68284	0.0135241	0.669483	-2.84342
64981	MRPL34	0.896332	4.44523	2.68006	0.0135636	0.669483	-2.90559
8945	BTRC	-0.909917	5.39794	-2.67884	0.0136147	0.669483	-2.96232
3221	HOXC4	2.26171	-2.06222	2.67936	0.0136301	0.669483	-2.91851
253714	MMS22L	0.766286	5.21451	2.67477	0.0137259	0.669483	-2.96027
8237	USP11	-0.646638	6.28351	-2.6743	0.0137404	0.669483	-3.01175
23036	ZNF292	-0.855369	7.08817	-2.67421	0.0137776	0.669483	-3.04803
64518	TEKT3	-2.21091	-2.81447	-2.67403	0.0137941	0.669483	-2.88536
79899	PRR5L	-1.56561	1.16796	-2.67139	0.0138306	0.669483	-2.89818
284581	LOC284581	1.7746	0.029776	2.67041	0.0139035	0.669483	-2.86706
9992	KCNE2	-1.6099	-3.83864	-2.66815	0.0139769	0.669483	-2.86304
57586	SYT13	1.75079	-1.7162	2.66685	0.0139826	0.669483	-2.89911
102724386	LINC01393	1.3502	-4.02628	2.66271	0.0141306	0.669483	-2.87628
5468	PPARG	-0.897791	3.98982	-2.66105	0.0141552	0.669483	-2.89763
79990	PLEKHH3	-1.4817	3.04678	-2.66146	0.0141868	0.669483	-2.87595
29090	TIMM21	0.68091	4.66951	2.65884	0.0142253	0.669483	-2.9624
497048	KU-MEL-3	-1.45662	-3.99095	-2.65532	0.0143822	0.669483	-2.88798
162966	ZNF600	-0.784398	4.24604	-2.65338	0.0144006	0.669483	-2.94511
5130	PCYT1A	-0.555253	5.51052	-2.65213	0.0144408	0.669483	-3.01955
85449	KIAA1755	2.87712	-3.38568	2.65356	0.0144411	0.669483	-2.89162
2274	FHL2	-1.4291	5.05199	-2.65346	0.0144441	0.669483	-2.97564
6016	RIT1	-0.770181	6.18108	-2.65104	0.014476	0.669483	-3.05158
55065	SLC52A1	2.08012	-3.04394	2.65156	0.0145058	0.669483	-2.9078
56936	CCDC177	-1.09613	-3.96024	-2.64986	0.0145145	0.669483	-2.89564
165324	UBXN2A	-0.467691	5.55427	-2.64911	0.0145386	0.669483	-3.02812
64925	CCDC71	-0.811337	3.17784	-2.64874	0.0145507	0.669483	-2.90354
104	ADARB1	-0.694859	4.64486	-2.64745	0.0145927	0.669483	-2.9816
140809	SRXN1	-1.2602	6.93015	-2.64863	0.014601	0.669483	-3.08354
11169	WDHD1	0.835885	5.94146	2.64708	0.0146131	0.669483	-3.04831
250	ALPP	-1.49995	-2.56762	-2.64411	0.0147024	0.669483	-2.93731
80824	DUSP16	-1.73777	6.70734	-2.64506	0.0147179	0.669483	-3.08207
140707	BRI3BP	1.00275	4.00018	2.64322	0.0147317	0.669483	-2.94942
10221	TRIB1	-1.74649	5.20539	-2.64272	0.014795	0.669483	-3.0178
27346	TMEM97	1.18185	5.62519	2.64181	0.0148252	0.669483	-3.04653
6472	SHMT2	-0.525136	6.73452	-2.63864	0.0148833	0.669483	-3.10315
6249	CLIP1	-1.21236	7.43424	-2.63851	0.0149347	0.669483	-3.13572
101928266	LOC101928266	-1.19818	-4.06162	-2.63671	0.0149476	0.669483	-2.92297
79947	DHDDS	-0.430655	4.91313	-2.63571	0.014981	0.669483	-3.01383
4066	LYL1	-1.04439	-1.62919	-2.63456	0.0150196	0.669483	-2.91818
29986	SLC39A2	1.24429	-2.98431	2.63397	0.0150396	0.669483	-2.94186
11063	SOX30	-2.88409	-3.13206	-2.63261	0.0151325	0.669483	-2.93803
64753	CCDC136	0.877431	0.879185	2.63114	0.0151349	0.669483	-2.96719
23341	DNAJC16	-0.547462	5.43157	-2.63005	0.0151718	0.669483	-3.0576
152519	NIPAL1	-1.13273	3.83802	-2.63021	0.0151781	0.669483	-2.9568
3236	HOXD10	1.59777	-3.87751	2.63024	0.0152129	0.669483	-2.93088
55679	LIMS2	-2.75221	0.631201	-2.62953	0.0152369	0.669483	-2.98324
132851	SPATA4	2.04876	-3.72679	2.62742	0.0153089	0.669483	-2.93195
306	ANXA3	-1.30146	6.96966	-2.62612	0.015353	0.669483	-3.13728
2037	EPB41L2	0.884424	7.02833	2.62308	0.0154574	0.669483	-3.14519
137492	VPS37A	0.546177	6.18737	2.62131	0.0154706	0.669483	-3.11262
81698	LINC00597	1.99862	-3.81256	2.61902	0.0155977	0.669483	-2.94838
729171	ANKRD20A8P	2.41422	-3.43745	2.61843	0.0156182	0.669483	-2.94974
11069	RAPGEF4	-2.32774	-0.564164	-2.61704	0.0156667	0.669483	-2.99812
159090	FAM122B	0.852834	5.71466	2.61505	0.0156992	0.669483	-3.10184
2019	EN1	1.37742	-4.00606	2.6153	0.0157216	0.669483	-2.96278
151188	ARL6IP6	-0.728262	4.85173	-2.61262	0.0157732	0.669483	-3.06028
1816	DRD5	-2.01073	-3.93814	-2.61287	0.0158129	0.669483	-2.95964
50615	IL21R	-1.8956	-3.52065	-2.61281	0.015815	0.669483	-2.95741
23630	KCNE5	-2.3007	-3.04415	-2.61091	0.0158818	0.669483	-2.9692
284422	SMIM24	2.20655	-3.41395	2.60635	0.0160435	0.669483	-2.97002
164127	CCDC185	-1.00845	-2.96427	-2.60119	0.0161796	0.669483	-2.99034
203228	C9orf72	1.25451	3.98283	2.59695	0.0163819	0.669483	-3.03104
55734	ZFP64	-1.06997	4.53542	-2.59534	0.0164318	0.669483	-3.07191
22841	RAB11FIP2	-0.903815	4.90669	-2.59237	0.0164997	0.669483	-3.08941
170685	NUDT10	2.40185	-3.08049	2.5928	0.0165335	0.669483	-2.99451
146556	C16orf89	1.51901	-4.02628	2.591	0.0165998	0.669483	-3.00471
51126	NAA20	-0.517766	6.89854	-2.58654	0.0167147	0.669483	-3.21277
145483	FAM161B	-0.96929	3.23493	-2.58649	0.0167166	0.669483	-3.01573
284439	SLC25A42	-1.91422	2.22331	-2.58701	0.0167473	0.669483	-3.00074
4360	MRC1	1.96081	-3.24703	2.58661	0.0167622	0.669483	-3.00636
10483	SEC23B	0.448766	6.92422	2.58403	0.0168079	0.669483	-3.21898
101154753	PANDAR	1.07766	-4.21978	2.58233	0.0168715	0.669483	-3.03647
148523	CIART	2.0415	1.84058	2.58328	0.0168862	0.669483	-3.02581
100874094	ZNF197-AS1	1.73206	-3.81147	2.57983	0.0170158	0.669483	-3.01444
10047	CST8	1.50965	-4.02628	2.57977	0.0170179	0.669483	-3.02455
92196	DAPL1	1.29434	-3.8635	2.57824	0.0170371	0.669483	-3.01865
140893	RBBP8NL	1.09986	-0.984073	2.57697	0.0170733	0.669483	-3.02769
25977	NECAP1	0.654438	5.41479	2.56918	0.0173704	0.669483	-3.17414
205860	TRIML2	-3.70848	-1.60698	-2.56992	0.0173928	0.669483	-3.06921
9361	LONP1	0.46931	6.49596	2.5684	0.0174006	0.669483	-3.22797
2909	ARHGAP35	-0.864194	7.94252	-2.5697	0.0174013	0.669483	-3.2939
9051	PSTPIP1	-1.28861	-4.02628	-2.56656	0.0174939	0.669483	-3.04304
140456	ASB11	1.22818	-4.18907	2.56508	0.0175632	0.669483	-3.06539
23187	PHLDB1	1.18015	4.19621	2.56513	0.0175673	0.669483	-3.08317
94134	ARHGAP12	-0.984986	6.53274	-2.56512	0.0175786	0.669483	-3.23779
5471	PPAT	0.732736	6.37526	2.56369	0.0175828	0.669483	-3.23291
84623	KIRREL3	-1.70992	-3.74791	-2.56333	0.0176482	0.669483	-3.04021
101927547	ANKRD44-IT1	1.47963	-3.88958	2.5617	0.0177118	0.669483	-3.05401
347454	SOWAHD	2.41147	-2.15754	2.55944	0.0178001	0.669483	-3.07174
23065	EMC1	-0.376063	7.00609	-2.55752	0.0178244	0.669483	-3.27206
692057	SNORD12	1.63248	-2.04665	2.5564	0.0178687	0.669483	-3.1244
6905	TBCE	-0.596124	5.32552	-2.55539	0.0179087	0.669483	-3.19563
25833	POU2F3	2.03384	-0.61089	2.55547	0.0179568	0.669483	-3.05767
10050	SLC17A4	1.09059	-4.21978	2.55311	0.0180028	0.669483	-3.08928
100616178	MIR4641	1.08789	-4.21978	2.55233	0.0180337	0.669483	-3.0909
80217	CFAP43	-2.00835	-1.07934	-2.54967	0.0181438	0.669483	-3.1603
29087	THYN1	0.896123	3.96132	2.54943	0.018146	0.669483	-3.11402
643664	SLC35G6	1.21205	-4.18907	2.55001	0.0181559	0.669483	-3.09216
79147	FKRP	-0.811447	3.08711	-2.54622	0.018275	0.669483	-3.08052
130535	KCTD18	-0.834727	4.24489	-2.54465	0.0183381	0.669483	-3.14553
85457	CIPC	1.06735	5.25953	2.54513	0.0183712	0.669483	-3.20776
440097	DBX2	1.08198	-4.21978	2.54328	0.018397	0.669483	-3.10714
101928841	LOC101928841	-2.08424	1.52788	-2.54238	0.0184825	0.669483	-3.08522
54658	UGT1A1	-1.01692	-3.94002	-2.54108	0.0184831	0.669483	-3.08569
147	ADRA1B	-2.61199	-0.395107	-2.54174	0.0185088	0.669483	-3.09029
100652740	PYCARD-AS1	2.17172	-2.31802	2.54135	0.0185246	0.669483	-3.1224
79660	PPP1R3B	-0.797356	5.76044	-2.53866	0.0185821	0.669483	-3.2462
643719	SCGB1B2P	2.30507	-3.04177	2.53903	0.0186194	0.669483	-3.08909
9774	BCLAF1	-0.449906	7.89886	-2.53678	0.0186592	0.669483	-3.35455
64770	CCDC14	0.833042	5.76327	2.53662	0.0186817	0.669483	-3.25336
140831	ZSWIM3	-1.04071	2.01174	-2.53505	0.0187308	0.669483	-3.08639
8218	CLTCL1	0.795894	2.95444	2.53483	0.0187395	0.669483	-3.09455
283080	C10orf126	-1.28662	-4.0721	-2.53537	0.018754	0.669483	-3.10475
26097	CHTOP	-0.765748	6.49686	-2.53399	0.0187836	0.669483	-3.29537
8266	UBL4A	-0.66889	5.35338	-2.5332	0.0188072	0.669483	-3.23881
285755	PPIL6	-1.32414	0.633712	-2.53205	0.0188546	0.669483	-3.12825
11160	ERLIN2	-0.582902	6.54682	-2.53148	0.0188786	0.669483	-3.30276
374907	B3GNT8	-2.59855	-1.00318	-2.53203	0.0189086	0.669483	-3.14817
55578	SUPT20H	0.360952	6.22676	2.52898	0.0189827	0.669483	-3.29087
254158	CXorf58	1.93507	-3.59934	2.52986	0.0189991	0.669483	-3.09722
10456	HAX1	-0.38712	6.18087	-2.52822	0.0190143	0.669483	-3.2909
9297	SNORD29	2.25439	-0.569971	2.52248	0.0193087	0.669483	-3.18842
114798	SLITRK1	-1.42511	-2.86576	-2.51977	0.0193713	0.669483	-3.11721
203190	LGI3	1.59945	-3.61098	2.52017	0.0194077	0.669483	-3.112
8517	IKBKG	-1.37134	1.66521	-2.51814	0.0194406	0.669483	-3.11822
6737	TRIM21	-0.799864	3.87799	-2.51586	0.0195382	0.669483	-3.1788
51422	PRKAG2	-1.00512	5.4797	-2.517	0.0195432	0.669483	-3.26355
23753	SDF2L1	1.26356	2.58	2.51456	0.0195957	0.669483	-3.12356
4883	NPR3	-2.08369	2.79174	-2.51449	0.0196511	0.669483	-3.12124
1741	DLG3	-1.6146	5.82704	-2.51299	0.0197158	0.669483	-3.27167
4337	MOCS1	1.18873	2.70752	2.51119	0.0197396	0.669483	-3.12967
84456	L3MBTL3	1.62747	3.1355	2.51214	0.0197527	0.669483	-3.14174
3777	KCNK3	2.20362	-2.94956	2.51105	0.0198	0.669483	-3.13289
51112	TRAPPC12	-0.595766	2.63003	-2.50823	0.0198684	0.669483	-3.13545
23635	SSBP2	-1.40642	3.78276	-2.50723	0.0199662	0.669483	-3.17655
79184	BRCC3	-0.577438	5.63941	-2.5056	0.0199835	0.669483	-3.30546
79937	CNTNAP3	-2.48668	-1.05081	-2.50627	0.0200082	0.669483	-3.17565
9399	STOML1	-1.23004	1.30553	-2.50407	0.0200504	0.669483	-3.14797
84902	CEP89	-0.771701	5.04097	-2.50321	0.0200885	0.669483	-3.27634
10775	POP4	-0.490242	5.18889	-2.50268	0.0201118	0.669483	-3.28708
91353	IGLL3P	-2.35674	-3.68216	-2.50351	0.0201297	0.669483	-3.14094
7053	TGM3	-1.27727	-3.85541	-2.50251	0.020132	0.669483	-3.14689
160760	PPTC7	0.845269	6.04712	2.50185	0.0201835	0.669483	-3.3363
63914	LINC01590	-2.10507	-2.14028	-2.50058	0.0202543	0.669483	-3.20012
54838	WBP1L	-0.523705	5.82328	-2.49897	0.0202761	0.669483	-3.32886
84622	ZNF594	-0.911001	3.11082	-2.49748	0.0203422	0.669483	-3.16792
100132169	WASIR2	2.16354	-3.27301	2.49731	0.0204046	0.669483	-3.15146
60468	BACH2	-2.64122	0.135354	-2.49644	0.0204435	0.669483	-3.20276
100499183	BAALC-AS1	-1.61755	-2.5122	-2.49404	0.0204961	0.669483	-3.17902
9985	REC8	-1.67915	0.209439	-2.49306	0.0205402	0.669483	-3.19718
9121	SLC16A5	-2.19753	0.188845	-2.49419	0.0205444	0.669483	-3.15701
728978	UNC5B-AS1	1.81968	-2.13588	2.49335	0.0205822	0.669483	-3.1639
100287559	ADPGK-AS1	-1.45228	-3.72679	-2.49323	0.0205859	0.669483	-3.16266
7265	TTC1	-0.756201	6.1044	-2.48709	0.0208122	0.669483	-3.36538
861	RUNX1	-2.53142	6.13733	-2.48802	0.0208234	0.669483	-3.35895
201176	ARHGAP27	-1.64854	-0.83082	-2.48637	0.0208432	0.669483	-3.25215
5639	PRRG2	1.28476	0.126734	2.48559	0.0208787	0.669483	-3.21176
164237	WFDC13	1.36998	-3.8786	2.48638	0.0208888	0.669483	-3.17895
100302128	MIR1302-3	1.18723	-4.21978	2.48232	0.0210701	0.669483	-3.21683
379	ARL4D	1.87053	1.08627	2.48116	0.0211374	0.669483	-3.18501
151525	WDSUB1	-0.957205	3.57471	-2.47941	0.0211628	0.669483	-3.22252
8879	SGPL1	-0.637252	7.07667	-2.47858	0.0212013	0.669483	-3.42677
147339	C18orf25	0.449257	6.58122	2.47855	0.0212023	0.669483	-3.40603
23081	KDM4C	1.30578	4.97761	2.47903	0.021236	0.669483	-3.30906
80350	LPAL2	1.27814	-2.12368	2.47769	0.0212423	0.669483	-3.18765
53834	FGFRL1	-1.60465	5.09539	-2.47855	0.0212583	0.669483	-3.32184
131450	CD200R1	-2.37247	-2.87545	-2.47106	0.0216084	0.669483	-3.20256
65056	GPBP1	-0.510456	7.76749	-2.46867	0.0216649	0.669483	-3.48049
6468	FBXW4	-0.707859	4.15161	-2.46314	0.0219278	0.669483	-3.28898
89910	UBE3B	-0.716118	5.84874	-2.46276	0.0219455	0.669483	-3.39845
29844	TFPT	-1.2676	-3.88958	-2.46156	0.0220337	0.669483	-3.22356
167691	LCA5	-1.49969	2.05131	-2.46051	0.0220869	0.669483	-3.20864
10322	SMYD5	-0.593033	4.6789	-2.45851	0.0221497	0.669483	-3.33302
54931	TRMT10C	-0.542909	5.92291	-2.45623	0.0222601	0.669483	-3.41263
7693	ZNF134	-0.58501	4.95232	-2.4552	0.0223098	0.669483	-3.36189
4810	NHS	-1.27073	5.73154	-2.456	0.0223283	0.669483	-3.40415
653691	TCAF2P1	1.85747	-3.50101	2.45599	0.0223289	0.669483	-3.21706
83881	MIXL1	1.36282	-4.15374	2.45495	0.0223792	0.669483	-3.25678
7975	MAFK	-1.06695	5.44347	-2.4527	0.0224892	0.669483	-3.39562
56243	KIAA1217	-1.2666	6.32218	-2.45195	0.0225259	0.669483	-3.43714
25980	AAR2	-0.503161	5.10288	-2.45052	0.0225386	0.669483	-3.37274
51315	KRCC1	-1.33141	4.4129	-2.45126	0.0225597	0.669483	-3.30948
10645	CAMKK2	-1.16745	6.06379	-2.45087	0.0225789	0.669483	-3.43202
100128006	LOC100128006	-0.72517	-4.12303	-2.44952	0.0225876	0.669483	-3.25991
6913	TBX15	-2.33293	-0.691478	-2.45001	0.0226208	0.669483	-3.27962
101927055	LOC101927055	1.5047	-3.95866	2.44661	0.0227885	0.669483	-3.24955
645676	ASH1L-AS1	1.08947	0.276288	2.4453	0.0227959	0.669483	-3.26954
6015	RING1	-1.85603	-3.49284	-2.44611	0.0228134	0.669483	-3.23447
5599	MAPK8	0.727483	5.69301	2.44336	0.0228921	0.669483	-3.42508
100652846	CACNA1C-AS1	-0.8237	-4.1028	-2.44304	0.022908	0.669483	-3.26853
1311	COMP	-1.71974	-3.97535	-2.44375	0.0229301	0.669483	-3.25916
442524	DPY19L2P3	1.8396	-1.14963	2.44154	0.0229866	0.669483	-3.29542
84254	CAMKK1	-1.2816	1.88766	-2.44095	0.0230124	0.669483	-3.23946
23216	TBC1D1	0.569127	5.90303	2.4391	0.0231048	0.669483	-3.44117
3838	KPNA2	0.657707	9.05152	2.43951	0.0231166	0.669483	-3.59743
400612	PRR29-AS1	1.6087	-4.11791	2.43966	0.0231346	0.669483	-3.28101
196883	ADCY4	1.69739	-3.47724	2.43877	0.0231796	0.669483	-3.24524
345274	SLC10A6	-1.48552	-3.82816	-2.43728	0.0232545	0.669483	-3.26291
26507	CNNM1	2.04298	0.311951	2.43709	0.0232641	0.669483	-3.2468
2677	GGCX	-0.783079	6.01776	-2.43465	0.0233469	0.669483	-3.45887
219578	ZNF804B	-1.87297	-3.47586	-2.4353	0.0233542	0.669483	-3.25053
54583	EGLN1	0.833365	7.18616	2.43512	0.0233634	0.669483	-3.51529
29761	USP25	-0.73554	6.4304	-2.43251	0.023448	0.669483	-3.48485
11137	PWP1	-0.412617	6.58868	-2.43169	0.0234791	0.669483	-3.49374
22905	EPN2	-0.630232	5.75066	-2.43075	0.0235272	0.669483	-3.45164
10390	CEPT1	0.822319	5.48871	2.43044	0.0235608	0.669483	-3.43654
10301	DLEU1	0.970644	3.45261	2.42967	0.0235825	0.669483	-3.30148
692053	SNORD9	1.67487	-3.5484	2.43054	0.0235967	0.669483	-3.26158
100170229	SRRM5	1.93925	-1.59499	2.42787	0.0237115	0.669483	-3.30151
29123	ANKRD11	-0.536298	7.87738	-2.42579	0.0237814	0.669483	-3.56714
89958	SAPCD2	-0.772137	5.13126	-2.42548	0.0237974	0.669483	-3.4107
693228	MIR643	-1.38949	-3.36588	-2.42484	0.0238465	0.669483	-3.26615
2946	GSTM2	-1.01523	-1.14687	-2.42382	0.0238833	0.669483	-3.27222
10144	FAM13A	-1.75078	3.91267	-2.42431	0.0239166	0.669483	-3.31799
5780	PTPN9	-0.502126	5.50939	-2.42295	0.0239284	0.669483	-3.45228
23294	ANKS1A	-0.870979	5.82711	-2.42216	0.0240208	0.669483	-3.47312
3939	LDHA	0.774278	11.5275	2.42112	0.0240825	0.669483	-3.75173
128346	C1orf162	-1.67844	-2.29333	-2.41962	0.0241012	0.669483	-3.30686
116285	ACSM1	1.54534	-2.97429	2.41965	0.0241101	0.669483	-3.27941
2650	GCNT1	-1.49353	5.00745	-2.42054	0.0241127	0.669483	-3.4168
79768	KATNBL1	-0.709087	4.97791	-2.41771	0.024201	0.669483	-3.43119
100131320	RAB6C-AS1	2.23616	-3.10427	2.41777	0.0242571	0.669483	-3.27868
26810	SNORD41	1.37804	-4.05699	2.41512	0.0243967	0.669483	-3.31843
406984	MIR200B	-1.23076	-3.92491	-2.41313	0.0244749	0.669483	-3.30903
388685	LINC01138	1.22036	2.37672	2.41114	0.0245476	0.669483	-3.28929
4284	MIP	-1.58943	-3.50454	-2.41136	0.0245956	0.669483	-3.29008
102465478	MIR6797	1.62326	-3.79746	2.41007	0.0246643	0.669483	-3.30962
101928290	PLBD1-AS1	2.2565	-2.08494	2.40956	0.0246911	0.669483	-3.33261
353116	RILPL1	-0.937751	3.52249	-2.4055	0.0248488	0.669483	-3.35062
1375	CPT1B	-1.59176	-2.07828	-2.40435	0.0249106	0.669483	-3.33733
677819	SNORA37	1.37925	-3.87398	2.40502	0.0249345	0.669483	-3.3228
23099	ZBTB43	-0.584182	5.94851	-2.40267	0.0250008	0.669483	-3.51609
407835	LOC407835	-0.785037	2.62908	-2.40228	0.0250221	0.669483	-3.31287
324	APC	-0.595627	6.49931	-2.40211	0.0250309	0.669483	-3.54521
4799	NFX1	-0.479254	6.27676	-2.40199	0.0250378	0.669483	-3.53457
8632	DNAH17	-3.78427	-1.17398	-2.40094	0.0251546	0.669483	-3.34431
100268168	LOC100268168	-2.14659	-0.149227	-2.39996	0.0252078	0.669483	-3.3444
1796	DOK1	-1.58918	1.40522	-2.39763	0.0253066	0.669483	-3.31154
102465454	MIR6758	-1.59721	-2.29352	-2.39493	0.0254219	0.669483	-3.34144
2914	GRM4	1.8465	-1.67767	2.39601	0.0254232	0.669483	-3.31305
677832	SNORA53	2.43309	-2.60775	2.39482	0.0254884	0.669483	-3.32575
3263	HPX	1.79761	-2.69026	2.39392	0.0255292	0.669483	-3.32536
100996541	FAM157C	1.41755	-3.58771	2.39166	0.0256419	0.669483	-3.32213
642587	MIR205HG	1.03507	-2.69407	2.3909	0.0256433	0.669483	-3.32297
8626	TP63	-1.84219	0.18033	-2.39002	0.0257528	0.669483	-3.32897
55729	ATF7IP	-1.01756	7.24392	-2.38941	0.025787	0.669483	-3.60623
83893	SPATA16	1.39152	-3.98583	2.38609	0.0259714	0.669483	-3.35501
101927708	LOC101927708	1.33927	-3.81147	2.38588	0.0259717	0.669483	-3.34418
497258	BDNF-AS	-1.74943	-0.532214	-2.38316	0.0260742	0.669483	-3.38368
55190	NUDT11	1.59028	-1.44849	2.37925	0.0263561	0.669483	-3.34546
55762	ZNF701	-0.610434	4.58388	-2.37771	0.0263821	0.669483	-3.4742
57026	PDXP	1.62461	4.11492	2.37806	0.0264233	0.669483	-3.43569
93408	MYL10	1.29462	-4.21978	2.37684	0.0264927	0.669483	-3.40191
51014	TMED7	0.701544	7.76525	2.37553	0.0265417	0.669483	-3.65752
3797	KIF3C	-0.606891	5.14773	-2.37344	0.0266248	0.669483	-3.51036
3240	HP	1.38979	-4.18907	2.3739	0.0266602	0.669483	-3.40242
107	ADCY1	1.25391	1.5486	2.3729	0.0267174	0.669483	-3.46899
7014	TERF2	-0.74767	5.01222	-2.36911	0.0268739	0.669483	-3.52267
387032	ZKSCAN4	-0.528955	3.31662	-2.36844	0.0269124	0.669483	-3.40372
732	C8B	0.778088	-4.28582	2.36837	0.0269163	0.669483	-3.42085
56934	CA10	0.778088	-4.28582	2.36837	0.0269163	0.669483	-3.42085
112744	IL17F	0.778088	-4.28582	2.36837	0.0269163	0.669483	-3.42085
100996490	LINC01206	0.778088	-4.28582	2.36837	0.0269163	0.669483	-3.42085
101927954	LOC101927954	0.778088	-4.28582	2.36837	0.0269163	0.669483	-3.42085
100506428	CBR3-AS1	-1.92399	0.00869892	-2.36809	0.0269846	0.669483	-3.38005
196383	RILPL2	0.822534	3.43492	2.36595	0.0270567	0.669483	-3.40284
23102	TBC1D2B	1.13415	4.73213	2.36504	0.0271717	0.669483	-3.51333
353142	LCE3A	1.0318	-4.2244	2.36388	0.0271854	0.669483	-3.41867
6503	SLA	1.80073	-3.69913	2.36342	0.0272663	0.669483	-3.37797
51043	ZBTB7B	-0.999797	4.94515	-2.3623	0.0273284	0.669483	-3.49805
54971	BANP	-0.53856	3.59603	-2.36051	0.0273742	0.669483	-3.43588
1025	CDK9	-0.542512	5.30851	-2.36004	0.027402	0.669483	-3.55806
65062	TMEM237	0.591547	4.95972	2.35889	0.0274695	0.669483	-3.53932
1496	CTNNA2	1.12324	-4.20418	2.35893	0.0275043	0.669483	-3.42484
26173	INTS1	-0.442519	5.82966	-2.3551	0.0276931	0.669483	-3.59474
25927	CNRIP1	1.13118	-4.20418	2.35538	0.0277172	0.669483	-3.43067
79797	ZNF408	-1.09363	3.05557	-2.35408	0.0277593	0.669483	-3.41238
3801	KIFC3	-1.53377	4.67484	-2.35479	0.0277741	0.669483	-3.45328
6663	SOX10	0.889434	-4.25511	2.35347	0.0277902	0.669483	-3.44133
133874	C5orf58	0.889434	-4.25511	2.35347	0.0277902	0.669483	-3.44133
219960	OR10Q1	0.889434	-4.25511	2.35347	0.0277902	0.669483	-3.44133
100506658	OCLN	-2.89065	0.213424	-2.35401	0.0278205	0.669483	-3.39284
80223	RAB11FIP1	-0.68088	7.36886	-2.3526	0.0278588	0.669483	-3.67819
100616301	MIR4674	-0.94033	-4.12303	-2.34989	0.0280039	0.669483	-3.43145
115708	TRMT61A	-0.912613	3.4144	-2.34984	0.0280067	0.669483	-3.43441
9130	FAM50A	0.547029	5.75969	2.34884	0.0280666	0.669483	-3.60375
417	ART1	0.789053	-4.28582	2.34879	0.0280698	0.669483	-3.4544
146849	CCDC42	0.789053	-4.28582	2.34879	0.0280698	0.669483	-3.4544
399823	FOXI2	0.789053	-4.28582	2.34879	0.0280698	0.669483	-3.4544
677773	SCARNA23	0.789053	-4.28582	2.34879	0.0280698	0.669483	-3.4544
55037	PTCD3	0.467711	6.54879	2.34326	0.0284036	0.669483	-3.65649
124975	GGT6	2.19483	-0.882549	2.34367	0.0284423	0.669483	-3.42944
163351	GBP6	-2.49074	-2.81291	-2.34173	0.0285602	0.669483	-3.3963
753	LDLRAD4	1.59506	-0.320831	2.34118	0.0285936	0.669483	-3.44908
22796	COG2	-0.450915	5.2624	-2.3401	0.0285962	0.669483	-3.58948
57465	TBC1D24	0.536484	4.20897	2.33988	0.0286097	0.669483	-3.51931
26577	PCOLCE2	1.83558	0.772975	2.34054	0.0286326	0.669483	-3.40347
9653	HS2ST1	0.694217	6.3761	2.3392	0.0286511	0.669483	-3.64926
340543	TCEAL5	1.35256	-3.64052	2.33928	0.0286957	0.669483	-3.41371
23210	JMJD6	0.9687	5.22276	2.33812	0.0287811	0.669483	-3.59055
7436	VLDLR	1.27435	5.19879	2.33733	0.0288296	0.669483	-3.56175
2707	GJB3	1.97826	1.0047	2.33501	0.0289722	0.669483	-3.41212
158586	ZXDB	-0.610589	5.2358	-2.3336	0.0289955	0.669483	-3.60046
10209	EIF1	-0.585736	9.24794	-2.33374	0.0289995	0.669483	-3.80675
4888	NPY6R	0.886617	-4.25511	2.33301	0.029032	0.669483	-3.47687
10777	ARPP21	1.38466	-4.18907	2.33372	0.0290522	0.669483	-3.47112
55787	TXLNG	-0.499248	6.19714	-2.33194	0.0290984	0.669483	-3.65345
3908	LAMA2	-2.50042	-0.101272	-2.33077	0.029235	0.669483	-3.42392
8936	WASF1	0.545793	4.54874	2.32918	0.02927	0.669483	-3.55599
215	ABCD1	-1.27409	3.00841	-2.3295	0.0293126	0.669483	-3.45234
7152	TOP1P2	1.56392	-3.49796	2.32875	0.0293614	0.669483	-3.42659
64118	DUS1L	0.51128	4.91423	2.32745	0.0293782	0.669483	-3.59365
100847087	MIR5192	1.15929	-4.21978	2.32657	0.0294959	0.669483	-3.4884
342125	TMC3	-1.53745	-4.04493	-2.3233	0.0297039	0.669483	-3.46579
51311	TLR8	0.898337	-4.25511	2.32182	0.0297327	0.669483	-3.49568
64897	C12orf43	-0.690639	4.02508	-2.32095	0.0297878	0.669483	-3.52026
613211	DEFB134	0.92009	-4.25511	2.32076	0.0298004	0.669483	-3.49751
101927394	LOC101927394	-1.10678	-4.0721	-2.32084	0.0298095	0.669483	-3.46847
56980	PRDM10	-0.417973	4.94955	-2.32035	0.0298259	0.669483	-3.60547
3034	HAL	-2.03437	-2.45529	-2.32066	0.029871	0.669483	-3.44118
2806	GOT2	0.492465	6.84723	2.31932	0.0298917	0.669483	-3.71613
7050	TGIF1	-0.863234	6.15569	-2.32021	0.0298994	0.669483	-3.67821
27349	MCAT	-0.754926	2.91628	-2.31803	0.0299734	0.669483	-3.46485
55748	CNDP2	-0.718313	6.50325	-2.31749	0.0300278	0.669483	-3.69862
116	ADCYAP1	0.956322	-4.23488	2.31594	0.0301073	0.669483	-3.50236
79943	ZNF696	-0.752706	3.57253	-2.31573	0.0301205	0.669483	-3.50674
127391	TMCO2	1.57496	-3.40122	2.3156	0.0301939	0.669483	-3.44136
100874255	RNASEH2B-AS1	1.79547	-2.9784	2.31551	0.0301999	0.669483	-3.43661
101926944	LOC101926944	1.19101	-4.21978	2.3155	0.0302002	0.669483	-3.50734
5201	PFDN1	-0.625562	5.64871	-2.31386	0.0302408	0.669483	-3.66137
100873758	RNU6-39P	1.13009	-4.21978	2.3141	0.0302804	0.669483	-3.50927
22880	MORC2	-0.650842	6.05423	-2.31209	0.0303549	0.669483	-3.68772
474338	SUMO1P3	0.441362	4.84632	2.31165	0.030383	0.669483	-3.61621
64793	CEP85	0.904984	5.08785	2.31184	0.030433	0.669483	-3.63222
254065	BRWD3	1.04311	6.73099	2.31009	0.0305492	0.669483	-3.72582
29927	SEC61A1	0.337531	8.29885	2.30781	0.0306322	0.669483	-3.80904
83607	AMMECR1L	-0.423204	6.09191	-2.30765	0.0306428	0.669483	-3.69804
100133957	UXT-AS1	2.20589	-2.15415	2.30857	0.0306481	0.669483	-3.47057
157695	TDRP	-1.22965	-0.248882	-2.30831	0.0306648	0.669483	-3.52366
301	ANXA1	-2.2605	6.86499	-2.30707	0.0307456	0.669483	-3.71341
5273	SERPINB10	-2.12726	-3.74345	-2.30617	0.0308043	0.669483	-3.46589
162968	ZNF497	-1.2826	0.168379	-2.30394	0.0308846	0.669483	-3.47115
399473	SPRED3	-2.08063	0.945233	-2.30459	0.030908	0.669483	-3.45767
7579	ZSCAN20	-0.771564	2.67259	-2.30281	0.030959	0.669483	-3.47913
9301	SNORD27	1.97601	-1.40696	2.30292	0.0309892	0.669483	-3.49893
157869	SBSPON	-1.60538	-3.67398	-2.30301	0.0310117	0.669483	-3.46849
6323	SCN1A	1.32937	-4.03676	2.30283	0.0310234	0.669483	-3.5072
64431	ACTR6	0.73394	5.58461	2.30184	0.0310255	0.669483	-3.67904
6356	CCL11	0.812203	-4.28582	2.30098	0.0310795	0.669483	-3.53653
53345	TM6SF2	0.812203	-4.28582	2.30098	0.0310795	0.669483	-3.53653
114131	UCN3	0.812203	-4.28582	2.30098	0.0310795	0.669483	-3.53653
284312	ZSCAN1	0.812203	-4.28582	2.30098	0.0310795	0.669483	-3.53653
100130480	LINC01387	0.812203	-4.28582	2.30098	0.0310795	0.669483	-3.53653
100422881	MIR3170	0.812203	-4.28582	2.30098	0.0310795	0.669483	-3.53653
91369	ANKRD40	-0.509551	6.3332	-2.30042	0.0311166	0.669483	-3.72193
158158	RASEF	-1.47341	2.60661	-2.29838	0.0312877	0.669483	-3.46227
9026	HIP1R	-1.26531	5.39045	-2.29811	0.0313348	0.669483	-3.67466
414332	LCN10	-1.8307	-3.59775	-2.29756	0.0313714	0.669483	-3.47305
5373	PMM2	-0.393897	5.61688	-2.29628	0.031391	0.669483	-3.68881
4249	MGAT5	0.611856	6.54002	2.29623	0.0313941	0.669483	-3.74281
359948	IRF2BP2	-0.658909	8.00464	-2.29608	0.0314395	0.669483	-3.81496
3356	HTR2A	1.04504	-4.09232	2.29356	0.0315821	0.669483	-3.52384
56143	PCDHA5	2.69948	-2.60167	2.29262	0.0317012	0.669483	-3.47231
493900	TMEM9B-AS1	-1.5862	-0.846191	-2.28938	0.0318529	0.669483	-3.51324
57495	NWD2	-1.37121	-3.57621	-2.28887	0.0319319	0.669483	-3.48555
54841	BIVM	0.969113	2.95733	2.28702	0.0320125	0.669483	-3.51353
2904	GRIN2B	1.41558	-3.97535	2.28788	0.0320203	0.669483	-3.52336
83892	KCTD10	-0.354121	6.53626	-2.28609	0.0320752	0.669483	-3.76083
254887	ZDHHC23	1.29068	3.03678	2.28697	0.032082	0.669483	-3.52022
285	ANGPT2	1.07213	-4.09232	2.285	0.0321698	0.669483	-3.53831
65122	PRAMEF2	0.817339	-4.28582	2.28465	0.0321736	0.669483	-3.56475
100533181	FXYD6-FXYD2	0.817339	-4.28582	2.28465	0.0321736	0.669483	-3.56475
407013	MIR24-2	1.26011	-4.21978	2.28542	0.0321874	0.669483	-3.55847
284950	LOC284950	1.24043	-4.21978	2.2842	0.0322708	0.669483	-3.56055
587	BCAT2	-0.550333	4.55808	-2.28156	0.0323843	0.669483	-3.64346
646658	SYNDIG1L	-1.4092	-3.80606	-2.28046	0.0325265	0.669483	-3.51079
132724	TMPRSS11B	0.82593	-4.28582	2.27885	0.0325699	0.669483	-3.5746
93649	MYOCD	-0.626537	-4.15374	-2.27876	0.0325766	0.669483	-3.55675
729176	KATNBL1P6	-0.82818	2.48583	-2.27373	0.0329241	0.669483	-3.51748
831	CAST	-0.639828	8.48934	-2.27319	0.0330014	0.669483	-3.88164
1038	CDR1	0.831882	-4.28582	2.27258	0.0330045	0.669483	-3.58485
2255	FGF10	0.831882	-4.28582	2.27258	0.0330045	0.669483	-3.58485
337976	KRTAP20-2	0.831882	-4.28582	2.27258	0.0330045	0.669483	-3.58485
642569	TRIM53AP	0.831882	-4.28582	2.27258	0.0330045	0.669483	-3.58485
100873941	OPA1-AS1	0.831882	-4.28582	2.27258	0.0330045	0.669483	-3.58485
5930	RBBP6	-0.672854	7.51016	-2.27278	0.033026	0.669483	-3.83433
101927067	LINC01607	-1.70303	-2.70798	-2.2728	0.0330396	0.669483	-3.50448
63924	CIDEC	1.5803	-3.96885	2.27257	0.0330726	0.669483	-3.54777
3841	KPNA5	0.720435	2.62091	2.27157	0.0330749	0.669483	-3.52686
101928272	LOC101928272	1.46812	-3.58669	2.27114	0.0331724	0.669483	-3.51478
100506787	LINC01543	1.27163	-4.21978	2.27111	0.0331744	0.669483	-3.58235
100616151	MIR4480	0.931202	-4.25511	2.27004	0.0331818	0.669483	-3.58372
10763	NES	-1.65917	4.29498	-2.27064	0.0332069	0.669483	-3.62754
100125288	ZGLP1	-1.86508	-1.1267	-2.26866	0.0333088	0.669483	-3.5375
101929357	HP09053	-1.64273	-2.47518	-2.26759	0.0333796	0.669483	-3.51495
10432	RBM14	0.746339	5.65723	2.26668	0.0334355	0.669483	-3.7475
133686	NADK2	0.694433	5.50844	2.26548	0.0335026	0.669483	-3.736
9298	SNORD31	1.26653	0.601151	2.26279	0.033693	0.669483	-3.52041
284729	ESPNP	0.95035	-4.25511	2.26169	0.0337711	0.669483	-3.59781
102465976	MIR6807	1.25308	-4.05699	2.26256	0.0337769	0.669483	-3.57954
167127	UGT3A2	0.879129	-2.54638	2.26098	0.0338213	0.669483	-3.51711
23353	SUN1	-0.724649	7.60253	-2.26121	0.0338716	0.669483	-3.86028
282616	IFNL2	1.08684	-3.90931	2.26011	0.0338914	0.669483	-3.5601
100034743	PDZK1P1	0.840454	-4.28582	2.25957	0.033922	0.669483	-3.60687
5378	PMS1	0.743405	4.69593	2.25925	0.0339452	0.669483	-3.69527
677845	SNORA79	0.988378	-4.25511	2.25908	0.0339716	0.669483	-3.60277
85379	KIAA1671	-0.352832	6.43794	-2.25857	0.0339936	0.669483	-3.80477
101929229	LOC101929229	1.14881	-4.0877	2.25909	0.0340194	0.669483	-3.59042
3783	KCNN4	-2.14312	2.47794	-2.25891	0.0340376	0.669483	-3.54072
51593	SRRT	-1.00703	7.08578	-2.25814	0.0340924	0.669483	-3.83941
5604	MAP2K1	0.779891	6.29805	2.25684	0.0341758	0.669483	-3.79854
253264	ZNF503-AS1	-1.46938	-3.60396	-2.25693	0.0341792	0.669483	-3.54489
116337	PANX3	1.43449	-3.35422	2.25656	0.0341803	0.669483	-3.52747
80039	FAM106A	-1.88904	-2.66317	-2.25689	0.0341824	0.669483	-3.52431
84366	PRAC1	0.841442	-4.28582	2.25471	0.0342706	0.669483	-3.61548
145845	LOC145845	0.841442	-4.28582	2.25471	0.0342706	0.669483	-3.61548
442919	MIR374A	0.841442	-4.28582	2.25471	0.0342706	0.669483	-3.61548
100873856	SNORD116-30	0.841442	-4.28582	2.25471	0.0342706	0.669483	-3.61548
57147	SCYL3	-0.736769	3.74438	-2.25362	0.0343492	0.669483	-3.63071
6934	TCF7L2	-0.950789	4.98846	-2.25433	0.0343666	0.669483	-3.72537
5267	SERPINA4	1.37623	-2.66384	2.25336	0.0343684	0.669483	-3.52838
5891	MOK	-1.55635	3.0278	-2.25419	0.0343768	0.669483	-3.55991
51547	SIRT7	-0.663426	3.92822	-2.25153	0.0345009	0.669483	-3.65053
11179	ZNF277	0.449729	5.35755	2.25139	0.0345113	0.669483	-3.74762
100288797	TMEM239	0.932799	-4.12303	2.25041	0.034582	0.669483	-3.60127
100422896	MIR3140	1.1482	-4.0877	2.25041	0.0346453	0.669483	-3.60421
11101	ATE1	-0.401352	5.5347	-2.24898	0.0346864	0.669483	-3.77035
650655	ABCA17P	2.49788	-2.37812	2.24921	0.0347377	0.669483	-3.54225
100130827	SBK3	-1.58345	-3.68909	-2.24911	0.0347454	0.669483	-3.56091
246181	AKR7L	-1.81284	-1.78033	-2.2485	0.0347562	0.669483	-3.55706
94107	TMEM203	-0.570719	4.81363	-2.24756	0.0347898	0.669483	-3.72623
9927	MFN2	0.366689	7.03879	2.24746	0.0347972	0.669483	-3.85657
468	ATF4	-0.462689	7.89057	-2.24741	0.0348007	0.669483	-3.8991
5394	EXOSC10	-0.552507	6.60513	-2.24699	0.0348319	0.669483	-3.83328
9325	TRIP4	-0.563622	5.0178	-2.24696	0.0348335	0.669483	-3.74221
100847072	MIR5008	1.00829	-4.25511	2.247	0.0348576	0.669483	-3.62285
57528	KCTD16	-2.40357	-2.34539	-2.24728	0.0348793	0.669483	-3.54278
200894	ARL13B	0.784375	4.37405	2.24619	0.03489	0.669483	-3.69011
85360	SYDE1	1.67232	3.42418	2.2448	0.0350612	0.669483	-3.59634
6760	SS18	0.713887	7.56421	2.24461	0.0350701	0.669483	-3.88896
6338	SCNN1B	1.48471	-1.45212	2.24448	0.0350844	0.669483	-3.55711
246176	GAS2L2	0.984948	-4.1028	2.24227	0.0351787	0.669483	-3.61143
932	MS4A3	0.77369	-4.28582	2.2419	0.0352061	0.669483	-3.64006
222698	NKAPL	0.77369	-4.28582	2.2419	0.0352061	0.669483	-3.64006
643749	TRAF3IP2-AS1	-1.20819	1.69103	-2.24181	0.0352126	0.669483	-3.54756
6530	SLC6A2	-2.53382	-2.6894	-2.24239	0.0352384	0.669483	-3.55284
10309	CCNO	1.91622	0.0404235	2.24088	0.0353505	0.669483	-3.55879
677775	SCARNA5	1.4014	-4.02628	2.24072	0.035362	0.669483	-3.61143
64111	NPVF	0.965549	-4.25511	2.23923	0.0354134	0.669483	-3.63606
100874363	HOXC-AS1	1.5343	-2.76576	2.23772	0.0355618	0.669483	-3.55204
113622	ADPRHL1	-0.97225	2.36837	-2.23689	0.0355778	0.669483	-3.57186
801	CALM1	-0.50334	9.00132	-2.23678	0.0355864	0.669483	-3.973
997	CDC34	-0.577743	5.44559	-2.2364	0.0356145	0.669483	-3.78822
101926933	LOC101926933	-1.3154	-3.48187	-2.23645	0.0356408	0.669483	-3.56335
125950	RAVER1	0.642198	6.24772	2.23547	0.0356838	0.669483	-3.83651
10205	MPZL2	-2.33992	4.10335	-2.23553	0.0357483	0.669483	-3.61175
139425	DCAF8L1	-1.2904	-3.82816	-2.2349	0.035796	0.669483	-3.59601
6510	SLC1A5	-1.2034	7.80879	-2.23412	0.0358543	0.669483	-3.91947
51188	SS18L2	0.685421	3.98963	2.2322	0.0359291	0.669483	-3.68861
122011	CSNK1A1L	0.844578	0.420216	2.23184	0.0359567	0.669483	-3.56641
140848	MACROD2-IT1	0.863604	-4.28582	2.23179	0.0359603	0.669483	-3.65365
440699	LRRC52	0.863604	-4.28582	2.23179	0.0359603	0.669483	-3.65365
101929217	LOC101929217	1.10078	-4.12303	2.23219	0.0359791	0.669483	-3.63211
5663	PSEN1	-0.485652	7.1183	-2.23128	0.0359982	0.669483	-3.88956
3061	HCRTR1	1.03634	-4.25511	2.23071	0.0360815	0.669483	-3.65029
9409	PEX16	-0.651612	3.0315	-2.23009	0.0360887	0.669483	-3.6178
873	CBR1	-0.445305	5.23548	-2.2295	0.0361328	0.669483	-3.7879
6335	SCN9A	-1.61423	-0.993844	-2.22999	0.0361657	0.669483	-3.58634
441177	LINC00602	0.865181	-4.28582	2.22757	0.0362794	0.669483	-3.66114
100302112	MIR1284	0.865181	-4.28582	2.22757	0.0362794	0.669483	-3.66114
119180	LYZL2	1.09957	-4.12303	2.22629	0.0364267	0.669483	-3.64187
56956	LHX9	-1.99115	-2.47306	-2.2262	0.036453	0.669483	-3.56917
121006	FAM186A	1.50233	-3.97072	2.22526	0.0365252	0.669483	-3.62967
729177	NBAT1	0.862963	-4.28582	2.22408	0.0365454	0.669483	-3.66699
493829	TRIM72	0.99132	-4.12303	2.2234	0.0366045	0.669483	-3.64614
55352	COPRS	0.474557	4.96231	2.2225	0.0366663	0.669483	-3.78119
767	CA8	1.28991	-0.489249	2.22319	0.0366829	0.669483	-3.65053
376693	RPS10P7	-1.54518	-0.782341	-2.22221	0.0366884	0.669483	-3.5991
100130771	EFCAB10	-2.09059	-2.72719	-2.22213	0.0367641	0.669483	-3.57489
391322	LOC391322	1.80838	-3.71935	2.22124	0.0368332	0.669483	-3.60817
642280	ZNF876P	-1.62679	0.588671	-2.21977	0.0369107	0.669483	-3.58149
55846	ITFG2	0.597038	3.28418	2.21733	0.0370645	0.669483	-3.65003
100423031	MIR4321	1.26661	-4.0877	2.21798	0.0370847	0.669483	-3.65875
388951	TSPYL6	0.876476	-4.28582	2.21688	0.0370997	0.669483	-3.67862
102465141	MIR6165	0.876476	-4.28582	2.21688	0.0370997	0.669483	-3.67862
1352	COX10	-0.497144	4.52749	-2.21686	0.0371008	0.669483	-3.75874
644714	LIMD1-AS1	-1.85533	-2.60681	-2.21728	0.0371383	0.669483	-3.58389
10220	GDF11	0.937267	4.20651	2.21676	0.0371615	0.669483	-3.73344
79812	MMRN2	-2.2302	-1.55106	-2.21517	0.0373026	0.669483	-3.597
57165	GJC2	-2.34896	-2.18123	-2.21516	0.0373029	0.669483	-3.59438
2045	EPHA7	1.37893	-0.973586	2.21378	0.0373514	0.669483	-3.58712
101929335	ADAMTS9-AS1	-1.87223	-3.61098	-2.21343	0.0374382	0.669483	-3.60952
55668	GPATCH2L	-0.554335	6.4714	-2.21104	0.0375541	0.669483	-3.89207
439990	LINC00857	-1.46382	-0.0989125	-2.21192	0.037556	0.669483	-3.60254
124641	OVCA2	-1.22329	-0.456636	-2.21064	0.0375858	0.669483	-3.60952
50939	IMPG2	-1.93213	-1.84673	-2.21132	0.037603	0.669483	-3.5914
55070	DET1	-1.14479	2.49146	-2.21022	0.0376269	0.669483	-3.61911
55659	ZNF416	-0.966995	3.04495	-2.20943	0.037681	0.669483	-3.64938
383	ARG1	0.885048	-4.28582	2.20879	0.037731	0.669483	-3.69211
57657	HCN3	0.885048	-4.28582	2.20879	0.037731	0.669483	-3.69211
158830	CXorf65	0.885048	-4.28582	2.20879	0.037731	0.669483	-3.69211
101928336	LOC101928336	0.885048	-4.28582	2.20879	0.037731	0.669483	-3.69211
102466912	MIR6871	0.885048	-4.28582	2.20879	0.037731	0.669483	-3.69211
4436	MSH2	0.686383	6.77515	2.20883	0.0377636	0.669483	-3.91256
100874097	UBE2Q1-AS1	1.73051	-3.69608	2.20855	0.0378205	0.669483	-3.63193
101928388	PLA2G4E-AS1	0.995961	-4.25511	2.20779	0.0378406	0.669483	-3.68876
283120	H19	1.08125	-4.25511	2.20817	0.0378417	0.669483	-3.68807
1379	CR1L	1.33819	-3.99399	2.2062	0.0380064	0.669483	-3.65326
677829	SNORA49	-1.10748	-3.92491	-2.2056	0.0380174	0.669483	-3.65398
9534	ZNF254	-0.837427	5.34262	-2.20438	0.0381417	0.669483	-3.83131
7741	ZSCAN26	-0.408687	4.0231	-2.20346	0.0381523	0.669483	-3.73729
4974	OMG	0.886702	-4.28582	2.20317	0.0381758	0.669483	-3.7019
406892	MIR100	0.886702	-4.28582	2.20317	0.0381758	0.669483	-3.7019
100996280	LINC00911	0.886702	-4.28582	2.20317	0.0381758	0.669483	-3.7019
4319	MMP10	-2.75326	-2.71868	-2.20337	0.0382311	0.669483	-3.60226
693230	MIR645	1.29601	-3.82354	2.20303	0.0382577	0.669483	-3.65526
51366	UBR5	0.694129	8.38285	2.20267	0.0382867	0.669483	-4.00373
201163	FLCN	-0.764223	4.64084	-2.20058	0.0383825	0.669483	-3.79057
140766	ADAMTS14	-2.44533	-0.0496466	-2.19983	0.0385134	0.669483	-3.60963
105371564	SMCR2	1.09423	-4.23488	2.19959	0.0385269	0.669483	-3.69853
5319	PLA2G1B	1.05717	-4.0877	2.1988	0.0385598	0.669483	-3.68081
5983	RFC3	0.848761	6.04186	2.19838	0.0386297	0.669483	-3.89196
7596	ZNF45	-0.793048	4.30826	-2.19737	0.0386394	0.669483	-3.76851
100302237	MIR1281	-2.12322	-2.06619	-2.19782	0.0386745	0.669483	-3.62112
390	RND3	-1.41449	6.85053	-2.19604	0.0388184	0.669483	-3.93762
735301	SNHG9	-1.29243	-0.173118	-2.19514	0.0388195	0.669483	-3.62648
598	BCL2L1	-0.985812	7.22238	-2.19552	0.0388599	0.669483	-3.94709
2554	GABRA1	-1.49147	-4.05353	-2.19452	0.0389411	0.669483	-3.67928
1236	CCR7	-1.05474	-3.92491	-2.19244	0.039052	0.669483	-3.6755
1787	TRDMT1	-0.833541	3.29783	-2.1918	0.0390894	0.669483	-3.69102
9533	POLR1C	-0.774463	4.72384	-2.19116	0.0391419	0.669483	-3.80592
202309	GAPT	0.902214	-4.28582	2.19067	0.0391814	0.669483	-3.72267
7188	TRAF5	-0.796959	4.2164	-2.1902	0.03922	0.669483	-3.77863
388531	RGS9BP	2.3863	-1.46627	2.19091	0.0392336	0.669483	-3.62634
64092	SAMSN1	-1.59398	-2.82233	-2.19084	0.0392392	0.669483	-3.62189
5127	CDK16	-0.533642	7.21768	-2.18957	0.0392715	0.669483	-3.96783
390790	ARL5C	0.795548	-4.28582	2.189	0.0393183	0.669483	-3.72859
574414	PRR9	0.795548	-4.28582	2.189	0.0393183	0.669483	-3.72859
8711	TNK1	-0.937591	3.02699	-2.18754	0.0394373	0.669483	-3.68515
100652770	DSG2-AS1	-1.62988	-3.64978	-2.18602	0.0396342	0.669483	-3.66139
101929212	SMIM2-AS1	2.52856	-2.18458	2.18558	0.0396701	0.669483	-3.63518
646024	RAET1K	2.25411	-1.31905	2.185	0.0397176	0.669483	-3.64722
85389	SNORD14C	1.87536	-1.82432	2.18368	0.0398199	0.669483	-3.64131
204010	RPSAP52	-2.79734	-1.20586	-2.17844	0.0402611	0.669483	-3.63751
392843	IQCA1L	1.08309	-4.23488	2.17723	0.040357	0.669483	-3.73579
401093	MBNL1-AS1	-1.36451	0.590607	-2.17496	0.0404803	0.669483	-3.64317
339479	BRINP3	1.67151	-3.8297	2.17447	0.0405939	0.669483	-3.68377
2000	ELF4	-0.580946	5.9984	-2.17287	0.0406556	0.669483	-3.93324
7070	THY1	-1.74119	-3.8786	-2.17321	0.0406995	0.669483	-3.70298
51109	RDH11	0.869758	6.46267	2.17213	0.0407909	0.669483	-3.9586
51057	WDPCP	0.753813	1.82555	2.17095	0.0408176	0.669483	-3.65677
100616169	MIR378D2	1.23942	-3.95562	2.17171	0.0408261	0.669483	-3.7147
100506874	LINC00933	-1.85503	-1.83091	-2.17131	0.0408603	0.669483	-3.65226
4205	MEF2A	-0.71894	6.33979	-2.17033	0.0409186	0.669483	-3.95685
7101	NR2E1	1.52492	-3.92795	2.16988	0.0409813	0.669483	-3.70193
5568	PRKACG	0.895519	-4.28582	2.1689	0.0409914	0.669483	-3.7587
100652736	LINC01311	-1.79428	-1.65307	-2.16871	0.0410445	0.669483	-3.66675
23129	PLXND1	0.853612	6.14594	2.16903	0.0410534	0.669483	-3.94428
285533	RNF175	-1.40515	-4.0721	-2.16842	0.0411045	0.669483	-3.73243
55094	GPATCH1	-0.488915	4.61607	-2.16743	0.0411162	0.669483	-3.85037
114898	C1QTNF2	-1.67637	-3.26402	-2.168	0.0411402	0.669483	-3.66408
206358	SLC36A1	0.670462	4.3649	2.16556	0.0412753	0.669483	-3.83134
2256	FGF11	0.842961	1.31747	2.1654	0.0412894	0.669483	-3.65624
2823	GPM6A	1.7142	-2.32595	2.16508	0.0413895	0.669483	-3.65687
26817	SNORD34	1.36579	-3.43192	2.16502	0.0413929	0.669483	-3.67894
83549	UCK1	-0.540104	4.52951	-2.16362	0.0414416	0.669483	-3.84418
5140	PDE3B	0.889221	2.80246	2.16279	0.0415129	0.669483	-3.71115
5067	CNTN3	1.35238	-2.80806	2.16281	0.0415165	0.669483	-3.6603
100130522	PARD6G-AS1	-2.24167	-2.25199	-2.16271	0.0415921	0.669483	-3.66315
55333	SYNJ2BP	0.492429	5.90633	2.16165	0.041611	0.669483	-3.94754
54454	ATAD2B	0.587651	5.49355	2.1613	0.0416403	0.669483	-3.91505
54107	POLE3	0.619581	7.03	2.16127	0.0416516	0.669483	-4.00944
102465539	MIR6895	1.39307	-3.83279	2.16192	0.0416605	0.669483	-3.7166
55501	CHST12	0.531673	2.9928	2.16076	0.0416872	0.669483	-3.72555
641311	RPL31P11	-2.24616	-2.75811	-2.16133	0.0417108	0.669483	-3.6618
101929121	LINC00437	-0.895071	-4.05187	-2.16029	0.0417277	0.669483	-3.73348
8284	KDM5D	0.919622	-4.28582	2.16033	0.0417349	0.669483	-3.77292
25926	NOL11	-0.420234	7.10606	-2.16	0.0417523	0.669483	-4.01473
22856	CHSY1	0.872108	6.57131	2.16028	0.0418019	0.669483	-3.98724
90317	ZNF616	-0.575136	4.36013	-2.15777	0.0419455	0.669483	-3.83955
3355	HTR1F	-2.01799	-3.65206	-2.15855	0.0419511	0.669483	-3.69796
4282	MIF	0.913023	-4.28582	2.15754	0.0419728	0.669483	-3.77704
254773	LYG2	0.913023	-4.28582	2.15754	0.0419728	0.669483	-3.77704
693188	MIR603	0.913023	-4.28582	2.15754	0.0419728	0.669483	-3.77704
100128420	LINC00892	0.913023	-4.28582	2.15754	0.0419728	0.669483	-3.77704
11321	GPN1	-0.445116	5.93489	-2.15512	0.0421755	0.669483	-3.95945
729862	LSP1P3	-1.41177	-1.8553	-2.15499	0.0421865	0.669483	-3.68227
80036	TRPM3	-2.32782	-3.28122	-2.15525	0.0422375	0.669483	-3.68354
23623	RUSC1	-0.541444	4.65001	-2.15326	0.0423376	0.669483	-3.86966
3364	HUS1	-0.7789	4.58123	-2.1521	0.0424447	0.669483	-3.86627
100551499	LINC00159	0.932702	-4.28582	2.15168	0.0424925	0.669483	-3.78675
100128054	PLCE1-AS1	0.943361	-4.28582	2.15145	0.0425189	0.669483	-3.78763
374739	TEPP	-1.32667	-2.93323	-2.14995	0.0426421	0.669483	-3.68202
10713	USP39	0.390132	6.22586	2.14965	0.0426545	0.669483	-3.98664
4296	MAP3K11	-0.735736	5.51157	-2.14998	0.0426577	0.669483	-3.94149
643866	CBLN3	1.5795	-0.310858	2.14925	0.0426897	0.669483	-3.68661
85413	SLC22A16	-1.19989	-4.0721	-2.14854	0.0428259	0.669483	-3.76459
8650	NUMB	-0.645037	6.86553	-2.14766	0.0428518	0.669483	-4.02374
6627	SNRPA1	0.456655	4.6849	2.14703	0.0428851	0.669483	-3.89019
7499	XG	1.527	0.0793648	2.14779	0.0428913	0.669483	-3.70835
9587	MAD2L1BP	-0.562309	4.24438	-2.14616	0.0429617	0.669483	-3.85604
102465512	MIR6851	0.958873	-4.28582	2.14586	0.0430212	0.669483	-3.79688
6199	RPS6KB2	-0.42341	4.81511	-2.14465	0.0430957	0.669483	-3.90462
94033	FTMT	0.955852	-4.28582	2.14435	0.0431548	0.669483	-3.79891
51244	CCDC174	-0.336498	4.81471	-2.14367	0.0431827	0.669483	-3.90654
1366	CLDN7	-1.6516	4.89035	-2.14436	0.0431959	0.669483	-3.88244
56987	BBX	1.0172	7.29897	2.14299	0.0433173	0.669483	-4.04508
100124516	SNORD58C	1.19002	-0.318591	2.14194	0.0433374	0.669483	-3.69774
57154	SMURF1	-0.604371	7.14181	-2.1417	0.0433635	0.669483	-4.04954
2267	FGL1	0.964424	-4.28582	2.14181	0.043385	0.669483	-3.8031
391257	SUMO1P1	0.964424	-4.28582	2.14181	0.043385	0.669483	-3.8031
406887	MIRLET7E	0.964424	-4.28582	2.14181	0.043385	0.669483	-3.8031
100422850	MIR548V	0.964424	-4.28582	2.14181	0.043385	0.669483	-3.8031
100628307	DIO2-AS1	0.964424	-4.28582	2.14181	0.043385	0.669483	-3.8031
55294	FBXW7	-0.480718	4.99206	-2.14087	0.0434324	0.669483	-3.92061
118	ADD1	-0.484965	7.67421	-2.1406	0.0434562	0.669483	-4.07924
116448	OLIG1	-0.89601	-4.1028	-2.13958	0.0435484	0.669483	-3.77006
198437	LKAAEAR1	1.2248	-4.23488	2.14014	0.043572	0.669483	-3.79605
440854	CAPN14	-2.14087	-2.36694	-2.14012	0.0435735	0.669483	-3.69291
84976	DISP1	-1.84023	1.90582	-2.14002	0.0435828	0.669483	-3.70299
1618	DAZL	0.822022	-4.28582	2.13819	0.0436725	0.669483	-3.81239
54490	UGT2B28	0.822022	-4.28582	2.13819	0.0436725	0.669483	-3.81239
673	BRAF	0.696013	4.83723	2.13775	0.043712	0.669483	-3.9139
100499489	LOC100499489	-1.27908	0.452003	-2.13768	0.0437189	0.669483	-3.69511
389643	NUGGC	-1.86064	-2.23292	-2.13846	0.043723	0.669483	-3.69505
100128593	LOC100128593	0.980394	-4.28582	2.13807	0.0437267	0.669483	-3.80972
57534	MIB1	-0.872887	8.22195	-2.13817	0.0437488	0.669483	-4.11131
920	CD4	0.977296	-4.28582	2.13781	0.043749	0.669483	-3.80969
101928495	LOC101928495	0.977296	-4.28582	2.13781	0.043749	0.669483	-3.80969
80078	LCAL1	-1.4606	-3.50811	-2.13816	0.04375	0.669483	-3.71468
374655	ZNF710	-0.709226	4.0119	-2.13648	0.0438262	0.669483	-3.84906
158326	FREM1	2.30208	-2.24497	2.13729	0.0438278	0.669483	-3.70343
9127	P2RX6	-2.35594	-2.82756	-2.13672	0.0438792	0.669483	-3.6996
55122	AKIRIN2	-0.816353	5.49922	-2.13492	0.0440416	0.669483	-3.9661
7223	TRPC4	-2.39798	-2.94471	-2.13458	0.0440728	0.669483	-3.70224
1656	DDX6	-0.363353	8.95301	-2.13369	0.0440787	0.669483	-4.15638
54545	MTMR12	-0.44092	6.35983	-2.13296	0.0441448	0.669483	-4.02171
2582	GALE	-1.07131	3.75326	-2.1325	0.0442482	0.669483	-3.79772
26782	SNORA66	1.91018	-2.17641	2.13184	0.0443213	0.669483	-3.70661
4299	AFF1	0.883924	6.75885	2.13143	0.0443584	0.669483	-4.04441
9718	ECE2	1.65282	2.40962	2.12967	0.0445189	0.669483	-3.73945
9094	UNC119	0.763825	3.75279	2.12851	0.0445497	0.669483	-3.82903
54014	BRWD1	-0.496632	7.56948	-2.12809	0.0445883	0.669483	-4.09405
56882	CDC42SE1	0.857447	7.67657	2.12872	0.0446057	0.669483	-4.09585
9650	MTFR1	0.646865	5.72649	2.12789	0.0446064	0.669483	-3.99404
2110	ETFDH	-0.508013	4.30244	-2.12784	0.0446114	0.669483	-3.88729
55033	FKBP14	1.06332	5.37605	2.12837	0.0446375	0.669483	-3.96184
55273	TMEM100	0.826569	-4.28582	2.12663	0.0447223	0.669483	-3.83129
100422967	MIR3146	0.826569	-4.28582	2.12663	0.0447223	0.669483	-3.83129
6309	SC5D	0.748305	6.2159	2.12712	0.0447477	0.669483	-4.02502
11108	PRDM4	-0.610056	5.97213	-2.12631	0.0447514	0.669483	-4.01158
6795	AURKC	-2.55205	-1.63556	-2.12708	0.0447559	0.669483	-3.71386
3984	LIMK1	-0.443588	5.37126	-2.12427	0.0449395	0.669483	-3.97822
100144604	LINC00930	-1.69642	-3.70558	-2.12481	0.0449643	0.669483	-3.7513
23518	R3HDM1	0.611235	6.44335	2.12034	0.0453031	0.669483	-4.04936
5337	PLD1	-1.92541	4.85837	-2.12074	0.0453409	0.669483	-3.93913
64577	ALDH8A1	-2.3543	-1.2011	-2.11983	0.0454252	0.669483	-3.72138
387914	SHISA2	2.13244	4.29194	2.11958	0.0454482	0.669483	-3.88906
100463482	MTRNR2L6	0.84996	-4.15374	2.11877	0.0454493	0.669483	-3.82239
362	AQP5	-0.926774	-4.1028	-2.11871	0.0454544	0.669483	-3.80337
83447	SLC25A31	0.920155	-4.25511	2.11888	0.0454561	0.669483	-3.8395
81629	TSSK3	1.29672	-3.8942	2.11916	0.0454878	0.669483	-3.79405
942	CD86	0.868499	-4.15374	2.11809	0.0455118	0.669483	-3.82347
54532	USP53	-0.733936	5.98614	-2.1185	0.0455299	0.669483	-4.0259
100049587	SIGLEC14	0.83104	-4.28582	2.1177	0.0455481	0.669483	-3.84584
26855	RNU2-2P	2.04364	-2.40075	2.1183	0.0455678	0.669483	-3.72212
64708	COPS7B	0.557176	4.38078	2.11732	0.0455839	0.669483	-3.91621
284353	NKPD1	-1.6841	-2.07351	-2.11582	0.0457871	0.669483	-3.72519
1607	DGKB	-1.05445	-3.40072	-2.11494	0.0458072	0.669483	-3.74249
101929081	CTD-2194D22.4	0.983233	-4.15374	2.11488	0.0458459	0.669483	-3.82892
54531	MIER2	-0.573708	3.87247	-2.11276	0.0460112	0.669483	-3.87748
440145	MZT1	0.664098	5.88244	2.1127	0.0460257	0.669483	-4.02845
83475	DOHH	-0.84149	1.79461	-2.1117	0.046111	0.669483	-3.7434
10814	CPLX2	-0.877753	-4.05699	-2.10846	0.0464181	0.669483	-3.81712
9826	ARHGEF11	0.568977	5.87005	2.10803	0.0464584	0.669483	-4.03843
3622	ING2	0.595024	4.63012	2.1078	0.0464803	0.669483	-3.94843
8467	SMARCA5	0.483116	8.21232	2.10631	0.0466227	0.669483	-4.16698
51389	RWDD1	0.466723	5.56517	2.10592	0.0466597	0.669483	-4.02328
83737	ITCH	-0.368121	7.67978	-2.10454	0.0467914	0.669483	-4.14152
51562	MBIP	-0.584938	4.88573	-2.10236	0.0470005	0.669483	-3.97995
692087	SNORD49B	1.67174	-3.53171	2.10314	0.0470015	0.669483	-3.77759
388561	ZNF761	-0.592239	5.55438	-2.10212	0.0470229	0.669483	-4.02428
220004	PPP1R32	-1.70034	-1.28067	-2.10165	0.0471188	0.669483	-3.74664
118490	MSS51	-1.65004	0.246237	-2.10132	0.047149	0.669483	-3.74546
129138	ANKRD54	0.556791	3.32829	2.09902	0.0473221	0.669483	-3.8533
55683	KANSL3	-0.407561	5.80445	-2.09769	0.0474499	0.669483	-4.0499
128876	FAM83C	1.45569	-3.66538	2.09785	0.0475105	0.669483	-3.79025
64744	SMAP2	0.744603	5.45772	2.09748	0.0475176	0.669483	-4.02911
10821	OR7E12P	0.843814	-4.28582	2.09666	0.0475499	0.669483	-3.87999
641451	SNORA19	2.04946	-3.26676	2.09721	0.0475734	0.669483	-3.76971
22995	CEP152	0.694458	4.46935	2.09582	0.0476314	0.669483	-3.96056
100422910	MIR2861	0.847985	-4.28582	2.0957	0.0476431	0.669483	-3.88154
100131561	FKSG29	2.10932	-3.12146	2.09591	0.0476989	0.669483	-3.76297
51291	GMIP	-0.864525	3.41354	-2.095	0.0477116	0.669483	-3.86089
79786	KLHL36	-0.718554	5.89632	-2.09522	0.0477338	0.669483	-4.05247
10616	RBCK1	-0.890217	5.37796	-2.09525	0.0477632	0.669483	-4.02558
10184	LHFPL2	-1.04548	5.66546	-2.09503	0.0477845	0.669483	-4.04538
1371	CPOX	1.29821	5.53154	2.09474	0.0478126	0.669483	-4.01281
23219	FBXO28	-0.876208	6.89034	-2.0947	0.0478165	0.669483	-4.11645
100507250	LOC100507250	-1.70064	-2.28758	-2.09469	0.0478179	0.669483	-3.75344
8880	FUBP1	0.594666	7.37621	2.09398	0.0478251	0.669483	-4.14442
101927543	LOC101927543	0.845675	-4.28582	2.09313	0.047893	0.669483	-3.88569
121273	C12orf54	-0.957541	-3.97535	-2.09014	0.0481863	0.669483	-3.83799
25842	ASF1A	-0.849306	5.10932	-2.09084	0.0481936	0.669483	-4.01164
55274	PHF10	0.649616	5.83071	2.08881	0.0483168	0.669483	-4.06343
57576	KIF17	2.36413	-0.385217	2.0894	0.0483355	0.669483	-3.7608
729930	LOC729930	-1.83272	-3.17652	-2.08875	0.0483994	0.669483	-3.77539
2298	FOXD4	1.25743	-2.1923	2.08734	0.0484614	0.669483	-3.7627
158931	TCEAL6	1.66774	-2.72638	2.08808	0.0484654	0.669483	-3.76411
54919	DNAAF5	-0.455997	5.65646	-2.0872	0.0484753	0.669483	-4.05998
10263	CDK2AP2	0.695965	4.35148	2.08601	0.0485928	0.669483	-3.95934
10627	MYL12A	-0.470775	8.96268	-2.08497	0.048696	0.669483	-4.24074
6404	SELPLG	-2.54435	-0.0545715	-2.08485	0.0487842	0.669483	-3.77778
89887	ZNF628	-0.84518	1.78306	-2.08398	0.0487942	0.669483	-3.78408
2194	FASN	0.712196	7.85948	2.08437	0.0488317	0.669483	-4.18535
83854	ANGPTL6	1.58597	-3.13468	2.08316	0.048952	0.669483	-3.7822
79673	ZNF329	-0.86348	4.26247	-2.08277	0.0489637	0.669483	-3.95868
51283	BFAR	0.857515	-4.28582	2.08152	0.0490385	0.669483	-3.90442
646938	LOC646938	0.857515	-4.28582	2.08152	0.0490385	0.669483	-3.90442
254531	LPCAT4	-0.542407	4.01478	-2.08152	0.0490388	0.669483	-3.9408
7840	ALMS1	0.419566	6.29992	2.07929	0.0492611	0.669483	-4.11206
100129842	ZNF737	-0.948598	4.23739	-2.07962	0.049305	0.669483	-3.94743
25843	MOB4	-0.741046	0.553538	-2.07689	0.0495017	0.669483	-3.77673
11193	WBP4	-0.492498	4.91047	-2.07635	0.049557	0.669483	-4.02611
6498	SKIL	0.727303	7.02407	2.07699	0.0495692	0.669483	-4.15549
10927	SPIN1	-0.414412	7.98845	-2.07565	0.0496266	0.669483	-4.20776
221946	LOC221946	1.15723	-4.03676	2.07596	0.0496735	0.669483	-3.87841
339665	SLC35E4	1.98325	1.32512	2.07532	0.0497371	0.669483	-3.78561
143686	SESN3	-1.76877	5.62123	-2.07488	0.0497824	0.669483	-4.05777
8687	KRT38	1.05486	-4.2244	2.07482	0.0497884	0.669483	-3.90647
5959	RDH5	-1.52667	-2.7318	-2.0719	0.0500678	0.669483	-3.78611
222642	TSPO2	0.865671	-4.28582	2.06962	0.050245	0.669483	-3.92361
344758	GPR149	0.865671	-4.28582	2.06962	0.050245	0.669483	-3.92361
100505854	APTR	0.656011	2.23077	2.06935	0.0502655	0.669483	-3.823
619567	SNORD2	1.06918	-0.756066	2.06891	0.0503105	0.669483	-3.79619
7571	ZNF23	-0.836975	4.34422	-2.06779	0.0504723	0.669483	-3.99447
148304	C1orf74	-0.800777	2.22572	-2.067	0.0505053	0.669483	-3.82637
6645	SNTB2	-0.905942	6.15328	-2.06759	0.050523	0.669483	-4.12357
4189	DNAJB9	0.654938	5.39396	2.06635	0.050572	0.669483	-4.07585
205	AK4	0.585802	6.93771	2.06615	0.050593	0.669483	-4.16479
138429	PIP5KL1	-1.92786	-0.604409	-2.06599	0.0506864	0.669483	-3.79418
574506	MIR503	1.37608	-4.05699	2.0658	0.0507063	0.669483	-3.8985
101927134	LINC01470	1.1537	-4.05699	2.06553	0.0507343	0.669483	-3.88847
445347	TARP	-0.825786	-4.0721	-2.0642	0.0507932	0.669483	-3.8898
83787	ARMC10	-0.508503	3.33462	-2.06355	0.0508593	0.669483	-3.90764
26024	PTCD1	-1.85264	-1.40339	-2.06383	0.0508987	0.669483	-3.80185
618	BCYRN1	-1.17595	1.52566	-2.06308	0.0509078	0.669483	-3.80612
386617	KCTD8	0.922942	-4.12303	2.06308	0.0509175	0.669483	-3.9044
402415	XKRX	-1.71625	-1.17765	-2.06369	0.0509184	0.669483	-3.79522
2322	FLT3	2.21706	-2.69643	2.06198	0.051099	0.669483	-3.80104
406894	MIR101-2	0.874389	-4.28582	2.06104	0.0511326	0.669483	-3.9374
100302122	MIR1183	0.874389	-4.28582	2.06104	0.0511326	0.669483	-3.9374
100422821	MIR1273C	0.874389	-4.28582	2.06104	0.0511326	0.669483	-3.9374
54859	ELP6	0.60247	3.6684	2.06032	0.051193	0.669483	-3.94374
85450	ITPRIP	0.665091	4.38369	2.06005	0.051221	0.669483	-3.97263
100126331	MIR942	0.868213	-4.28582	2.05995	0.0512414	0.669483	-3.93911
100422947	MIR3122	1.15909	-4.05699	2.06034	0.0512689	0.669483	-3.90708
25943	C20orf194	-0.737664	4.8449	-2.05964	0.0512827	0.669483	-4.0487
339488	TFAP2E	3.19145	0.258517	2.0602	0.0512838	0.669483	-3.79972
101927478	LOC101927478	1.07114	-4.05699	2.05953	0.0513475	0.669483	-3.90464
3304	HSPA1B	1.27543	3.05876	2.05903	0.0514048	0.669483	-3.88765
3228	HOXC12	1.23151	-4.02628	2.05803	0.0515089	0.669483	-3.90367
3416	IDE	0.596854	6.51859	2.05721	0.0515164	0.669483	-4.16209
54952	TRNAU1AP	-0.443746	3.89149	-2.05596	0.0516469	0.669483	-3.9667
90956	ADCK2	-0.858443	4.26431	-2.05552	0.0517448	0.669483	-4.00111
115825	WDFY2	-0.939952	3.58451	-2.05443	0.0518515	0.669483	-3.9454
90634	N4BP2L1	1.23201	1.53831	2.05207	0.052055	0.669483	-3.81812
389602	LOC389602	-1.78048	-1.28786	-2.05273	0.0520633	0.669483	-3.81154
84138	SLC7A6OS	-0.487478	3.84913	-2.05129	0.0521361	0.669483	-3.9725
11155	LDB3	-1.74127	-1.1835	-2.05191	0.0521494	0.669483	-3.81062
79896	THNSL1	-0.898041	4.60795	-2.05163	0.052179	0.669483	-4.04352
29911	HOOK2	-0.62487	3.5252	-2.05069	0.0522002	0.669483	-3.92117
1238	ACKR2	-1.56216	-0.204621	-2.05064	0.0522833	0.669483	-3.82323
401335	C7orf65	-0.901738	-3.95562	-2.04914	0.052363	0.669483	-3.90732
10712	FAM189B	2.00336	-2.84425	2.04986	0.0523653	0.669483	-3.81939
56265	CPXM1	2.2313	-1.51896	2.04944	0.0524102	0.669483	-3.86321
9971	NR1H4	0.894916	-4.15374	2.04837	0.0524496	0.669483	-3.93416
732253	TDRG1	1.0817	-4.0721	2.04824	0.0525334	0.669483	-3.91803
285154	CYP1B1-AS1	-2.53836	-1.59033	-2.04688	0.052681	0.669483	-3.81713
9993	DGCR2	-0.921526	5.48813	-2.04676	0.0526941	0.669483	-4.11706
57175	CORO1B	-0.521398	5.55822	-2.04453	0.0528529	0.669483	-4.12277
1404	HAPLN1	-1.74407	-3.41583	-2.04481	0.0529016	0.669483	-3.85339
55160	ARHGEF10L	-1.09203	3.75905	-2.04457	0.0529276	0.669483	-3.96702
8863	PER3	-1.04881	4.54965	-2.04417	0.0529701	0.669483	-4.04778
150223	YDJC	-0.703602	2.99645	-2.04233	0.0530874	0.669483	-3.91418
11052	CPSF6	-0.577565	7.1539	-2.04188	0.0531425	0.669483	-4.22189
25827	FBXL2	-0.746081	2.41262	-2.04157	0.0531693	0.669483	-3.86415
51574	LARP7	-0.546509	6.40713	-2.04076	0.0532556	0.669483	-4.18146
11244	ZHX1	-0.95347	6.62505	-2.04112	0.0532962	0.669483	-4.19361
100506462	SRD5A3-AS1	1.22551	-3.70656	2.04098	0.0533116	0.669483	-3.88999
65980	BRD9	-0.809599	5.63357	-2.03986	0.0534313	0.669483	-4.13739
3174	HNF4G	-1.84933	0.349524	-2.03954	0.0534657	0.669483	-3.82665
100126317	MIR374B	-1.44378	-3.5177	-2.038	0.0536315	0.669483	-3.87477
693175	MIR590	-1.64722	-1.50074	-2.03646	0.05374	0.669483	-3.83507
55374	TMCO6	-1.05553	1.71528	-2.03573	0.053798	0.669483	-3.85062
6425	SFRP5	0.995844	-4.25511	2.03573	0.0538721	0.669483	-3.97325
102466104	MIR6090	0.995844	-4.25511	2.03573	0.0538721	0.669483	-3.97325
101927620	LOC101927620	1.40524	-4.02628	2.03386	0.0540803	0.669483	-3.94317
54584	GNB1L	-1.05274	0.870889	-2.03296	0.0540994	0.669483	-3.83765
201853	LINC00504	-1.77805	-0.264238	-2.03333	0.0541381	0.669483	-3.84196
54826	GIN1	-0.578446	3.26933	-2.03253	0.0541453	0.669483	-3.95266
9759	HDAC4	-0.980322	4.25919	-2.03244	0.0542347	0.669483	-4.04216
403150	FLJ31356	-2.42771	-2.1776	-2.03226	0.0542547	0.669483	-3.83618
25794	FSCN2	-1.50426	-1.05334	-2.02982	0.0544413	0.669483	-3.84303
55759	WDR12	0.584517	5.73885	2.02902	0.0545288	0.669483	-4.1633
84803	GPAT3	-3.13687	4.42525	-2.02962	0.0545425	0.669483	-3.91582
150290	DUSP18	-1.17865	2.49614	-2.02787	0.0547183	0.669483	-3.89989
23582	CCNDBP1	-0.800268	4.60027	-2.02768	0.0547229	0.669483	-4.07333
22798	LAMB4	-1.77603	-2.82451	-2.0264	0.0548963	0.669483	-3.84848
100507246	SNHG16	-0.812305	7.12691	-2.02601	0.0549395	0.669483	-4.24805
4643	MYO1E	-0.810711	6.43682	-2.02586	0.0549556	0.669483	-4.20971
8013	NR4A3	1.43623	1.16781	2.02543	0.0549827	0.669483	-3.85254
389634	LINC00937	0.971121	-3.97072	2.02433	0.0550631	0.669483	-3.94212
25920	NELFB	-0.401399	5.67949	-2.02337	0.0551517	0.669483	-4.16757
2692	GHRHR	1.00284	-4.25511	2.02201	0.055382	0.669483	-3.99495
6646	SOAT1	0.898883	6.55489	2.02099	0.0554953	0.669483	-4.21546
7716	VEZF1	-0.716365	6.97591	-2.02047	0.0555537	0.669483	-4.24832
729975	LINC01530	1.58047	-3.5484	2.02013	0.0555907	0.669483	-3.90447
1843	DUSP1	-1.49415	4.80814	-2.02	0.0556058	0.669483	-4.06339
125050	RN7SK	1.56163	3.18615	2.01843	0.0557806	0.669483	-3.96552
51806	CALML5	1.24625	-0.45396	2.01808	0.0558202	0.669483	-3.99796
6041	RNASEL	-1.65163	3.23475	-2.01614	0.0560372	0.669483	-3.9673
153657	TTC23L	1.8167	-3.45305	2.016	0.0560526	0.669483	-3.89923
83941	TM2D1	-0.407946	4.44205	-2.01526	0.0560561	0.669483	-4.08956
8515	ITGA10	-2.14416	-0.73441	-2.01596	0.056057	0.669483	-3.85852
3664	IRF6	-0.988749	2.84497	-2.0149	0.0560965	0.669483	-3.8921
554236	DPY19L2P1	2.15437	-2.26815	2.01545	0.0561143	0.669483	-3.86257
1312	COMT	-0.753837	4.67487	-2.01496	0.0561243	0.669483	-4.10857
647012	YY1P2	0.916033	-4.28582	2.015	0.0561311	0.669483	-4.01071
317662	FAM149B1	-0.403092	4.19992	-2.01412	0.0561848	0.669483	-4.0462
102466906	MIR6124	0.982432	-4.09232	2.01339	0.0563124	0.669483	-3.97643
29110	TBK1	0.653315	6.61068	2.01338	0.0563207	0.669483	-4.24107
6527	SLC5A4	-0.873776	-3.99095	-2.01217	0.0564042	0.669483	-3.95619
51400	PPME1	0.955928	6.44223	2.0128	0.0564135	0.669483	-4.22931
23232	TBC1D12	0.656623	5.01634	2.01149	0.0564815	0.669483	-4.1366
3728	JUP	-1.2186	7.34936	-2.01214	0.0564879	0.669483	-4.27572
90624	LYRM7	0.674615	4.77879	2.01084	0.0565551	0.669483	-4.11989
23424	TDRD7	-0.568351	5.3253	-2.00961	0.0566942	0.669483	-4.15856
647219	ASCL5	1.06418	-4.05699	2.00918	0.0568231	0.669483	-3.98744
7109	TRAPPC10	0.594475	5.61415	2.00832	0.0568405	0.669483	-4.1848
8785	MATN4	1.49654	-3.7419	2.00815	0.0569399	0.669483	-3.94012
339400	FLG-AS1	-1.27444	-1.09843	-2.00771	0.0569711	0.669483	-3.90091
58495	OVOL2	1.98274	-2.09679	2.00777	0.0569832	0.669483	-3.86882
5106	PCK2	-1.4531	4.40323	-2.00757	0.0570065	0.669483	-4.07697
693120	MIR33B	0.925563	-4.28582	2.00688	0.0570579	0.669483	-4.02354
9300	SNORD28	1.71961	-0.398784	2.00625	0.057137	0.669483	-3.8711
101928913	LINC01515	1.56276	-2.22588	2.0058	0.0572079	0.669483	-3.88277
246243	RNASEH1	0.520694	4.76561	2.00454	0.0572723	0.669483	-4.13304
1594	CYP27B1	1.80348	0.192843	2.00347	0.0574746	0.669483	-3.87322
9807	IP6K1	-0.517191	5.37499	-2.00233	0.0575257	0.669483	-4.18213
101928371	LOC101928371	1.41975	-3.84327	2.0023	0.057609	0.669483	-3.96892
28957	MRPS28	-0.562389	4.13996	-2.00134	0.0576388	0.669483	-4.08406
56180	MOSPD1	-0.776149	5.26952	-2.00167	0.0576823	0.669483	-4.17734
57695	USP37	0.490447	6.20303	1.99801	0.0580238	0.669483	-4.24283
3224	HOXC8	2.08465	-1.32005	1.99824	0.0580777	0.669483	-3.87984
84933	C8orf76	-0.733098	2.90179	-1.99753	0.0580801	0.669483	-3.97421
104326058	SMAD1-AS1	1.38195	-3.77073	1.9981	0.0580946	0.669483	-3.95683
338324	S100A7A	1.06938	-1.07043	1.99773	0.0581211	0.669483	-3.97863
55777	MBD5	-0.877741	4.49081	-1.99756	0.0581568	0.669483	-4.10344
7532	YWHAG	-1.04085	9.53435	-1.99718	0.0582014	0.669483	-4.42291
1942	EFNA1	-1.64855	4.70106	-1.99672	0.0582543	0.669483	-4.02584
100750326	HTT-AS	0.940197	-4.28582	1.99539	0.0583923	0.669483	-4.04163
284402	SCGB2B2	1.1408	-4.1028	1.99491	0.0584645	0.669483	-4.01516
10280	SIGMAR1	0.627644	4.58965	1.99421	0.0584661	0.669483	-4.09765
64412	GZF1	0.699768	4.80681	1.99376	0.058528	0.669483	-4.15372
11073	TOPBP1	0.684591	6.973	1.99431	0.0585348	0.669483	-4.29347
10293	TRAIP	-0.560795	2.85481	-1.99314	0.0585907	0.669483	-3.97814
5000	ORC4	-0.296585	5.86455	-1.99293	0.0586145	0.669483	-4.23105
6455	SH3GL1	0.833037	6.33131	1.99328	0.0586545	0.669483	-4.25829
5631	PRPS1	0.40367	5.54076	1.99184	0.0587423	0.669483	-4.20698
54497	HEATR5B	-0.399209	5.5619	-1.99087	0.0588563	0.669483	-4.21394
6416	MAP2K4	-0.537436	6.07723	-1.99012	0.0589438	0.669483	-4.24779
3713	IVL	-2.04669	-3.64261	-1.99008	0.05903	0.669483	-3.94452
9778	KIAA0232	-0.696183	6.4847	-1.98957	0.0590897	0.669483	-4.2731
9391	CIAO1	-0.29951	6.51917	-1.98878	0.0591015	0.669483	-4.27646
283663	LINC00926	-1.60116	-1.66284	-1.98869	0.0591637	0.669483	-3.89172
121601	ANO4	-1.69086	-3.17543	-1.98838	0.0592294	0.669483	-3.91984
100288637	LOC100288637	-1.19127	0.974179	-1.98761	0.0592401	0.669483	-3.90004
25880	TMEM186	-0.555216	3.02817	-1.98704	0.0593069	0.669483	-4.00104
58509	CACTIN	-0.632456	3.8824	-1.98686	0.0593285	0.669483	-4.07586
7296	TXNRD1	-1.10901	9.87441	-1.98739	0.0593463	0.669483	-4.45072
100132594	PGAM1P5	-1.63279	-3.71582	-1.98598	0.0595137	0.669483	-3.97062
538	ATP7A	-0.676485	5.18314	-1.9845	0.0596241	0.669483	-4.19699
157855	KCNU1	1.26019	-3.86191	1.98451	0.0596875	0.669483	-3.98764
26098	EDRF1	0.527724	4.91934	1.98376	0.0596951	0.669483	-4.18178
729668	GOLGA2P6	1.07696	-3.67296	1.98392	0.0597012	0.669483	-3.96045
5669	PSG1	-1.11631	-2.37021	-1.98335	0.0597441	0.669483	-3.91733
6772	STAT1	0.821116	8.26423	1.9827	0.0599032	0.669483	-4.37833
100113389	SNORD127	1.67154	-3.71119	1.98229	0.059952	0.669483	-3.97975
23022	PALLD	-1.36488	7.5798	-1.98163	0.0600308	0.669483	-4.34632
1977	EIF4E	0.596	5.52573	1.98045	0.0600895	0.669483	-4.23055
29994	BAZ2B	-0.743039	5.40671	-1.97986	0.0602299	0.669483	-4.21674
400952	LINC01121	-1.12048	-4.06162	-1.97866	0.0603856	0.669483	-4.02293
100616149	MIR4512	0.87025	-4.12303	1.97783	0.060413	0.669483	-4.04527
27295	PDLIM3	-2.43399	-0.370421	-1.97788	0.0604787	0.669483	-3.9058
92283	ZNF461	-0.697963	3.36025	-1.97483	0.0607647	0.669483	-4.04818
79809	TTC21B	0.777475	4.85801	1.97532	0.060772	0.669483	-4.18671
55893	ZNF395	1.064	6.59056	1.97415	0.0609287	0.669483	-4.28373
9372	ZFYVE9	0.526972	5.85261	1.97345	0.0609309	0.669483	-4.25849
166336	PRICKLE2	-3.34453	4.9125	-1.97387	0.0609619	0.669483	-4.16494
84546	SNORD35B	-1.51375	-1.27857	-1.97284	0.0610051	0.669483	-3.91329
6557	SLC12A1	1.19183	-3.82816	1.97343	0.0610157	0.669483	-4.00558
5440	POLR2K	0.445358	6.01719	1.97247	0.0610502	0.669483	-4.27397
129531	MITD1	0.586676	4.44338	1.97139	0.0611809	0.669483	-4.15662
51056	LAP3	0.835578	6.42982	1.97184	0.0612086	0.669483	-4.29834
282617	IFNL3	1.01918	-3.84327	1.97085	0.061282	0.669483	-4.00453
9057	SLC7A6	1.18625	5.00762	1.97087	0.0613264	0.669483	-4.20575
55696	RBM22	0.435715	6.48558	1.9699	0.0613619	0.669483	-4.30609
23150	FRMD4B	-1.55341	3.277	-1.97042	0.06138	0.669483	-4.04183
390940	PINLYP	1.72293	-2.95983	1.96936	0.0615098	0.669483	-3.93476
10008	KCNE3	-1.47521	-3.42846	-1.96908	0.0615438	0.669483	-3.96244
10254	STAM2	-0.518123	6.00659	-1.96691	0.0617266	0.669483	-4.28255
51585	PCF11	-0.629401	6.14387	-1.96714	0.0617286	0.669483	-4.28896
9860	LRIG2	-0.646837	4.53449	-1.96629	0.0618021	0.669483	-4.17547
9043	SPAG9	-0.331592	8.12627	-1.96623	0.0618095	0.669483	-4.40125
170589	GPHA2	1.31016	-3.94002	1.96672	0.0618315	0.669483	-4.03202
53842	CLDN22	-0.954494	-3.97072	-1.96613	0.0618364	0.669483	-4.02203
646862	RNF225	0.889521	-3.99095	1.96574	0.0618704	0.669483	-4.03526
84629	TNRC18	-0.784224	6.95822	-1.96638	0.0618741	0.669483	-4.33617
55816	DOK5	1.45077	-3.80858	1.96603	0.0619161	0.669483	-4.00767
7329	UBE2I	-0.437589	7.49254	-1.96527	0.0619272	0.669483	-4.36922
5496	PPM1G	0.302444	7.53557	1.96527	0.0619279	0.669483	-4.37156
114571	SLC22A9	1.40514	-3.96024	1.96573	0.0619535	0.669483	-4.02276
51554	ACKR4	1.00566	-4.1028	1.96487	0.0620536	0.669483	-4.06131
643802	LOC643802	1.39873	-3.64515	1.9636	0.0622151	0.669483	-4.0024
100505741	SPATA1	-1.22407	-2.18434	-1.96259	0.0622568	0.669483	-3.92431
728661	SLC35E2B	-0.876385	5.64791	-1.96178	0.062439	0.669483	-4.26623
25929	GEMIN5	-0.525156	6.34812	-1.96105	0.0624469	0.669483	-4.31119
51596	CUTA	1.67416	-2.94892	1.9616	0.0624622	0.669483	-3.94518
54872	PIGG	-0.284138	5.08131	-1.95878	0.0627282	0.669483	-4.23411
317760	ADAM20P1	-1.68066	-2.67999	-1.95807	0.0628989	0.669483	-3.94121
100132724	DCAF13P3	1.00583	-0.513374	1.95699	0.0629516	0.669483	-3.93133
80746	TSEN2	-0.747199	3.32152	-1.95684	0.0629701	0.669483	-4.06618
5611	DNAJC3	0.778329	7.31992	1.95733	0.0629916	0.669483	-4.37218
3394	IRF8	1.77836	-3.70071	1.95716	0.0630117	0.669483	-4.01449
55069	TMEM248	0.482122	7.38768	1.95485	0.0632185	0.669483	-4.381
6650	CAPN15	-0.644273	4.67874	-1.95442	0.0632717	0.669483	-4.20634
54675	CRLS1	0.64597	5.73771	1.95441	0.0633037	0.669483	-4.28683
55709	KBTBD4	-0.498259	4.53425	-1.95393	0.0633332	0.669483	-4.19142
168433	RNF133	1.27735	-3.94002	1.95426	0.0633739	0.669483	-4.05468
100505894	TMEM161B-AS1	-0.865071	1.09509	-1.95317	0.0634277	0.669483	-3.94861
53822	FXYD7	-0.805563	-4.15374	-1.95275	0.0634806	0.669483	-4.07209
9262	STK17B	0.831605	5.52531	1.95322	0.0635043	0.669483	-4.264
171177	RHOV	-2.13196	2.74246	-1.95307	0.0635231	0.669483	-3.98263
85028	SNHG12	0.729421	3.07468	1.95186	0.0635923	0.669483	-4.0589
11219	TREX2	-1.77173	-2.20407	-1.95237	0.0636106	0.669483	-3.93911
125893	ZNF816	-0.611254	4.35446	-1.95039	0.0637775	0.669483	-4.17682
22949	PTGR1	-1.01006	6.01861	-1.95034	0.0638663	0.669483	-4.30673
64105	CENPK	1.03258	4.29088	1.94984	0.0639296	0.669483	-4.17077
55346	TCP11L1	0.443795	4.44032	1.94907	0.0639445	0.669483	-4.193
414149	ACBD7	-0.614754	4.01559	-1.94875	0.0639838	0.669483	-4.13868
643853	TMPPE	0.593348	2.37081	1.94826	0.0640467	0.669483	-4.00554
2674	GFRA1	1.73642	2.43343	1.94666	0.0643319	0.669483	-4.08647
343	AQP8	0.850743	-4.15374	1.94601	0.064337	0.669483	-4.09234
90701	SEC11C	0.640982	4.11384	1.94554	0.0643905	0.669483	-4.17133
80323	CCDC68	-1.54266	2.39809	-1.94514	0.0645241	0.669483	-3.98966
10610	ST6GALNAC2	-2.21379	2.84258	-1.94463	0.0645899	0.669483	-4.00391
9675	TTI1	0.301042	5.3807	1.94377	0.0646153	0.669483	-4.27615
27430	MAT2B	-0.489694	6.34173	-1.94338	0.0646663	0.669483	-4.34001
741	ZNHIT2	-0.6101	1.54791	-1.94294	0.0647221	0.669483	-3.97553
63979	FIGNL1	0.639391	5.58308	1.94273	0.0647677	0.669483	-4.29568
4088	SMAD3	-1.16977	7.21929	-1.94269	0.0648369	0.669483	-4.38243
64219	PJA1	0.603429	4.81841	1.94194	0.0648499	0.669483	-4.23749
5531	PPP4C	-0.556084	5.92106	-1.94126	0.0649364	0.669483	-4.31848
22985	ACIN1	-0.412302	7.62052	-1.94104	0.0649642	0.669483	-4.41608
85414	SLC45A3	1.37176	2.39166	1.94066	0.0650965	0.669483	-4.02046
55359	STYK1	2.27224	2.03299	1.94061	0.0651031	0.669483	-3.99274
10626	TRIM16	-0.554588	6.40991	-1.93951	0.0651605	0.669483	-4.34245
157739	TDH	0.788115	-2.2292	1.93877	0.0652559	0.669483	-3.98007
114757	CYGB	-3.09265	-1.9304	-1.93913	0.065292	0.669483	-3.95456
552889	ATXN7L3B	-0.933829	7.26778	-1.9386	0.0653606	0.669483	-4.39944
1822	ATN1	0.386801	7.01743	1.93699	0.0654853	0.669483	-4.38754
5605	MAP2K2	-0.368176	6.10305	-1.9369	0.0654961	0.669483	-4.3356
23398	PPWD1	0.47669	5.29234	1.93556	0.0656691	0.669483	-4.28602
1195	CLK1	0.648247	6.23295	1.93449	0.065863	0.669483	-4.34658
80314	EPC1	-0.507413	5.48243	-1.93324	0.06597	0.669483	-4.29912
148156	ZNF558	-0.532258	4.89034	-1.93268	0.0660423	0.669483	-4.25805
4858	NOVA2	1.71866	-3.57831	1.93264	0.0661305	0.669483	-4.02253
24144	TFIP11	-0.360428	5.16947	-1.93049	0.0663272	0.669483	-4.28333
347475	CCDC160	2.85667	-1.96091	1.93105	0.0663371	0.669483	-3.96341
7942	TFEB	1.75471	0.84645	1.93078	0.066373	0.669483	-3.97263
7844	RNF103	-1.16806	5.3697	-1.93073	0.0663796	0.669483	-4.29853
100132247	NPIPB5	-0.914057	0.554325	-1.92927	0.0664866	0.669483	-3.97036
51433	ANAPC5	0.377629	6.73525	1.929	0.0665219	0.669483	-4.3873
100873990	HCFC1-AS1	1.0776	-4.05699	1.92942	0.0665505	0.669483	-4.09734
283471	TMPRSS12	-1.46332	-3.84327	-1.92935	0.0665589	0.669483	-4.07201
10274	STAG1	-0.485666	6.67836	-1.92849	0.0665886	0.669483	-4.38439
6910	TBX5	1.74047	-3.52419	1.92863	0.0666531	0.669483	-4.02193
9139	CBFA2T2	-0.496368	5.15144	-1.92766	0.0666967	0.669483	-4.2824
10009	ZBTB33	-0.411657	7.00608	-1.92714	0.066765	0.669483	-4.40383
7143	TNR	0.872087	-4.28582	1.92746	0.0667696	0.669483	-4.14666
375307	CATIP	-1.76921	-3.26451	-1.92719	0.0668421	0.669483	-4.01273
10326	SIRPB1	-2.84813	-1.86437	-1.92598	0.0670005	0.669483	-3.97017
102466723	MIR6734	0.900149	-4.28582	1.92582	0.0670012	0.669483	-4.14925
102466748	MIR6845	1.11021	-3.82354	1.92597	0.0670029	0.669483	-4.084
51447	IP6K2	-0.542045	5.74568	-1.92341	0.0672553	0.669483	-4.33605
170384	FUT11	1.1685	5.43687	1.92402	0.0672585	0.669483	-4.29054
63875	MRPL17	0.789774	5.90521	1.92377	0.0672914	0.669483	-4.34578
5170	PDPK1	-0.504516	5.86252	-1.92305	0.0673035	0.669483	-4.34386
442896	MIR302D	1.09252	-4.07563	1.92221	0.0674981	0.669483	-4.11183
58494	JAM2	2.24418	-0.460862	1.92209	0.0675142	0.669483	-4.15445
5434	POLR2E	-0.517137	5.72319	-1.92139	0.0675225	0.669483	-4.33331
54626	HES2	-2.15273	1.94782	-1.92188	0.0675415	0.669483	-4.02158
65059	RAPH1	0.530213	7.57116	1.9213	0.0675441	0.669483	-4.44447
4543	MTNR1A	-1.18788	-3.5484	-1.92177	0.0675529	0.669483	-4.04352
57479	PRR12	-0.45093	5.37	-1.92114	0.0675555	0.669483	-4.31173
1040	CDS1	-0.977627	4.4064	-1.91949	0.0678585	0.669483	-4.15298
23640	HSPBP1	-0.432942	3.99257	-1.91874	0.0678741	0.669483	-4.19505
79912	PYROXD1	-1.01152	4.66088	-1.91795	0.0680636	0.669483	-4.25448
10963	STIP1	0.579651	8.48272	1.91634	0.0682768	0.669483	-4.50301
100133286	LOC100133286	-1.50179	-3.27003	-1.91607	0.0683152	0.669483	-4.02695
388125	C2CD4B	1.60346	-3.7543	1.91514	0.0684394	0.669483	-4.06636
3483	IGFALS	0.982562	-3.73142	1.91454	0.068447	0.669483	-4.0705
63035	BCORL1	0.655558	4.58266	1.91329	0.0686036	0.669483	-4.2299
58512	DLGAP3	1.62662	-1.78888	1.91362	0.0686427	0.669483	-4.01752
140	ADORA3	0.898561	-4.28582	1.91335	0.0686589	0.669483	-4.16828
5050	PAFAH1B3	-0.446954	4.51366	-1.91247	0.0687126	0.669483	-4.25275
64170	CARD9	2.20675	-0.767968	1.91243	0.0688031	0.669483	-3.99175
55014	STX17	-0.355623	6.26225	-1.91062	0.0689624	0.669483	-4.38673
64772	ENGASE	0.69807	2.24041	1.91021	0.0690176	0.669483	-4.0555
126364	LRRC25	-1.00296	-4.1028	-1.91041	0.0690736	0.669483	-4.13482
441432	AQP7P3	1.29519	-3.71119	1.90918	0.0692411	0.669483	-4.08125
26272	FBXO4	0.581658	2.66596	1.90829	0.069277	0.669483	-4.0886
101929331	LOC101929331	-2.02771	-3.23815	-1.90889	0.06928	0.669483	-4.03309
284485	RIIAD1	1.2985	-3.757	1.90859	0.0693202	0.669483	-4.09416
3632	INPP5A	0.694724	4.93335	1.90762	0.069405	0.669483	-4.30018
29924	EPN1	-0.397357	6.37802	-1.90706	0.069444	0.669483	-4.40107
101447996	RNVU1-8	0.935641	-4.28582	1.90749	0.0694689	0.669483	-4.17726
64859	NABP1	-1.81297	4.55491	-1.90743	0.0694776	0.669483	-4.19459
114134	SLC2A13	0.607278	3.59533	1.90676	0.0694844	0.669483	-4.17224
259290	TAS2R31	1.33554	-3.87398	1.90715	0.0695159	0.669483	-4.10971
442720	EIF3IP1	-1.58032	-1.63654	-1.90675	0.0695284	0.669483	-3.99208
378938	MALAT1	0.618935	11.2696	1.90644	0.0696131	0.669483	-4.66591
90381	TICRR	0.753325	5.08104	1.90511	0.0697906	0.669483	-4.31471
100133920	LOC100133920	1.00618	-4.12303	1.90504	0.0698034	0.669483	-4.15826
4790	NFKB1	0.902441	6.51051	1.90468	0.0698519	0.669483	-4.41386
144577	C12orf66	-1.22858	3.00013	-1.90352	0.0700102	0.669483	-4.11689
11083	DIDO1	-0.532556	6.95623	-1.90233	0.0700889	0.669483	-4.442
4277	MICB	1.84697	-1.96654	1.90279	0.0701101	0.669483	-4.01685
6903	TBCC	-0.767046	4.53318	-1.90187	0.0702141	0.669483	-4.2751
1259	CNGA1	-1.62205	0.398071	-1.90174	0.0702532	0.669483	-4.00361
51514	DTL	1.58793	5.58643	1.90103	0.070351	0.669483	-4.34933
101927359	LOC101927359	1.66742	-2.99133	1.90066	0.0704012	0.669483	-4.02969
145241	ADAM21P1	-1.06296	-4.0721	-1.90052	0.0704212	0.669483	-4.14267
4664	NAB1	-0.41875	6.01041	-1.89771	0.070723	0.669483	-4.39411
201158	TVP23C	1.10329	1.89524	1.89722	0.0708062	0.669483	-4.05304
388813	LOC388813	-1.24645	-3.84327	-1.89649	0.0709768	0.669483	-4.1191
64097	EPB41L4A	-0.818189	2.75038	-1.89561	0.0710128	0.669483	-4.11218
92521	SPECC1	0.746733	5.89718	1.89551	0.0711125	0.669483	-4.38756
25983	NGDN	-0.331972	5.25347	-1.89453	0.0711631	0.669483	-4.34855
4999	ORC2	0.478591	5.83106	1.89415	0.0712154	0.669483	-4.38927
650794	MIPEPP3	-1.07932	0.191834	-1.89337	0.0713235	0.669483	-4.01179
154761	LOC154761	1.88096	-1.60906	1.89345	0.0713976	0.669483	-4.02329
153733	CCDC112	-0.751397	5.10939	-1.89332	0.0714153	0.669483	-4.3345
219854	TMEM218	0.602027	3.08152	1.89173	0.0715526	0.669483	-4.14825
91151	TIGD7	0.499003	3.8607	1.89172	0.0715534	0.669483	-4.2281
151649	PP2D1	0.989772	-4.15374	1.89055	0.0718014	0.669483	-4.1848
5274	SERPINI1	-1.28094	0.603399	-1.88941	0.0718757	0.669483	-4.02178
51018	RRP15	-0.675266	6.22213	-1.88896	0.0720219	0.669483	-4.41408
126298	IRGQ	0.54887	5.42599	1.88826	0.0720368	0.669483	-4.37168
91661	ZNF765	-0.407692	5.12834	-1.88711	0.0721977	0.669483	-4.34542
57010	CABP4	1.01372	-3.79746	1.88689	0.0722895	0.669483	-4.13316
54891	INO80D	-0.887686	6.03509	-1.88694	0.0723073	0.669483	-4.41276
9304	SNORD22	1.2849	0.703564	1.88567	0.0724105	0.669483	-4.0286
2157	F8	-0.861375	2.76847	-1.88552	0.0724215	0.669483	-4.12681
2050	EPHB4	-0.793845	6.64349	-1.88606	0.0724303	0.669483	-4.44141
3097	HIVEP2	0.90126	6.39797	1.886	0.0724391	0.669483	-4.4369
142891	SAMD8	0.453883	6.47496	1.8852	0.0724674	0.669483	-4.43938
6621	SNAPC4	-0.539513	4.09309	-1.88484	0.0725184	0.669483	-4.25078
59343	SENP2	-0.335092	6.09605	-1.88473	0.072533	0.669483	-4.42043
23510	KCTD2	-0.491739	4.86146	-1.88456	0.0725567	0.669483	-4.33233
7652	ZNF99	1.69896	-3.12912	1.88432	0.0726759	0.669483	-4.05812
84930	MASTL	0.682103	6.13296	1.88408	0.0727095	0.669483	-4.42263
55020	TTC38	0.624959	3.38175	1.88247	0.072852	0.669483	-4.15235
112714	TUBA3E	0.997756	-4.15374	1.88294	0.0728709	0.669483	-4.1966
103	ADAR	0.545087	9.12188	1.88285	0.0728808	0.669483	-4.59001
6084	RNY1	1.14051	-3.95562	1.88179	0.073034	0.669483	-4.16775
8577	TMEFF1	2.36861	-2.07571	1.88085	0.073167	0.669483	-4.03843
7288	TULP2	-0.959002	-4.0877	-1.87955	0.0733349	0.669483	-4.17716
7766	ZNF223	-0.778348	2.7809	-1.87871	0.0733862	0.669483	-4.14043
6850	SYK	-1.10185	0.219198	-1.87919	0.0734031	0.669483	-4.22766
51754	TMEM8B	-0.610326	2.53878	-1.87722	0.073599	0.669483	-4.11953
257177	CFAP126	1.0886	-3.99095	1.8771	0.0737006	0.669483	-4.17959
100507156	LOC100507156	2.21292	-2.51893	1.87702	0.0737121	0.669483	-4.03921
80271	ITPKC	-0.96105	4.4944	-1.87588	0.0738761	0.669483	-4.30428
693144	MIR559	1.53562	-3.45097	1.87489	0.0740168	0.669483	-4.09414
56961	SHD	-1.73994	-3.57162	-1.87484	0.0740254	0.669483	-4.11093
8943	AP3D1	-0.39587	7.45222	-1.87379	0.0740895	0.669483	-4.51614
196394	AMN1	-0.910395	2.71779	-1.87357	0.0741222	0.669483	-4.13792
114789	SLC25A25	0.713463	4.85733	1.87346	0.0741899	0.669483	-4.34461
29115	SAP30BP	-0.375912	5.96827	-1.87304	0.0741973	0.669483	-4.43119
10741	RBBP9	0.566288	5.27321	1.87287	0.0742216	0.669483	-4.38121
100302150	MIR1296	0.988802	-4.12303	1.87341	0.0742296	0.669483	-4.20591
2819	GPD1	1.9682	-2.95882	1.8734	0.0742309	0.669483	-4.06339
60436	TGIF2	0.497482	5.46282	1.87278	0.0742357	0.669483	-4.39738
2889	RAPGEF1	-0.660394	6.22227	-1.87234	0.0743795	0.669483	-4.44773
1613	DAPK3	-0.914586	5.13848	-1.8723	0.0743897	0.669483	-4.37327
9491	PSMF1	-0.258633	6.73365	-1.87118	0.0744656	0.669483	-4.47995
58484	NLRC4	0.946356	-4.15374	1.87086	0.0745961	0.669483	-4.2146
55090	MED9	-0.753524	3.58275	-1.86979	0.0746666	0.669483	-4.22986
729956	SHISA7	1.27144	-4.09232	1.87028	0.0746808	0.669483	-4.20079
100130275	TFAP2A-AS1	-1.67816	-0.064931	-1.86856	0.0749298	0.669483	-4.03983
9961	MVP	-0.500629	6.08947	-1.8676	0.0749835	0.669483	-4.43783
8273	SLC10A3	-0.976958	4.15931	-1.86807	0.0750009	0.669483	-4.29371
100131626	LOC100131626	1.45951	-3.4112	1.86734	0.0751067	0.669483	-4.10273
9749	PHACTR2	-0.469768	6.49845	-1.86674	0.0751094	0.669483	-4.47262
652966	SNORD10	1.42072	-2.01629	1.86646	0.0751655	0.669483	-4.04158
7357	UGCG	-0.77462	8.01463	-1.86661	0.0752134	0.669483	-4.55664
387775	SLC22A10	1.46969	-3.86151	1.86661	0.0752137	0.669483	-4.15228
27327	TNRC6A	-0.482155	6.88632	-1.86381	0.0755363	0.669483	-4.49983
100616229	MIR4473	0.834923	-4.15374	1.86333	0.0756297	0.669483	-4.22513
6305	SBF1	-0.764685	5.52784	-1.86336	0.0756866	0.669483	-4.41718
100233209	PCED1B-AS1	0.931738	-4.15374	1.86258	0.0757959	0.669483	-4.22689
28996	HIPK2	-0.546714	8.56509	-1.86247	0.0758047	0.669483	-4.59477
23071	ERP44	0.53505	6.94063	1.86173	0.0758473	0.669483	-4.5053
89886	SLAMF9	0.895751	-4.15374	1.86201	0.0758615	0.669483	-4.22766
103352670	LINC01419	0.978413	-4.09232	1.862	0.0758857	0.669483	-4.20919
55291	PPP6R3	-0.464673	8.0741	-1.86092	0.0759583	0.669483	-4.5703
6197	RPS6KA3	-0.570681	7.22788	-1.86003	0.0761415	0.669483	-4.52554
2627	GATA6	-0.936099	4.18423	-1.86013	0.0761601	0.669483	-4.25745
80012	PHC3	-0.575139	7.03644	-1.85898	0.0762933	0.669483	-4.51626
84436	ZNF528	-1.1089	3.78078	-1.85891	0.07634	0.669483	-4.25683
79581	SLC52A2	-0.681726	4.70784	-1.8572	0.0765295	0.669483	-4.3587
8771	TNFRSF6B	-0.942544	-3.82816	-1.85676	0.0765928	0.669483	-4.16894
5972	REN	1.48012	-3.51258	1.85709	0.076608	0.669483	-4.12737
51441	YTHDF2	-0.401914	7.08316	-1.8564	0.0766252	0.669483	-4.52313
9134	CCNE2	1.41805	5.21552	1.85668	0.0766687	0.669483	-4.3882
55869	HDAC8	0.675197	4.40213	1.85524	0.0767965	0.669483	-4.33674
26086	GPSM1	-0.685678	4.11739	-1.85457	0.0768953	0.669483	-4.30827
5223	PGAM1	0.458616	6.28721	1.85435	0.076929	0.669483	-4.47791
4001	LMNB1	0.719779	7.65703	1.8548	0.0769472	0.669483	-4.55793
479	ATP12A	1.39711	-3.14348	1.85461	0.0769765	0.669483	-4.0991
339977	LRRC66	-1.86079	-2.72826	-1.8545	0.0769918	0.669483	-4.0758
7528	YY1	0.274897	7.72338	1.85347	0.0770592	0.669483	-4.56277
9859	CEP170	0.86504	-4.15374	1.85365	0.0770792	0.669483	-4.23854
6788	STK3	-0.379481	5.97802	-1.85313	0.0771101	0.669483	-4.46247
100128569	C19orf71	-1.71074	-2.52589	-1.85341	0.0771546	0.669483	-4.06766
5563	PRKAA2	1.40394	3.8827	1.8529	0.0772302	0.669483	-4.19095
199800	ADM5	-0.925813	-0.0524237	-1.85178	0.0773101	0.669483	-4.05998
378884	NHLRC1	-1.03714	1.37405	-1.85157	0.0773423	0.669483	-4.09059
27099	SND1-IT1	1.09578	-1.69691	1.85142	0.0773639	0.669483	-4.05814
162282	ANKFN1	-2.18253	-3.1891	-1.8516	0.0774234	0.669483	-4.10774
55654	TMEM127	-0.51739	6.15595	-1.85022	0.0775438	0.669483	-4.47756
3163	HMOX2	1.0318	-4.15374	1.84883	0.0778372	0.669483	-4.24622
5934	RBL2	0.558671	5.89011	1.84813	0.0778558	0.669483	-4.46222
102546227	LINC01340	1.26118	-3.94355	1.84851	0.0778857	0.669483	-4.2095
340385	ZNF517	-0.85223	0.619243	-1.84789	0.0778926	0.669483	-4.07423
57623	ZFAT	-0.571301	3.93279	-1.84721	0.077995	0.669483	-4.29983
653333	FAM86B2	-0.816341	-4.12303	-1.84684	0.0780529	0.669483	-4.23316
402160	CFAP99	1.24979	-3.88908	1.84697	0.0781165	0.669483	-4.19409
3125	HLA-DRB3	0.929745	-4.09232	1.84621	0.0782091	0.669483	-4.22828
348938	NIPAL4	1.73125	-3.56852	1.84614	0.0782415	0.669483	-4.14056
85461	TANC1	0.860399	5.35342	1.84607	0.0782514	0.669483	-4.41992
3508	IGHMBP2	-0.535478	4.31096	-1.84532	0.0782795	0.669483	-4.34312
5986	RFNG	-0.914242	3.23552	-1.84509	0.0783671	0.669483	-4.22709
9858	PPP1R26	0.490469	5.22242	1.84431	0.0784315	0.669483	-4.41002
79959	CEP76	0.611792	4.26528	1.84399	0.0784791	0.669483	-4.34319
59340	HRH4	-1.5439	-3.05152	-1.8437	0.0786091	0.669483	-4.11023
7965	AIMP2	-0.549454	5.39226	-1.84282	0.0786559	0.669483	-4.43719
23277	CLUH	0.367998	6.17915	1.84275	0.0786666	0.669483	-4.49187
1830	DSG3	-1.53262	-3.36569	-1.84307	0.0787049	0.669483	-4.12858
8087	FXR1	0.399498	8.21345	1.84213	0.0787612	0.669483	-4.60663
54576	UGT1A8	1.03461	-4.12303	1.84231	0.07882	0.669483	-4.24847
113828	FAM83F	1.28535	-1.67271	1.84205	0.0788598	0.669483	-4.15147
90167	FRMD7	-1.35263	-3.08831	-1.84199	0.0788687	0.669483	-4.11397
100847035	MIR548AR	-1.90732	-2.23435	-1.84197	0.0788719	0.669483	-4.07572
55672	NBPF1	-1.04869	3.4434	-1.84127	0.0789775	0.669483	-4.25656
1608	DGKG	-1.79111	-2.30973	-1.84098	0.0790215	0.669483	-4.11228
26809	SNORD42A	-1.33712	-1.80711	-1.84039	0.0790252	0.669483	-4.07189
374969	SVBP	-0.535083	3.86071	-1.84024	0.0790474	0.669483	-4.29864
51008	ASCC1	0.460524	5.58147	1.84018	0.0790563	0.669483	-4.45594
102465668	MIR7111	1.58104	-1.99551	1.8406	0.0790649	0.669483	-4.07171
55287	TMEM40	1.4248	0.721828	1.83954	0.0792404	0.669483	-4.10344
56905	C15orf39	-0.998493	4.60941	-1.83951	0.0792456	0.669483	-4.37838
387065	HMGA1P7	0.959826	-4.03676	1.83923	0.0792769	0.669483	-4.2328
79767	ELMO3	-1.19351	-0.598168	-1.83838	0.0793312	0.669483	-4.07299
220134	SKA1	0.88485	-4.12303	1.83805	0.0794288	0.669483	-4.24647
100132356	LOC100132356	1.34461	-2.17546	1.83716	0.079522	0.669483	-4.07812
112939	NACC1	-0.416071	7.10774	-1.8369	0.0795573	0.669483	-4.55573
643529	LINC00865	-2.07297	-2.01763	-1.83742	0.0795637	0.669483	-4.09213
79699	ZYG11B	-0.580742	6.7834	-1.83686	0.0796117	0.669483	-4.53562
54880	BCOR	0.82441	6.42012	1.83707	0.0796163	0.669483	-4.5144
5757	PTMA	0.576384	10.1532	1.83697	0.079632	0.669483	-4.71988
26286	ARFGAP3	0.480758	5.91228	1.83636	0.0796397	0.669483	-4.48091
150280	HORMAD2	-0.923352	-3.8942	-1.83627	0.0796874	0.669483	-4.21112
23093	TTLL5	0.392674	5.54792	1.83575	0.0797324	0.669483	-4.45954
163479	FNDC7	1.62177	-3.59504	1.8362	0.0797505	0.669483	-4.17175
388886	LRRC75B	-0.924515	-0.00862195	-1.83552	0.0797673	0.669483	-4.08476
23529	CLCF1	-1.45035	4.15446	-1.83579	0.0798128	0.669483	-4.31369
104355426	LENG8-AS1	1.5517	-2.30149	1.83547	0.0798622	0.669483	-4.08347
81552	VOPP1	0.76265	5.50762	1.83516	0.0799092	0.669483	-4.45551
100616283	MIR4766	1.37106	-3.68048	1.83503	0.0799294	0.669483	-4.18448
2908	NR3C1	-1.49539	7.94034	-1.83501	0.079933	0.669483	-4.60381
84824	FCRLA	-1.32255	-3.95512	-1.83493	0.0799449	0.669483	-4.2272
51285	RASL12	1.19266	-2.72292	1.8334	0.0801088	0.669483	-4.10624
11062	DUS4L	-0.683015	3.88078	-1.83219	0.0802789	0.669483	-4.31866
51237	MZB1	1.30675	-4.1028	1.83251	0.080316	0.669483	-4.25859
9324	HMGN3	0.674151	5.05876	1.82993	0.0806799	0.669483	-4.43454
11215	AKAP11	0.535592	7.51889	1.82974	0.0806975	0.669483	-4.58975
342979	PALM3	1.21758	-0.429107	1.83	0.0807041	0.669483	-4.25522
5924	RASGRF2	-1.97775	-1.97254	-1.82951	0.0807798	0.669483	-4.08547
84079	ANKRD27	-0.279829	6.55594	-1.82808	0.0809146	0.669483	-4.53436
10479	SLC9A6	0.6122	5.37155	1.82805	0.0809383	0.669483	-4.46179
57639	CCDC146	-1.50559	2.11097	-1.82836	0.0809583	0.669483	-4.15899
8509	NDST2	-0.658854	3.66891	-1.8276	0.0809888	0.669483	-4.30368
284309	ZNF776	-0.816782	5.06211	-1.82797	0.0810175	0.669483	-4.43344
135114	HINT3	-0.69525	6.38968	-1.82735	0.0811138	0.669483	-4.52483
3397	ID1	-1.63327	5.21771	-1.82723	0.0811334	0.669483	-4.43431
8766	RAB11A	0.382268	7.62856	1.82627	0.0811948	0.669483	-4.60076
3717	JAK2	0.961688	4.57888	1.82676	0.0812064	0.669483	-4.39685
59335	PRDM12	1.71979	-3.02181	1.82433	0.0815847	0.669483	-4.13258
79785	RERGL	-1.33913	-3.68048	-1.82413	0.0816164	0.669483	-4.20344
23527	ACAP2	0.52939	7.09252	1.82333	0.0816701	0.669483	-4.57546
170689	ADAMTS15	-1.97227	3.74039	-1.82374	0.0816767	0.669483	-4.21328
84660	CCDC62	-1.18882	-0.5049	-1.82303	0.0817013	0.669483	-4.09977
23130	ATG2A	-0.713012	4.39174	-1.8227	0.0817909	0.669483	-4.38268
100505994	LUCAT1	-3.63192	-1.28012	-1.82286	0.0818133	0.669483	-4.10739
125150	ZSWIM7	-0.400686	3.41368	-1.82217	0.0818346	0.669483	-4.28493
22993	HMGXB3	0.323456	5.94672	1.82148	0.0819428	0.669483	-4.51037
54586	EQTN	1.413	-3.82117	1.82125	0.0820665	0.669483	-4.22363
26958	COPG2	0.314334	6.24603	1.81964	0.0822324	0.669483	-4.52914
26164	MTG2	-0.625286	4.19812	-1.81892	0.0823455	0.669483	-4.36901
23326	USP22	-0.308569	8.15676	-1.81855	0.0824037	0.669483	-4.64252
5033	P4HA1	0.70718	8.60752	1.8189	0.0824359	0.669483	-4.66391
9704	DHX34	-0.491491	4.39293	-1.81798	0.0824943	0.669483	-4.38055
1746	DLX2	-3.0542	0.69869	-1.8185	0.0824989	0.669483	-4.11317
23276	KLHL18	-0.66117	4.81825	-1.81802	0.0825126	0.669483	-4.42628
9360	PPIG	0.342773	7.09895	1.81771	0.0825361	0.669483	-4.58469
26608	TBL2	-0.535077	5.92179	-1.81745	0.0825774	0.669483	-4.51473
11143	KAT7	0.442905	6.20721	1.81744	0.0825792	0.669483	-4.5313
101927668	LOC101927668	-1.57668	-2.85303	-1.81795	0.082585	0.669483	-4.14388
29948	OSGIN1	-2.16348	3.46722	-1.81795	0.0825854	0.669483	-4.28451
23154	NCDN	0.885577	3.84727	1.81786	0.0825988	0.669483	-4.33358
51010	EXOSC3	0.454862	5.45361	1.81718	0.0826194	0.669483	-4.48456
51168	MYO15A	-1.72869	-1.93868	-1.81652	0.0828117	0.669483	-4.1016
2213	FCGR2B	1.22396	-3.8635	1.81644	0.0828239	0.669483	-4.24123
27319	BHLHE22	2.02078	-3.49986	1.81572	0.0829375	0.669483	-4.17608
1854	DUT	0.502958	5.61853	1.81483	0.0829921	0.669483	-4.49874
56996	SLC12A9	-0.956874	3.33677	-1.81491	0.0830665	0.669483	-4.28609
7328	UBE2H	-0.604915	8.41878	-1.81456	0.0831213	0.669483	-4.66282
284207	METRNL	-1.59994	0.843072	-1.81397	0.0832144	0.669483	-4.12773
65109	UPF3B	0.349159	5.39505	1.81338	0.0832219	0.669483	-4.48626
80835	TAS1R1	0.921735	-4.15374	1.81285	0.0833869	0.669483	-4.29056
25802	LMOD1	-3.19882	-1.56496	-1.81283	0.083396	0.669483	-4.10748
552853	NCRNA00250	1.05999	-3.96487	1.81235	0.0834727	0.669483	-4.25805
26799	SNORD50A	1.54637	-3.58374	1.81113	0.083667	0.669483	-4.20971
100506215	PAXBP1-AS1	-1.73495	-1.73771	-1.81103	0.0836824	0.669483	-4.11213
102724246	TTC39C-AS1	-1.49993	-2.8412	-1.81069	0.083737	0.669483	-4.13776
441242	LOC441242	-0.643382	1.11209	-1.80995	0.0837677	0.669483	-4.13596
163486	DENND1B	-0.489198	5.04617	-1.80974	0.0838018	0.669483	-4.46068
90639	COX19	-0.417179	4.55588	-1.80948	0.0838435	0.669483	-4.41699
9179	AP4M1	-0.930504	3.82253	-1.80902	0.0840042	0.669483	-4.34162
7699	ZNF140	-0.574106	5.00222	-1.80818	0.0840512	0.669483	-4.46082
441208	ZNRF2P1	1.28013	-0.416718	1.80763	0.0841391	0.669483	-4.10916
7517	XRCC3	0.608238	3.37543	1.80763	0.0841396	0.669483	-4.30198
127841	LINC00628	1.89484	-2.92126	1.80794	0.0841778	0.669483	-4.14771
83636	C19orf12	-0.598485	4.36447	-1.80731	0.0841911	0.669483	-4.40611
65065	NBEAL1	-0.746711	5.007	-1.80764	0.0842252	0.669483	-4.4579
57179	KIAA1191	-0.598502	7.34879	-1.80725	0.0842879	0.669483	-4.61551
55763	EXOC1	-0.615767	5.82205	-1.80644	0.0843812	0.669483	-4.52582
23383	MAU2	-0.434906	5.07741	-1.80573	0.0844456	0.669483	-4.47297
84148	KAT8	-0.507102	4.20995	-1.80561	0.0844641	0.669483	-4.3866
8575	PRKRA	0.532243	4.33286	1.80481	0.0845924	0.669483	-4.40301
166378	SPATA5	0.578894	4.625	1.80373	0.0847669	0.669483	-4.4324
83933	HDAC10	-0.907921	1.97665	-1.80361	0.0847874	0.669483	-4.18445
4952	OCRL	0.48396	7.12696	1.80344	0.0848146	0.669483	-4.6069
3223	HOXC6	1.59936	-0.217869	1.80349	0.0848942	0.669483	-4.11931
148137	PROSER3	-0.529122	3.13496	-1.80261	0.0849476	0.669483	-4.28382
101929746	ZNF341-AS1	-1.60922	-3.41632	-1.80301	0.0849715	0.669483	-4.1975
132989	C4orf36	-0.971435	-0.0829282	-1.80219	0.0850165	0.669483	-4.11879
8733	GPAA1	-0.441181	5.13202	-1.80126	0.0851664	0.669483	-4.48175
100313896	MIR320D1	-0.8598	-4.09232	-1.80115	0.0852318	0.669483	-4.3013
5428	POLG	-0.292663	5.84709	-1.80023	0.0853346	0.669483	-4.53562
401548	SNX30	-1.04981	5.62425	-1.80064	0.085355	0.669483	-4.515
100131017	ZNF316	-0.478117	5.23215	-1.7998	0.0854038	0.669483	-4.48556
9538	EI24	0.490501	7.45189	1.79974	0.0854144	0.669483	-4.6333
100190986	LOC100190986	-1.33199	-0.794302	-1.79972	0.0854161	0.669483	-4.11625
3661	IRF3	-0.403719	4.92726	-1.79957	0.0854417	0.669483	-4.46984
64400	AKTIP	-0.923098	3.84525	-1.79819	0.0857536	0.669483	-4.36516
10459	MAD2L2	0.517577	4.54979	1.79725	0.0858184	0.669483	-4.43008
10670	RRAGA	-0.312644	6.05625	-1.79725	0.0858193	0.669483	-4.55378
23096	IQSEC2	-0.501142	3.81846	-1.79675	0.0859001	0.669483	-4.3532
57228	SMAGP	-1.20099	3.9815	-1.79691	0.0859617	0.669483	-4.38053
124930	ANKRD13B	1.19562	3.20123	1.79685	0.0859726	0.669483	-4.29549
100534593	STX16-NPEPL1	-2.20082	-2.66303	-1.79528	0.0862294	0.669483	-4.14832
283422	LINC01559	-1.13288	-3.92795	-1.79493	0.0862864	0.669483	-4.27222
768206	PRCD	-1.26618	-3.85375	-1.79442	0.0863692	0.669483	-4.26432
644943	RASSF10	1.46887	-1.80622	1.7936	0.0864665	0.669483	-4.12691
116154	PHACTR3	-1.04221	-3.75866	-1.79348	0.0865132	0.669483	-4.24336
1369	CPN1	0.54382	-4.35186	1.79276	0.0865546	0.669483	-4.35717
2158	F9	0.54382	-4.35186	1.79276	0.0865546	0.669483	-4.35717
2165	F13B	0.54382	-4.35186	1.79276	0.0865546	0.669483	-4.35717
2208	FCER2	0.54382	-4.35186	1.79276	0.0865546	0.669483	-4.35717
2251	FGF6	0.54382	-4.35186	1.79276	0.0865546	0.669483	-4.35717
2492	FSHR	0.54382	-4.35186	1.79276	0.0865546	0.669483	-4.35717
3443	IFNA6	0.54382	-4.35186	1.79276	0.0865546	0.669483	-4.35717
4759	NEU2	0.54382	-4.35186	1.79276	0.0865546	0.669483	-4.35717
7224	TRPC5	0.54382	-4.35186	1.79276	0.0865546	0.669483	-4.35717
9808	KIAA0087	0.54382	-4.35186	1.79276	0.0865546	0.669483	-4.35717
11085	ADAM30	0.54382	-4.35186	1.79276	0.0865546	0.669483	-4.35717
53919	SLCO1C1	0.54382	-4.35186	1.79276	0.0865546	0.669483	-4.35717
54474	KRT20	0.54382	-4.35186	1.79276	0.0865546	0.669483	-4.35717
64241	ABCG8	0.54382	-4.35186	1.79276	0.0865546	0.669483	-4.35717
79652	TMEM204	0.54382	-4.35186	1.79276	0.0865546	0.669483	-4.35717
138803	OR13C3	0.54382	-4.35186	1.79276	0.0865546	0.669483	-4.35717
140771	SMCR5	0.54382	-4.35186	1.79276	0.0865546	0.669483	-4.35717
155051	CRYGN	0.54382	-4.35186	1.79276	0.0865546	0.669483	-4.35717
285780	LY86-AS1	0.54382	-4.35186	1.79276	0.0865546	0.669483	-4.35717
339059	LOC339059	0.54382	-4.35186	1.79276	0.0865546	0.669483	-4.35717
389690	MROH5	0.54382	-4.35186	1.79276	0.0865546	0.669483	-4.35717
403253	OR4A47	0.54382	-4.35186	1.79276	0.0865546	0.669483	-4.35717
404037	HAPLN4	0.54382	-4.35186	1.79276	0.0865546	0.669483	-4.35717
574500	MIR519A2	0.54382	-4.35186	1.79276	0.0865546	0.669483	-4.35717
643037	C11orf97	0.54382	-4.35186	1.79276	0.0865546	0.669483	-4.35717
646029	LOC646029	0.54382	-4.35186	1.79276	0.0865546	0.669483	-4.35717
693134	MIR550A2	0.54382	-4.35186	1.79276	0.0865546	0.669483	-4.35717
727866	FAM156B	0.54382	-4.35186	1.79276	0.0865546	0.669483	-4.35717
780854	SNORD3D	0.54382	-4.35186	1.79276	0.0865546	0.669483	-4.35717
100132948	FAM27C	0.54382	-4.35186	1.79276	0.0865546	0.669483	-4.35717
100302232	MIR1226	0.54382	-4.35186	1.79276	0.0865546	0.669483	-4.35717
100422978	MIR3185	0.54382	-4.35186	1.79276	0.0865546	0.669483	-4.35717
100500852	MIR3180-4	0.54382	-4.35186	1.79276	0.0865546	0.669483	-4.35717
100506412	LINC00871	0.54382	-4.35186	1.79276	0.0865546	0.669483	-4.35717
100507527	THEG5	0.54382	-4.35186	1.79276	0.0865546	0.669483	-4.35717
100616146	MIR4534	0.54382	-4.35186	1.79276	0.0865546	0.669483	-4.35717
100874029	CFAP44-AS1	0.54382	-4.35186	1.79276	0.0865546	0.669483	-4.35717
100874169	LINC00434	0.54382	-4.35186	1.79276	0.0865546	0.669483	-4.35717
100874530	APOBEC3B-AS1	0.54382	-4.35186	1.79276	0.0865546	0.669483	-4.35717
101927378	LOC101927378	0.54382	-4.35186	1.79276	0.0865546	0.669483	-4.35717
101927418	LOC101927418	0.54382	-4.35186	1.79276	0.0865546	0.669483	-4.35717
101927624	LINC01150	0.54382	-4.35186	1.79276	0.0865546	0.669483	-4.35717
101928030	LOC101928030	0.54382	-4.35186	1.79276	0.0865546	0.669483	-4.35717
101928682	LOC101928682	0.54382	-4.35186	1.79276	0.0865546	0.669483	-4.35717
101929520	LINC00993	0.54382	-4.35186	1.79276	0.0865546	0.669483	-4.35717
102465444	MIR6742	0.54382	-4.35186	1.79276	0.0865546	0.669483	-4.35717
102465487	MIR6812	0.54382	-4.35186	1.79276	0.0865546	0.669483	-4.35717
102723562	LINC01498	0.54382	-4.35186	1.79276	0.0865546	0.669483	-4.35717
54858	PGPEP1	-1.20738	4.88482	-1.79282	0.0866321	0.669483	-4.45553
219595	FOLH1B	0.997596	-4.0721	1.79249	0.0866871	0.669483	-4.301
5105	PCK1	0.834264	-4.09232	1.79181	0.0867379	0.669483	-4.31083
6441	SFTPD	0.839854	-2.36523	1.79143	0.086774	0.669483	-4.16979
51092	SIDT2	-0.7307	4.14453	-1.79134	0.0868295	0.669483	-4.40554
579	NKX3-2	-2.15888	-1.43432	-1.79161	0.0868309	0.669483	-4.12831
137902	PXDNL	-1.37066	-3.39378	-1.79126	0.0868896	0.669483	-4.21026
8826	IQGAP1	-0.304312	9.85447	-1.7901	0.086993	0.669483	-4.7787
100616417	MIR4786	0.772405	-4.03676	1.78976	0.0870494	0.669483	-4.30413
2705	GJB1	-1.24228	-3.90773	-1.78993	0.0871091	0.669483	-4.27475
401934	RNF223	-2.93988	-0.598779	-1.78985	0.0871209	0.669483	-4.15882
200232	FAM209A	-1.4148	-3.38866	-1.78984	0.0871228	0.669483	-4.21339
5005	ORM2	1.4974	-1.93295	1.78957	0.0871683	0.669483	-4.20327
2870	GRK6	-0.459953	4.97385	-1.78854	0.0872506	0.669483	-4.48912
84861	KLHL22	-0.616859	2.84819	-1.78827	0.0872959	0.669483	-4.271
59336	PRDM13	-1.54567	-3.58669	-1.78867	0.0873164	0.669483	-4.22768
9708	PCDHGA8	-1.60576	-2.68166	-1.78862	0.0873247	0.669483	-4.15824
2307	FOXS1	1.23065	-3.88258	1.78836	0.0873674	0.669483	-4.27268
284266	SIGLEC15	-0.865269	-3.99095	-1.78685	0.0875495	0.669483	-4.28713
79915	ATAD5	0.833908	4.94048	1.78724	0.0875541	0.669483	-4.47769
23211	ZC3H4	-0.533772	5.7594	-1.78527	0.0877934	0.669483	-4.55077
23344	ESYT1	-0.753601	8.00605	-1.78534	0.0878686	0.669483	-4.68588
56998	CTNNBIP1	-0.86962	5.22669	-1.78484	0.0879532	0.669483	-4.49637
4199	ME1	-0.43317	6.135	-1.78373	0.0880501	0.669483	-4.57271
645784	ANKRD36BP2	1.64969	-3.43951	1.78412	0.0880734	0.669483	-4.22372
100287569	LINC00173	-1.41711	-0.948589	-1.78217	0.0883579	0.669483	-4.1432
170825	GSX2	-0.956727	-4.0721	-1.78227	0.0883744	0.669483	-4.30318
51594	NBAS	0.350848	6.23435	1.78166	0.0883951	0.669483	-4.5854
57168	ASPHD2	1.17021	0.232088	1.78159	0.0884069	0.669483	-4.14774
730183	LOC730183	1.5755	-2.21406	1.78206	0.088417	0.669483	-4.151
11148	HHLA2	-0.858132	-4.09232	-1.78164	0.0884499	0.669483	-4.32928
7051	TGM1	0.977917	0.614399	1.78062	0.0885692	0.669483	-4.15693
91461	PKDCC	1.41232	-1.72408	1.78108	0.0885798	0.669483	-4.18469
221883	HOXA11-AS	1.42371	-3.64435	1.78024	0.0887222	0.669483	-4.24456
10791	VAMP5	-0.958548	0.432001	-1.77919	0.0888092	0.669483	-4.15998
56163	RNF17	0.642465	-4.32115	1.779	0.0888418	0.669483	-4.3712
2649	NR6A1	-0.628708	2.64439	-1.77865	0.0889006	0.669483	-4.26677
23255	MTCL1	-0.892316	4.86293	-1.77902	0.0889257	0.669483	-4.41884
4726	NDUFS6	0.365537	5.229	1.77801	0.0890089	0.669483	-4.52693
5694	PSMB6	-0.345867	5.66185	-1.77709	0.0891639	0.669483	-4.55884
222	ALDH3B2	0.746059	0.0623737	1.77626	0.0893512	0.669483	-4.41444
259173	ALS2CL	0.999563	2.32567	1.77352	0.0897988	0.669483	-4.24371
1769	DNAH8	-0.910277	-3.92954	-1.77341	0.0898395	0.669483	-4.30929
5976	UPF1	0.234672	7.07508	1.77257	0.0899278	0.669483	-4.65416
[truncated: 22,700 more rows]

## Sheet: Prostate cancer
ProbeID	Symbol	logFC	AveExpr	t	P.Value	adj.P.Val	B
[truncated: 28,287 more rows]
