# Supplementary material for: RhoA‐ROCK competes with YAP to regulate amoeboid breast cancer cell migration in response to lymphatic‐like flow
Source: FASEB Bioadv. 2022 Feb 14;4(5):342–61. doi: 10.1096/fba.2021-00055 (PMC9065582; doi:10.1096/fba.2021-00055)
Supplement: Supplementary file 2 — Supplementary Material [file FBA2-4-342-s007.zip › fba21305-sup-0003-2021-00055-T-sup-0004--S.xlsx]

## Sheet: KEGG Pathways
Rank	ID	GeneSet	NumGenes	Type	p.value	p.adj	vote.rank	avg.rank	med.rank	min.pvalue	min.rank	avg.logfc	avg.logfc.dir	direction	significance	camera	roast	safe	gage	padog	plage	zscore	gsva	ssgsea	globaltest	ora
1	hsa04514	Cell adhesion molecules (CAMs)	140/145	Signaling	1.26869e-36	1.01495e-34	50	48	47	1.15336e-37	1	0.701406	0.578797	1	100	38	76	47	1	67	66	62	45	48	34	44
2	hsa04151	PI3K-Akt signaling pathway	340/342	Signaling	2.6968e-31	8.2926e-30	70	42.4545	49	2.45164e-32	2	0.600565	-0.691354	-1	73.2501	23	69	51	2	74	26	66	14	61	49	32
3	hsa04360	Axon guidance	173/175	Signaling	3.10973e-31	8.2926e-30	5	32.7273	39	2.82702e-32	2	0.628924	-0.675172	-1	76.7089	5	2	63	3	78	59	2	4	41	64	39
4	hsa04512	ECM-receptor interaction	82/82	Signaling	2.25426e-27	4.50851e-26	45	26.1818	28	2.04932e-28	1	0.727681	-0.862265	-1	77.3542	12	6	43	4	55	14	41	1	28	41	43
5	hsa04015	Rap1 signaling pathway	207/210	Signaling	3.91523e-27	6.26438e-26	80	50.9091	62	3.5593e-28	5	0.570398	-0.558424	-1	60.2928	28	68	62	5	79	46	76	42	76	67	11
6	hsa04060	Cytokine-cytokine receptor interaction	269/270	Signaling	1.53547e-25	2.04729e-24	10	32.6364	27	1.39588e-26	6	0.65786	0.618029	1	65.3597	74	37	6	6	38	7	27	70	56	23	15
7	hsa04510	Focal adhesion	196/199	Signaling	1.28525e-24	1.46886e-23	5	26.0909	34	1.16841e-25	1	0.61488	-0.662677	-1	58.8827	2	1	37	7	66	48	9	2	34	39	42
8	hsa04020	Calcium signaling pathway	181/182	Signaling	1.45185e-23	1.45185e-22	45	40.5455	43	1.31986e-24	8	0.607278	0.526441	1	55.6206	44	61	75	8	76	18	44	38	27	43	12
9	hsa04974	Protein digestion and absorption	90/90	Signaling	9.61346e-20	8.5453e-19	80	39.4545	35	8.73951e-21	6	0.678295	0.629126	1	51.4007	78	13	60	9	51	10	6	79	13	35	80
10	hsa04014	Ras signaling pathway	222/227	Signaling	3.63185e-19	2.90548e-18	45	45.2727	45	3.30169e-20	10	0.552195	0.556828	1	40.614	45	60	72	10	77	24	46	43	42	69	10
11	hsa04024	cAMP signaling pathway	197/198	Signaling	6.49786e-16	4.72572e-15	15	33.4545	31	5.90715e-17	11	0.595978	0.577983	1	35.8075	39	65	52	11	47	13	49	29	18	31	14
12	hsa04080	Neuroactive ligand-receptor interaction	276/278	Signaling	5.36604e-14	3.57736e-13	5	28.4545	21	4.87822e-15	4	0.615095	0.547114	1	32.1085	76	30	5	12	39	4	16	49	16	45	21
13	hsa04390	Hippo signaling pathway	152/154	Signaling	1.60581e-13	9.88192e-13	10	28.0909	13	1.45983e-14	3	0.639013	-0.695073	-1	32.1744	3	8	45	13	64	63	8	9	5	50	41
14	hsa04713	Circadian entrainment	94/96	Signaling	1.16301e-12	6.64577e-12	45	40.7273	44	1.05728e-13	8	0.666718	0.683718	1	31.2549	53	56	49	14	8	42	43	44	36	46	57
15	hsa04010	MAPK signaling pathway	254/255	Signaling	3.15834e-12	1.51107e-11	20	33.2727	34	2.87121e-13	8	0.547304	-0.594639	-1	24.838	16	49	29	16	63	34	50	8	38	55	8
16	hsa04668	TNF signaling pathway	108/108	Signaling	3.06942e-12	1.51107e-11	10	36.7273	41	2.79038e-13	7	0.605259	-0.580388	-1	27.4681	7	48	24	15	35	43	48	41	78	10	55
17	hsa04921	Oxytocin signaling pathway	150/153	Signaling	3.21102e-12	1.51107e-11	80	48.4545	46	2.91911e-13	6	0.574726	-0.532307	-1	26.0825	34	78	46	17	53	72	80	6	29	42	76
18	hsa04740	Olfactory transduction	412/419	Signaling	1.19126e-11	5.2945e-11	5	18.2727	5	1.08297e-12	1	0.377973	0.359988	1	16.2901	1	9	1	80	3	1	5	25	10	1	65
19	hsa04670	Leukocyte transendothelial migration	113/114	Signaling	3.76239e-11	1.58416e-10	45	39.1818	41	3.42035e-12	15	0.63751	-0.646556	-1	26.2032	26	55	42	18	41	17	79	15	49	33	56
20	hsa04261	Adrenergic signaling in cardiomyocytes	144/144	Signaling	4.01443e-11	1.60577e-10	40	49.6364	47	3.64948e-12	19	0.524473	0.489663	1	21.5441	40	67	73	19	68	58	65	34	40	47	35
21	hsa04726	Serotonergic synapse	112/113	Signaling	1.09316e-10	4.16441e-10	75	48.0909	62	9.9378e-12	4	0.53524	0.541852	1	21.0573	72	34	80	20	62	37	20	72	4	66	62
22	hsa04725	Cholinergic synapse	112/112	Signaling	1.49735e-10	5.44489e-10	65	37.7273	31	1.36122e-11	1	0.539466	0.612699	1	20.9602	57	31	64	21	29	30	13	54	1	54	61
23	hsa04724	Glutamatergic synapse	112/114	Signaling	1.61505e-10	5.61758e-10	75	50.0909	60	1.46823e-11	11	0.521517	0.562526	1	20.2331	75	20	76	22	52	78	11	73	24	60	60
24	hsa04022	cGMP-PKG signaling pathway	159/163	Signaling	9.60014e-10	3.20005e-09	40	35.3636	30	8.7274e-11	7	0.603305	0.545313	1	21.4943	36	77	39	23	20	19	78	7	47	30	13
25	hsa04640	Hematopoietic cell lineage	96/97	Signaling	8.0989e-09	2.49197e-08	30	30.1818	30	7.36264e-10	3	0.579583	0.513738	1	18.4824	48	14	30	25	37	3	17	57	30	19	52
26	hsa04750	Inflammatory mediator regulation of TRP channels	97/97	Signaling	8.00536e-09	2.49197e-08	55	49.9091	51	7.2776e-10	24	0.534957	0.545166	1	17.0593	51	53	65	24	43	68	51	62	25	40	67
27	hsa04911	Insulin secretion	85/85	Signaling	2.21829e-08	6.57272e-08	65	39.5455	35	2.01663e-09	8	0.595396	0.625253	1	17.9348	63	35	61	26	14	12	28	55	8	63	70
28	hsa04310	Wnt signaling pathway	142/143	Signaling	5.19094e-08	1.48312e-07	20	38.2727	31	4.71903e-09	17	0.607077	-0.584945	-1	17.3868	25	59	19	27	31	54	64	17	70	18	37
29	hsa04727	GABAergic synapse	88/88	Signaling	7.61792e-08	2.1015e-07	10	27.6364	23	6.92538e-09	1	0.621676	0.661298	1	17.4103	54	7	36	28	10	23	1	56	6	20	63
30	hsa04062	Chemokine signaling pathway	180/182	Signaling	2.06359e-07	5.50291e-07	25	27.6364	24	1.87599e-08	2	2.21108	2.21108	1	58.0459	77	25	10	29	18	15	24	60	7	37	2
31	hsa04723	Retrograde endocannabinoid signaling	101/101	Signaling	3.00445e-07	7.75343e-07	70	43.4545	49	2.73132e-08	2	0.559162	0.583395	1	14.33	68	29	69	30	21	49	21	74	2	56	59
32	hsa04970	Salivary secretion	88/90	Signaling	3.45463e-07	8.63657e-07	75	41.5455	31	3.14057e-08	11	0.588894	0.478984	1	14.9762	71	18	74	31	19	11	14	77	35	29	78
33	hsa04540	Gap junction	86/88	Signaling	1.58009e-06	3.83051e-06	75	50.4545	46	1.43644e-07	12	0.50716	-0.470845	-1	11.5216	43	75	66	32	28	41	75	12	65	72	46
34	hsa04916	Melanogenesis	101/101	Signaling	1.88602e-06	4.4377e-06	30	36.5455	28	1.71457e-07	7	0.574197	0.683116	1	12.8907	62	27	27	33	7	28	22	50	20	52	74
35	hsa04728	Dopaminergic synapse	130/130	Signaling	2.7258e-06	6.2304e-06	65	48.7273	50	2.478e-07	3	0.533188	0.52922	1	11.6405	41	66	79	34	50	62	63	30	3	44	64
36	hsa04550	Signaling pathways regulating pluripotency of stem cells	139/139	Signaling	6.24913e-06	1.3887e-05	35	44.9091	35	5.68105e-07	11	0.550042	-0.529473	-1	11.2054	35	80	11	35	30	32	74	66	68	16	47
37	hsa04064	NF-kappa B signaling pathway	94/95	Signaling	9.76381e-06	2.11109e-05	25	42	36	8.87623e-07	16	0.607933	-0.618374	-1	11.921	24	64	17	36	25	53	73	53	77	24	16
38	hsa04810	Regulation of actin cytoskeleton	210/212	Signaling	1.11693e-05	2.35144e-05	20	50.9091	54	1.0154e-06	19	0.498193	-0.486149	-1	9.67122	19	54	31	37	69	79	53	19	74	57	68
39	hsa04611	Platelet activation	121/123	Signaling	1.53188e-05	3.14232e-05	50	51.7273	48	1.39263e-06	24	0.511002	-0.532018	-1	9.65002	33	71	59	38	46	56	77	24	69	48	48
40	hsa04350	TGF-beta signaling pathway	83/84	Signaling	2.76907e-05	5.53814e-05	15	31.2727	22	2.51737e-06	5	0.511391	-0.590595	-1	9.1295	10	15	71	39	56	22	12	5	14	62	38
41	hsa04270	Vascular smooth muscle contraction	118/121	Signaling	5.6326e-05	0.000109904	40	34.9091	37	5.12068e-06	4	0.544079	0.538818	1	9.03387	56	46	48	40	4	29	37	37	26	25	36
42	hsa04621	NOD-like receptor signaling pathway	167/170	Signaling	7.63115e-05	0.000145355	50	44.3636	49	6.93765e-06	8	0.53862	0.491774	1	8.66895	49	62	8	41	34	25	58	59	75	27	50
43	hsa04145	Phagosome	153/154	Signaling	0.000138541	0.00025775	70	53.7273	52	1.25954e-05	29	0.472148	0.48092	1	7.10647	66	40	58	42	75	70	52	52	46	61	29
44	hsa04915	Estrogen signaling pathway	98/98	Signaling	0.000503334	0.000915153	55	39.1818	43	4.57681e-05	2	0.553423	-0.464792	-1	7.0525	55	47	18	43	2	39	59	51	23	21	73
45	hsa04066	HIF-1 signaling pathway	99/101	Signaling	0.000587796	0.00104497	20	39.9091	37	5.34503e-05	8	0.587365	-0.636221	-1	7.34312	37	79	14	44	17	74	72	26	51	8	17
46	hsa04620	Toll-like receptor signaling pathway	104/104	Signaling	0.00109945	0.00191209	5	40.2727	47	0.0001	1	0.577741	0.580065	1	6.58697	79	44	2	53	1	16	47	71	67	14	49
47	hsa04012	ErbB signaling pathway	84/86	Signaling	0.00166405	0.00283243	10	26.6364	27	0.000151392	5	0.585016	-0.579026	-1	6.25121	9	5	15	45	27	51	7	27	45	53	9
48	hsa04972	Pancreatic secretion	96/96	Signaling	0.00266713	0.00444522	50	36.7273	36	0.000242761	3	0.544948	0.530362	1	5.37569	50	4	70	46	16	8	3	61	31	36	79
49	hsa04530	Tight junction	168/170	Signaling	0.00393546	0.00642524	35	41.3636	41	0.00035841	10	0.54554	-0.673651	-1	5.01546	31	72	41	47	49	21	69	10	32	38	45
50	hsa04912	GnRH signaling pathway	92/92	Signaling	0.00404351	0.00646961	55	50.2727	54	0.000368269	18	0.450254	-0.398663	-1	4.13377	30	51	68	48	22	55	54	18	71	65	71
51	hsa04071	Sphingolipid signaling pathway	118/118	Signaling	0.00466991	0.00732534	60	39.6364	33	0.000425441	15	0.543475	-0.580416	-1	4.86669	15	17	56	49	60	80	33	21	59	26	20
52	hsa04068	FoxO signaling pathway	131/132	Signaling	0.00656465	0.0100995	20	30.1818	21	0.000598575	3	0.566382	-0.595104	-1	4.74052	18	19	21	50	45	69	45	3	39	5	18
53	hsa04722	Neurotrophin signaling pathway	118/119	Signaling	0.0110081	0.016616	25	38.1818	36	0.00100578	4	0.493214	-0.484931	-1	3.68082	4	12	23	61	36	38	25	32	80	51	58
54	hsa04210	Apoptosis	137/138	Signaling	0.0147213	0.0218094	15	32.9091	32	0.00134734	6	0.470657	-0.454019	-1	3.27931	6	23	12	65	12	71	34	11	62	32	34
55	hsa04144	Endocytosis	251/260	Signaling	0.0214512	0.0312018	25	36.5455	28	0.00196939	8	0.444448	-0.464505	-1	2.80676	8	24	28	58	71	67	23	16	21	58	28
56	hsa04120	Ubiquitin mediated proteolysis	133/137	Signaling	0.0321869	0.0459813	25	40.5455	36	0.00296979	11	0.330277	-0.331042	-1	1.85245	11	21	20	75	44	65	19	36	57	74	24
57	hsa04140	Regulation of autophagy	126/127	Signaling	0.0398391	0.0559145	30	37.2727	32	0.00368903	9	0.380731	-0.36888	-1	1.99982	13	28	34	72	48	61	32	28	60	9	25
58	hsa04150	mTOR signaling pathway	149/150	Signaling	0.0589388	0.0812949	15	33	30	0.00550724	13	0.453915	-0.441579	-1	2.07482	14	22	13	68	26	52	30	31	63	13	31
59	hsa04630	Jak-STAT signaling pathway	156/156	Signaling	0.0851673	0.115481	70	35.7273	41	0.00805953	3	0.544566	0.501632	1	2.14103	67	41	4	51	11	6	29	64	66	3	51
60	hsa04666	Fc gamma R-mediated phagocytosis	87/91	Signaling	0.10838	0.142137	30	40.3636	38	0.0103745	1	2.21108	2.21108	1	7.85714	27	26	38	52	57	57	31	33	54	68	1
61	hsa04910	Insulin signaling pathway	138/138	Signaling	0.106844	0.142137	80	41.9091	38	0.0102196	4	0.501423	-0.485922	-1	1.78171	17	38	9	64	15	76	67	23	79	4	69
62	hsa04742	Taste transduction	83/83	Signaling	0.143962	0.185758	5	17.6364	9	0.0140316	2	0.620219	0.623634	1	1.90149	20	10	3	59	6	2	4	13	9	2	66
63	hsa04146	Peroxisome	83/83	Signaling	0.149343	0.189642	60	41.6364	43	0.0145966	3	0.402089	-0.4703	-1	1.21754	21	3	50	57	65	60	18	35	43	76	30
64	hsa04650	Natural killer cell mediated cytotoxicity	132/133	Signaling	0.191812	0.239765	55	46.3636	52	0.0191738	5	0.435445	0.406796	1	1.13254	80	43	33	54	24	5	26	69	52	71	53
65	hsa04380	Osteoclast differentiation	129/130	Signaling	0.199867	0.24599	75	48.5455	54	0.0200666	13	0.489606	0.441322	1	1.25057	42	74	54	55	13	20	57	47	73	59	40
66	hsa04152	AMPK signaling pathway	120/121	Signaling	0.212229	0.257247	25	36.8182	33	0.0214527	6	0.48829	-0.530484	-1	1.20741	22	45	25	62	32	35	68	22	55	6	33
67	hsa04070	Phosphatidylinositol signaling system	94/97	Signaling	0.269413	0.321688	55	49.9091	53	0.0281337	19	0.45073	-0.416548	-1	0.930995	32	42	53	56	61	47	70	46	53	70	19
68	hsa04142	Lysosome	123/123	Signaling	0.35566	0.418423	75	62.3636	72	0.0391694	27	0.347494	-0.40212	-1	0.551315	29	73	77	66	80	77	71	39	72	75	27
69	hsa04922	Glucagon signaling pathway	102/103	Signaling	0.366053	0.424409	40	39.3636	38	0.0405887	9	0.47253	0.469992	1	0.737517	47	58	16	63	9	40	38	20	37	28	77
70	hsa04914	Progesterone-mediated oocyte maturation	92/96	Signaling	0.4312	0.4928	75	39.3636	33	0.05	5	0.460816	0.480216	1	0.593826	73	11	7	67	5	75	10	68	33	12	72
71	hsa03040	Spliceosome	133/134	Signaling	0.781061	0.867846	70	43.6364	36	0.128978	7	0.247034	0.237752	1	0.0636327	70	32	55	79	70	33	36	75	12	11	7
72	hsa04114	Oocyte meiosis	119/124	Signaling	0.78012	0.867846	25	36.6364	36	0.128638	7	0.464455	0.467394	1	0.119765	65	36	22	69	23	50	39	58	11	7	23
73	hsa04919	Thyroid hormone signaling pathway	116/116	Signaling	0.792098	0.868053	35	49.5455	45	0.133064	33	0.437979	-0.359465	-1	0.112739	52	33	35	60	42	45	40	40	50	73	75
74	hsa03015	mRNA surveillance pathway	90/91	Signaling	0.883904	0.955572	60	49.7273	57	0.177789	6	0.293593	0.276762	1	0.024157	59	50	57	73	59	27	56	67	15	78	6
75	hsa04141	Protein processing in endoplasmic reticulum	161/166	Signaling	0.906178	0.961863	20	39	31	0.193558	15	0.338434	0.371103	1	0.023824	69	16	32	74	54	31	15	78	17	17	26
76	hsa04660	T cell receptor signaling pathway	101/103	Signaling	0.913769	0.961863	70	49.5455	54	0.19972	19	0.41338	-0.35257	-1	0.029132	46	70	40	70	33	73	55	63	19	22	54
77	hsa03008	Ribosome biogenesis in eukaryotes	97/106	Signaling	0.972001	0.996924	40	43.1818	40	0.277512	3	0.276963	0.276554	1	0.00140839	64	39	26	76	40	9	35	48	58	77	3
78	hsa03013	RNA transport	168/171	Signaling	0.964311	0.996924	80	53.9091	60	0.261395	5	0.262945	0.272063	1	0.00132973	60	52	67	78	72	36	42	80	22	79	5
79	hsa03010	Ribosome	151/154	Signaling	0.998655	0.999574	65	63.4545	64	0.451749	4	0.187442	0.209164	1	0	58	63	78	77	73	64	61	76	64	80	4
80	hsa04110	Cell cycle	124/124	Signaling	0.999574	0.999574	60	49.1818	57	0.506112	15	0.420046	0.393001	1	0.000180734	61	57	44	71	58	44	60	65	44	15	22

## Sheet: MSigDB c5 GO Gene Sets
Rank	ID	GeneSet	BroadUrl	Description	PubMedID	NumGenes	Contributor	Ontology	GOID	p.value	p.adj	vote.rank	avg.rank	med.rank	min.pvalue	min.rank	avg.logfc	avg.logfc.dir	direction	significance	camera	roast	safe	gage	padog	plage	zscore	gsva	ssgsea	globaltest	ora
1	M16984	GO_EXTRACELLULAR_MATRIX	http://www.broadinstitute.org/gsea/msigdb/cards/GO_EXTRACELLULAR_MATRIX.html	A structure lying external to one or more cells, which provides structural support for cells or tissues; may be completely external to the cell (as in animals and bacteria) or be part of the cell (as in plants).		418/426	Gene Ontology	CC	GO:0031012	9.04501e-135	3.83328e-131	1380	2563.55	2653	8.22274e-136	1	0.684089	0.662942	1	31.4778	1378	3471	4106	1	4217	1435	2653	1564	3566	2528	3280
2	M17343	GO_PROTEINACEOUS_EXTRACELLULAR_MATRIX	http://www.broadinstitute.org/gsea/msigdb/cards/GO_PROTEINACEOUS_EXTRACELLULAR_MATRIX.html	A layer consisting mainly of proteins (especially collagen) and glycosaminoglycans (mostly as proteoglycans) that forms a sheet underlying or overlying cells such as endothelial and epithelial cells. The proteins are secreted by cells in the vicinity. An example of this component is found in Mus musculus.		348/356	Gene Ontology	CC	GO:0005578	2.43141e-119	5.15215e-116	1195	2571	3012	2.21037e-120	2	0.706116	0.702606	1	28.7223	1193	3770	4111	2	4207	1565	3012	1387	3222	2377	3435
3	M14048	GO_VASCULATURE_DEVELOPMENT	http://www.broadinstitute.org/gsea/msigdb/cards/GO_VASCULATURE_DEVELOPMENT.html	The process whose specific outcome is the progression of the vasculature over time, from its formation to the mature structure. The vasculature is an interconnected tubular multi-tissue structure that contains fluid that is actively transported around the organism.		459/469	Gene Ontology	BP	GO:0001944	3.38201e-89	4.77766e-86	40	1743.36	1982	3.07456e-90	3	0.669431	-0.689312	-1	20.1521	38	917	2528	3	3478	4006	1596	395	2135	2099	1982
4	M13415	GO_BLOOD_VESSEL_MORPHOGENESIS	http://www.broadinstitute.org/gsea/msigdb/cards/GO_BLOOD_VESSEL_MORPHOGENESIS.html	The process in which the anatomical structures of blood vessels are generated and organized. The blood vessel is the vasculature carrying blood.		356/364	Gene Ontology	BP	GO:0048514	1.23665e-88	1.31023e-85	140	1981.91	2107	1.12423e-89	4	0.688701	-0.70495	-1	20.6257	138	1764	2882	4	3940	3599	2253	578	2852	2107	1684
5	M12201	GO_TAXIS	http://www.broadinstitute.org/gsea/msigdb/cards/GO_TAXIS.html	The directed movement of a motile cell or organism in response to an external stimulus.		458/464	Gene Ontology	BP	GO:0042330	5.46984e-87	4.63624e-84	1765	2062.09	2115	4.97259e-88	5	3.4011	-3.4011	-1	100	1761	2919	3220	5	4115	715	2115	1665	3637	2420	111
6	M16924	GO_EXTRACELLULAR_STRUCTURE_ORGANIZATION	http://www.broadinstitute.org/gsea/msigdb/cards/GO_EXTRACELLULAR_STRUCTURE_ORGANIZATION.html	A process that is carried out at the cellular level which results in the assembly, arrangement of constituent parts, or disassembly of structures in the space external to the outermost structure of a cell. For cells without external protective or external encapsulating structures this refers to space outside of the plasma membrane, and also covers the host cell environment outside an intracellula…		301/304	Gene Ontology	BP	GO:0043062	1.10999e-81	7.8402e-79	400	2465.91	2849	1.00908e-82	6	0.673116	-0.704399	-1	18.5495	399	2849	3727	6	4160	2116	3823	534	3938	2327	3246
7	M10963	GO_POSITIVE_REGULATION_OF_LOCOMOTION	http://www.broadinstitute.org/gsea/msigdb/cards/GO_POSITIVE_REGULATION_OF_LOCOMOTION.html	Any process that activates or increases the frequency, rate or extent of locomotion of a cell or organism.		411/420	Gene Ontology	BP	GO:0040017	1.67978e-74	1.01699e-71	230	2079.45	2518	1.52707e-75	7	3.4011	-3.4011	-1	85.1907	229	2385	3039	7	3830	3244	3026	903	3593	2518	100
8	M14876	GO_UROGENITAL_SYSTEM_DEVELOPMENT	http://www.broadinstitute.org/gsea/msigdb/cards/GO_UROGENITAL_SYSTEM_DEVELOPMENT.html	The process whose specific outcome is the progression of the urogenital system over time, from its formation to the mature structure.		297/299	Gene Ontology	BP	GO:0001655	1.2702e-73	6.72887e-71	840	2368.73	2544	1.15473e-74	8	0.670662	-0.712595	-1	16.6046	837	3570	3233	8	3319	2544	3269	1565	3140	2222	2349
9	M11226	GO_MORPHOGENESIS_OF_AN_EPITHELIUM	http://www.broadinstitute.org/gsea/msigdb/cards/GO_MORPHOGENESIS_OF_AN_EPITHELIUM.html	The process in which the anatomical structures of epithelia are generated and organized. An epithelium consists of closely packed cells arranged in one or more layers, that covers the outer surfaces of the body or lines any internal cavity or tube.		396/400	Gene Ontology	BP	GO:0002009	3.13688e-71	1.47712e-68	165	1480.36	763	2.85171e-72	9	0.663867	-0.723466	-1	15.8879	162	763	2533	9	3367	4091	1420	424	677	2109	729
10	M15911	GO_ANGIOGENESIS	http://www.broadinstitute.org/gsea/msigdb/cards/GO_ANGIOGENESIS.html	Blood vessel formation when new vessels emerge from the proliferation of pre-existing blood vessels.		286/293	Gene Ontology	BP	GO:0001525	6.15939e-70	2.61035e-67	110	1884.82	2179	5.59945e-71	10	0.711061	-0.761917	-1	16.7044	108	1379	2381	10	3474	3462	2179	643	2300	1994	2803
11	M15914	GO_EPITHELIAL_CELL_DIFFERENTIATION	http://www.broadinstitute.org/gsea/msigdb/cards/GO_EPITHELIAL_CELL_DIFFERENTIATION.html	The process in which a relatively unspecialized cell acquires specialized features of an epithelial cell, any of the cells making up an epithelium.		491/495	Gene Ontology	BP	GO:0030855	1.73679e-64	6.69138e-62	260	1983.73	2056	1.5789e-65	11	0.663855	-0.736001	-1	14.3286	258	1866	1791	11	2231	3857	4112	476	2056	2359	2804
12	M11371	GO_SKELETAL_SYSTEM_DEVELOPMENT	http://www.broadinstitute.org/gsea/msigdb/cards/GO_SKELETAL_SYSTEM_DEVELOPMENT.html	The process whose specific outcome is the progression of the skeleton over time, from its formation to the mature structure. The skeleton is the bony framework of the body in vertebrates (endoskeleton) or the hard outer envelope of insects (exoskeleton or dermoskeleton).		441/455	Gene Ontology	BP	GO:0001501	4.57399e-62	1.61538e-59	1000	2210	2559	4.15817e-63	12	0.63373	0.600479	1	13.1456	999	4017	2870	12	3499	2559	3332	399	3727	2102	794
13	M13631	GO_NEURON_PROJECTION_MORPHOGENESIS	http://www.broadinstitute.org/gsea/msigdb/cards/GO_NEURON_PROJECTION_MORPHOGENESIS.html	The process in which the anatomical structures of a neuron projection are generated and organized. A neuron projection is any process extending from a neural cell, such as axons or dendrites.		399/402	Gene Ontology	BP	GO:0048812	7.39176e-62	2.40971e-59	1385	2542.82	2676	6.71978e-63	13	0.606884	0.575096	1	12.5515	1384	3222	3570	13	4079	3896	3036	1666	2640	2676	1789
14	M13657	GO_INFLAMMATORY_RESPONSE	http://www.broadinstitute.org/gsea/msigdb/cards/GO_INFLAMMATORY_RESPONSE.html	The immediate defensive reaction (by vertebrate tissue) to infection or injury caused by chemical or physical agents. The process is characterized by local vasodilation, extravasation of plasma into intercellular spaces and accumulation of white blood cells and macrophages.		452/454	Gene Ontology	BP	GO:0006954	1.93189e-60	5.84811e-58	2760	2097.18	2499	1.75626e-61	14	2.21117	2.21117	1	44.6506	2758	2499	2867	14	2797	626	2208	3455	3521	2215	109
15	M15430	GO_CELL_MORPHOGENESIS_INVOLVED_IN_NEURON_DIFFERENTIATION	http://www.broadinstitute.org/gsea/msigdb/cards/GO_CELL_MORPHOGENESIS_INVOLVED_IN_NEURON_DIFFERENTIATION.html	The process in which the structures of a neuron are generated and organized. This process occurs while the initially relatively unspecialized cell is acquiring the specialized features of a neuron.		365/368	Gene Ontology	BP	GO:0048667	3.53857e-59	9.99765e-57	2065	2385.82	2351	3.21689e-60	15	0.611511	0.581809	1	12.0824	2064	2155	3419	15	3922	3123	1888	2351	2295	2425	2587
16	M11606	GO_POSITIVE_REGULATION_OF_NERVOUS_SYSTEM_DEVELOPMENT	http://www.broadinstitute.org/gsea/msigdb/cards/GO_POSITIVE_REGULATION_OF_NERVOUS_SYSTEM_DEVELOPMENT.html	Any process that activates, maintains or increases the frequency, rate or extent of nervous system development, the origin and formation of nervous tissue.		434/437	Gene Ontology	BP	GO:0051962	1.60661e-58	4.25552e-56	1025	2250.36	2295	1.46056e-59	16	0.605063	0.583218	1	11.8207	1022	3898	2872	16	4084	3314	2295	1622	1935	2811	885
17	M12114	GO_REGULATION_OF_EPITHELIAL_CELL_PROLIFERATION	http://www.broadinstitute.org/gsea/msigdb/cards/GO_REGULATION_OF_EPITHELIAL_CELL_PROLIFERATION.html	Any process that modulates the frequency, rate or extent of epithelial cell proliferation.		281/285	Gene Ontology	BP	GO:0050678	1.10844e-57	2.76328e-55	1340	2423.55	2484	1.00767e-58	17	0.617117	0.585192	1	11.8793	1337	3464	3423	17	4231	2504	2472	1871	3744	2484	1112
18	M16163	GO_EMBRYONIC_ORGAN_DEVELOPMENT	http://www.broadinstitute.org/gsea/msigdb/cards/GO_EMBRYONIC_ORGAN_DEVELOPMENT.html	Development, taking place during the embryonic phase, of a tissue or tissues that work together to perform a specific function or functions. Development pertains to the process whose specific outcome is the progression of a structure over time, from its formation to the mature structure. Organs are commonly observed as visibly distinct structures, but may also exist as loosely associated clusters…		404/406	Gene Ontology	BP	GO:0048568	4.25058e-55	1.00078e-52	985	2343.91	2709	3.86416e-56	18	0.620244	0.587808	1	11.3795	983	3997	2050	18	3210	2746	2709	1156	3546	2456	2912
19	M14533	GO_REGULATION_OF_NEURON_PROJECTION_DEVELOPMENT	http://www.broadinstitute.org/gsea/msigdb/cards/GO_REGULATION_OF_NEURON_PROJECTION_DEVELOPMENT.html	Any process that modulates the rate, frequency or extent of neuron projection development. Neuron projection development is the process whose specific outcome is the progression of a neuron projection over time, from its formation to the mature structure. A neuron projection is any process extending from a neural cell, such as axons or dendrites (collectively called neurites).		404/408	Gene Ontology	BP	GO:0010975	4.9599e-55	1.10632e-52	665	2362.27	2948	4.509e-56	19	0.605661	-0.616776	-1	11.1026	662	3318	3042	19	3984	3047	4096	1146	1508	2948	2215
20	M15217	GO_TUBE_MORPHOGENESIS	http://www.broadinstitute.org/gsea/msigdb/cards/GO_TUBE_MORPHOGENESIS.html	The process in which the anatomical structures of a tube are generated and organized. Epithelial and endothelial tubes transport gases, liquids and cells from one site to another and form the basic structure of many organs and tissues, with tube shape and organization varying from the single-celled excretory organ in Caenorhabditis elegans to the branching trees of the mammalian kidney and insect…		322/323	Gene Ontology	BP	GO:0035239	1.75838e-53	3.726e-51	435	2036.73	2481	1.59853e-54	20	0.629771	-0.654567	-1	11.2052	434	1862	2202	20	3236	3002	3382	658	2481	2631	2496
21	M15223	GO_SENSORY_ORGAN_DEVELOPMENT	http://www.broadinstitute.org/gsea/msigdb/cards/GO_SENSORY_ORGAN_DEVELOPMENT.html	The process whose specific outcome is the progression of sensory organs over time, from its formation to the mature structure.		488/493	Gene Ontology	BP	GO:0007423	4.86178e-53	9.81154e-51	1200	2114.64	2321	4.4198e-54	21	0.641745	0.575055	1	11.3231	1200	3389	1894	21	2419	2767	2321	1163	3346	2243	2498
22	M15451	GO_POSITIVE_REGULATION_OF_CELL_DEVELOPMENT	http://www.broadinstitute.org/gsea/msigdb/cards/GO_POSITIVE_REGULATION_OF_CELL_DEVELOPMENT.html	Any process that increases the rate, frequency or extent of the progression of the cell over time, from its formation to the mature structure. Cell development does not include the steps involved in committing a cell to a specific fate.		468/472	Gene Ontology	BP	GO:0010720	7.94497e-53	1.53049e-50	485	2537.45	2980	7.2227e-54	22	0.590862	-0.612652	-1	10.385	485	2980	3219	22	3988	3071	4092	777	3869	2809	2600
23	M18258	GO_GLYCOSAMINOGLYCAN_BINDING	http://www.broadinstitute.org/gsea/msigdb/cards/GO_GLYCOSAMINOGLYCAN_BINDING.html	Interacting selectively and non-covalently with any glycan (polysaccharide) containing a substantial proportion of aminomonosaccharide residues.		196/205	Gene Ontology	MF	GO:0005539	1.73809e-52	3.20262e-50	1900	2806.82	3257	1.58008e-53	23	0.706325	0.670297	1	12.3345	1897	3494	3988	23	4200	1801	3257	2432	3914	2041	3828
24	M17398	GO_EXTRACELLULAR_MATRIX_COMPONENT	http://www.broadinstitute.org/gsea/msigdb/cards/GO_EXTRACELLULAR_MATRIX_COMPONENT.html	Any constituent part of the extracellular matrix, the structure lying external to one or more cells, which provides structural support for cells or tissues; may be completely external to the cell (as in animals) or be part of the cell (as often seen in plants).		124/125	Gene Ontology	CC	GO:0044420	5.3787e-52	9.49788e-50	200	2026.45	1797	4.88972e-53	24	0.72216	-0.718007	-1	12.4907	196	817	3892	24	4169	1797	1772	274	3818	2082	3450
25	M15904	GO_PATTERN_SPECIFICATION_PROCESS	http://www.broadinstitute.org/gsea/msigdb/cards/GO_PATTERN_SPECIFICATION_PROCESS.html	Any developmental process that results in the creation of defined areas or spaces within an organism to which cells respond and eventually are instructed to differentiate.		416/418	Gene Ontology	BP	GO:0007389	2.54643e-50	4.31671e-48	2565	1834.91	2029	2.31494e-51	25	0.619127	0.603695	1	10.3466	2565	1318	2192	25	2855	1473	608	2447	1873	2029	2799
26	M14729	GO_MORPHOGENESIS_OF_A_BRANCHING_STRUCTURE	http://www.broadinstitute.org/gsea/msigdb/cards/GO_MORPHOGENESIS_OF_A_BRANCHING_STRUCTURE.html	The process in which the anatomical structures of branches are generated and organized. A branch is a division or offshoot from a main stem. Examples in animals would include blood vessels, nerves, lymphatics and other endothelial or epithelial tubes.		167/167	Gene Ontology	BP	GO:0001763	5.62584e-50	9.17011e-48	830	2284.18	2291	5.1144e-51	26	0.731404	-0.785976	-1	12.1384	827	2821	2907	26	3320	3724	4105	1209	1694	2202	2291
27	M16954	GO_REGULATION_OF_VASCULATURE_DEVELOPMENT	http://www.broadinstitute.org/gsea/msigdb/cards/GO_REGULATION_OF_VASCULATURE_DEVELOPMENT.html	Any process that modulates the frequency, rate or extent of vasculature development.		231/233	Gene Ontology	BP	GO:1901342	1.56063e-49	2.44961e-47	1100	2153.45	1589	1.41875e-50	27	0.736237	-0.764457	-1	12.1078	1096	4193	1589	27	1367	1265	3405	1419	3923	2138	3266
28	M14237	GO_REGULATION_OF_SYSTEM_PROCESS	http://www.broadinstitute.org/gsea/msigdb/cards/GO_REGULATION_OF_SYSTEM_PROCESS.html	Any process that modulates the frequency, rate or extent of a system process, a multicellular organismal process carried out by any of the organs or tissues in an organ system.		499/507	Gene Ontology	BP	GO:0044057	1.91772e-49	2.9026e-47	1725	1900.91	2042	1.74338e-50	28	0.64478	0.576161	1	10.587	1722	2702	2042	28	1641	3040	1577	2628	1406	2046	2078
29	M15304	GO_STEM_CELL_DIFFERENTIATION	http://www.broadinstitute.org/gsea/msigdb/cards/GO_STEM_CELL_DIFFERENTIATION.html	The process in which a relatively unspecialized cell acquires specialized features of a stem cell. A stem cell is a cell that retains the ability to divide and proliferate throughout life to provide progenitor cells that can differentiate into specialized cells.		187/190	Gene Ontology	BP	GO:0048863	9.04907e-49	1.32241e-46	1310	2480.36	2532	8.22642e-50	29	0.687108	-0.706795	-1	11.1223	1308	3985	3075	29	3422	1680	3397	1441	4098	2317	2532
30	M12776	GO_EMBRYONIC_ORGAN_MORPHOGENESIS	http://www.broadinstitute.org/gsea/msigdb/cards/GO_EMBRYONIC_ORGAN_MORPHOGENESIS.html	Morphogenesis, during the embryonic phase, of a tissue or tissues that work together to perform a specific function or functions. Morphogenesis is the process in which anatomical structures are generated and organized. Organs are commonly observed as visibly distinct structures, but may also exist as loosely associated clusters of cells that work together to perform a specific function or functio…		278/279	Gene Ontology	BP	GO:0048562	1.47788e-48	2.08775e-46	2060	2180.45	2060	1.34352e-49	30	0.651924	0.617086	1	10.5072	1393	3298	2059	30	2748	2384	2695	1881	4029	2060	1408
31	M14991	GO_REGULATION_OF_CHEMOTAXIS	http://www.broadinstitute.org/gsea/msigdb/cards/GO_REGULATION_OF_CHEMOTAXIS.html	Any process that modulates the frequency, rate or extent of the directed movement of a motile cell or organism in response to a specific chemical concentration gradient.		178/180	Gene Ontology	BP	GO:0050920	1.48485e-47	2.02994e-45	1535	2493.27	2743	1.34987e-48	31	3.4011	-3.4011	-1	53.6307	1531	3914	3436	31	3867	2229	3309	2743	3959	2353	54
32	M16429	GO_CELL_CELL_ADHESION_VIA_PLASMA_MEMBRANE_ADHESION_MOLECULES	http://www.broadinstitute.org/gsea/msigdb/cards/GO_CELL_CELL_ADHESION_VIA_PLASMA_MEMBRANE_ADHESION_MOLECULES.html	The attachment of one cell to another cell via adhesion molecules that are at least partially embedded in the plasma membrane.		199/204	Gene Ontology	BP	GO:0098742	5.26823e-47	6.97711e-45	1935	2152.91	2805	4.7893e-48	32	1.05683	1.05683	1	16.4649	1935	2810	2898	32	2886	4101	1291	2805	2907	1956	61
33	M11151	GO_POSITIVE_REGULATION_OF_MAPK_CASCADE	http://www.broadinstitute.org/gsea/msigdb/cards/GO_POSITIVE_REGULATION_OF_MAPK_CASCADE.html	Any process that activates or increases the frequency, rate or extent of signal transduction mediated by the MAPK cascade.		462/470	Gene Ontology	BP	GO:0043410	2.10782e-46	2.70695e-44	670	1875.91	1579	1.9162e-47	33	0.63056	-0.616684	-1	9.69279	666	3752	1579	33	2474	1245	3642	670	3733	2143	698
34	M14932	GO_MESENCHYME_DEVELOPMENT	http://www.broadinstitute.org/gsea/msigdb/cards/GO_MESENCHYME_DEVELOPMENT.html	The process whose specific outcome is the progression of a mesenchymal tissue over time, from its formation to the mature structure. A mesenchymal tissue is made up of loosely packed stellate cells.		189/190	Gene Ontology	BP	GO:0060485	9.12097e-46	1.1369e-43	2135	2550.27	2403	8.29179e-47	34	0.658832	0.641638	1	9.98251	2133	2643	3737	34	3925	1930	2199	2403	3965	2709	2375
35	M13178	GO_REGULATION_OF_RESPONSE_TO_WOUNDING	http://www.broadinstitute.org/gsea/msigdb/cards/GO_REGULATION_OF_RESPONSE_TO_WOUNDING.html	Any process that modulates the frequency, rate or extent of response to wounding.		407/413	Gene Ontology	BP	GO:1903034	7.41732e-45	8.98132e-43	2025	2120.82	2208	6.74302e-46	35	2.21117	2.21117	1	32.8029	2025	3044	1795	35	2750	1174	2580	3439	4180	2208	99
36	M11957	GO_WOUND_HEALING	http://www.broadinstitute.org/gsea/msigdb/cards/GO_WOUND_HEALING.html	The series of events that restore integrity to a damaged tissue, following an injury.		446/470	Gene Ontology	BP	GO:0042060	1.08756e-44	1.28029e-42	710	2301.55	2527	9.88686e-46	36	0.583365	-0.661109	-1	8.62259	708	3804	2527	36	4117	2582	3139	1285	3665	2418	1036
37	M12870	GO_POSITIVE_REGULATION_OF_CELL_ADHESION	http://www.broadinstitute.org/gsea/msigdb/cards/GO_POSITIVE_REGULATION_OF_CELL_ADHESION.html	Any process that activates or increases the frequency, rate or extent of cell adhesion.		368/376	Gene Ontology	BP	GO:0045785	1.18603e-44	1.35849e-42	1485	2313	2320	1.07821e-45	37	0.597046	-0.592299	-1	8.8194	1484	3434	3418	37	4171	963	2985	2320	2957	2226	1448
38	M10301	GO_NEGATIVE_REGULATION_OF_CELL_DEVELOPMENT	http://www.broadinstitute.org/gsea/msigdb/cards/GO_NEGATIVE_REGULATION_OF_CELL_DEVELOPMENT.html	Any process that decreases the rate, frequency or extent of the progression of the cell over time, from its formation to the mature structure. Cell development does not include the steps involved in committing a cell to a specific fate.		295/303	Gene Ontology	BP	GO:0010721	1.33319e-44	1.48685e-42	2550	2094.91	2459	1.21199e-45	38	0.605182	0.619889	1	8.93121	2549	1700	3052	38	3878	2945	1879	1532	2459	2706	306
39	M12572	GO_MUSCLE_STRUCTURE_DEVELOPMENT	http://www.broadinstitute.org/gsea/msigdb/cards/GO_MUSCLE_STRUCTURE_DEVELOPMENT.html	The progression of a muscle structure over time, from its formation to its mature state. Muscle structures are contractile cells, tissues or organs that are found in multicellular organisms.		420/432	Gene Ontology	BP	GO:0061061	1.87249e-44	2.03478e-42	520	2049.45	2371	1.70227e-45	39	0.607659	-0.650345	-1	8.93854	517	3455	2371	39	3385	1137	4018	570	3293	2450	1309
40	M10820	GO_REGULATION_OF_CELL_MORPHOGENESIS_INVOLVED_IN_DIFFERENTIATION	http://www.broadinstitute.org/gsea/msigdb/cards/GO_REGULATION_OF_CELL_MORPHOGENESIS_INVOLVED_IN_DIFFERENTIATION.html	Any process that modulates the frequency, rate or extent of cell morphogenesis contributing to cell differentiation. Cell morphogenesis involved in differentiation is the change in form (cell shape and size) that occurs when relatively unspecialized cells acquire specialized structural and/or functional features that characterize the cells, tissues, or organs of the mature organism or some other …		332/337	Gene Ontology	BP	GO:0010769	4.56265e-44	4.83413e-42	660	2176.64	2366	4.14787e-45	40	0.625594	-0.623149	-1	9.11942	656	3103	3046	40	3644	2065	3855	831	3786	2366	551
41	M18151	GO_PASSIVE_TRANSMEMBRANE_TRANSPORTER_ACTIVITY	http://www.broadinstitute.org/gsea/msigdb/cards/GO_PASSIVE_TRANSMEMBRANE_TRANSPORTER_ACTIVITY.html	Enables the transfer of a solute from one side of the membrane to the other, down the solute's concentration gradient.		459/464	Gene Ontology	MF	GO:0022803	5.68232e-43	5.87357e-41	2625	2042.64	2178	5.16574e-44	41	0.62213	0.578721	1	8.83086	2622	1573	2866	41	2607	956	1058	3461	1324	2178	3783
42	M15608	GO_NEURON_PROJECTION_GUIDANCE	http://www.broadinstitute.org/gsea/msigdb/cards/GO_NEURON_PROJECTION_GUIDANCE.html	The process in which the migration of a neuron projection is directed to a specific target site in response to a combination of attractive and repulsive cues.		203/205	Gene Ontology	BP	GO:0097485	1.30099e-42	1.31276e-40	3130	2369.18	2564	1.18272e-43	42	0.605671	0.558089	1	8.52259	1636	3127	3872	42	4028	1175	2380	1444	2564	3127	2666
43	M10925	GO_POSITIVE_REGULATION_OF_NEURON_DIFFERENTIATION	http://www.broadinstitute.org/gsea/msigdb/cards/GO_POSITIVE_REGULATION_OF_NEURON_DIFFERENTIATION.html	Any process that activates or increases the frequency, rate or extent of neuron differentiation.		303/306	Gene Ontology	BP	GO:0045666	4.95566e-42	4.88421e-40	555	2235.45	2595	4.50515e-43	43	0.611244	-0.635352	-1	8.47794	553	2595	3231	43	3932	3485	3979	828	2918	2428	598
44	M13648	GO_HEART_DEVELOPMENT	http://www.broadinstitute.org/gsea/msigdb/cards/GO_HEART_DEVELOPMENT.html	The process whose specific outcome is the progression of the heart over time, from its formation to the mature structure. The heart is a hollow, muscular organ, which, by contracting rhythmically, keeps up the circulation of the blood.		457/466	Gene Ontology	BP	GO:0007507	6.05005e-42	5.82729e-40	315	1902.45	2112	5.50004e-43	44	0.584644	-0.619366	-1	8.09318	311	2112	1898	44	3363	3206	2999	431	2210	2556	1797
45	M16728	GO_RESPONSE_TO_MOLECULE_OF_BACTERIAL_ORIGIN	http://www.broadinstitute.org/gsea/msigdb/cards/GO_RESPONSE_TO_MOLECULE_OF_BACTERIAL_ORIGIN.html	Any process that results in a change in state or activity of an organism (in terms of movement, secretion, enzyme production, gene expression, etc.) as a result of a stimulus by molecules of bacterial origin such as peptides derived from bacterial flagellin.		318/321	Gene Ontology	BP	GO:0002237	2.48598e-41	2.34124e-39	1430	2232.27	2221	2.25998e-42	45	2.21117	2.21117	1	30.1379	1426	3739	1259	45	2221	3458	3727	2210	3778	2612	80
46	M16346	GO_REGIONALIZATION	http://www.broadinstitute.org/gsea/msigdb/cards/GO_REGIONALIZATION.html	The pattern specification process that results in the subdivision of an axis or axes in space to define an area or volume in which specific patterns of cell differentiation will take place or in which cells interpret a specific environment.		310/311	Gene Ontology	BP	GO:0003002	3.79738e-41	3.49854e-39	2550	1934.91	2181	3.45216e-42	46	0.624741	0.618659	1	8.47667	2548	1788	1904	46	2265	2181	945	2250	2330	2031	2996
47	M15681	GO_HOMOPHILIC_CELL_ADHESION_VIA_PLASMA_MEMBRANE_ADHESION_MOLECULES	http://www.broadinstitute.org/gsea/msigdb/cards/GO_HOMOPHILIC_CELL_ADHESION_VIA_PLASMA_MEMBRANE_ADHESION_MOLECULES.html	The attachment of a plasma membrane adhesion molecule in one cell to an identical molecule in an adjacent cell.		149/153	Gene Ontology	BP	GO:0007156	4.41541e-41	3.98139e-39	2240	2266.64	2236	4.01401e-42	47	0.667162	0.656847	1	9.03902	2236	2786	3265	47	3379	2213	1513	3240	1603	1957	2694
48	M16818	GO_REGULATION_OF_BLOOD_CIRCULATION	http://www.broadinstitute.org/gsea/msigdb/cards/GO_REGULATION_OF_BLOOD_CIRCULATION.html	Any process that modulates the frequency, rate or extent of blood circulation.		293/295	Gene Ontology	BP	GO:1903522	6.81617e-41	6.01811e-39	1880	2273.27	2395	6.19652e-42	48	0.6623	0.596182	1	8.93123	1877	2754	2725	48	2683	3825	1692	2395	1530	2275	3202
49	M15753	GO_GLAND_DEVELOPMENT	http://www.broadinstitute.org/gsea/msigdb/cards/GO_GLAND_DEVELOPMENT.html	The process whose specific outcome is the progression of a gland over time, from its formation to the mature structure. A gland is an organ specialised for secretion.		393/395	Gene Ontology	BP	GO:0048732	8.71897e-41	7.54102e-39	915	2420.64	2589	7.92634e-42	49	0.596188	0.569105	1	8.01909	915	4207	2197	49	3982	2323	2644	1751	3241	2589	2729
50	M10531	GO_CIRCULATORY_SYSTEM_PROCESS	http://www.broadinstitute.org/gsea/msigdb/cards/GO_CIRCULATORY_SYSTEM_PROCESS.html	A organ system process carried out by any of the organs or tissues of the circulatory system. The circulatory system is an organ system that moves extracellular fluids to and from tissue within a multicellular organism.		363/366	Gene Ontology	BP	GO:0003013	9.22224e-41	7.81677e-39	1875	1747.82	1872	8.38386e-42	50	0.62911	0.577789	1	8.45844	1872	2907	2714	50	1401	1036	1783	2750	2011	2281	421
51	M17957	GO_SULFUR_COMPOUND_BINDING	http://www.broadinstitute.org/gsea/msigdb/cards/GO_SULFUR_COMPOUND_BINDING.html	Interacting selectively and non-covalently with a sulfur compound.		226/234	Gene Ontology	MF	GO:1901681	1.1851e-40	9.84792e-39	1990	2695.09	2850	1.07736e-41	51	0.629761	0.56763	1	8.44491	1986	2850	3578	51	4110	3790	2419	1576	3153	2432	3701
52	M17302	GO_BASEMENT_MEMBRANE	http://www.broadinstitute.org/gsea/msigdb/cards/GO_BASEMENT_MEMBRANE.html	A thin layer of dense material found in various animal tissues interposed between the cells and the adjacent connective tissue. It consists of the basal lamina plus an associated layer of reticulin fibers.		92/93	Gene Ontology	CC	GO:0005604	1.64498e-40	1.32504e-38	35	1509	1323	1.49544e-41	25	0.735148	-0.762299	-1	9.82468	34	25	3771	52	4152	1323	90	82	1525	2126	3419
53	M16782	GO_REGULATION_OF_TRANSMEMBRANE_TRANSPORT	http://www.broadinstitute.org/gsea/msigdb/cards/GO_REGULATION_OF_TRANSMEMBRANE_TRANSPORT.html	Any process that modulates the frequency, rate or extent of the directed movement of a solute from one side of a membrane to the other.		424/426	Gene Ontology	BP	GO:0034762	1.65708e-40	1.32504e-38	2115	2376.82	2114	1.50644e-41	53	0.532022	0.476329	1	7.11006	2114	2059	3977	53	4219	640	1383	3364	1602	3548	3186
54	M18079	GO_METAL_ION_TRANSMEMBRANE_TRANSPORTER_ACTIVITY	http://www.broadinstitute.org/gsea/msigdb/cards/GO_METAL_ION_TRANSMEMBRANE_TRANSPORTER_ACTIVITY.html	Enables the transfer of metal ions from one side of a membrane to the other.		416/417	Gene Ontology	MF	GO:0046873	6.16871e-40	4.80203e-38	2085	1771	1907	5.60792e-41	54	1.85677	1.85677	1	24.448	2084	1907	1899	54	2917	819	1704	3035	2722	2239	101
55	M15872	GO_NEPHRON_DEVELOPMENT	http://www.broadinstitute.org/gsea/msigdb/cards/GO_NEPHRON_DEVELOPMENT.html	The process whose specific outcome is the progression of the nephron over time, from its formation to the mature structure. A nephron is the functional unit of the kidney.		115/115	Gene Ontology	BP	GO:0072006	6.23198e-40	4.80203e-38	1295	2315.18	2640	5.66544e-41	55	0.733722	-0.787929	-1	9.66087	1293	3614	3888	55	2879	2625	3067	892	1728	2640	2786
56	M11002	GO_SINGLE_ORGANISM_CELL_ADHESION	http://www.broadinstitute.org/gsea/msigdb/cards/GO_SINGLE_ORGANISM_CELL_ADHESION.html	The attachment, via cell adhesion molecules, of a cell to either another cell of the same organism, or to an underlying substrate of the same organism such as the extracellular matrix.		449/459	Gene Ontology	BP	GO:0098602	8.52854e-40	6.45428e-38	550	1813.64	1897	7.75322e-41	56	0.610716	-0.669421	-1	8.01359	549	3579	1897	56	2116	1782	3557	770	2952	2062	630
57	M11178	GO_REGULATION_OF_HORMONE_LEVELS	http://www.broadinstitute.org/gsea/msigdb/cards/GO_REGULATION_OF_HORMONE_LEVELS.html	Any process that modulates the levels of hormone within an organism or a tissue. A hormone is any substance formed in very small amounts in one specialized organ or group of cells and carried (sometimes in the bloodstream) to another organ or group of cells in the same organism, upon which it has a specific regulatory action.		472/478	Gene Ontology	BP	GO:0010817	1.11677e-39	8.30329e-38	1985	1898	1962	1.01525e-40	57	0.614926	0.525525	1	8.04509	1982	2406	1792	57	1962	1224	1340	2871	3885	2649	710
58	M18092	GO_HEPARIN_BINDING	http://www.broadinstitute.org/gsea/msigdb/cards/GO_HEPARIN_BINDING.html	Interacting selectively and non-covalently with heparin, any member of a group of glycosaminoglycans found mainly as an intracellular component of mast cells and which consist predominantly of alternating alpha-(1->4)-linked D-galactose and N-acetyl-D-glucosamine-6-sulfate residues.		149/157	Gene Ontology	MF	GO:0008201	3.04663e-39	2.22614e-37	1925	2871.64	3185	2.76966e-40	58	0.677105	0.606878	1	8.75625	1925	3701	3993	58	4186	2282	3185	2530	3898	2079	3751
59	M11177	GO_REGULATION_OF_BODY_FLUID_LEVELS	http://www.broadinstitute.org/gsea/msigdb/cards/GO_REGULATION_OF_BODY_FLUID_LEVELS.html	Any process that modulates the levels of body fluids.		486/506	Gene Ontology	BP	GO:0050878	5.61884e-39	4.03604e-37	1245	2095.55	2377	5.10803e-40	59	0.600003	0.52347	1	7.70448	1245	3580	1895	59	2480	2397	2377	2472	3653	2184	709
60	M17035	GO_BASOLATERAL_PLASMA_MEMBRANE	http://www.broadinstitute.org/gsea/msigdb/cards/GO_BASOLATERAL_PLASMA_MEMBRANE.html	The region of the plasma membrane that includes the basal end and sides of the cell. Often used in reference to animal polarized epithelial membranes, where the basal membrane is the part attached to the extracellular matrix, or in plant cells, where the basal membrane is defined with respect to the zygotic axis.		209/211	Gene Ontology	CC	GO:0016323	5.71842e-39	4.03911e-37	3355	2584.27	3107	5.19856e-40	60	0.642357	-0.662278	-1	8.24826	894	3351	3069	60	3450	3107	4071	1294	3355	2476	3300
61	M15014	GO_CONNECTIVE_TISSUE_DEVELOPMENT	http://www.broadinstitute.org/gsea/msigdb/cards/GO_CONNECTIVE_TISSUE_DEVELOPMENT.html	The progression of a connective tissue over time, from its formation to the mature structure.		188/194	Gene Ontology	BP	GO:0061448	6.0047e-39	4.17179e-37	985	2338.36	2646	5.45882e-40	61	0.705225	-0.824982	-1	9.05203	982	3678	2739	61	2646	4018	4198	231	2695	2066	2408
62	M17559	GO_RECEPTOR_COMPLEX	http://www.broadinstitute.org/gsea/msigdb/cards/GO_RECEPTOR_COMPLEX.html	Any protein complex that undergoes combination with a hormone, neurotransmitter, drug or intracellular messenger to initiate a change in cell function.		326/327	Gene Ontology	CC	GO:0043235	6.17448e-39	4.22056e-37	1705	1880.82	1933	5.61317e-40	62	0.697292	0.636546	1	8.94896	1703	3244	815	62	212	1279	2456	2223	3250	1933	3512
63	M16051	GO_BRANCHING_MORPHOGENESIS_OF_AN_EPITHELIAL_TUBE	http://www.broadinstitute.org/gsea/msigdb/cards/GO_BRANCHING_MORPHOGENESIS_OF_AN_EPITHELIAL_TUBE.html	The process in which the anatomical structures of branches in an epithelial tube are generated and organized. A tube is a long hollow cylinder.		131/131	Gene Ontology	BP	GO:0048754	8.0304e-39	5.40204e-37	1175	2651.45	3095	7.30036e-40	63	0.701193	-0.723894	-1	8.97252	1174	3513	3095	63	3195	3811	4064	1063	3807	2522	2859
64	M12269	GO_LEUKOCYTE_MIGRATION	http://www.broadinstitute.org/gsea/msigdb/cards/GO_LEUKOCYTE_MIGRATION.html	The movement of a leukocyte within or between different tissues and organs of the body.		257/259	Gene Ontology	BP	GO:0050900	2.86298e-38	1.89583e-36	1840	1967.27	2207	2.60271e-39	2	2.80613	-3.4011	-1	35.3676	1840	3238	2207	64	2689	663	2494	2313	4034	2096	2
65	M12556	GO_MESENCHYMAL_CELL_DIFFERENTIATION	http://www.broadinstitute.org/gsea/msigdb/cards/GO_MESENCHYMAL_CELL_DIFFERENTIATION.html	The process in which a relatively unspecialized cell acquires specialized features of a mesenchymal cell. A mesenchymal cell is a loosely associated cell that is part of the connective tissue in an organism. Mesenchymal cells give rise to more mature connective tissue cell types.		133/134	Gene Ontology	BP	GO:0048762	3.67829e-38	2.39824e-36	1825	2447.18	2710	3.3439e-39	65	0.679482	-0.686877	-1	8.53951	1823	3212	3272	65	3585	1792	3245	1811	4104	2710	1300
66	M17514	GO_SIDE_OF_MEMBRANE	http://www.broadinstitute.org/gsea/msigdb/cards/GO_SIDE_OF_MEMBRANE.html	A cellular component consisting of one leaflet of a membrane bilayer and any proteins embedded or anchored in it or attached to its surface.		403/428	Gene Ontology	CC	GO:0098552	1.22072e-37	7.83852e-36	1045	2161.45	2199	1.10975e-38	66	2.21117	2.21117	1	27.388	1045	4039	2711	66	3607	924	3524	1406	4159	2199	96
67	M11503	GO_KIDNEY_EPITHELIUM_DEVELOPMENT	http://www.broadinstitute.org/gsea/msigdb/cards/GO_KIDNEY_EPITHELIUM_DEVELOPMENT.html	The process whose specific outcome is the progression of an epithelium in the kidney over time, from its formation to the mature structure. An epithelium is a tissue that covers the internal or external surfaces of an anatomical structure.		125/125	Gene Ontology	BP	GO:0072073	1.26365e-37	7.99306e-36	3000	1843.45	1348	1.14877e-38	67	0.685057	0.698986	1	8.4832	2998	1071	3592	67	3637	1348	1018	2703	428	2565	851
68	M10656	GO_SECRETION_BY_CELL	http://www.broadinstitute.org/gsea/msigdb/cards/GO_SECRETION_BY_CELL.html	The controlled release of a substance by a cell.		479/486	Gene Ontology	BP	GO:0032940	1.45355e-37	9.05903e-36	1845	1823.36	1904	1.32141e-38	68	2.21117	2.21117	1	27.3389	1845	2184	2189	68	3257	1824	1904	2396	1480	2795	115
69	M10653	GO_CELLULAR_RESPONSE_TO_LIPID	http://www.broadinstitute.org/gsea/msigdb/cards/GO_CELLULAR_RESPONSE_TO_LIPID.html	Any process that results in a change in state or activity of a cell (in terms of movement, secretion, enzyme production, gene expression, etc.) as a result of a lipid stimulus.		452/457	Gene Ontology	BP	GO:0071396	1.8246e-37	1.12067e-35	2080	1821.64	2077	1.65872e-38	69	2.21117	2.21117	1	27.2669	2436	2077	2046	69	2537	2227	1990	2272	2076	2200	108
70	M11568	GO_POSITIVE_REGULATION_OF_EPITHELIAL_CELL_PROLIFERATION	http://www.broadinstitute.org/gsea/msigdb/cards/GO_POSITIVE_REGULATION_OF_EPITHELIAL_CELL_PROLIFERATION.html	Any process that activates or increases the rate or extent of epithelial cell proliferation.		153/154	Gene Ontology	BP	GO:0050679	2.5659e-37	1.55347e-35	1045	2304.64	2634	2.33264e-38	70	0.616818	-0.66246	-1	7.57538	1044	3583	3446	70	4043	1478	4146	725	3309	2634	873
71	M18121	GO_TRANSCRIPTIONAL_ACTIVATOR_ACTIVITY_RNA_POLYMERASE_II_TRANSCRIPTION_REGULATORY_REGION_SEQUENCE_SPECIFIC_BINDING	http://www.broadinstitute.org/gsea/msigdb/cards/GO_TRANSCRIPTIONAL_ACTIVATOR_ACTIVITY_RNA_POLYMERASE_II_TRANSCRIPTION_REGULATORY_REGION_SEQUENCE_SPECIFIC_BINDING.html	Interacting selectively and non-covalently with a sequence of DNA that is in the transcription regulatory region for RNA polymerase II (RNAP II) in order to activate or increase the frequency, rate or extent of transcription from the RNAP II promoter.		315/315	Gene Ontology	MF	GO:0001228	3.01286e-37	1.79838e-35	3085	1725.73	1636	2.73897e-38	71	0.637911	0.632329	1	7.82013	3084	1172	1583	71	1636	1806	781	2207	904	1971	3768
72	M15276	GO_SENSORY_ORGAN_MORPHOGENESIS	http://www.broadinstitute.org/gsea/msigdb/cards/GO_SENSORY_ORGAN_MORPHOGENESIS.html	Morphogenesis of a sensory organ. A sensory organ is defined as a tissue or set of tissues that work together to receive and transmit signals from external or internal stimuli. Morphogenesis is the process in which anatomical structures are generated and organized. Organs are commonly observed as visibly distinct structures, but may also exist as loosely associated clusters of cells that work tog…		237/239	Gene Ontology	BP	GO:0090596	3.11944e-37	1.83614e-35	1730	2090.45	2112	2.83586e-38	72	0.676816	0.598944	1	8.2949	1729	2565	1912	72	2613	3875	1839	1560	2202	2112	2516
73	M13940	GO_GROWTH	http://www.broadinstitute.org/gsea/msigdb/cards/GO_GROWTH.html	The increase in size or mass of an entire organism, a part of an organism or a cell.		403/410	Gene Ontology	BP	GO:0040007	4.56359e-37	2.64938e-35	270	1817.27	1946	4.14872e-38	73	0.592467	-0.648392	-1	7.22785	269	1946	2531	73	3519	1999	4038	260	617	2802	1936
74	M12279	GO_REGULATION_OF_ANATOMICAL_STRUCTURE_SIZE	http://www.broadinstitute.org/gsea/msigdb/cards/GO_REGULATION_OF_ANATOMICAL_STRUCTURE_SIZE.html	Any process that modulates the size of an anatomical structure.		464/472	Gene Ontology	BP	GO:0090066	3.03634e-36	1.73892e-34	705	1823.55	2125	2.76031e-37	74	2.21117	2.21117	1	26.3378	703	3791	2523	74	2835	2125	3438	630	1426	2402	112
75	M12465	GO_EAR_DEVELOPMENT	http://www.broadinstitute.org/gsea/msigdb/cards/GO_EAR_DEVELOPMENT.html	The process whose specific outcome is the progression of the ear over time, from its formation to the mature structure. The ear is the sense organ in vertebrates that is specialized for the detection of sound, and the maintenance of balance. Includes the outer ear and middle ear, which collect and transmit sound waves; and the inner ear, which contains the organs of balance and (except in fish) h…		192/195	Gene Ontology	BP	GO:0043583	6.02583e-36	3.405e-34	2955	2257.55	2466	5.47803e-37	75	0.626522	0.576855	1	7.39817	2954	1243	3432	75	4073	3440	1249	1693	2946	2466	1262
76	M19194	GO_CATION_CHANNEL_ACTIVITY	http://www.broadinstitute.org/gsea/msigdb/cards/GO_CATION_CHANNEL_ACTIVITY.html	Enables the energy-independent passage of cations across a lipid bilayer down a concentration gradient.		294/298	Gene Ontology	MF	GO:0005261	6.56332e-36	3.65992e-34	2700	2220.18	2497	5.96666e-37	76	0.627984	0.5814	1	7.40849	2697	1713	3574	76	2980	450	961	3810	1440	2497	4224
77	M10624	GO_RESPONSE_TO_STEROID_HORMONE	http://www.broadinstitute.org/gsea/msigdb/cards/GO_RESPONSE_TO_STEROID_HORMONE.html	Any process that results in a change in state or activity of a cell or an organism (in terms of movement, secretion, enzyme production, gene expression, etc.) as a result of a steroid hormone stimulus.		492/497	Gene Ontology	BP	GO:0048545	6.92426e-36	3.81104e-34	1700	1735.91	1592	6.29479e-37	77	0.610787	0.579017	1	7.20182	1700	2288	1403	77	2644	1454	1592	881	3906	2694	456
78	M11696	GO_REGULATION_OF_LEUKOCYTE_MIGRATION	http://www.broadinstitute.org/gsea/msigdb/cards/GO_REGULATION_OF_LEUKOCYTE_MIGRATION.html	Any process that modulates the frequency, rate, or extent of leukocyte migration.		147/149	Gene Ontology	BP	GO:0002685	1.11963e-35	6.0833e-34	2765	2583.55	3082	1.01784e-36	78	0.706214	0.658998	1	8.2764	2764	3082	3743	78	4082	1572	3116	3296	3542	2219	925
79	M18574	GO_TRANSCRIPTION_FACTOR_ACTIVITY_RNA_POLYMERASE_II_CORE_PROMOTER_PROXIMAL_REGION_SEQUENCE_SPECIFIC_BINDING	http://www.broadinstitute.org/gsea/msigdb/cards/GO_TRANSCRIPTION_FACTOR_ACTIVITY_RNA_POLYMERASE_II_CORE_PROMOTER_PROXIMAL_REGION_SEQUENCE_SPECIFIC_BINDING.html	Interacting selectively and non-covalently with a sequence of DNA that is in cis with and relatively close to a core promoter for RNA polymerase II (RNAP II) in order to modulate transcription by RNAP II.		328/328	Gene Ontology	MF	GO:0000982	1.14345e-35	6.13412e-34	2945	1795.91	1966	1.0395e-36	79	0.586538	0.606251	1	6.87312	2944	974	2053	79	2479	1954	766	1966	167	2415	3958
80	M10536	GO_CELL_CHEMOTAXIS	http://www.broadinstitute.org/gsea/msigdb/cards/GO_CELL_CHEMOTAXIS.html	The directed movement of a motile cell guided by a specific chemical concentration gradient. Movement may be towards a higher concentration (positive chemotaxis) or towards a lower concentration (negative chemotaxis).		160/162	Gene Ontology	BP	GO:0060326	1.28639e-35	6.81467e-34	2315	2080.27	2394	1.16945e-36	44	3.4011	-3.4011	-1	39.7996	2314	3294	2394	80	2695	692	2603	3052	4091	1624	44
81	M16001	GO_POSITIVE_REGULATION_OF_CHEMOTAXIS	http://www.broadinstitute.org/gsea/msigdb/cards/GO_POSITIVE_REGULATION_OF_CHEMOTAXIS.html	Any process that activates or increases the frequency, rate or extent of the directed movement of a motile cell or organism in response to a specific chemical concentration gradient.		119/120	Gene Ontology	BP	GO:0050921	1.64361e-35	8.59951e-34	1695	2598.64	3263	1.49419e-36	32	3.4011	-3.4011	-1	39.6784	1692	3980	4001	81	3983	1637	3687	3263	4065	2164	32
82	M16413	GO_SKELETAL_SYSTEM_MORPHOGENESIS	http://www.broadinstitute.org/gsea/msigdb/cards/GO_SKELETAL_SYSTEM_MORPHOGENESIS.html	The process in which the anatomical structures of the skeleton are generated and organized.		195/201	Gene Ontology	BP	GO:0048705	1.84276e-35	9.5239e-34	875	2234.64	2220	1.67523e-36	82	0.670145	0.605805	1	7.80766	875	3413	2220	82	2742	1663	4136	342	4056	2030	3022
83	M10455	GO_MUSCLE_ORGAN_DEVELOPMENT	http://www.broadinstitute.org/gsea/msigdb/cards/GO_MUSCLE_ORGAN_DEVELOPMENT.html	The process whose specific outcome is the progression of the muscle over time, from its formation to the mature structure. The muscle is an organ consisting of a tissue made up of various elongated cells that are specialized to contract and thus to produce movement and mechanical work.		267/277	Gene Ontology	BP	GO:0007517	3.53411e-35	1.80452e-33	1645	2253.45	2308	3.21283e-36	83	0.59043	0.55049	1	6.82111	1642	3274	3056	83	3952	1536	3192	1459	3905	2308	381
84	M11740	GO_NEGATIVE_REGULATION_OF_NERVOUS_SYSTEM_DEVELOPMENT	http://www.broadinstitute.org/gsea/msigdb/cards/GO_NEGATIVE_REGULATION_OF_NERVOUS_SYSTEM_DEVELOPMENT.html	Any process that stops, prevents, or reduces the frequency, rate or extent of nervous system development, the origin and formation of nervous tissue.		258/262	Gene Ontology	BP	GO:0051961	4.23041e-35	2.13434e-33	1870	2204.45	2540	3.84582e-36	84	0.596576	0.607797	1	6.87677	1866	2761	3059	84	3688	3004	2540	1227	2399	2675	946
85	M19114	GO_CELL_ADHESION_MOLECULE_BINDING	http://www.broadinstitute.org/gsea/msigdb/cards/GO_CELL_ADHESION_MOLECULE_BINDING.html	Interacting selectively and non-covalently with a cell adhesion molecule.		173/186	Gene Ontology	MF	GO:0050839	4.89355e-35	2.43987e-33	285	2377.55	2623	4.44868e-36	85	0.632394	-0.682772	-1	7.27667	283	1826	3257	85	4019	3845	2623	422	3162	2440	4191
86	M15095	GO_RESPIRATORY_SYSTEM_DEVELOPMENT	http://www.broadinstitute.org/gsea/msigdb/cards/GO_RESPIRATORY_SYSTEM_DEVELOPMENT.html	The progression of the respiratory system over time from its formation to its mature structure. The respiratory system carries out respiratory gaseous exchange.		194/197	Gene Ontology	BP	GO:0060541	2.14787e-34	1.05845e-32	235	1357.18	1266	1.95261e-35	86	0.696441	-0.724402	-1	7.85704	234	741	1266	86	1357	3001	2054	430	1116	2197	2447
87	M11376	GO_REGULATION_OF_HEART_CONTRACTION	http://www.broadinstitute.org/gsea/msigdb/cards/GO_REGULATION_OF_HEART_CONTRACTION.html	Any process that modulates the frequency, rate or extent of heart contraction. Heart contraction is the process in which the heart decreases in volume in a characteristic way to propel blood through the body.		219/221	Gene Ontology	BP	GO:0008016	2.58502e-34	1.25923e-32	2650	2432.73	2648	2.35001e-35	87	0.653794	0.56418	1	7.35851	1351	3809	3730	87	3661	2650	2572	1971	3485	2648	796
88	M17547	GO_CELL_CELL_JUNCTION	http://www.broadinstitute.org/gsea/msigdb/cards/GO_CELL_CELL_JUNCTION.html	A cell junction that forms a connection between two or more cells in a multicellular organism; excludes direct cytoplasmic junctions such as ring canals.		371/383	Gene Ontology	CC	GO:0005911	2.84001e-34	1.36772e-32	265	1626.82	1911	2.58183e-35	88	1.05683	1.05683	1	11.8813	262	1911	2198	88	3026	3455	3266	323	806	2469	91
89	M14574	GO_CELL_FATE_COMMITMENT	http://www.broadinstitute.org/gsea/msigdb/cards/GO_CELL_FATE_COMMITMENT.html	The commitment of cells to specific cell fates and their capacity to differentiate into particular kinds of cells. Positional information is established through protein signals that emanate from a localized source within a cell (the initial one-cell zygote) or within a developmental field.		225/227	Gene Ontology	BP	GO:0045165	2.96704e-34	1.41284e-32	3385	1676.64	1331	2.69731e-35	89	0.683801	0.665774	1	7.68418	3384	1300	1331	89	522	1212	611	3406	2388	1966	2234
90	M11811	GO_FOREBRAIN_DEVELOPMENT	http://www.broadinstitute.org/gsea/msigdb/cards/GO_FOREBRAIN_DEVELOPMENT.html	The process whose specific outcome is the progression of the forebrain over time, from its formation to the mature structure. The forebrain is the anterior of the three primary divisions of the developing chordate brain or the corresponding part of the adult brain (in vertebrates, includes especially the cerebral hemispheres, the thalamus, and the hypothalamus and especially in higher vertebrates…		355/357	Gene Ontology	BP	GO:0030900	4.95792e-34	2.33463e-32	2125	2066.91	2121	4.5072e-35	90	0.570346	0.55031	1	6.36534	2121	2280	3223	90	3179	2354	1920	1838	2638	2113	980
91	M10489	GO_SYNAPSE_ORGANIZATION	http://www.broadinstitute.org/gsea/msigdb/cards/GO_SYNAPSE_ORGANIZATION.html	A process that is carried out at the cellular level which results in the assembly, arrangement of constituent parts, or disassembly of a synapse, the junction between a neuron and a target (neuron, muscle, or secretory cell).		144/145	Gene Ontology	BP	GO:0050808	5.54365e-34	2.58176e-32	3025	2118.91	1851	5.03968e-35	91	0.607713	0.624028	1	6.773	3024	1643	3091	91	3856	1596	1851	3062	1848	2851	395
92	M14324	GO_REGULATION_OF_CELL_CELL_ADHESION	http://www.broadinstitute.org/gsea/msigdb/cards/GO_REGULATION_OF_CELL_CELL_ADHESION.html	Any process that modulates the frequency, rate or extent of attachment of a cell to another cell.		371/380	Gene Ontology	BP	GO:0022407	9.91168e-34	4.56584e-32	2950	2130.27	2125	9.01062e-35	92	0.610088	0.601014	1	6.74618	2947	1921	3040	92	3188	358	1712	3352	2630	2068	2125
93	M19199	GO_GROWTH_FACTOR_BINDING	http://www.broadinstitute.org/gsea/msigdb/cards/GO_GROWTH_FACTOR_BINDING.html	Interacting selectively and non-covalently with any growth factor, proteins or polypeptides that stimulate a cell or organism to grow or proliferate.		116/123	Gene Ontology	MF	GO:0019838	3.40602e-33	1.55212e-31	90	1828.73	607	3.09638e-34	82	0.65878	-0.72341	-1	7.16109	86	109	3599	93	4153	3618	82	116	607	3427	4226
94	M10107	GO_REGULATION_OF_CELL_ACTIVATION	http://www.broadinstitute.org/gsea/msigdb/cards/GO_REGULATION_OF_CELL_ACTIVATION.html	Any process that modulates the frequency, rate or extent of cell activation, the change in the morphology or behavior of a cell resulting from exposure to an activating factor such as a cellular or soluble ligand.		454/484	Gene Ontology	BP	GO:0050865	3.74471e-33	1.68831e-31	1770	2060	2190	3.40428e-34	94	0.593835	-0.616151	-1	6.44746	1768	3033	2190	94	2967	1011	2519	2594	4156	2110	218
95	M18457	GO_GROWTH_FACTOR_ACTIVITY	http://www.broadinstitute.org/gsea/msigdb/cards/GO_GROWTH_FACTOR_ACTIVITY.html	The function that stimulates a cell to grow or proliferate. Most growth factors have other actions besides the induction of cell growth or proliferation.		154/160	Gene Ontology	MF	GO:0008083	4.8658e-33	2.17066e-31	4180	2361.45	2293	4.42346e-34	95	0.743127	0.578721	1	8.03976	4177	1154	3876	95	1863	521	633	3633	3823	2293	3908
96	M11882	GO_RESPONSE_TO_INORGANIC_SUBSTANCE	http://www.broadinstitute.org/gsea/msigdb/cards/GO_RESPONSE_TO_INORGANIC_SUBSTANCE.html	Any process that results in a change in state or activity of a cell or an organism (in terms of movement, secretion, enzyme production, gene expression, etc.) as a result of an inorganic substance stimulus.		474/479	Gene Ontology	BP	GO:0010035	5.03643e-33	2.22337e-31	1030	2344.27	2825	4.57857e-34	96	0.566766	-0.629541	-1	6.12966	1027	3906	3217	96	4195	1738	2825	1491	3039	3246	1007
97	M18082	GO_GATED_CHANNEL_ACTIVITY	http://www.broadinstitute.org/gsea/msigdb/cards/GO_GATED_CHANNEL_ACTIVITY.html	Enables the transmembrane transfer of a solute by a channel that opens in response to a specific stimulus.		325/325	Gene Ontology	MF	GO:0022836	6.00937e-33	2.62554e-31	2605	2220.82	2499	5.46306e-34	97	0.61008	0.550926	1	6.58257	2605	2115	3724	97	2884	491	1082	3631	1553	2499	3748
98	M17874	GO_TRANSMEMBRANE_RECEPTOR_PROTEIN_KINASE_ACTIVITY	http://www.broadinstitute.org/gsea/msigdb/cards/GO_TRANSMEMBRANE_RECEPTOR_PROTEIN_KINASE_ACTIVITY.html	Combining with a signal and transmitting the signal from one side of the membrane to the other to initiate a change in cell activity by catalysis of the reaction: a protein + ATP = a phosphoprotein + ADP.		80/81	Gene Ontology	MF	GO:0019199	6.34428e-33	2.74358e-31	235	1615.64	1930	5.76753e-34	98	0.749689	-0.71209	-1	8.08384	235	354	2770	98	3631	2498	223	149	1930	2227	3657
99	M18098	GO_TRANSMEMBRANE_RECEPTOR_PROTEIN_TYROSINE_KINASE_ACTIVITY	http://www.broadinstitute.org/gsea/msigdb/cards/GO_TRANSMEMBRANE_RECEPTOR_PROTEIN_TYROSINE_KINASE_ACTIVITY.html	Combining with a signal and transmitting the signal from one side of the membrane to the other to initiate a change in cell activity by catalysis of the reaction: ATP + a protein-L-tyrosine = ADP + a protein-L-tyrosine phosphate.		64/64	Gene Ontology	MF	GO:0004714	8.08558e-33	3.46128e-31	690	2037.27	2188	7.35052e-34	99	0.777226	-0.719746	-1	8.35311	687	1069	3328	99	3579	2188	1028	209	4094	2375	3754
100	M17680	GO_EXTERNAL_SIDE_OF_PLASMA_MEMBRANE	http://www.broadinstitute.org/gsea/msigdb/cards/GO_EXTERNAL_SIDE_OF_PLASMA_MEMBRANE.html	The leaflet of the plasma membrane that faces away from the cytoplasm and any proteins embedded or anchored in it or attached to its surface.		214/238	Gene Ontology	CC	GO:0009897	1.00581e-32	4.26261e-31	3120	2557.09	2801	9.14371e-34	100	0.63612	0.593525	1	6.81629	3120	2281	3241	100	2801	3445	1912	3105	2398	2154	3571
101	M15457	GO_TRANSMEMBRANE_RECEPTOR_PROTEIN_TYROSINE_KINASE_SIGNALING_PATHWAY	http://www.broadinstitute.org/gsea/msigdb/cards/GO_TRANSMEMBRANE_RECEPTOR_PROTEIN_TYROSINE_KINASE_SIGNALING_PATHWAY.html	A series of molecular signals initiated by the binding of an extracellular ligand to a receptor on the surface of the target cell where the receptor possesses tyrosine kinase activity, and ending with regulation of a downstream cellular process, e.g. transcription.		493/498	Gene Ontology	BP	GO:0007169	1.42172e-32	5.96561e-31	350	2260.27	3090	1.29248e-33	101	2.21117	2.21117	1	23.5797	350	2019	3719	101	4222	3783	3090	615	3502	3344	118
102	M16923	GO_REGULATION_OF_OSSIFICATION	http://www.broadinstitute.org/gsea/msigdb/cards/GO_REGULATION_OF_OSSIFICATION.html	Any process that modulates the frequency, rate or extent of bone formation.		173/178	Gene Ontology	BP	GO:0030278	2.83444e-32	1.17768e-30	1255	2461.27	2557	2.57676e-33	102	0.67416	-0.749319	-1	7.11892	1252	4196	2557	102	2543	3146	3613	944	3444	2032	3245
103	M12990	GO_REGULATION_OF_ERK1_AND_ERK2_CASCADE	http://www.broadinstitute.org/gsea/msigdb/cards/GO_REGULATION_OF_ERK1_AND_ERK2_CASCADE.html	Any process that modulates the frequency, rate or extent of signal transduction mediated by the ERK1 and ERK2 cascade.		232/238	Gene Ontology	BP	GO:0070372	8.55138e-32	3.51852e-30	2000	1944.73	1999	7.77398e-33	103	0.662912	0.621657	1	6.88897	2374	2634	1914	103	2046	294	1999	2947	3580	1998	1503
104	M10257	GO_REGULATION_OF_CELLULAR_RESPONSE_TO_GROWTH_FACTOR_STIMULUS	http://www.broadinstitute.org/gsea/msigdb/cards/GO_REGULATION_OF_CELLULAR_RESPONSE_TO_GROWTH_FACTOR_STIMULUS.html	Any process that modulates the rate, frequency, or extent of a change in state or activity of a cell (in terms of movement, secretion, enzyme production, gene expression, etc.) as a result of a growth factor stimulus.		224/229	Gene Ontology	BP	GO:0090287	1.40367e-31	5.71996e-30	1355	2344.27	2654	1.27606e-32	104	0.543861	-0.512128	-1	5.6113	1353	3663	3731	104	4094	2089	2654	1431	3281	3099	288
105	M15479	GO_NEGATIVE_REGULATION_OF_CELL_ADHESION	http://www.broadinstitute.org/gsea/msigdb/cards/GO_NEGATIVE_REGULATION_OF_CELL_ADHESION.html	Any process that stops, prevents, or reduces the frequency, rate or extent of cell adhesion.		218/223	Gene Ontology	BP	GO:0007162	1.41727e-31	5.72035e-30	1365	2459.09	2612	1.28842e-32	105	0.596576	0.526331	1	6.15519	1362	3792	3066	105	3868	1086	2803	2404	3578	2374	2612
106	M12651	GO_POSITIVE_REGULATION_OF_LEUKOCYTE_MIGRATION	http://www.broadinstitute.org/gsea/msigdb/cards/GO_POSITIVE_REGULATION_OF_LEUKOCYTE_MIGRATION.html	Any process that activates or increases the frequency, rate, or extent of leukocyte migration.		108/109	Gene Ontology	BP	GO:0002687	2.48043e-31	9.91704e-30	3260	2532.45	3050	2.25494e-32	106	0.735143	0.671411	1	7.52288	3258	2807	3598	106	3641	1328	3064	3541	3050	2121	1343
107	M16921	GO_POSITIVE_REGULATION_OF_CELL_PROJECTION_ORGANIZATION	http://www.broadinstitute.org/gsea/msigdb/cards/GO_POSITIVE_REGULATION_OF_CELL_PROJECTION_ORGANIZATION.html	Any process that activates or increases the frequency, rate or extent of the process involved in the formation, arrangement of constituent parts, or disassembly of cell projections.		295/303	Gene Ontology	BP	GO:0031346	2.50787e-31	9.93305e-30	425	2226.45	2468	2.27988e-32	107	0.57035	-0.56424	-1	5.83637	425	1878	3232	107	3785	3151	2468	716	2354	3131	3244
108	M17142	GO_APICAL_PART_OF_CELL	http://www.broadinstitute.org/gsea/msigdb/cards/GO_APICAL_PART_OF_CELL.html	The region of a polarized cell that forms a tip or is distal to a base. For example, in a polarized epithelial cell, the apical region has an exposed surface and lies opposite to the basal lamina that separates the epithelium from other tissue.		355/361	Gene Ontology	CC	GO:0045177	3.13581e-31	1.23052e-29	1190	2338.82	2521	2.85074e-32	108	0.601287	0.536572	1	6.13322	1189	3649	2200	108	3243	2521	2638	1738	2511	2579	3351
109	M14065	GO_EPIDERMIS_DEVELOPMENT	http://www.broadinstitute.org/gsea/msigdb/cards/GO_EPIDERMIS_DEVELOPMENT.html	The process whose specific outcome is the progression of the epidermis over time, from its formation to the mature structure. The epidermis is the outer epithelial layer of an animal, it may be a single layer that produces an extracellular material (e.g. the cuticle of arthropods) or a complex stratified squamous epithelium, as in the case of many vertebrate species.		250/253	Gene Ontology	BP	GO:0008544	3.73342e-31	1.45158e-29	1670	1781.55	1666	3.39402e-32	109	0.649305	0.580212	1	6.60657	1666	3313	1129	109	993	3413	2227	1456	1244	2052	1995
110	M11108	GO_NEGATIVE_REGULATION_OF_LOCOMOTION	http://www.broadinstitute.org/gsea/msigdb/cards/GO_NEGATIVE_REGULATION_OF_LOCOMOTION.html	Any process that stops, prevents, or reduces the frequency, rate or extent of locomotion of a cell or organism.		259/263	Gene Ontology	BP	GO:0040013	4.15525e-31	1.6009e-29	880	2420.36	2901	3.7775e-32	110	0.556443	-0.581983	-1	5.65336	880	3825	3982	110	4201	2318	3919	795	2901	3019	674
111	M11039	GO_POSITIVE_REGULATION_OF_VASCULATURE_DEVELOPMENT	http://www.broadinstitute.org/gsea/msigdb/cards/GO_POSITIVE_REGULATION_OF_VASCULATURE_DEVELOPMENT.html	Any process that activates or increases the frequency, rate or extent of vasculature development.		133/133	Gene Ontology	BP	GO:1904018	4.83928e-31	1.84765e-29	785	1757.55	1015	4.39934e-32	111	0.686305	-0.716232	-1	6.95767	781	2808	2233	111	1015	840	3682	889	3407	2920	647
112	M12187	GO_DIGESTIVE_SYSTEM_DEVELOPMENT	http://www.broadinstitute.org/gsea/msigdb/cards/GO_DIGESTIVE_SYSTEM_DEVELOPMENT.html	The process whose specific outcome is the progression of the digestive system over time, from its formation to the mature structure. The digestive system is the entire structure in which digestion takes place. Digestion is all of the physical, chemical, and biochemical processes carried out by multicellular organisms to break down ingested nutrients into components that may be easily absorbed and…		147/148	Gene Ontology	BP	GO:0055123	5.70135e-31	2.15735e-29	2585	1789.82	2145	5.18304e-32	112	0.690549	0.656407	1	6.98429	2582	1407	2399	112	2384	1315	634	2145	3007	2559	1144
113	M14129	GO_DIVALENT_INORGANIC_CATION_HOMEOSTASIS	http://www.broadinstitute.org/gsea/msigdb/cards/GO_DIVALENT_INORGANIC_CATION_HOMEOSTASIS.html	Any process involved in the maintenance of an internal steady state of divalent cations within an organism or cell.		340/343	Gene Ontology	BP	GO:0072507	6.19338e-31	2.32279e-29	1695	1867.73	2029	5.63035e-32	113	0.628251	0.622265	1	6.34709	1691	3037	2378	113	3388	841	1625	2523	643	2277	2029
114	M13602	GO_MULTICELLULAR_ORGANISM_METABOLIC_PROCESS	http://www.broadinstitute.org/gsea/msigdb/cards/GO_MULTICELLULAR_ORGANISM_METABOLIC_PROCESS.html	The chemical reactions and pathways in a single multicellular organism that occur at the tissue, organ, or organismal level. These processes, unlike cellular metabolism, can include transport of substances between cells when that transport is required.		93/93	Gene Ontology	BP	GO:0044236	1.01164e-30	3.76081e-29	1530	2317.91	2173	9.19671e-32	114	0.620282	-0.714787	-1	6.22079	1528	4028	3899	114	3910	1991	2711	467	2896	2173	1780
115	M16634	GO_POSITIVE_REGULATION_OF_NEURON_PROJECTION_DEVELOPMENT	http://www.broadinstitute.org/gsea/msigdb/cards/GO_POSITIVE_REGULATION_OF_NEURON_PROJECTION_DEVELOPMENT.html	Any process that increases the rate, frequency or extent of neuron projection development. Neuron projection development is the process whose specific outcome is the progression of a neuron projection over time, from its formation to the mature structure. A neuron projection is any process extending from a neural cell, such as axons or dendrites (collectively called neurites).		229/232	Gene Ontology	BP	GO:0010976	1.07523e-30	3.96244e-29	415	2147.73	2080	9.77478e-32	115	0.591319	-0.589868	-1	5.92558	413	1277	3061	115	4086	3905	2080	811	1563	3185	3129
116	M16730	GO_DEVELOPMENTAL_GROWTH	http://www.broadinstitute.org/gsea/msigdb/cards/GO_DEVELOPMENTAL_GROWTH.html	The increase in size or mass of an entire organism, a part of an organism or a cell, where the increase in size or mass has the specific outcome of the progression of the organism over time from one condition to another.		329/333	Gene Ontology	BP	GO:0048589	1.57414e-30	5.75104e-29	335	2032.45	2079	1.43104e-31	116	0.586354	-0.64207	-1	5.84236	334	2079	2724	116	3724	1871	4183	315	913	2938	3160
117	M10512	GO_CARTILAGE_DEVELOPMENT	http://www.broadinstitute.org/gsea/msigdb/cards/GO_CARTILAGE_DEVELOPMENT.html	The process whose specific outcome is the progression of a cartilage element over time, from its formation to the mature structure. Cartilage elements are skeletal elements that consist of connective tissue dominated by extracellular matrix containing collagen type II and large amounts of proteoglycan, particularly chondroitin sulfate.		142/147	Gene Ontology	BP	GO:0051216	2.42598e-30	8.78743e-29	1265	2160.64	2244	2.20543e-31	117	0.690168	0.568799	1	6.83191	1265	4045	2745	117	2244	4129	3577	368	2793	2073	411
118	M13035	GO_REGULATION_OF_CELL_GROWTH	http://www.broadinstitute.org/gsea/msigdb/cards/GO_REGULATION_OF_CELL_GROWTH.html	Any process that modulates the frequency, rate, extent or direction of cell growth.		373/391	Gene Ontology	BP	GO:0001558	2.53648e-30	9.10981e-29	630	2455.55	2689	2.30589e-31	118	0.534315	-0.538679	-1	5.28618	630	3235	3978	118	4164	2653	3943	1013	2689	3062	1526
119	M11927	GO_REGULATION_OF_SYNAPSE_STRUCTURE_OR_ACTIVITY	http://www.broadinstitute.org/gsea/msigdb/cards/GO_REGULATION_OF_SYNAPSE_STRUCTURE_OR_ACTIVITY.html	Any process that modulates the physical form or the activity of a synapse, the junction between a neuron and a target (neuron, muscle, or secretory cell).		231/232	Gene Ontology	BP	GO:0050803	3.02156e-30	1.07608e-28	1175	2132.18	1784	2.74688e-31	119	0.610881	0.64027	1	6.0281	1171	4013	2213	119	3302	1784	3724	1109	1725	3270	1024
120	M16155	GO_RESPONSE_TO_ALCOHOL	http://www.broadinstitute.org/gsea/msigdb/cards/GO_RESPONSE_TO_ALCOHOL.html	Any process that results in a change in state or activity of a cell or an organism (in terms of movement, secretion, enzyme production, gene expression, etc.) as a result of an alcohol stimulus.		359/362	Gene Ontology	BP	GO:0097305	3.47827e-30	1.22841e-28	2145	2193.45	2232	3.16206e-31	120	0.606849	0.571483	1	5.976	2142	2533	2717	120	3227	1394	1738	2232	2062	3058	2905
121	M14034	GO_SYNAPTIC_SIGNALING	http://www.broadinstitute.org/gsea/msigdb/cards/GO_SYNAPTIC_SIGNALING.html	Cell-cell signaling to or from a synapse.		420/424	Gene Ontology	BP	GO:0099536	3.70333e-30	1.29708e-28	3400	2327.82	1975	3.36666e-31	121	0.542947	0.529487	1	5.34219	3400	1188	3976	121	4103	1620	902	4225	926	3170	1975
122	M14200	GO_MULTI_MULTICELLULAR_ORGANISM_PROCESS	http://www.broadinstitute.org/gsea/msigdb/cards/GO_MULTI_MULTICELLULAR_ORGANISM_PROCESS.html	A multicellular organism process which involves another multicellular organism of the same or different species.		211/213	Gene Ontology	BP	GO:0044706	4.38056e-30	1.52171e-28	2620	2293.91	2185	3.98233e-31	122	0.642269	0.635056	1	6.30372	2616	2185	2547	122	3507	1278	2008	1951	3989	2973	2057
123	M10614	GO_RESPONSE_TO_ACID_CHEMICAL	http://www.broadinstitute.org/gsea/msigdb/cards/GO_RESPONSE_TO_ACID_CHEMICAL.html	Any process that results in a change in state or activity of a cell or an organism (in terms of movement, secretion, enzyme production, gene expression, etc.) as a result of a stimulus by the chemical structure of the anion portion of a dissociated acid (rather than the acid acting as a proton donor). The acid chemical may be in gaseous, liquid or solid form.		315/319	Gene Ontology	BP	GO:0001101	4.67732e-30	1.61158e-28	620	1914.27	2094	4.25211e-31	123	0.619813	0.548456	1	6.07787	617	2955	3420	123	3155	1938	3474	242	2586	2094	453
124	M15261	GO_REGULATION_OF_INFLAMMATORY_RESPONSE	http://www.broadinstitute.org/gsea/msigdb/cards/GO_REGULATION_OF_INFLAMMATORY_RESPONSE.html	Any process that modulates the frequency, rate or extent of the inflammatory response, the immediate defensive reaction (by vertebrate tissue) to infection or injury caused by chemical or physical agents.		290/294	Gene Ontology	BP	GO:0050727	5.27032e-30	1.80126e-28	2665	1962.45	2063	4.7912e-31	76	2.21117	2.21117	1	21.645	2663	2781	1484	124	1865	1090	2292	3762	3387	2063	76
125	M12976	GO_REGULATION_OF_METAL_ION_TRANSPORT	http://www.broadinstitute.org/gsea/msigdb/cards/GO_REGULATION_OF_METAL_ION_TRANSPORT.html	Any process that modulates the frequency, rate, or extent of metal ion transport. Metal ion transport is the directed movement of metal ions, any metal ion with an electric charge, into, out of or within a cell, or between cells, by means of some agent such as a transporter or pore.		323/325	Gene Ontology	BP	GO:0010959	6.37744e-30	2.16221e-28	2815	2176.27	1644	5.79767e-31	125	0.550735	0.523615	1	5.37569	2813	1644	3980	125	4122	990	1302	3670	780	3015	1498
126	M12647	GO_RESPONSE_TO_BACTERIUM	http://www.broadinstitute.org/gsea/msigdb/cards/GO_RESPONSE_TO_BACTERIUM.html	Any process that results in a change in state or activity of a cell or an organism (in terms of movement, secretion, enzyme production, gene expression, etc.) as a result of a stimulus from a bacterium.		492/528	Gene Ontology	BP	GO:0009617	7.21583e-30	2.42704e-28	3510	1772.09	1731	6.55985e-31	117	2.21117	2.21117	1	21.5439	3506	2053	887	126	742	568	1731	3493	3767	2503	117
127	M14199	GO_OSSIFICATION	http://www.broadinstitute.org/gsea/msigdb/cards/GO_OSSIFICATION.html	The formation of bone or of a bony substance, or the conversion of fibrous tissue or of cartilage into bone or a bony substance.		245/251	Gene Ontology	BP	GO:0001503	7.28175e-30	2.42993e-28	2275	2273.18	2246	6.61977e-31	127	0.551457	0.546318	1	5.37288	2271	2299	4115	127	4190	2246	1957	1553	1203	2988	2056
128	M17419	GO_CATION_CHANNEL_COMPLEX	http://www.broadinstitute.org/gsea/msigdb/cards/GO_CATION_CHANNEL_COMPLEX.html	An ion channel complex through which cations pass.		164/167	Gene Ontology	CC	GO:0034703	1.29811e-29	4.29795e-28	1660	2439.36	2981	1.1801e-30	128	0.631429	0.556605	1	6.09687	1660	3451	2561	128	3033	1073	2276	2981	3042	3168	3460
129	M12127	GO_POSITIVE_REGULATION_OF_RESPONSE_TO_EXTERNAL_STIMULUS	http://www.broadinstitute.org/gsea/msigdb/cards/GO_POSITIVE_REGULATION_OF_RESPONSE_TO_EXTERNAL_STIMULUS.html	Any process that activates, maintains or increases the rate of a response to an external stimulus.		293/296	Gene Ontology	BP	GO:0032103	1.33485e-29	4.38536e-28	2345	2329.18	2514	1.2135e-30	77	3.4011	-3.4011	-1	32.8294	2345	2859	3230	129	3575	1362	2514	3719	3332	2479	77
130	M16285	GO_MESONEPHROS_DEVELOPMENT	http://www.broadinstitute.org/gsea/msigdb/cards/GO_MESONEPHROS_DEVELOPMENT.html	The process whose specific outcome is the progression of the mesonephros over time, from its formation to the mature structure. In mammals, the mesonephros is the second of the three embryonic kidneys to be established and exists only transiently. In lower vertebrates such as fish and amphibia, the mesonephros will form the mature kidney.		90/90	Gene Ontology	BP	GO:0001823	1.34612e-29	4.38835e-28	4070	2086.55	2639	1.22374e-30	130	0.663843	0.696513	1	6.40774	4070	303	3616	130	3581	1149	180	4171	140	2639	2973
131	M10678	GO_EPITHELIAL_CELL_DEVELOPMENT	http://www.broadinstitute.org/gsea/msigdb/cards/GO_EPITHELIAL_CELL_DEVELOPMENT.html	The process whose specific outcome is the progression of an epithelial cell over time, from its formation to the mature structure. An epithelial cell is a cell usually found in a two-dimensional sheet with a free surface.		185/186	Gene Ontology	BP	GO:0002064	2.46942e-29	7.98884e-28	25	1305.45	482	2.24492e-30	22	0.635808	-0.68618	-1	6.07876	22	36	2740	131	3274	3046	75	203	2311	2040	482
132	M14679	GO_POSITIVE_REGULATION_OF_CYTOKINE_PRODUCTION	http://www.broadinstitute.org/gsea/msigdb/cards/GO_POSITIVE_REGULATION_OF_CYTOKINE_PRODUCTION.html	Any process that activates or increases the frequency, rate or extent of production of a cytokine.		365/370	Gene Ontology	BP	GO:0001819	2.51693e-29	8.08088e-28	2340	2238.36	2330	2.28812e-30	132	0.594102	-0.567486	-1	5.67898	2336	2785	1581	132	2334	1442	2330	3049	4199	2158	2276
133	M18388	GO_RAS_GUANYL_NUCLEOTIDE_EXCHANGE_FACTOR_ACTIVITY	http://www.broadinstitute.org/gsea/msigdb/cards/GO_RAS_GUANYL_NUCLEOTIDE_EXCHANGE_FACTOR_ACTIVITY.html	Stimulates the exchange of guanyl nucleotides associated with a GTPase of the Ras superfamily. Under normal cellular physiological conditions, the concentration of GTP is higher than that of GDP, favoring the replacement of GDP by GTP in association with the GTPase.		227/228	Gene Ontology	MF	GO:0005088	2.59602e-29	8.27211e-28	4065	2975.73	3266	2.36001e-30	133	0.575741	-0.583891	-1	5.50141	1104	4123	3065	133	4063	4061	4203	1864	2980	3266	3871
134	M14503	GO_RESPONSE_TO_DRUG	http://www.broadinstitute.org/gsea/msigdb/cards/GO_RESPONSE_TO_DRUG.html	Any process that results in a change in state or activity of a cell or an organism (in terms of movement, secretion, enzyme production, gene expression, etc.) as a result of a drug stimulus. A drug is a substance used in the diagnosis, treatment or prevention of a disease.		428/431	Gene Ontology	BP	GO:0042493	2.96415e-29	9.37469e-28	2540	1977.27	2201	2.69469e-30	134	0.578002	0.553708	1	5.51193	2539	1273	3222	134	3407	1592	1108	2651	791	2832	2201
135	M11103	GO_CYTOKINE_MEDIATED_SIGNALING_PATHWAY	http://www.broadinstitute.org/gsea/msigdb/cards/GO_CYTOKINE_MEDIATED_SIGNALING_PATHWAY.html	A series of molecular signals initiated by the binding of a cytokine to a receptor on the surface of a cell, and ending with regulation of a downstream cellular process, e.g. transcription.		451/452	Gene Ontology	BP	GO:0019221	3.05997e-29	9.60604e-28	2630	2341	2628	2.78179e-30	106	2.21117	2.21117	1	21.0778	2628	2591	3567	135	3204	1380	2368	3196	3492	3084	106
136	M11938	GO_RESPONSE_TO_METAL_ION	http://www.broadinstitute.org/gsea/msigdb/cards/GO_RESPONSE_TO_METAL_ION.html	Any process that results in a change in state or activity of a cell or an organism (in terms of movement, secretion, enzyme production, gene expression, etc.) as a result of a metal ion stimulus.		330/333	Gene Ontology	BP	GO:0010038	4.89248e-29	1.52458e-27	905	2444.91	2977	4.44771e-30	136	0.582822	-0.648727	-1	5.51446	905	4062	3225	136	4142	1924	2977	1403	3976	3114	1030
137	M15599	GO_KIDNEY_MORPHOGENESIS	http://www.broadinstitute.org/gsea/msigdb/cards/GO_KIDNEY_MORPHOGENESIS.html	Morphogenesis of a kidney. A kidney is an organ that filters the blood and excretes the end products of body metabolism in the form of urine.		82/82	Gene Ontology	BP	GO:0060993	5.23462e-29	1.61929e-27	2535	2133	2449	4.75874e-30	137	0.691337	0.604045	1	6.53481	2533	2232	3770	137	3281	512	1544	1574	2449	2769	2662
138	M17827	GO_ANCHORED_COMPONENT_OF_MEMBRANE	http://www.broadinstitute.org/gsea/msigdb/cards/GO_ANCHORED_COMPONENT_OF_MEMBRANE.html	The component of a membrane consisting of the gene products that are tethered to the membrane only by a covalently attached anchor, such as a lipid group that is embedded in the membrane. Gene products with peptide sequences that are embedded in the membrane are excluded from this grouping.		145/152	Gene Ontology	CC	GO:0031225	5.98008e-29	1.83649e-27	3990	2373.18	2637	5.43644e-30	138	0.599116	0.582531	1	5.65154	3987	1057	4127	138	3701	380	1017	3868	1558	2637	3635
139	M17606	GO_APICAL_PLASMA_MEMBRANE	http://www.broadinstitute.org/gsea/msigdb/cards/GO_APICAL_PLASMA_MEMBRANE.html	The region of the plasma membrane located at the apical end of the cell.		287/292	Gene Ontology	CC	GO:0016324	6.80394e-29	2.07447e-27	1280	2167.55	2406	6.1854e-30	139	0.627352	0.548194	1	5.90618	1279	3624	1485	139	2420	1976	2478	1746	2752	2406	3538
140	M10056	GO_POSITIVE_REGULATION_OF_KINASE_ACTIVITY	http://www.broadinstitute.org/gsea/msigdb/cards/GO_POSITIVE_REGULATION_OF_KINASE_ACTIVITY.html	Any process that activates or increases the frequency, rate or extent of kinase activity, the catalysis of the transfer of a phosphate group, usually from ATP, to a substrate molecule.		476/482	Gene Ontology	BP	GO:0033674	7.13067e-29	2.15855e-27	280	1976.73	2159	6.48242e-30	140	0.568352	-0.553893	-1	5.34727	279	1879	3037	140	3697	2159	3262	656	3751	2690	194
141	M12778	GO_REPRODUCTIVE_SYSTEM_DEVELOPMENT	http://www.broadinstitute.org/gsea/msigdb/cards/GO_REPRODUCTIVE_SYSTEM_DEVELOPMENT.html	The progression of the reproductive system over time from its formation to the mature structure. The reproductive system consists of the organs that function in reproduction.		407/408	Gene Ontology	BP	GO:0061458	7.26068e-29	2.18232e-27	850	2129.18	2299	6.60062e-30	141	0.577208	0.587975	1	5.42963	848	4042	1404	141	2897	2752	3089	464	4076	2299	1409
142	M11856	GO_REGULATION_OF_MEMBRANE_POTENTIAL	http://www.broadinstitute.org/gsea/msigdb/cards/GO_REGULATION_OF_MEMBRANE_POTENTIAL.html	Any process that modulates the establishment or extent of a membrane potential, the electric potential existing across any membrane arising from charges in the membrane itself and from the charges present in the media on either side of the membrane.		337/343	Gene Ontology	BP	GO:0042391	9.50773e-29	2.83759e-27	1680	2186.36	2686	8.64339e-30	142	0.595469	0.532811	1	5.57744	1676	2686	1902	142	3065	3533	1450	2735	2947	2918	996
143	M14540	GO_RESPONSE_TO_GROWTH_FACTOR	http://www.broadinstitute.org/gsea/msigdb/cards/GO_RESPONSE_TO_GROWTH_FACTOR.html	Any process that results in a change in state or activity of a cell or an organism (in terms of movement, secretion, enzyme production, gene expression, etc.) as a result of a growth factor stimulus.		469/475	Gene Ontology	BP	GO:0070848	1.39354e-28	4.12995e-27	285	2075.09	2219	1.26686e-29	143	0.546501	-0.552646	-1	5.08735	282	2135	2525	143	3639	3712	3282	438	1783	2668	2219
144	M10808	GO_EMBRYONIC_SKELETAL_SYSTEM_DEVELOPMENT	http://www.broadinstitute.org/gsea/msigdb/cards/GO_EMBRYONIC_SKELETAL_SYSTEM_DEVELOPMENT.html	The process, occurring during the embryonic phase, whose specific outcome is the progression of the skeleton over time, from its formation to the mature structure.		121/122	Gene Ontology	BP	GO:0048706	1.51958e-28	4.4722e-27	1435	1880	1892	1.38143e-29	144	0.681215	-0.71078	-1	6.33309	1433	4178	2406	144	2749	1892	3409	798	1167	1959	545
145	M15082	GO_NEGATIVE_REGULATION_OF_PHOSPHORYLATION	http://www.broadinstitute.org/gsea/msigdb/cards/GO_NEGATIVE_REGULATION_OF_PHOSPHORYLATION.html	Any process that stops, prevents or decreases the rate of addition of phosphate groups to a molecule.		411/422	Gene Ontology	BP	GO:0042326	1.96613e-28	5.74652e-27	50	1435.09	949	1.78739e-29	49	0.949937	0.949937	1	8.79484	49	375	2051	145	3190	2505	949	465	917	2699	2441
146	M12799	GO_NEPHRON_EPITHELIUM_DEVELOPMENT	http://www.broadinstitute.org/gsea/msigdb/cards/GO_NEPHRON_EPITHELIUM_DEVELOPMENT.html	The process whose specific outcome is the progression of the nephron epithelium over time, from its formation to the mature structure. An epithelium is a tissue that covers the internal or external surfaces of an anatomical structure. The nephron epithelium is a tissue that covers the surface of a nephron.		93/93	Gene Ontology	BP	GO:0072009	2.93983e-28	8.53357e-27	2630	1944.91	2031	2.67258e-29	146	0.703799	0.695948	1	6.47337	2630	2031	3762	146	3415	985	1598	2206	487	2714	1420
147	M11155	GO_MULTICELLULAR_ORGANISMAL_MACROMOLECULE_METABOLIC_PROCESS	http://www.broadinstitute.org/gsea/msigdb/cards/GO_MULTICELLULAR_ORGANISMAL_MACROMOLECULE_METABOLIC_PROCESS.html	The chemical reactions and pathways involving macromolecules, large molecules including proteins, nucleic acids and carbohydrates, in multicellular organisms occurring at the tissue, organ, or organismal level.		79/79	Gene Ontology	BP	GO:0044259	7.29571e-28	2.10335e-26	680	2086.55	2272	6.63246e-29	147	0.618859	-0.739885	-1	5.60657	678	1852	4160	147	4020	2368	4029	204	2522	2272	700
148	M16887	GO_NEGATIVE_REGULATION_OF_RESPONSE_TO_EXTERNAL_STIMULUS	http://www.broadinstitute.org/gsea/msigdb/cards/GO_NEGATIVE_REGULATION_OF_RESPONSE_TO_EXTERNAL_STIMULUS.html	Any process that stops, prevents, or reduces the frequency, rate or extent of a response to an external stimulus.		269/274	Gene Ontology	BP	GO:0032102	8.5651e-28	2.45263e-26	445	1875	2109	7.78645e-29	148	0.62315	-0.667605	-1	5.63078	441	2464	1585	148	2699	2109	3710	501	1592	2146	3230
149	M12997	GO_HEART_MORPHOGENESIS	http://www.broadinstitute.org/gsea/msigdb/cards/GO_HEART_MORPHOGENESIS.html	The developmental process in which the heart is generated and organized. The heart is a hollow, muscular organ, which, by contracting rhythmically, keeps up the circulation of the blood.		208/212	Gene Ontology	BP	GO:0003007	1.04585e-27	2.97469e-26	1435	2188.45	2482	9.50769e-29	149	0.598848	-0.606929	-1	5.39347	1434	3496	3070	149	3012	2698	2859	1096	2270	2482	1507
150	M10363	GO_NEGATIVE_REGULATION_OF_NEURON_DIFFERENTIATION	http://www.broadinstitute.org/gsea/msigdb/cards/GO_NEGATIVE_REGULATION_OF_NEURON_DIFFERENTIATION.html	Any process that stops, prevents, or reduces the frequency, rate or extent of neuron differentiation.		188/191	Gene Ontology	BP	GO:0045665	1.06894e-27	3.02011e-26	1865	2205.55	2633	9.71764e-29	150	0.615747	-0.612521	-1	5.54424	1861	2922	3073	150	3273	2520	2633	1824	2920	2753	332
151	M16378	GO_RESPONSE_TO_MECHANICAL_STIMULUS	http://www.broadinstitute.org/gsea/msigdb/cards/GO_RESPONSE_TO_MECHANICAL_STIMULUS.html	Any process that results in a change in state or activity of a cell or an organism (in terms of movement, secretion, enzyme production, gene expression, etc.) as a result of a mechanical stimulus.		210/210	Gene Ontology	BP	GO:0009612	1.21168e-27	3.40072e-26	940	2695.82	3192	1.10152e-28	151	0.615768	-0.600656	-1	5.53323	936	3714	3246	151	3192	3581	3957	1002	3708	3155	3012
152	M12903	GO_RESPONSE_TO_OXYGEN_LEVELS	http://www.broadinstitute.org/gsea/msigdb/cards/GO_RESPONSE_TO_OXYGEN_LEVELS.html	Any process that results in a change in state or activity of a cell or an organism (in terms of movement, secretion, enzyme production, gene expression, etc.) as a result of a stimulus reflecting the presence, absence, or concentration of oxygen.		306/311	Gene Ontology	BP	GO:0070482	1.61358e-27	4.49891e-26	975	2083.64	1949	1.46689e-28	152	0.639954	-0.677821	-1	5.72312	975	4156	1584	152	1949	2194	3809	297	3240	3102	1462
153	M15523	GO_NEGATIVE_REGULATION_OF_IMMUNE_SYSTEM_PROCESS	http://www.broadinstitute.org/gsea/msigdb/cards/GO_NEGATIVE_REGULATION_OF_IMMUNE_SYSTEM_PROCESS.html	Any process that stops, prevents, or reduces the frequency, rate, or extent of an immune system process.		350/372	Gene Ontology	BP	GO:0002683	2.99979e-27	8.30921e-26	1620	2348.27	2636	2.72708e-28	153	0.56314	0.514291	1	4.98323	1620	3404	2878	153	3222	1047	2650	1878	3866	2477	2636
154	M16294	GO_REGULATION_OF_AXONOGENESIS	http://www.broadinstitute.org/gsea/msigdb/cards/GO_REGULATION_OF_AXONOGENESIS.html	Any process that modulates the frequency, rate or extent of axonogenesis, the generation of an axon, the long process of a neuron.		167/168	Gene Ontology	BP	GO:0050770	3.76665e-27	1.03656e-25	1095	2583.55	3097	3.42423e-28	154	0.618248	0.645646	1	5.44993	1094	3549	3258	154	4027	3343	3901	1356	1663	3097	2977
155	M18690	GO_TRANSCRIPTIONAL_ACTIVATOR_ACTIVITY_RNA_POLYMERASE_II_CORE_PROMOTER_PROXIMAL_REGION_SEQUENCE_SPECIFIC_BINDING	http://www.broadinstitute.org/gsea/msigdb/cards/GO_TRANSCRIPTIONAL_ACTIVATOR_ACTIVITY_RNA_POLYMERASE_II_CORE_PROMOTER_PROXIMAL_REGION_SEQUENCE_SPECIFIC_BINDING.html	Interacting selectively and non-covalently with a sequence of DNA that is in cis with and relatively close to a core promoter for RNA polymerase II (RNAP II) in order to activate or increase the frequency, rate or extent of transcription from the RNAP II promoter.		226/226	Gene Ontology	MF	GO:0001077	4.37862e-27	1.1972e-25	3725	1846.82	2204	3.98056e-28	114	0.597614	0.618043	1	5.25485	3723	680	2212	155	2169	2281	471	2298	114	2204	4008
156	M10429	GO_SINGLE_ORGANISM_BEHAVIOR	http://www.broadinstitute.org/gsea/msigdb/cards/GO_SINGLE_ORGANISM_BEHAVIOR.html	The specific behavior of a single organism in response to external or internal stimuli.		381/384	Gene Ontology	BP	GO:0044708	5.76478e-27	1.5661e-25	3490	1787.27	2178	5.24071e-28	156	0.548065	0.548513	1	4.7966	3489	879	2373	156	2641	2178	472	3722	373	3011	366
157	M16906	GO_ODONTOGENESIS	http://www.broadinstitute.org/gsea/msigdb/cards/GO_ODONTOGENESIS.html	The process whose specific outcome is the progression of a tooth or teeth over time, from formation to the mature structure(s). A tooth is any hard bony, calcareous, or chitinous organ found in the mouth or pharynx of an animal and used in procuring or masticating food.		104/105	Gene Ontology	BP	GO:0042476	6.03046e-27	1.62784e-25	705	2265.55	2504	5.48224e-28	157	0.702551	-0.754149	-1	6.14449	701	2504	3604	157	3404	3148	3093	224	2369	2478	3239
158	M16602	GO_NEURAL_CREST_CELL_DIFFERENTIATION	http://www.broadinstitute.org/gsea/msigdb/cards/GO_NEURAL_CREST_CELL_DIFFERENTIATION.html	The process in which a relatively unspecialized cell acquires specialized features of a neural crest cell.		75/75	Gene Ontology	BP	GO:0014033	6.44711e-27	1.7293e-25	2375	2832.73	3068	5.86101e-28	158	0.706492	-0.667998	-1	6.17241	2372	3068	3476	158	3050	3785	3591	2356	3437	2751	3116
159	M14669	GO_MULTICELLULAR_ORGANISMAL_HOMEOSTASIS	http://www.broadinstitute.org/gsea/msigdb/cards/GO_MULTICELLULAR_ORGANISMAL_HOMEOSTASIS.html	Any process involved in the maintenance of an internal steady state at the level of the multicellular organism.		265/272	Gene Ontology	BP	GO:0048871	6.67302e-27	1.77863e-25	2165	2150.18	2233	6.06638e-28	159	0.595875	0.556203	1	5.20341	2165	1949	3575	159	3167	3295	904	2233	1461	2473	2271
160	M13556	GO_ORGANIC_ANION_TRANSPORT	http://www.broadinstitute.org/gsea/msigdb/cards/GO_ORGANIC_ANION_TRANSPORT.html	The directed movement of organic anions into, out of or within a cell, or between cells, by means of some agent such as a transporter or pore. Organic anions are atoms or small molecules with a negative charge which contain carbon in covalent linkage.		382/387	Gene Ontology	BP	GO:0015711	7.06281e-27	1.87076e-25	1320	2139.64	2407	6.42074e-28	160	0.574841	0.527707	1	5.01529	1319	3192	2532	160	2977	2010	1478	2407	3054	2650	1757
161	M17177	GO_POSTSYNAPSE	http://www.broadinstitute.org/gsea/msigdb/cards/GO_POSTSYNAPSE.html	The part of a synapse that is part of the post-synaptic cell.		375/378	Gene Ontology	CC	GO:0098794	7.50237e-27	1.97485e-25	1795	2438.09	2447	6.82034e-28	161	0.576882	0.579847	1	5.02831	1792	2553	2716	161	3546	3620	2447	1906	2306	2408	3364
162	M17513	GO_TRANSPORTER_COMPLEX	http://www.broadinstitute.org/gsea/msigdb/cards/GO_TRANSPORTER_COMPLEX.html	A protein complex facilitating transport of molecules (proteins, small molecules, nucleic acids) into, out of or within a cell, or between cells.		318/321	Gene Ontology	CC	GO:1990351	8.30053e-27	2.1612e-25	2610	2278	2606	7.54594e-28	162	0.583308	0.52422	1	5.07626	2606	1948	3226	162	3324	386	1125	3575	2130	3078	3498
163	M11069	GO_REGULATION_OF_EPITHELIAL_CELL_MIGRATION	http://www.broadinstitute.org/gsea/msigdb/cards/GO_REGULATION_OF_EPITHELIAL_CELL_MIGRATION.html	Any process that modulates the frequency, rate or extent of epithelial cell migration.		165/166	Gene Ontology	BP	GO:0010632	8.31231e-27	2.1612e-25	745	2308.27	2909	7.55664e-28	163	0.591341	-0.674381	-1	5.14617	742	3051	2909	163	3535	1552	4229	1643	3676	3234	657
164	M10421	GO_GLAND_MORPHOGENESIS	http://www.broadinstitute.org/gsea/msigdb/cards/GO_GLAND_MORPHOGENESIS.html	The process in which the anatomical structures of a gland are generated and organized.		97/97	Gene Ontology	BP	GO:0022612	1.01464e-26	2.62199e-25	500	1516.73	1757	9.22404e-28	164	0.761908	-0.82041	-1	6.60797	500	1757	2095	164	2477	1820	3373	1116	1043	1978	361
165	M17824	GO_SYNAPTIC_MEMBRANE	http://www.broadinstitute.org/gsea/msigdb/cards/GO_SYNAPTIC_MEMBRANE.html	A specialized area of membrane on either the presynaptic or the postsynaptic side of a synapse, the junction between a nerve fiber of one neuron and another neuron or muscle fiber or glial cell.		258/261	Gene Ontology	CC	GO:0097060	1.07192e-26	2.75321e-25	3325	2337.64	2837	9.74474e-28	165	0.603113	0.607292	1	5.22624	3324	1370	3055	165	3792	1600	985	3436	1518	2837	3632
166	M17182	GO_AXON	http://www.broadinstitute.org/gsea/msigdb/cards/GO_AXON.html	The long process of a neuron that conducts nerve impulses, usually away from the cell body to the terminals and varicosities, which are sites of storage and release of neurotransmitter.		411/418	Gene Ontology	CC	GO:0030424	1.2062e-26	3.07944e-25	2005	2266.55	2208	1.09655e-27	166	0.532315	0.521516	1	4.60361	2003	1743	2873	166	3906	2208	826	2814	1797	3230	3366
167	M10722	GO_REGULATION_OF_DEVELOPMENTAL_GROWTH	http://www.broadinstitute.org/gsea/msigdb/cards/GO_REGULATION_OF_DEVELOPMENTAL_GROWTH.html	Any process that modulates the frequency, rate or extent of developmental growth.		287/289	Gene Ontology	BP	GO:0048638	1.60431e-26	4.0713e-25	1475	2190.18	2360	1.45847e-27	167	0.54671	0.56832	1	4.70471	1474	3066	3422	167	4040	2360	2642	2106	1419	2893	503
168	M17982	GO_PROTEIN_TYROSINE_KINASE_ACTIVITY	http://www.broadinstitute.org/gsea/msigdb/cards/GO_PROTEIN_TYROSINE_KINASE_ACTIVITY.html	Catalysis of the reaction: ATP + a protein tyrosine = ADP + protein tyrosine phosphate.		174/176	Gene Ontology	MF	GO:0004713	1.71136e-26	4.31712e-25	1440	2023.09	2073	1.55578e-27	52	2.21117	2.21117	1	19.0083	1440	3827	2073	168	2647	3404	3238	1009	1980	2416	52
169	M12749	GO_POSITIVE_REGULATION_OF_ION_TRANSPORT	http://www.broadinstitute.org/gsea/msigdb/cards/GO_POSITIVE_REGULATION_OF_ION_TRANSPORT.html	Any process that activates or increases the frequency, rate or extent of the directed movement of charged atoms or small charged molecules into, out of or within a cell, or between cells, by means of some agent such as a transporter or pore.		233/236	Gene Ontology	BP	GO:0043270	1.8086e-26	4.53542e-25	2835	2138.73	1585	1.64419e-27	169	0.563518	0.541642	1	4.84004	2834	1585	3983	169	4161	794	891	3814	1308	2591	1396
170	M17845	GO_COLLAGEN_TRIMER	http://www.broadinstitute.org/gsea/msigdb/cards/GO_COLLAGEN_TRIMER.html	A protein complex consisting of three collagen chains assembled into a left-handed triple helix. These trimers typically assemble into higher order structures.		88/88	Gene Ontology	CC	GO:0005581	1.96923e-26	4.90918e-25	3060	2447.91	2624	1.79021e-27	170	0.653765	0.557893	1	5.60723	3059	1954	4014	170	3437	911	1178	2624	3563	2378	3639
171	M14896	GO_EYE_DEVELOPMENT	http://www.broadinstitute.org/gsea/msigdb/cards/GO_EYE_DEVELOPMENT.html	The process whose specific outcome is the progression of the eye over time, from its formation to the mature structure. The eye is the organ of sight.		324/326	Gene Ontology	BP	GO:0001654	1.99388e-26	4.94156e-25	500	1618.09	1748	1.81262e-27	171	0.654608	0.550099	1	5.6138	496	2679	1124	171	366	2326	3666	581	1748	2285	2357
172	M15958	GO_TELENCEPHALON_DEVELOPMENT	http://www.broadinstitute.org/gsea/msigdb/cards/GO_TELENCEPHALON_DEVELOPMENT.html	The process whose specific outcome is the progression of the telencephalon over time, from its formation to the mature structure. The telencephalon is the paired anteriolateral division of the prosencephalon plus the lamina terminalis from which the olfactory lobes, cerebral cortex, and subcortical nuclei are derived.		226/228	Gene Ontology	BP	GO:0021537	2.98574e-26	7.35673e-25	1775	2574.91	2818	2.71431e-27	172	0.579329	0.542139	1	4.9329	1775	3111	3577	172	3921	3451	2593	1409	3283	2214	2818
173	M14930	GO_MUSCLE_SYSTEM_PROCESS	http://www.broadinstitute.org/gsea/msigdb/cards/GO_MUSCLE_SYSTEM_PROCESS.html	A organ system process carried out at the level of a muscle. Muscle tissue is composed of contractile cells or fibers.		279/282	Gene Ontology	BP	GO:0003012	3.24281e-26	7.94395e-25	1180	2078.82	2235	2.94801e-27	173	0.637861	0.525089	1	5.42378	1177	3905	1328	173	2078	2224	2325	2249	2800	2235	2373
174	M14644	GO_PEPTIDYL_TYROSINE_MODIFICATION	http://www.broadinstitute.org/gsea/msigdb/cards/GO_PEPTIDYL_TYROSINE_MODIFICATION.html	The modification of peptidyl-tyrosine.		184/186	Gene Ontology	BP	GO:0018212	4.52613e-26	1.1024e-24	1880	1935.09	2069	4.11467e-27	56	2.21117	2.21117	1	18.6907	1876	2993	2069	174	2496	4119	2267	1276	1659	2301	56
175	M13107	GO_REGULATION_OF_SYNAPSE_ORGANIZATION	http://www.broadinstitute.org/gsea/msigdb/cards/GO_REGULATION_OF_SYNAPSE_ORGANIZATION.html	Any process that modulates the physical form of a synapse, the junction between a neuron and a target (neuron, muscle, or secretory cell).		112/113	Gene Ontology	BP	GO:0050807	5.03184e-26	1.21857e-24	1960	2231.18	2408	4.5744e-27	175	0.65025	0.69586	1	5.48649	1959	3289	2582	175	3259	1135	2282	2831	2408	3064	1559
176	M15889	GO_SKIN_DEVELOPMENT	http://www.broadinstitute.org/gsea/msigdb/cards/GO_SKIN_DEVELOPMENT.html	The process whose specific outcome is the progression of the skin over time, from its formation to the mature structure. The skin is the external membranous integument of an animal. In vertebrates the skin generally consists of two layers, an outer nonsensitive and nonvascular epidermis (cuticle or skarfskin) composed of cells which are constantly growing and multiplying in the deeper, and being …		209/211	Gene Ontology	BP	GO:0043588	5.22282e-26	1.25763e-24	1175	1504	999	4.74802e-27	176	0.658593	0.57936	1	5.55371	1175	4200	854	176	562	999	2294	772	620	2097	2795
177	M14612	GO_REGULATION_OF_LEUKOCYTE_CHEMOTAXIS	http://www.broadinstitute.org/gsea/msigdb/cards/GO_REGULATION_OF_LEUKOCYTE_CHEMOTAXIS.html	Any process that modulates the frequency, rate, or extent of leukocyte chemotaxis.		94/96	Gene Ontology	BP	GO:0002688	6.02773e-26	1.44325e-24	3795	2703.91	2693	5.47976e-27	177	0.693367	0.638117	1	5.83231	3795	2442	4146	177	3580	1658	2693	3863	3313	1827	2249
178	M13089	GO_RENAL_TUBULE_DEVELOPMENT	http://www.broadinstitute.org/gsea/msigdb/cards/GO_RENAL_TUBULE_DEVELOPMENT.html	The progression of the renal tubule over time from its formation to the mature form. A renal tubule is a tube that filters, re-absorbs and secretes substances to rid an organism of waste and to play a role in fluid homeostasis.		78/78	Gene Ontology	BP	GO:0061326	8.00029e-26	1.90479e-24	3300	1833.18	1550	7.27299e-27	136	0.689053	0.651246	1	5.76673	3298	1070	3909	178	3630	355	680	2764	136	2595	1550
179	M14023	GO_EAR_MORPHOGENESIS	http://www.broadinstitute.org/gsea/msigdb/cards/GO_EAR_MORPHOGENESIS.html	The process in which the anatomical structures of the ear are generated and organized. The ear is the sense organ in vertebrates that is specialized for the detection of sound, and the maintenance of balance. Includes the outer ear and middle ear, which collect and transmit sound waves; and the inner ear, which contains the organs of balance and (except in fish) hearing. Also includes the pinna, …		112/112	Gene Ontology	BP	GO:0042471	9.61393e-26	2.27619e-24	2805	2083.82	1896	8.73993e-27	179	0.687113	0.588433	1	5.73174	2804	1242	1826	179	2358	3535	1429	1468	4212	1896	1973
180	M14273	GO_REGULATION_OF_CELL_SUBSTRATE_ADHESION	http://www.broadinstitute.org/gsea/msigdb/cards/GO_REGULATION_OF_CELL_SUBSTRATE_ADHESION.html	Any process that modulates the frequency, rate or extent of cell-substrate adhesion. Cell-substrate adhesion is the attachment of a cell to the underlying substrate via adhesion molecules.		169/173	Gene Ontology	BP	GO:0010810	1.00734e-25	2.37172e-24	730	2486.27	2770	9.15762e-27	180	0.585457	-0.617267	-1	4.88006	728	3168	3742	180	4172	3395	3512	866	2770	2716	2100
181	M15624	GO_REGULATION_OF_PROTEIN_SERINE_THREONINE_KINASE_ACTIVITY	http://www.broadinstitute.org/gsea/msigdb/cards/GO_REGULATION_OF_PROTEIN_SERINE_THREONINE_KINASE_ACTIVITY.html	Any process that modulates the rate, frequency, or extent of protein serine/threonine kinase activity.		464/470	Gene Ontology	BP	GO:0071900	1.24862e-25	2.92357e-24	25	1520.18	1293	1.13511e-26	25	0.578647	-0.583604	-1	4.80475	25	634	2048	181	3194	2839	871	233	1293	2732	2672
182	M11839	GO_AMEBOIDAL_TYPE_CELL_MIGRATION	http://www.broadinstitute.org/gsea/msigdb/cards/GO_AMEBOIDAL_TYPE_CELL_MIGRATION.html	Cell migration that is accomplished by extension and retraction of a pseudopodium.		152/154	Gene Ontology	BP	GO:0001667	1.71708e-25	3.99834e-24	820	2426.09	2940	1.56098e-26	182	0.584263	-0.601186	-1	4.82335	820	2889	3445	182	3782	3346	3685	832	3777	2940	989
183	M18138	GO_EXTRACELLULAR_MATRIX_STRUCTURAL_CONSTITUENT	http://www.broadinstitute.org/gsea/msigdb/cards/GO_EXTRACELLULAR_MATRIX_STRUCTURAL_CONSTITUENT.html	The action of a molecule that contributes to the structural integrity of the extracellular matrix.		76/76	Gene Ontology	MF	GO:0005201	2.17968e-25	5.0478e-24	4230	2378.27	2127	1.98152e-26	183	0.787281	0.749773	1	6.47124	4229	1197	4020	183	3545	1076	996	3323	1686	2127	3779
184	M12865	GO_REGULATION_OF_TRANSMEMBRANE_RECEPTOR_PROTEIN_SERINE_THREONINE_KINASE_SIGNALING_PATHWAY	http://www.broadinstitute.org/gsea/msigdb/cards/GO_REGULATION_OF_TRANSMEMBRANE_RECEPTOR_PROTEIN_SERINE_THREONINE_KINASE_SIGNALING_PATHWAY.html	Any process that modulates the rate, frequency, or extent of the series of molecular signals generated as a consequence of a transmembrane receptor serine/threonine kinase binding to its physiological ligand.		202/207	Gene Ontology	BP	GO:0090092	2.70368e-25	6.22728e-24	1130	2381	2683	2.45789e-26	184	0.543586	-0.542764	-1	4.45064	1126	4073	3735	184	4121	1223	3318	1510	2683	2772	1446
185	M12177	GO_REGULATION_OF_LEUKOCYTE_DIFFERENTIATION	http://www.broadinstitute.org/gsea/msigdb/cards/GO_REGULATION_OF_LEUKOCYTE_DIFFERENTIATION.html	Any process that modulates the frequency, rate or extent of leukocyte differentiation.		228/232	Gene Ontology	BP	GO:1902105	3.00271e-25	6.87863e-24	1235	1866.91	1232	2.72973e-26	185	0.652309	0.591815	1	5.33087	1232	4005	1011	185	971	1763	3113	1171	4124	1823	1138
186	M13484	GO_REGULATION_OF_PEPTIDASE_ACTIVITY	http://www.broadinstitute.org/gsea/msigdb/cards/GO_REGULATION_OF_PEPTIDASE_ACTIVITY.html	Any process that modulates the frequency, rate or extent of peptidase activity, the hydrolysis of peptide bonds within proteins.		379/392	Gene Ontology	BP	GO:0052547	3.11728e-25	7.1027e-24	2010	2665.36	2524	2.83389e-26	186	0.53074	0.497422	1	4.33476	2008	2524	3722	186	4187	4144	1750	1862	4061	3156	1719
187	M10365	GO_MUSCLE_TISSUE_DEVELOPMENT	http://www.broadinstitute.org/gsea/msigdb/cards/GO_MUSCLE_TISSUE_DEVELOPMENT.html	The progression of muscle tissue over time, from its initial formation to its mature state. Muscle tissue is a contractile tissue made up of actin and myosin fibers.		269/275	Gene Ontology	BP	GO:0060537	4.47691e-25	1.01461e-23	720	2026.55	2382	4.06992e-26	187	0.5828	-0.619404	-1	4.72811	719	3524	2382	187	3766	1277	3603	521	3391	2588	334
188	M15144	GO_POSITIVE_REGULATION_OF_ERK1_AND_ERK2_CASCADE	http://www.broadinstitute.org/gsea/msigdb/cards/GO_POSITIVE_REGULATION_OF_ERK1_AND_ERK2_CASCADE.html	Any process that activates or increases the frequency, rate or extent of signal transduction mediated by the ERK1 and ERK2 cascade.		167/172	Gene Ontology	BP	GO:0070374	6.11591e-25	1.37868e-23	4120	1855.55	1547	5.55992e-26	188	0.652541	0.647565	1	5.26324	4117	1278	2074	188	1263	321	936	4193	1547	2028	2466
189	M14969	GO_REGULATION_OF_MAP_KINASE_ACTIVITY	http://www.broadinstitute.org/gsea/msigdb/cards/GO_REGULATION_OF_MAP_KINASE_ACTIVITY.html	Any process that modulates the frequency, rate or extent of MAP kinase activity.		317/319	Gene Ontology	BP	GO:0043405	6.73461e-25	1.50821e-23	55	1464.09	1388	6.12237e-26	55	0.627335	-0.613232	-1	5.05131	55	869	1903	189	2816	2529	1217	210	1388	2539	2390
190	M18537	GO_ACTIVE_TRANSMEMBRANE_TRANSPORTER_ACTIVITY	http://www.broadinstitute.org/gsea/msigdb/cards/GO_ACTIVE_TRANSMEMBRANE_TRANSPORTER_ACTIVITY.html	Catalysis of the transfer of a specific substance or related group of substances from one side of a membrane to the other, up the solute's concentration gradient. The transporter binds the solute and undergoes a series of conformational changes. Transport works equally well in either direction.		344/356	Gene Ontology	MF	GO:0022804	6.76168e-25	1.50821e-23	1770	2067.64	2145	6.14698e-26	190	0.591725	0.513171	1	4.76458	1769	2179	2377	190	3197	739	1880	1753	2576	2145	3939
191	M10841	GO_CELLULAR_RESPONSE_TO_ORGANIC_CYCLIC_COMPOUND	http://www.broadinstitute.org/gsea/msigdb/cards/GO_CELLULAR_RESPONSE_TO_ORGANIC_CYCLIC_COMPOUND.html	Any process that results in a change in state or activity of a cell (in terms of movement, secretion, enzyme production, gene expression, etc.) as a result of an organic cyclic compound stimulus.		456/465	Gene Ontology	BP	GO:0071407	6.90056e-25	1.53113e-23	975	1953.36	2056	6.27324e-26	191	0.604201	-0.614208	-1	4.86364	972	3923	1324	191	2056	2140	2982	1219	3511	2608	561
192	M13312	GO_NEGATIVE_REGULATION_OF_CELL_MORPHOGENESIS_INVOLVED_IN_DIFFERENTIATION	http://www.broadinstitute.org/gsea/msigdb/cards/GO_NEGATIVE_REGULATION_OF_CELL_MORPHOGENESIS_INVOLVED_IN_DIFFERENTIATION.html	Any process that decreases the frequency, rate or extent of cell morphogenesis contributing to cell differentiation. Cell morphogenesis involved in differentiation is the change in form (cell shape and size) that occurs when relatively unspecialized cells acquire specialized structural and/or functional features that characterize the cells, tissues, or organs of the mature organism or some other …		115/117	Gene Ontology	BP	GO:0010771	7.22177e-25	1.59406e-23	1295	2219.82	2246	6.56525e-26	192	0.673032	-0.670679	-1	5.41355	1291	3492	2246	192	3778	2045	3479	910	2366	2980	1639
193	M18432	GO_GUANYL_NUCLEOTIDE_EXCHANGE_FACTOR_ACTIVITY	http://www.broadinstitute.org/gsea/msigdb/cards/GO_GUANYL_NUCLEOTIDE_EXCHANGE_FACTOR_ACTIVITY.html	Stimulates the exchange of guanyl nucleotides associated with a GTPase. Under normal cellular physiological conditions, the concentration of GTP is higher than that of GDP, favoring the replacement of GDP by GTP in association with the GTPase.		302/303	Gene Ontology	MF	GO:0005085	8.10498e-25	1.77974e-23	845	2786.09	3083	7.36817e-26	193	0.566023	-0.575185	-1	4.54327	844	3416	2884	193	3496	3947	4209	1683	2997	3083	3895
194	M10495	GO_REGULATION_OF_WOUND_HEALING	http://www.broadinstitute.org/gsea/msigdb/cards/GO_REGULATION_OF_WOUND_HEALING.html	Any process that modulates the rate, frequency, or extent of the series of events that restore integrity to a damaged tissue, following an injury.		124/126	Gene Ontology	BP	GO:0061041	1.09772e-24	2.38571e-23	1275	2160.18	2176	9.97928e-26	195	0.653058	-0.711105	-1	5.21255	1275	4011	2922	195	3628	365	3986	1928	2176	2876	400
195	M16142	GO_POSITIVE_REGULATION_OF_LEUKOCYTE_CHEMOTAXIS	http://www.broadinstitute.org/gsea/msigdb/cards/GO_POSITIVE_REGULATION_OF_LEUKOCYTE_CHEMOTAXIS.html	Any process that activates or increases the frequency, rate, or extent of leukocyte chemotaxis.		80/81	Gene Ontology	BP	GO:0002690	1.09225e-24	2.38571e-23	3820	2734.27	2943	9.92956e-26	194	0.73072	0.672893	1	5.83242	3820	2683	4018	194	3475	1429	2943	3819	3252	1546	2898
196	M14239	GO_REGULATION_OF_CYTOSOLIC_CALCIUM_ION_CONCENTRATION	http://www.broadinstitute.org/gsea/msigdb/cards/GO_REGULATION_OF_CYTOSOLIC_CALCIUM_ION_CONCENTRATION.html	Any process involved in the maintenance of an internal steady state of calcium ions within the cytosol of a cell or between the cytosol and its surroundings.		203/203	Gene Ontology	BP	GO:0051480	1.60952e-24	3.48017e-23	2115	1764.27	1786	1.4632e-25	196	0.672897	0.662137	1	5.33196	2115	2693	2388	196	1653	1294	1534	3135	534	1786	2079
197	M19084	GO_CORE_PROMOTER_PROXIMAL_REGION_DNA_BINDING	http://www.broadinstitute.org/gsea/msigdb/cards/GO_CORE_PROMOTER_PROXIMAL_REGION_DNA_BINDING.html	Interacting selectively and non-covalently with a region of DNA that is in cis with and relatively close to the core promoter. The transcribed region might be described as a gene, cistron, or operon.		366/371	Gene Ontology	MF	GO:0001159	2.2897e-24	4.92576e-23	1795	2286	2438	2.08154e-25	197	0.529261	0.544697	1	4.16563	2438	1794	2874	197	2979	2656	1658	1792	1915	2666	4177
198	M12766	GO_ANTERIOR_POSTERIOR_PATTERN_SPECIFICATION	http://www.broadinstitute.org/gsea/msigdb/cards/GO_ANTERIOR_POSTERIOR_PATTERN_SPECIFICATION.html	The regionalization process in which specific areas of cell differentiation are determined along the anterior-posterior axis. The anterior-posterior axis is defined by a line that runs from the head or mouth of an organism to the tail or opposite end of the organism.		193/194	Gene Ontology	BP	GO:0009952	2.95981e-24	6.33519e-23	2370	1784.45	1887	2.69074e-25	198	0.569505	0.596833	1	4.46042	2367	2215	2552	198	2432	1887	1306	1584	1415	2269	1404
199	M13260	GO_APPENDAGE_DEVELOPMENT	http://www.broadinstitute.org/gsea/msigdb/cards/GO_APPENDAGE_DEVELOPMENT.html	The process whose specific outcome is the progression of an appendage over time, from its formation to the mature structure. An appendage is an organ or part that is attached to the trunk of an organism, such as a limb or a branch.		166/169	Gene Ontology	BP	GO:0048736	3.00143e-24	6.36004e-23	2460	2110.36	1962	2.72858e-25	199	0.617591	0.556419	1	4.83666	2460	1623	3440	199	3265	4039	517	1962	1827	2263	1619
200	M14599	GO_LIMB_DEVELOPMENT	http://www.broadinstitute.org/gsea/msigdb/cards/GO_LIMB_DEVELOPMENT.html	The process whose specific outcome is the progression of a limb over time, from its formation to the mature structure. A limb is an appendage of an animal used for locomotion or grasping. Examples include legs, arms or some types of fin.		166/169	Gene Ontology	BP	GO:0060173	3.00143e-24	6.36004e-23	2465	2157.55	2242	2.72858e-25	200	0.617591	0.556419	1	4.83666	2461	1507	3441	200	3266	4040	518	1963	1831	2264	2242
201	M14584	GO_NEGATIVE_REGULATION_OF_HYDROLASE_ACTIVITY	http://www.broadinstitute.org/gsea/msigdb/cards/GO_NEGATIVE_REGULATION_OF_HYDROLASE_ACTIVITY.html	Any process that stops or reduces the rate of hydrolase activity, the catalysis of the hydrolysis of various bonds.		386/397	Gene Ontology	BP	GO:0051346	4.75252e-24	1.00205e-22	1555	2384.36	2377	4.32047e-25	201	0.552882	0.461689	1	4.29139	1555	3300	3721	201	4102	2595	2365	1115	2377	2660	2237
202	M15924	GO_MODULATION_OF_SYNAPTIC_TRANSMISSION	http://www.broadinstitute.org/gsea/msigdb/cards/GO_MODULATION_OF_SYNAPTIC_TRANSMISSION.html	Any process that modulates the frequency or rate of synaptic transmission, the process of communication from a neuron to a target (neuron, muscle, or secretory cell) across a synapse.		298/301	Gene Ontology	BP	GO:0050804	4.94397e-24	1.03726e-22	2500	2194.09	2379	4.49452e-25	202	0.5931	0.583348	1	4.60041	2498	1947	2379	202	2892	3208	1799	2271	1090	3042	2807
203	M12783	GO_GLIOGENESIS	http://www.broadinstitute.org/gsea/msigdb/cards/GO_GLIOGENESIS.html	The process that results in the generation of glial cells. This includes the production of glial progenitors and their differentiation into mature glia.		173/175	Gene Ontology	BP	GO:0042063	7.44969e-24	1.55526e-22	870	2007	2098	6.77245e-25	203	0.645615	-0.685151	-1	4.96767	869	3473	2077	203	2602	2160	3962	331	2889	2098	1413
204	M18565	GO_INTEGRIN_BINDING	http://www.broadinstitute.org/gsea/msigdb/cards/GO_INTEGRIN_BINDING.html	Interacting selectively and non-covalently with an integrin.		96/105	Gene Ontology	MF	GO:0005178	9.95388e-24	2.06787e-22	795	2758.73	3354	9.04899e-25	204	0.603785	0.56587	1	4.61945	791	2817	3903	204	4165	2422	3456	1799	3484	3354	3951
205	M14392	GO_REGULATION_OF_OSTEOBLAST_DIFFERENTIATION	http://www.broadinstitute.org/gsea/msigdb/cards/GO_REGULATION_OF_OSTEOBLAST_DIFFERENTIATION.html	Any process that modulates the frequency, rate or extent of osteoblast differentiation.		110/112	Gene Ontology	BP	GO:0045667	1.25288e-23	2.59009e-22	910	1944.18	2108	1.13898e-24	205	0.708355	-0.755689	-1	5.39506	909	3071	1827	205	2444	3044	3151	896	1581	2108	2150
206	M17362	GO_ENDOPLASMIC_RETICULUM_LUMEN	http://www.broadinstitute.org/gsea/msigdb/cards/GO_ENDOPLASMIC_RETICULUM_LUMEN.html	The volume enclosed by the membranes of the endoplasmic reticulum.		197/201	Gene Ontology	CC	GO:0005788	1.39017e-23	2.85997e-22	4155	2293.27	3313	1.26379e-24	149	0.570097	0.590573	1	4.33339	4153	259	3873	206	4008	1400	149	4103	322	3313	3440
207	M10927	GO_EMBRYONIC_SKELETAL_SYSTEM_MORPHOGENESIS	http://www.broadinstitute.org/gsea/msigdb/cards/GO_EMBRYONIC_SKELETAL_SYSTEM_MORPHOGENESIS.html	The process in which the anatomical structures of the skeleton are generated and organized during the embryonic phase.		93/93	Gene Ontology	BP	GO:0048704	1.65533e-23	3.38903e-22	1835	1974.18	1958	1.50485e-24	207	0.694639	-0.744022	-1	5.26198	1832	3711	2256	207	2873	1745	3358	1075	2102	1958	599
208	M16073	GO_POSITIVE_REGULATION_OF_SECRETION	http://www.broadinstitute.org/gsea/msigdb/cards/GO_POSITIVE_REGULATION_OF_SECRETION.html	Any process that activates or increases the frequency, rate or extent of the controlled release of a substance from a cell or a tissue.		365/370	Gene Ontology	BP	GO:0051047	1.88573e-23	3.84217e-22	2035	1911.64	1801	1.7143e-24	208	0.597079	-0.621721	-1	4.51147	2035	2676	1691	208	911	937	1720	1801	4128	2050	2871
209	M11916	GO_LEUKOCYTE_CHEMOTAXIS	http://www.broadinstitute.org/gsea/msigdb/cards/GO_LEUKOCYTE_CHEMOTAXIS.html	The movement of a leukocyte in response to an external stimulus.		116/117	Gene Ontology	BP	GO:0030595	2.73609e-23	5.5481e-22	2660	1906.55	1824	2.48735e-24	30	3.4011	-3.4011	-1	25.5069	2657	3090	1824	209	1337	420	2158	3671	4224	1352	30
210	M12628	GO_MUSCLE_CONTRACTION	http://www.broadinstitute.org/gsea/msigdb/cards/GO_MUSCLE_CONTRACTION.html	A process in which force is generated within muscle tissue, resulting in a change in muscle geometry. Force generation involves a chemo-mechanical energy conversion step that is carried out by the actin/myosin complex activity, which generates force through ATP hydrolysis.		231/233	Gene Ontology	BP	GO:0006936	3.2528e-23	6.56447e-22	1955	2113.64	2114	2.95709e-24	210	0.63654	0.509277	1	4.75739	1953	2777	2063	210	2114	2788	1818	2742	3168	2282	1335
211	M10666	GO_REGULATION_OF_COAGULATION	http://www.broadinstitute.org/gsea/msigdb/cards/GO_REGULATION_OF_COAGULATION.html	Any process that modulates the frequency, rate or extent of coagulation, the process in which a fluid solution, or part of it, changes into a solid or semisolid mass.		87/88	Gene Ontology	BP	GO:0050818	3.86018e-23	7.75329e-22	780	2083.64	2631	3.50926e-24	211	0.679438	-0.736621	-1	5.06067	777	2631	2767	211	3813	2033	2967	1458	2667	3122	474
212	M16427	GO_REGULATED_EXOCYTOSIS	http://www.broadinstitute.org/gsea/msigdb/cards/GO_REGULATED_EXOCYTOSIS.html	A process of exocytosis in which soluble proteins and other substances are initially stored in secretory vesicles for later release. It is found mainly in cells that are specialized for secreting products such as hormones, neurotransmitters, or digestive enzymes rapidly on demand.		221/224	Gene Ontology	BP	GO:0045055	4.22559e-23	8.44718e-22	1470	2338.55	2722	3.84144e-24	65	2.21117	2.21117	1	16.4404	1466	3558	3064	212	3962	2238	3191	2722	2448	2798	65
213	M12838	GO_REGULATION_OF_ENDOTHELIAL_CELL_MIGRATION	http://www.broadinstitute.org/gsea/msigdb/cards/GO_REGULATION_OF_ENDOTHELIAL_CELL_MIGRATION.html	Any process that modulates the rate, frequency, or extent of the orderly movement of an endothelial cell into the extracellular matrix to form an endothelium.		113/114	Gene Ontology	BP	GO:0010594	5.70047e-23	1.13421e-21	755	2333.36	2242	5.18224e-24	213	0.617317	-0.672884	-1	4.56199	755	2242	3280	213	3636	2080	3810	1467	3539	3211	1434
214	M10670	GO_FORMATION_OF_PRIMARY_GERM_LAYER	http://www.broadinstitute.org/gsea/msigdb/cards/GO_FORMATION_OF_PRIMARY_GERM_LAYER.html	The formation of the ectoderm, mesoderm and endoderm during gastrulation.		109/110	Gene Ontology	BP	GO:0001704	5.7471e-23	1.13814e-21	180	1303.27	1157	5.22463e-24	177	0.63458	-0.659736	-1	4.68923	177	287	2928	214	3815	1318	1157	257	1477	2229	477
215	M13549	GO_REGULATION_OF_GRANULOCYTE_CHEMOTAXIS	http://www.broadinstitute.org/gsea/msigdb/cards/GO_REGULATION_OF_GRANULOCYTE_CHEMOTAXIS.html	Any process that modulates the rate, frequency or extent of granulocyte chemotaxis. Granulocyte chemotaxis is the movement of a granulocyte in response to an external stimulus.		39/39	Gene Ontology	BP	GO:0071622	6.0679e-23	1.19608e-21	3265	3082.27	3386	5.51627e-24	215	0.704309	0.694575	1	5.19913	3261	3386	4196	215	3877	2822	3996	2827	3710	3862	1753
216	M14234	GO_NEGATIVE_REGULATION_OF_GROWTH	http://www.broadinstitute.org/gsea/msigdb/cards/GO_NEGATIVE_REGULATION_OF_GROWTH.html	Any process that stops, prevents or reduces the rate or extent of growth, the increase in size or mass of all or part of an organism.		233/236	Gene Ontology	BP	GO:0045926	6.61683e-23	1.29825e-21	1500	1936.64	2077	6.0153e-24	216	0.619258	0.618581	1	4.56352	1496	3388	2211	216	1939	2423	2312	1338	1687	2216	2077
217	M17632	GO_SARCOLEMMA	http://www.broadinstitute.org/gsea/msigdb/cards/GO_SARCOLEMMA.html	The outer membrane of a muscle cell, consisting of the plasma membrane, a covering basement membrane (about 100 nm thick and sometimes common to more than one fiber), and the associated loose network of collagen fibers.		125/125	Gene Ontology	CC	GO:0042383	7.46157e-23	1.45724e-21	2235	2138.55	2229	6.78325e-24	217	0.628033	0.603786	1	4.61707	2233	2229	3755	217	3514	679	1749	1200	2387	2010	3551
218	M17831	GO_DENDRITE	http://www.broadinstitute.org/gsea/msigdb/cards/GO_DENDRITE.html	A neuron projection that has a short, tapering, often branched, morphology, receives and integrates signals from other neurons or from sensory stimuli, and conducts a nerve impulse towards the axon or the cell body. In most neurons, the impulse is conveyed from dendrites to axon via the cell body, but in some types of unipolar neuron, the impulse does not travel via the cell body.		446/451	Gene Ontology	CC	GO:0030425	9.60006e-23	1.86629e-21	1750	2265.55	2274	8.72733e-24	218	0.554105	0.549538	1	4.05257	1750	2062	2369	218	3608	3847	1676	2274	1145	2336	3636
219	M12822	GO_RESPONSE_TO_KETONE	http://www.broadinstitute.org/gsea/msigdb/cards/GO_RESPONSE_TO_KETONE.html	Any process that results in a change in state or activity of a cell or an organism (in terms of movement, secretion, enzyme production, gene expression, etc.) as a result of a ketone stimulus.		181/182	Gene Ontology	BP	GO:1901654	1.00055e-22	1.93621e-21	1485	2434.73	2571	9.09587e-24	219	0.630304	0.587233	1	4.60632	1482	3715	2903	219	3525	2571	3180	1451	3992	2315	1429
220	M17888	GO_VOLTAGE_GATED_ION_CHANNEL_ACTIVITY	http://www.broadinstitute.org/gsea/msigdb/cards/GO_VOLTAGE_GATED_ION_CHANNEL_ACTIVITY.html	Enables the transmembrane transfer of an ion by a voltage-gated channel. An ion is an atom or group of atoms carrying an electric charge by virtue of having gained or lost one or more electrons. A voltage-gated channel is a channel whose open state is dependent on the voltage across the membrane in which it is embedded.		190/190	Gene Ontology	MF	GO:0005244	1.15023e-22	2.21576e-21	2250	2285.55	2339	1.04566e-23	174	0.609005	0.544865	1	4.43807	2250	2572	3870	220	3434	174	1616	2705	2339	2296	3665
221	M11939	GO_CELL_SUBSTRATE_ADHESION	http://www.broadinstitute.org/gsea/msigdb/cards/GO_CELL_SUBSTRATE_ADHESION.html	The attachment of a cell to the underlying substrate via adhesion molecules.		161/164	Gene Ontology	BP	GO:0031589	1.20402e-22	2.30888e-21	75	1070.27	1031	1.09456e-23	71	0.609285	-0.69578	-1	4.43627	71	281	1813	221	2896	1201	719	84	1422	2034	1031
222	M14878	GO_NEGATIVE_REGULATION_OF_CELL_ACTIVATION	http://www.broadinstitute.org/gsea/msigdb/cards/GO_NEGATIVE_REGULATION_OF_CELL_ACTIVATION.html	Any process that stops, prevents, or reduces the frequency, rate or extent of cell activation.		155/158	Gene Ontology	BP	GO:0050866	1.38195e-22	2.63816e-21	1260	2150.18	2350	1.25632e-23	222	0.641955	-0.759061	-1	4.66103	1259	4158	3084	222	2876	531	3733	887	2516	2036	2350
223	M17635	GO_CELL_BODY	http://www.broadinstitute.org/gsea/msigdb/cards/GO_CELL_BODY.html	The portion of a cell bearing surface projections such as axons, dendrites, cilia, or flagella that includes the nucleus, but excludes all cell projections.		490/494	Gene Ontology	CC	GO:0044297	1.45706e-22	2.76908e-21	1320	2150.36	2137	1.3246e-23	223	0.554759	0.53867	1	4.02381	1316	3200	1896	223	3130	1601	2453	1954	2192	2137	3552
224	M17141	GO_CELL_PROJECTION_MEMBRANE	http://www.broadinstitute.org/gsea/msigdb/cards/GO_CELL_PROJECTION_MEMBRANE.html	The portion of the plasma membrane surrounding a cell surface projection.		294/298	Gene Ontology	CC	GO:0031253	1.60674e-22	3.0399e-21	1620	2590	2773	1.46068e-23	224	0.516221	-0.467654	-1	3.7369	1619	2773	3865	224	4141	3133	1804	2752	1181	3648	3350
225	M12397	GO_REGULATION_OF_KIDNEY_DEVELOPMENT	http://www.broadinstitute.org/gsea/msigdb/cards/GO_REGULATION_OF_KIDNEY_DEVELOPMENT.html	Any process that modulates the rate, frequency or extent of kidney development. Kidney development is the process whose specific outcome is the progression of the kidney over time, from its formation to the mature structure. The kidney is an organ that filters the blood and excretes the end products of body metabolism in the form of urine.		55/55	Gene Ontology	BP	GO:0090183	1.65045e-22	3.10871e-21	1925	2482.73	2655	1.50041e-23	225	0.715156	0.646276	1	5.17454	1924	3992	4170	225	3686	1377	4224	244	2655	3578	1235
226	M18617	GO_ENZYME_INHIBITOR_ACTIVITY	http://www.broadinstitute.org/gsea/msigdb/cards/GO_ENZYME_INHIBITOR_ACTIVITY.html	Binds to and stops, prevents or reduces the activity of an enzyme.		365/378	Gene Ontology	MF	GO:0004857	1.95992e-22	3.67529e-21	1080	2366.91	2957	1.78175e-23	226	0.55337	-0.615435	-1	3.98973	1078	4058	3417	226	3285	1267	2957	1135	1410	3226	3977
227	M10124	GO_LEUKOCYTE_ACTIVATION	http://www.broadinstitute.org/gsea/msigdb/cards/GO_LEUKOCYTE_ACTIVATION.html	A change in morphology and behavior of a leukocyte resulting from exposure to a specific antigen, mitogen, cytokine, cellular ligand, or soluble factor.		411/414	Gene Ontology	BP	GO:0045321	2.06787e-22	3.86063e-21	230	1697.55	1865	1.87988e-23	226	0.594768	0.561204	1	4.28372	2541	2540	1060	227	502	741	1865	3508	3375	2088	226
228	M16847	GO_INNER_EAR_MORPHOGENESIS	http://www.broadinstitute.org/gsea/msigdb/cards/GO_INNER_EAR_MORPHOGENESIS.html	The process in which the anatomical structures of the inner ear are generated and organized. The inner ear is the structure in vertebrates that contains the organs of balance and hearing. It consists of soft hollow sensory structures (the membranous labyrinth) containing fluid (endolymph) surrounded by fluid (perilymph) and encased in a bony cavity (the bony labyrinth). It consists of two chamber…		92/92	Gene Ontology	BP	GO:0042472	2.20499e-22	4.09858e-21	3145	2303.45	2402	2.00454e-23	228	0.652359	0.582668	1	4.69253	3141	1178	1944	228	2402	3345	1397	1794	4187	2507	3215
229	M13005	GO_REGULATION_OF_CALCIUM_ION_TRANSPORT	http://www.broadinstitute.org/gsea/msigdb/cards/GO_REGULATION_OF_CALCIUM_ION_TRANSPORT.html	Any process that modulates the frequency, rate or extent of the directed movement of calcium ions into, out of or within a cell, or between cells, by means of some agent such as a transporter or pore.		207/209	Gene Ontology	BP	GO:0051924	2.48213e-22	4.59357e-21	3280	2016.27	1511	2.25648e-23	229	0.564701	0.517388	1	4.05213	3276	1380	3579	229	3016	969	1134	3554	684	2847	1511
230	M10459	GO_POSITIVE_REGULATION_OF_HEMOPOIESIS	http://www.broadinstitute.org/gsea/msigdb/cards/GO_POSITIVE_REGULATION_OF_HEMOPOIESIS.html	Any process that activates or increases the frequency, rate or extent of hemopoiesis.		161/163	Gene Ontology	BP	GO:1903708	2.67548e-22	4.92987e-21	1130	1892.18	1226	2.43226e-23	230	0.677233	0.624131	1	4.85229	1130	3970	1013	230	1213	2560	3488	1226	3827	1775	382
231	M13520	GO_REGULATION_OF_LYMPHOCYTE_DIFFERENTIATION	http://www.broadinstitute.org/gsea/msigdb/cards/GO_REGULATION_OF_LYMPHOCYTE_DIFFERENTIATION.html	Any process that modulates the frequency, rate or extent of lymphocyte differentiation.		129/132	Gene Ontology	BP	GO:0045619	2.83999e-22	5.21034e-21	3015	2166.82	2186	2.58181e-23	231	0.659783	0.637808	1	4.72167	3014	2407	2238	231	2186	1907	2144	2380	3667	1925	1736
232	M13433	GO_MESONEPHRIC_TUBULE_MORPHOGENESIS	http://www.broadinstitute.org/gsea/msigdb/cards/GO_MESONEPHRIC_TUBULE_MORPHOGENESIS.html	The process in which the anatomical structures of a mesonephric tubule are generated and organized. A mesonephric tubule is an epithelial tube that is part of the mesonephros.		53/53	Gene Ontology	BP	GO:0072171	4.20338e-22	7.67842e-21	3770	1924.27	1694	3.82126e-23	134	0.706393	0.705488	1	5.01326	3769	830	4042	232	2882	787	624	3576	134	2597	1694
233	M12354	GO_REGULATION_OF_HEMOPOIESIS	http://www.broadinstitute.org/gsea/msigdb/cards/GO_REGULATION_OF_HEMOPOIESIS.html	Any process that modulates the frequency, rate or extent of hemopoiesis.		295/314	Gene Ontology	BP	GO:1903706	4.38783e-22	7.98095e-21	1270	1876	1559	3.98893e-23	233	0.608904	0.576663	1	4.31778	1269	3874	1327	233	1559	1689	2726	989	3759	1997	1214
234	M12722	GO_REGULATION_OF_PROTEIN_SECRETION	http://www.broadinstitute.org/gsea/msigdb/cards/GO_REGULATION_OF_PROTEIN_SECRETION.html	Any process that modulates the frequency, rate or extent of the controlled release of a protein from a cell.		383/389	Gene Ontology	BP	GO:0050708	4.76617e-22	8.63207e-21	1425	1956.91	1796	4.33288e-23	234	0.57182	-0.606273	-1	4.04794	1422	3328	1796	234	1692	1889	2480	1253	3515	2540	1377
235	M10812	GO_CELLULAR_RESPONSE_TO_BIOTIC_STIMULUS	http://www.broadinstitute.org/gsea/msigdb/cards/GO_CELLULAR_RESPONSE_TO_BIOTIC_STIMULUS.html	Any process that results in a change in state or activity of a cell (in terms of movement, secretion, enzyme production, gene expression, etc.) as a result of a biotic stimulus, a stimulus caused or produced by a living organism.		160/163	Gene Ontology	BP	GO:0071216	4.79795e-22	8.65264e-21	2585	2193.27	2581	4.36177e-23	45	2.21117	2.21117	1	15.6522	2585	2724	2079	235	2581	3409	2896	2364	3204	2004	45
236	M11909	GO_ORGANIC_ACID_TRANSPORT	http://www.broadinstitute.org/gsea/msigdb/cards/GO_ORGANIC_ACID_TRANSPORT.html	The directed movement of organic acids, any acidic compound containing carbon in covalent linkage, into, out of or within a cell, or between cells, by means of some agent such as a transporter or pore.		259/261	Gene Ontology	BP	GO:0015849	7.32441e-22	1.31529e-20	1565	1894.73	1842	6.65855e-23	236	0.598686	0.569961	1	4.19949	1561	3012	2208	236	3023	1842	1264	2656	1451	2572	1017
237	M11139	GO_SECOND_MESSENGER_MEDIATED_SIGNALING	http://www.broadinstitute.org/gsea/msigdb/cards/GO_SECOND_MESSENGER_MEDIATED_SIGNALING.html	Any intracellular signal transduction in which the signal is passed on within the cell via a second messenger; a small molecule or ion that can be quickly generated or released from intracellular stores, and can diffuse within the cell. Second-messenger signaling includes production or release of the second messenger, and effectors downstream of the second messenger that further transmit the sign…		157/160	Gene Ontology	BP	GO:0019932	8.32603e-22	1.48885e-20	560	2560.09	2771	7.56912e-23	237	0.622976	-0.66068	-1	4.35804	557	2620	3878	237	4070	3976	4088	1779	2771	3494	691
238	M12450	GO_CELL_JUNCTION_ORGANIZATION	http://www.broadinstitute.org/gsea/msigdb/cards/GO_CELL_JUNCTION_ORGANIZATION.html	A process that is carried out at the cellular level which results in the assembly, arrangement of constituent parts, or disassembly of a cell junction. A cell junction is a specialized region of connection between two cells or between a cell and the extracellular matrix.		179/185	Gene Ontology	BP	GO:0034330	1.43826e-21	2.56107e-20	115	1453.91	1259	1.30751e-22	39	0.59776	-0.614014	-1	4.13196	111	538	1703	238	3071	4219	1410	39	1032	2373	1259
239	M16952	GO_POSITIVE_REGULATION_OF_OSSIFICATION	http://www.broadinstitute.org/gsea/msigdb/cards/GO_POSITIVE_REGULATION_OF_OSSIFICATION.html	Any process that activates or increases the frequency, rate or extent of bone formation.		83/84	Gene Ontology	BP	GO:0045778	1.77219e-21	3.14249e-20	520	2058.91	2067	1.61108e-22	239	0.700345	-0.751078	-1	4.81911	520	1922	3474	239	3690	3607	2108	990	767	2067	3264
240	M13475	GO_RESPONSE_TO_ESTROGEN	http://www.broadinstitute.org/gsea/msigdb/cards/GO_RESPONSE_TO_ESTROGEN.html	Any process that results in a change in state or activity of a cell or an organism (in terms of movement, secretion, enzyme production, gene expression, etc.) as a result of stimulus by an estrogen, C18 steroid hormones that can stimulate the development of female sexual characteristics.		215/218	Gene Ontology	BP	GO:0043627	2.63291e-21	4.64928e-20	1200	2136	2361	2.39356e-22	240	0.593736	-0.611606	-1	4.04989	1197	4055	2737	240	3526	1228	2361	311	3069	3059	1713
241	M16536	GO_HORMONE_METABOLIC_PROCESS	http://www.broadinstitute.org/gsea/msigdb/cards/GO_HORMONE_METABOLIC_PROCESS.html	The chemical reactions and pathways involving any hormone, naturally occurring substances secreted by specialized cells that affects the metabolism or behavior of other cells possessing functional receptors for the hormone.		162/164	Gene Ontology	BP	GO:0042445	2.69082e-21	4.73183e-20	2020	2110.27	2277	2.4462e-22	241	0.665714	0.53731	1	4.53906	2277	2624	2558	241	2020	1280	1659	2992	2461	2019	3082
242	M16105	GO_NEGATIVE_REGULATION_OF_RESPONSE_TO_WOUNDING	http://www.broadinstitute.org/gsea/msigdb/cards/GO_NEGATIVE_REGULATION_OF_RESPONSE_TO_WOUNDING.html	Any process that stops, prevents or reduces the frequency, rate or extent of response to wounding.		152/156	Gene Ontology	BP	GO:1903035	2.89225e-21	5.06503e-20	660	2057.91	2057	2.62932e-22	242	0.670549	-0.723591	-1	4.56503	659	3010	1812	242	1732	2541	3661	1161	2875	2057	2887
243	M17119	GO_SECRETORY_VESICLE	http://www.broadinstitute.org/gsea/msigdb/cards/GO_SECRETORY_VESICLE.html	A cytoplasmic, membrane bound vesicle that is capable of fusing to the plasma membrane to release its contents into the extracellular space.		453/461	Gene Ontology	CC	GO:0099503	3.59081e-21	6.26249e-20	2140	2554.36	2536	3.26437e-22	243	0.535121	0.511666	1	3.62565	2536	2136	3568	243	3835	1144	1721	2139	4132	3305	3339
244	M18878	GO_SECONDARY_ACTIVE_TRANSMEMBRANE_TRANSPORTER_ACTIVITY	http://www.broadinstitute.org/gsea/msigdb/cards/GO_SECONDARY_ACTIVE_TRANSMEMBRANE_TRANSPORTER_ACTIVITY.html	Catalysis of the transfer of a solute from one side of a membrane to the other, up its concentration gradient. The transporter binds the solute and undergoes a series of conformational changes. Transport works equally well in either direction and is driven by a chemiosmotic source of energy, not direct ATP coupling. Chemiosmotic sources of energy include uniport, symport or antiport.		229/233	Gene Ontology	MF	GO:0015291	6.16116e-21	1.07012e-19	2460	1983.73	1959	5.60106e-22	244	0.622071	0.572373	1	4.1637	2456	1611	1587	244	1959	698	1248	2355	3520	2055	4088
245	M10067	GO_NEGATIVE_REGULATION_OF_EPITHELIAL_CELL_PROLIFERATION	http://www.broadinstitute.org/gsea/msigdb/cards/GO_NEGATIVE_REGULATION_OF_EPITHELIAL_CELL_PROLIFERATION.html	Any process that stops, prevents or reduces the rate or extent of epithelial cell proliferation.		112/115	Gene Ontology	BP	GO:0050680	6.31775e-21	1.09284e-19	2775	2362.91	2772	5.74341e-22	198	0.587213	0.543333	1	3.9285	2772	1439	3605	245	4087	2677	1309	2785	4102	2773	198
246	M12446	GO_REGULATION_OF_TRANSPORTER_ACTIVITY	http://www.broadinstitute.org/gsea/msigdb/cards/GO_REGULATION_OF_TRANSPORTER_ACTIVITY.html	Any process that modulates the activity of a transporter.		196/198	Gene Ontology	BP	GO:0032409	7.22971e-21	1.24551e-19	990	2766.27	3457	6.57246e-22	246	0.526859	0.438205	1	3.51417	989	3769	4122	246	4214	1456	3457	3107	4216	3597	1256
247	M11163	GO_REGULATION_OF_MUSCLE_CONTRACTION	http://www.broadinstitute.org/gsea/msigdb/cards/GO_REGULATION_OF_MUSCLE_CONTRACTION.html	Any process that modulates the frequency, rate or extent of muscle contraction.		144/147	Gene Ontology	BP	GO:0006937	8.32914e-21	1.4291e-19	1070	2269.45	2616	7.57194e-22	247	0.641083	0.561819	1	4.26254	1068	3719	3264	247	3182	1538	3213	1567	3847	2616	703
248	M11644	GO_LEUKOCYTE_DIFFERENTIATION	http://www.broadinstitute.org/gsea/msigdb/cards/GO_LEUKOCYTE_DIFFERENTIATION.html	The process in which a relatively unspecialized hemopoietic precursor cell acquires the specialized features of a leukocyte. A leukocyte is an achromatic cell of the myeloid or lymphoid lineages capable of ameboid movement, found in blood or other tissue.		291/292	Gene Ontology	BP	GO:0002521	8.80268e-21	1.50426e-19	2485	1856.36	2090	8.00244e-22	248	0.603957	0.57163	1	4.01094	2484	2552	888	248	594	1138	2099	3260	4165	2090	902
249	M10982	GO_POSITIVE_REGULATION_OF_KIDNEY_DEVELOPMENT	http://www.broadinstitute.org/gsea/msigdb/cards/GO_POSITIVE_REGULATION_OF_KIDNEY_DEVELOPMENT.html	Any process that increases the rate, frequency or extent of kidney development. Kidney development is the process whose specific outcome is the progression of the kidney over time, from its formation to the mature structure. The kidney is an organ that filters the blood and excretes the end products of body metabolism in the form of urine.		41/41	Gene Ontology	BP	GO:0090184	8.93704e-21	1.52109e-19	2650	2319.45	2647	8.12458e-22	249	0.738135	0.680691	1	4.90078	2647	3086	4187	249	3784	2539	3388	367	1154	3491	622
250	M16425	GO_REGULATION_OF_ENDOTHELIAL_CELL_PROLIFERATION	http://www.broadinstitute.org/gsea/msigdb/cards/GO_REGULATION_OF_ENDOTHELIAL_CELL_PROLIFERATION.html	Any process that modulates the frequency, rate, or extent of endothelial cell proliferation.		96/98	Gene Ontology	BP	GO:0001936	9.31714e-21	1.57944e-19	2645	2408.55	2641	8.47013e-22	250	0.560888	0.613364	1	3.72073	2641	2374	3468	250	3931	756	2039	3256	1106	3645	3028
251	M14851	GO_POSITIVE_REGULATION_OF_EPITHELIAL_CELL_MIGRATION	http://www.broadinstitute.org/gsea/msigdb/cards/GO_POSITIVE_REGULATION_OF_EPITHELIAL_CELL_MIGRATION.html	Any process that activates or increases the frequency, rate or extent of epithelial cell migration.		102/103	Gene Ontology	BP	GO:0010634	9.59514e-21	1.62009e-19	395	1915.55	2081	8.72286e-22	251	0.608477	-0.700983	-1	4.03405	394	940	2761	251	3532	2951	1782	536	2081	3504	2339
252	M15225	GO_POSITIVE_REGULATION_OF_MAP_KINASE_ACTIVITY	http://www.broadinstitute.org/gsea/msigdb/cards/GO_POSITIVE_REGULATION_OF_MAP_KINASE_ACTIVITY.html	Any process that activates or increases the frequency, rate or extent of MAP kinase activity.		205/207	Gene Ontology	BP	GO:0043406	9.73445e-21	1.63709e-19	200	1802.73	2155	8.8495e-22	200	0.641549	-0.617332	-1	4.25228	200	1603	1696	252	2550	3321	2178	512	2155	2864	2499
253	M14752	GO_MULTICELLULAR_ORGANISMAL_SIGNALING	http://www.broadinstitute.org/gsea/msigdb/cards/GO_MULTICELLULAR_ORGANISMAL_SIGNALING.html	The transfer of information occurring at the level of a multicellular organism.		123/123	Gene Ontology	BP	GO:0035637	1.0945e-20	1.83339e-19	2065	2568.64	2508	9.94998e-22	253	0.63473	0.577991	1	4.19607	2061	3209	2572	253	2393	3604	1898	3428	4028	2508	2301
254	M13485	GO_POSITIVE_REGULATION_OF_PROTEIN_SERINE_THREONINE_KINASE_ACTIVITY	http://www.broadinstitute.org/gsea/msigdb/cards/GO_POSITIVE_REGULATION_OF_PROTEIN_SERINE_THREONINE_KINASE_ACTIVITY.html	Any process that increases the rate, frequency, or extent of protein serine/threonine kinase activity.		285/289	Gene Ontology	BP	GO:0071902	1.11456e-20	1.85964e-19	95	1770.91	1720	1.01323e-21	91	0.583077	-0.571335	-1	3.85333	91	914	2542	254	3534	3083	1628	498	2142	3074	1720
255	M15722	GO_REGULATION_OF_MUSCLE_SYSTEM_PROCESS	http://www.broadinstitute.org/gsea/msigdb/cards/GO_REGULATION_OF_MUSCLE_SYSTEM_PROCESS.html	Any process that modulates the frequency, rate or extent of a muscle system process, a multicellular organismal process carried out by any of the organs or tissues in a muscle system.		191/195	Gene Ontology	BP	GO:0090257	1.1446e-20	1.90228e-19	620	2029.55	2574	1.04055e-21	255	0.635965	0.566744	1	4.20064	616	2979	2899	255	2574	907	3708	794	2700	2177	2716
256	M12560	GO_REGULATION_OF_SMALL_GTPASE_MEDIATED_SIGNAL_TRANSDUCTION	http://www.broadinstitute.org/gsea/msigdb/cards/GO_REGULATION_OF_SMALL_GTPASE_MEDIATED_SIGNAL_TRANSDUCTION.html	Any process that modulates the frequency, rate or extent of small GTPase mediated signal transduction.		277/278	Gene Ontology	BP	GO:0051056	1.34963e-20	2.23428e-19	260	1515.09	1063	1.22694e-21	76	0.524492	-0.553228	-1	3.45142	76	400	2890	256	3804	3417	357	259	1063	2842	1302
257	M17511	GO_MEMBRANE_MICRODOMAIN	http://www.broadinstitute.org/gsea/msigdb/cards/GO_MEMBRANE_MICRODOMAIN.html	A membrane region with a lipid composition that is distinct from that of the membrane regions that surround it.		284/288	Gene Ontology	CC	GO:0098857	1.56658e-20	2.58333e-19	290	2011.64	2758	1.42416e-21	74	2.21117	2.21117	1	14.5014	290	1567	3053	257	3737	3335	2758	441	3811	2805	74
258	M14725	GO_POSITIVE_REGULATION_OF_CELL_CELL_ADHESION	http://www.broadinstitute.org/gsea/msigdb/cards/GO_POSITIVE_REGULATION_OF_CELL_CELL_ADHESION.html	Any process that activates or increases the rate or extent of cell adhesion to another cell.		237/243	Gene Ontology	BP	GO:0022409	1.58181e-20	2.59834e-19	3005	2243.27	2289	1.43801e-21	258	0.5997	0.576796	1	3.93245	3001	2233	2733	258	2313	548	1923	3751	3619	2008	2289
259	M14754	GO_REGULATION_OF_HOMOTYPIC_CELL_CELL_ADHESION	http://www.broadinstitute.org/gsea/msigdb/cards/GO_REGULATION_OF_HOMOTYPIC_CELL_CELL_ADHESION.html	Any process that modulates the frequency, rate, or extent of homotypic cell-cell adhesion.		299/307	Gene Ontology	BP	GO:0034110	1.94054e-20	3.17529e-19	2870	2168.27	2346	1.76413e-21	259	0.593037	0.594669	1	3.87054	2869	2346	2540	259	2510	448	1962	3336	3213	2065	2303
260	M11553	GO_CELLULAR_RESPONSE_TO_ACID_CHEMICAL	http://www.broadinstitute.org/gsea/msigdb/cards/GO_CELLULAR_RESPONSE_TO_ACID_CHEMICAL.html	Any process that results in a change in state or activity of a cell (in terms of movement, secretion, enzyme production, gene expression, etc.) as a result of a stimulus by the chemical structure of the anion portion of the dissociated acid (rather than the acid acting as a proton donor). The acid chemical may be in gaseous, liquid or solid form.		174/175	Gene Ontology	BP	GO:0071229	2.27736e-20	3.71209e-19	475	2041.45	2105	2.07032e-21	260	0.617208	0.568658	1	4.01352	475	1904	3255	260	2975	2138	4226	423	3828	2105	867
261	M10386	GO_COGNITION	http://www.broadinstitute.org/gsea/msigdb/cards/GO_COGNITION.html	The operation of the mind by which an organism becomes aware of objects of thought or perception; it includes the mental activities associated with thinking, learning, and memory.		247/251	Gene Ontology	BP	GO:0050890	2.47482e-20	4.01851e-19	2655	2061	2024	2.24984e-21	164	0.54468	0.547828	1	3.53527	2653	1423	3576	261	3666	3918	1173	2024	164	3467	346
262	M15758	GO_ACTIVATION_OF_PROTEIN_KINASE_ACTIVITY	http://www.broadinstitute.org/gsea/msigdb/cards/GO_ACTIVATION_OF_PROTEIN_KINASE_ACTIVITY.html	Any process that initiates the activity of an inactive protein kinase.		276/279	Gene Ontology	BP	GO:0032147	2.51069e-20	4.06118e-19	155	1836.18	2033	2.28245e-21	151	0.601862	-0.574566	-1	3.90544	151	1365	1486	262	2712	2636	2033	593	3834	2395	2731
263	M13575	GO_NEGATIVE_REGULATION_OF_VASCULATURE_DEVELOPMENT	http://www.broadinstitute.org/gsea/msigdb/cards/GO_NEGATIVE_REGULATION_OF_VASCULATURE_DEVELOPMENT.html	Any process that stops, prevents or reduces the frequency, rate or extent of vasculature development.		79/80	Gene Ontology	BP	GO:1901343	2.84664e-20	4.5871e-19	2135	2275.91	2135	2.58786e-21	263	0.737058	-0.697534	-1	4.76896	2135	3702	3471	263	1334	1453	3586	2566	2891	1865	1769
264	M11723	GO_REGULATION_OF_NEUROTRANSMITTER_LEVELS	http://www.broadinstitute.org/gsea/msigdb/cards/GO_REGULATION_OF_NEUROTRANSMITTER_LEVELS.html	Any process that modulates levels of neurotransmitter.		186/190	Gene Ontology	BP	GO:0001505	3.06255e-20	4.91633e-19	2490	2497.73	2489	2.78414e-21	264	0.526955	0.525668	1	3.40394	2489	2012	3875	264	4148	3466	2044	3157	1685	3396	939
265	M10039	GO_CARDIAC_CHAMBER_DEVELOPMENT	http://www.broadinstitute.org/gsea/msigdb/cards/GO_CARDIAC_CHAMBER_DEVELOPMENT.html	The progression of a cardiac chamber over time, from its formation to the mature structure. A cardiac chamber is an enclosed cavity within the heart.		141/144	Gene Ontology	BP	GO:0003205	3.10739e-20	4.96947e-19	1425	2315.64	2915	2.8249e-21	184	0.565255	-0.519474	-1	3.65042	1421	4107	2915	265	3219	871	4030	1421	3945	3094	184
266	M11892	GO_ORGANONITROGEN_COMPOUND_CATABOLIC_PROCESS	http://www.broadinstitute.org/gsea/msigdb/cards/GO_ORGANONITROGEN_COMPOUND_CATABOLIC_PROCESS.html	The chemical reactions and pathways resulting in the breakdown of organonitrogen compound.		339/343	Gene Ontology	BP	GO:1901565	3.26279e-20	5.19838e-19	3385	1938.82	1618	2.96617e-21	266	0.563032	0.556769	1	3.63218	3382	686	2721	266	3430	1342	383	3433	1618	3057	1009
267	M14567	GO_REGULATION_OF_STEM_CELL_PROLIFERATION	http://www.broadinstitute.org/gsea/msigdb/cards/GO_REGULATION_OF_STEM_CELL_PROLIFERATION.html	Any process that modulates the frequency, rate or extent of stem cell proliferation. A stem cell is a cell that retains the ability to divide and proliferate throughout life to provide progenitor cells that can differentiate into specialized cells.		88/88	Gene Ontology	BP	GO:0072091	3.37163e-20	5.35168e-19	1455	2450.36	2258	3.06512e-21	267	0.653003	-0.611312	-1	4.20968	1452	3687	2258	267	3011	1493	4232	1056	4139	3129	2230
268	M16767	GO_VASCULAR_PROCESS_IN_CIRCULATORY_SYSTEM	http://www.broadinstitute.org/gsea/msigdb/cards/GO_VASCULAR_PROCESS_IN_CIRCULATORY_SYSTEM.html	A circulatory process that occurs at the level of the vasculature.		162/163	Gene Ontology	BP	GO:0003018	3.7724e-20	5.96546e-19	1220	1830	1593	3.42946e-21	268	0.694896	-0.698663	-1	4.46819	1216	4139	1494	268	385	1593	2681	1802	2000	1373	3179
269	M13531	GO_REGULATION_OF_CELL_SIZE	http://www.broadinstitute.org/gsea/msigdb/cards/GO_REGULATION_OF_CELL_SIZE.html	Any process that modulates the size of a cell.		171/172	Gene Ontology	BP	GO:0008361	4.12205e-20	6.47009e-19	240	2002.64	1742	3.74732e-21	237	0.575944	0.554205	1	3.69616	237	444	3079	270	3723	4147	825	341	3969	3252	1742
270	M11388	GO_MONOVALENT_INORGANIC_CATION_TRANSPORT	http://www.broadinstitute.org/gsea/msigdb/cards/GO_MONOVALENT_INORGANIC_CATION_TRANSPORT.html	The directed movement of inorganic cations with a valency of one into, out of or within a cell, or between cells, by means of some agent such as a transporter or pore. Inorganic cations are atoms or small molecules with a positive charge which do not contain carbon in covalent linkage.		412/435	Gene Ontology	BP	GO:0015672	4.11127e-20	6.47009e-19	2495	1842.09	2047	3.73751e-21	269	0.566912	0.528804	1	3.6382	2495	1731	2529	269	3021	486	1104	3640	2047	2140	801
271	M16925	GO_DIVALENT_INORGANIC_CATION_TRANSPORT	http://www.broadinstitute.org/gsea/msigdb/cards/GO_DIVALENT_INORGANIC_CATION_TRANSPORT.html	The directed movement of inorganic cations with a valency of two into, out of or within a cell, or between cells, by means of some agent such as a transporter or pore. Inorganic cations are atoms or small molecules with a positive charge which do not contain carbon in covalent linkage.		264/268	Gene Ontology	BP	GO:0072511	4.51898e-20	7.06695e-19	1535	2141.18	2206	4.10816e-21	271	0.610367	0.592179	1	3.90882	1535	3280	2206	271	3292	1635	2601	2275	1128	2083	3247
272	M16725	GO_NEGATIVE_CHEMOTAXIS	http://www.broadinstitute.org/gsea/msigdb/cards/GO_NEGATIVE_CHEMOTAXIS.html	The directed movement of a motile cell or organism towards a lower concentration of a chemical.		39/39	Gene Ontology	BP	GO:0050919	4.95018e-20	7.71281e-19	1490	2491.27	2830	4.50016e-21	272	0.710456	-0.664764	-1	4.54027	1489	2601	4060	272	3822	2875	1948	712	2830	3636	3159
273	M18578	GO_ANION_TRANSMEMBRANE_TRANSPORTER_ACTIVITY	http://www.broadinstitute.org/gsea/msigdb/cards/GO_ANION_TRANSMEMBRANE_TRANSPORTER_ACTIVITY.html	Enables the transfer of a negatively charged ion from one side of a membrane to the other.		290/293	Gene Ontology	MF	GO:0008509	5.02737e-20	7.80439e-19	1835	2059	2033	4.57034e-21	273	0.585563	-0.615637	-1	3.74107	1831	2668	1905	273	2136	1015	1574	2033	2843	2411	3960
274	M14191	GO_NEGATIVE_REGULATION_OF_CELL_PROJECTION_ORGANIZATION	http://www.broadinstitute.org/gsea/msigdb/cards/GO_NEGATIVE_REGULATION_OF_CELL_PROJECTION_ORGANIZATION.html	Any process that stops, prevents, or reduces the frequency, rate or extent of a process involved in the formation, arrangement of constituent parts, or disassembly of cell projections.		143/144	Gene Ontology	BP	GO:0031345	5.51471e-20	8.52969e-19	560	1898.82	1976	5.01337e-21	274	0.595974	-0.607012	-1	3.79946	558	1396	2913	274	3678	970	1976	833	3186	3050	2053
275	M16018	GO_MUSCLE_CELL_DIFFERENTIATION	http://www.broadinstitute.org/gsea/msigdb/cards/GO_MUSCLE_CELL_DIFFERENTIATION.html	The process in which a relatively unspecialized cell acquires specialized features of a muscle cell.		228/237	Gene Ontology	BP	GO:0042692	5.94127e-20	9.15603e-19	225	1852.82	1954	5.40115e-21	159	0.620635	-0.690403	-1	3.94994	221	1928	1588	275	2092	3034	3842	159	1954	2445	2843
276	M12005	GO_POSITIVE_REGULATION_OF_ENDOTHELIAL_CELL_MIGRATION	http://www.broadinstitute.org/gsea/msigdb/cards/GO_POSITIVE_REGULATION_OF_ENDOTHELIAL_CELL_MIGRATION.html	Any process that increases the rate, frequency, or extent of the orderly movement of an endothelial cell into the extracellular matrix to form an endothelium.		66/67	Gene Ontology	BP	GO:0010595	6.10075e-20	9.36774e-19	455	1813.64	1062	5.54613e-21	276	0.622746	-0.68358	-1	3.9612	451	348	4030	276	3875	2983	1022	540	1628	3735	1062
277	M16870	GO_NEGATIVE_REGULATION_OF_PEPTIDASE_ACTIVITY	http://www.broadinstitute.org/gsea/msigdb/cards/GO_NEGATIVE_REGULATION_OF_PEPTIDASE_ACTIVITY.html	Any process that stops or reduces the rate of peptidase activity, the hydrolysis of peptide bonds within proteins.		238/245	Gene Ontology	BP	GO:0010466	6.25034e-20	9.56279e-19	2415	2862	3224	5.68212e-21	277	0.547818	0.478862	1	3.48286	2411	2705	4113	277	3994	3510	1987	2550	3381	3330	3224
278	M11112	GO_REGULATION_OF_CELLULAR_COMPONENT_SIZE	http://www.broadinstitute.org/gsea/msigdb/cards/GO_REGULATION_OF_CELLULAR_COMPONENT_SIZE.html	A process that modulates the size of a cellular component.		330/337	Gene Ontology	BP	GO:0032535	6.939e-20	1.05782e-18	455	1941.09	2539	6.30819e-21	81	2.21117	2.21117	1	14.0238	455	1972	2539	278	3357	3464	2697	573	3174	2762	81
279	M12316	GO_POSITIVE_REGULATION_OF_LEUKOCYTE_DIFFERENTIATION	http://www.broadinstitute.org/gsea/msigdb/cards/GO_POSITIVE_REGULATION_OF_LEUKOCYTE_DIFFERENTIATION.html	Any process that activates or increases the frequency, rate or extent of leukocyte differentiation.		129/131	Gene Ontology	BP	GO:1902107	8.00439e-20	1.21152e-18	550	1638.18	1142	7.27672e-21	280	0.698168	0.596234	1	4.41343	547	2695	891	280	393	2871	4216	981	2806	1142	1198
280	M17979	GO_MONOVALENT_INORGANIC_CATION_TRANSMEMBRANE_TRANSPORTER_ACTIVITY	http://www.broadinstitute.org/gsea/msigdb/cards/GO_MONOVALENT_INORGANIC_CATION_TRANSMEMBRANE_TRANSPORTER_ACTIVITY.html	Enables the transfer of a inorganic cations with a valency of one from one side of a membrane to the other. Inorganic cations are atoms or small molecules with a positive charge that do not contain carbon in covalent linkage.		346/366	Gene Ontology	MF	GO:0015077	7.99406e-20	1.21152e-18	2870	2283.27	2488	7.26733e-21	279	0.57019	0.516043	1	3.60443	2870	1784	3043	279	3020	511	1594	3527	2488	2289	3711
281	M16144	GO_POSITIVE_REGULATION_OF_CELL_SUBSTRATE_ADHESION	http://www.broadinstitute.org/gsea/msigdb/cards/GO_POSITIVE_REGULATION_OF_CELL_SUBSTRATE_ADHESION.html	Any process that increases the frequency, rate or extent of cell-substrate adhesion. Cell-substrate adhesion is the attachment of a cell to the underlying substrate via adhesion molecules.		97/99	Gene Ontology	BP	GO:0010811	9.11451e-20	1.37464e-18	1305	2454.27	2900	8.28592e-21	281	0.614398	-0.612179	-1	3.872	1303	3584	4011	281	4211	1963	3520	920	1011	3293	2900
282	M19159	GO_CYTOKINE_ACTIVITY	http://www.broadinstitute.org/gsea/msigdb/cards/GO_CYTOKINE_ACTIVITY.html	Functions to control the survival, growth, differentiation and effector function of tissues and cells.		219/219	Gene Ontology	MF	GO:0005125	1.06063e-19	1.59396e-18	1740	1003.27	837	9.64213e-21	63	3.4011	-3.4011	-1	21.3569	1736	837	258	282	1033	164	532	1685	2457	1989	63
283	M13421	GO_CENTRAL_NERVOUS_SYSTEM_NEURON_DIFFERENTIATION	http://www.broadinstitute.org/gsea/msigdb/cards/GO_CENTRAL_NERVOUS_SYSTEM_NEURON_DIFFERENTIATION.html	The process in which a relatively unspecialized cell acquires specialized features of a neuron whose cell body resides in the central nervous system.		166/166	Gene Ontology	BP	GO:0021953	1.17736e-19	1.76313e-18	2740	1955.73	1687	1.07033e-20	283	0.645411	0.634428	1	4.04283	2737	1678	1337	283	1443	3736	858	2768	3047	1939	1687
284	M13787	GO_REGULATION_OF_CYTOKINE_SECRETION	http://www.broadinstitute.org/gsea/msigdb/cards/GO_REGULATION_OF_CYTOKINE_SECRETION.html	Any process that modulates the frequency, rate or extent of the regulated release of cytokines from a cell.		147/149	Gene Ontology	BP	GO:0050707	1.25823e-19	1.8776e-18	2560	2207.55	2080	1.14385e-20	284	0.6231	-0.647752	-1	3.89707	2557	3063	2080	284	1890	1321	2647	2740	3837	2006	1858
285	M11940	GO_NEGATIVE_REGULATION_OF_DEVELOPMENTAL_GROWTH	http://www.broadinstitute.org/gsea/msigdb/cards/GO_NEGATIVE_REGULATION_OF_DEVELOPMENTAL_GROWTH.html	Any process that stops, prevents, or reduces the frequency, rate or extent of developmental growth.		83/84	Gene Ontology	BP	GO:0048640	1.39323e-19	2.07176e-18	2770	1865.91	1925	1.26658e-20	285	0.703968	0.726364	1	4.39222	2768	1512	2101	285	2311	3628	1023	1925	1571	2369	1032
286	M12408	GO_BONE_DEVELOPMENT	http://www.broadinstitute.org/gsea/msigdb/cards/GO_BONE_DEVELOPMENT.html	The process whose specific outcome is the progression of bone over time, from its formation to the mature structure. Bone is the hard skeletal connective tissue consisting of both mineral and cellular components.		151/156	Gene Ontology	BP	GO:0060348	1.41622e-19	2.09859e-18	990	2377.73	2987	1.28748e-20	286	0.584122	-0.590096	-1	3.64332	987	3499	3585	286	3769	2101	4039	647	2987	3016	1239
287	M11843	GO_MONOCARBOXYLIC_ACID_METABOLIC_PROCESS	http://www.broadinstitute.org/gsea/msigdb/cards/GO_MONOCARBOXYLIC_ACID_METABOLIC_PROCESS.html	The chemical reactions and pathways involving monocarboxylic acids, any organic acid containing one carboxyl (COOH) group or anion (COO-).		495/503	Gene Ontology	BP	GO:0032787	1.52929e-19	2.25824e-18	3180	2021.18	2918	1.39027e-20	146	0.531501	0.504432	1	3.30914	3176	471	3214	287	3942	3024	146	2918	923	3141	991
288	M17907	GO_PEPTIDASE_REGULATOR_ACTIVITY	http://www.broadinstitute.org/gsea/msigdb/cards/GO_PEPTIDASE_REGULATOR_ACTIVITY.html	Modulates the activity of a peptidase, any enzyme that catalyzes the hydrolysis peptide bonds.		207/214	Gene Ontology	MF	GO:0061134	1.57665e-19	2.32009e-18	3380	2980	3377	1.43332e-20	288	0.555963	0.500854	1	3.45914	3377	2072	4117	288	3947	3093	1558	3218	3920	3514	3676
289	M12364	GO_NEURAL_CREST_CELL_MIGRATION	http://www.broadinstitute.org/gsea/msigdb/cards/GO_NEURAL_CREST_CELL_MIGRATION.html	The characteristic movement of cells from the dorsal ridge of the neural tube to a variety of locations in a vertebrate embryo.		51/51	Gene Ontology	BP	GO:0001755	1.59012e-19	2.33181e-18	2830	2637.45	2869	1.44556e-20	289	0.713743	0.710083	1	4.44028	2829	2770	3498	289	3077	2760	2869	3298	3522	2884	1216
290	M12854	GO_REGULATION_OF_SYNAPSE_ASSEMBLY	http://www.broadinstitute.org/gsea/msigdb/cards/GO_REGULATION_OF_SYNAPSE_ASSEMBLY.html	Any process that modulates the frequency, rate or extent of synapse assembly, the aggregation, arrangement and bonding together of a set of components to form a synapse.		78/79	Gene Ontology	BP	GO:0051963	1.98864e-19	2.90616e-18	2850	1962.09	2057	1.80786e-20	290	0.643548	0.626571	1	3.98187	2848	2057	2103	290	2804	1420	998	3664	1241	2717	1441
291	M16354	GO_REGULATION_OF_ORGAN_MORPHOGENESIS	http://www.broadinstitute.org/gsea/msigdb/cards/GO_REGULATION_OF_ORGAN_MORPHOGENESIS.html	Any process that modulates the frequency, rate or extent of organ morphogenesis.		242/242	Gene Ontology	BP	GO:2000027	2.06731e-19	3.01074e-18	900	2730.09	2999	1.87937e-20	291	0.536192	0.499978	1	3.31472	900	3596	3984	291	4232	4236	3928	789	2561	2515	2999
292	M15689	GO_EXOCYTOSIS	http://www.broadinstitute.org/gsea/msigdb/cards/GO_EXOCYTOSIS.html	A process of secretion by a cell that results in the release of intracellular molecules (e.g. hormones, matrix proteins) contained within a membrane-bounded vesicle by fusion of the vesicle with the plasma membrane of a cell. Steps that prepare vesicles for fusion with the membrane (e.g. docking and priming) are included in this process. This is the process in which most molecules are secreted fr…		305/310	Gene Ontology	BP	GO:0006887	2.3571e-19	3.42103e-18	1075	2106.36	2248	2.14282e-20	79	2.21117	2.21117	1	13.6261	1074	4034	1799	292	3251	1740	3163	2248	2879	2611	79
293	M16741	GO_GLYCOPROTEIN_METABOLIC_PROCESS	http://www.broadinstitute.org/gsea/msigdb/cards/GO_GLYCOPROTEIN_METABOLIC_PROCESS.html	The chemical reactions and pathways involving glycoproteins, any protein that contains covalently bound glycose (i.e. monosaccharide) residues; the glycose occurs most commonly as oligosaccharide or fairly small polysaccharide but occasionally as monosaccharide.		340/353	Gene Ontology	BP	GO:0009100	2.68345e-19	3.88139e-18	1600	2348.82	2314	2.4395e-20	293	0.514561	0.474003	1	3.16097	1598	2048	3863	293	3993	2314	1195	1957	2469	2942	3165
294	M11274	GO_NEUROTRANSMITTER_TRANSPORT	http://www.broadinstitute.org/gsea/msigdb/cards/GO_NEUROTRANSMITTER_TRANSPORT.html	The directed movement of a neurotransmitter into, out of or within a cell, or between cells, by means of some agent such as a transporter or pore. Neurotransmitters are any chemical substance that is capable of transmitting (or inhibiting the transmission of) a nerve impulse from a neuron to another cell.		152/155	Gene Ontology	BP	GO:0006836	3.15615e-19	4.54958e-18	2890	2396.18	2887	2.86923e-20	294	0.531103	0.513026	1	3.24966	2887	1918	3443	294	4106	3032	1711	3309	1924	2982	752
295	M13572	GO_GASTRULATION	http://www.broadinstitute.org/gsea/msigdb/cards/GO_GASTRULATION.html	A complex and coordinated series of cellular movements that occurs at the end of cleavage during embryonic development of most animals. The details of gastrulation vary from species to species, but usually result in the formation of the three primary germ layers, ectoderm, mesoderm and endoderm.		152/155	Gene Ontology	BP	GO:0007369	4.1798e-19	6.00474e-18	250	1454.73	733	3.79981e-20	236	0.568687	-0.628857	-1	3.45544	250	545	3260	295	3909	733	1934	236	639	2435	1766
296	M13402	GO_AMINOGLYCAN_METABOLIC_PROCESS	http://www.broadinstitute.org/gsea/msigdb/cards/GO_AMINOGLYCAN_METABOLIC_PROCESS.html	The chemical reactions and pathways involving aminoglycans, any polymer containing amino groups that consists of more than about 10 monosaccharide residues joined to each other by glycosidic linkages.		165/166	Gene Ontology	BP	GO:0006022	4.67319e-19	6.69087e-18	3245	2160.18	1960	4.24835e-20	296	0.572354	0.652065	1	3.46824	3243	960	3739	296	4050	1960	937	2174	1879	2846	1678
297	M16054	GO_NEGATIVE_REGULATION_OF_CYTOKINE_PRODUCTION	http://www.broadinstitute.org/gsea/msigdb/cards/GO_NEGATIVE_REGULATION_OF_CYTOKINE_PRODUCTION.html	Any process that stops, prevents, or reduces the rate of production of a cytokine.		206/211	Gene Ontology	BP	GO:0001818	4.88787e-19	6.97468e-18	1225	2346.64	2292	4.44352e-20	297	0.622955	0.554253	1	3.77089	1223	4118	1333	297	1596	2545	3837	1853	3857	2292	2862
298	M10503	GO_MYELOID_LEUKOCYTE_MIGRATION	http://www.broadinstitute.org/gsea/msigdb/cards/GO_MYELOID_LEUKOCYTE_MIGRATION.html	The movement of a myeloid leukocyte within or between different tissues and organs of the body.		98/99	Gene Ontology	BP	GO:0097529	7.18775e-19	1.0222e-17	3810	1877.55	1472	6.53432e-20	298	0.716279	0.630028	1	4.29385	3808	1953	1143	298	1454	369	1472	4013	4032	1706	405
299	M14185	GO_COLUMNAR_CUBOIDAL_EPITHELIAL_CELL_DIFFERENTIATION	http://www.broadinstitute.org/gsea/msigdb/cards/GO_COLUMNAR_CUBOIDAL_EPITHELIAL_CELL_DIFFERENTIATION.html	The process in which a relatively unspecialized cell acquires specialized features of a columnar/cuboidal epithelial cell. A columnar/cuboidal epithelial cell is a cell usually found in a two dimensional sheet with a free surface. Columnar/cuboidal epithelial cells take on the shape of a column or cube.		110/111	Gene Ontology	BP	GO:0002065	8.18198e-19	1.15971e-17	1950	1863.09	1950	7.43816e-20	299	0.687524	-0.774554	-1	4.10818	1950	3015	1606	299	930	3296	1279	1252	2749	2069	2049
300	M11713	GO_POSITIVE_REGULATION_OF_TRANSMEMBRANE_TRANSPORT	http://www.broadinstitute.org/gsea/msigdb/cards/GO_POSITIVE_REGULATION_OF_TRANSMEMBRANE_TRANSPORT.html	Any process that activates or increases the frequency, rate or extent of the directed movement of a solute from one side of a membrane to the other.		130/131	Gene Ontology	BP	GO:0034764	9.58262e-19	1.35371e-17	1730	2315.09	2213	8.71148e-20	300	0.531286	0.461138	1	3.16201	1728	3546	4000	300	4209	1171	2213	2478	1146	3741	934
301	M12384	GO_REGULATION_OF_HOMEOSTATIC_PROCESS	http://www.broadinstitute.org/gsea/msigdb/cards/GO_REGULATION_OF_HOMEOSTATIC_PROCESS.html	Any process that modulates the frequency, rate, or extent of a homeostatic process.		440/447	Gene Ontology	BP	GO:0032844	1.05992e-18	1.49234e-17	2095	2102.64	2093	9.63567e-20	301	0.535337	0.53878	1	3.17812	2093	2168	3569	301	3680	1300	1482	2385	1753	3171	1227
302	M18158	GO_EXTRACELLULAR_MATRIX_BINDING	http://www.broadinstitute.org/gsea/msigdb/cards/GO_EXTRACELLULAR_MATRIX_BINDING.html	Interacting selectively and non-covalently with a component of the extracellular matrix.		50/51	Gene Ontology	MF	GO:0050840	1.12465e-18	1.57823e-17	630	2258.09	2193	1.02241e-19	103	0.715436	-0.727158	-1	4.24118	629	632	4176	302	4069	1145	2193	103	4023	3781	3786
303	M15186	GO_ENDOCRINE_SYSTEM_DEVELOPMENT	http://www.broadinstitute.org/gsea/msigdb/cards/GO_ENDOCRINE_SYSTEM_DEVELOPMENT.html	Progression of the endocrine system over time, from its formation to a mature structure. The endocrine system is a system of hormones and ductless glands, where the glands release hormones directly into the blood, lymph or other intercellular fluid, and the hormones circulate within the body to affect distant organs. The major glands that make up the human endocrine system are the hypothalamus, p…		123/123	Gene Ontology	BP	GO:0035270	1.16517e-18	1.62969e-17	940	1948.91	2005	1.05924e-19	303	0.625112	-0.710614	-1	3.70266	937	3292	3454	303	2013	1244	3921	402	1384	2005	2483
304	M11323	GO_CELL_MATRIX_ADHESION	http://www.broadinstitute.org/gsea/msigdb/cards/GO_CELL_MATRIX_ADHESION.html	The binding of a cell to the extracellular matrix via adhesion molecules.		116/119	Gene Ontology	BP	GO:0007160	1.3295e-18	1.85343e-17	155	1161.18	864	1.20864e-19	33	0.644699	-0.678095	-1	3.80597	154	399	1933	304	2828	1045	864	33	2406	2035	772
305	M17060	GO_EXCITATORY_SYNAPSE	http://www.broadinstitute.org/gsea/msigdb/cards/GO_EXCITATORY_SYNAPSE.html	A synapse in which an action potential in the presynaptic cell increases the probability of an action potential occurring in the postsynaptic cell.		197/197	Gene Ontology	CC	GO:0060076	1.37056e-18	1.90441e-17	515	2190.82	2018	1.24597e-19	305	0.568195	0.607969	1	3.35196	515	2018	2900	305	3718	1753	1917	817	3473	3371	3312
306	M13687	GO_RESPONSE_TO_EXTRACELLULAR_STIMULUS	http://www.broadinstitute.org/gsea/msigdb/cards/GO_RESPONSE_TO_EXTRACELLULAR_STIMULUS.html	Any process that results in a change in state or activity of a cell or an organism (in terms of movement, secretion, enzyme production, gene expression, etc.) as a result of an extracellular stimulus.		437/441	Gene Ontology	BP	GO:0009991	1.46932e-18	2.02833e-17	1595	1812.45	1694	1.33575e-19	307	0.564443	0.52568	1	3.32438	1592	2474	1482	307	2052	1308	1694	1551	2389	3277	1811
307	M15682	GO_DEVELOPMENTAL_GROWTH_INVOLVED_IN_MORPHOGENESIS	http://www.broadinstitute.org/gsea/msigdb/cards/GO_DEVELOPMENTAL_GROWTH_INVOLVED_IN_MORPHOGENESIS.html	The increase in size or mass of an anatomical structure that contributes to the structure attaining its shape.		104/104	Gene Ontology	BP	GO:0060560	1.46654e-18	2.02833e-17	570	2215.36	2695	1.33321e-19	306	0.606554	-0.665894	-1	3.5724	568	1725	3284	306	3927	3207	3560	659	1147	3291	2695
308	M17981	GO_VOLTAGE_GATED_CATION_CHANNEL_ACTIVITY	http://www.broadinstitute.org/gsea/msigdb/cards/GO_VOLTAGE_GATED_CATION_CHANNEL_ACTIVITY.html	Enables the transmembrane transfer of a cation by a voltage-gated channel. A cation is a positively charged ion. A voltage-gated channel is a channel whose open state is dependent on the voltage across the membrane in which it is embedded.		134/134	Gene Ontology	MF	GO:0022843	1.49295e-18	2.05426e-17	2415	2184.82	2231	1.35722e-19	308	0.622019	0.559096	1	3.66227	2413	2521	2231	308	2583	1102	1696	3251	2127	2089	3712
309	M10490	GO_METANEPHROS_DEVELOPMENT	http://www.broadinstitute.org/gsea/msigdb/cards/GO_METANEPHROS_DEVELOPMENT.html	The process whose specific outcome is the progression of the metanephros over time, from its formation to the mature structure. In mammals, the metanephros is the excretory organ of the fetus, which develops into the mature kidney and is formed from the rear portion of the nephrogenic cord. The metanephros is an endocrine and metabolic organ that filters the blood and excretes the end products of…		81/81	Gene Ontology	BP	GO:0001656	1.56229e-18	2.14271e-17	4055	1941.73	1632	1.42026e-19	243	0.694537	0.636889	1	4.08475	4054	636	3906	309	2711	1082	243	3959	1632	2431	396
310	M14579	GO_POSITIVE_REGULATION_OF_PEPTIDYL_TYROSINE_PHOSPHORYLATION	http://www.broadinstitute.org/gsea/msigdb/cards/GO_POSITIVE_REGULATION_OF_PEPTIDYL_TYROSINE_PHOSPHORYLATION.html	Any process that activates or increases the frequency, rate or extent of the phosphorylation of peptidyl-tyrosine.		161/162	Gene Ontology	BP	GO:0050731	1.59301e-18	2.1778e-17	2835	2104	2236	1.44819e-19	310	0.67763	0.603062	1	3.98363	2517	2834	657	310	799	3958	1971	2832	3825	1205	2236
311	M10631	GO_CARDIAC_CHAMBER_MORPHOGENESIS	http://www.broadinstitute.org/gsea/msigdb/cards/GO_CARDIAC_CHAMBER_MORPHOGENESIS.html	The process in which a cardiac chamber is generated and organized. A cardiac chamber is an enclosed cavity within the heart.		102/104	Gene Ontology	BP	GO:0003206	1.79118e-18	2.44084e-17	2320	2096.91	2383	1.62835e-19	311	0.607128	-0.547247	-1	3.55855	2316	2639	3282	311	2383	743	2652	1521	3772	2987	460
312	M18114	GO_COLLAGEN_BINDING	http://www.broadinstitute.org/gsea/msigdb/cards/GO_COLLAGEN_BINDING.html	Interacting selectively and non-covalently with collagen, a group of fibrous proteins of very high tensile strength that form the main component of connective tissue in animals. Collagen is highly enriched in glycine (some regions are 33% glycine) and proline, occurring predominantly as 3-hydroxyproline (about 20%).		65/65	Gene Ontology	MF	GO:0005518	1.89671e-18	2.57269e-17	1115	2762.55	3064	1.72428e-19	312	0.637776	-0.70491	-1	3.73305	1113	3064	4028	312	3802	2325	3831	1757	4226	2166	3764
313	M18961	GO_CHEMOREPELLENT_ACTIVITY	http://www.broadinstitute.org/gsea/msigdb/cards/GO_CHEMOREPELLENT_ACTIVITY.html	Providing the environmental signal that initiates the directed movement of a motile cell or organism towards a lower concentration of that signal.		27/27	Gene Ontology	MF	GO:0045499	1.90008e-18	2.57269e-17	2675	2834	3100	1.72734e-19	313	0.802022	-0.818162	-1	4.69442	2673	4030	4070	313	3564	1789	3100	1655	3374	2481	4125
314	M14125	GO_POSITIVE_REGULATION_OF_RESPONSE_TO_WOUNDING	http://www.broadinstitute.org/gsea/msigdb/cards/GO_POSITIVE_REGULATION_OF_RESPONSE_TO_WOUNDING.html	Any process that activates or increases the frequency, rate or extent of response to wounding.		161/162	Gene Ontology	BP	GO:1903036	2.07422e-18	2.79953e-17	3450	2465.09	2200	1.88565e-19	314	0.572102	0.576588	1	3.34124	3446	2200	2905	314	2102	1060	2009	4192	3916	2945	2027
315	M16902	GO_SYNAPSE_ASSEMBLY	http://www.broadinstitute.org/gsea/msigdb/cards/GO_SYNAPSE_ASSEMBLY.html	The aggregation, arrangement and bonding together of a set of components to form a synapse.		69/69	Gene Ontology	BP	GO:0007416	2.13386e-18	2.87089e-17	3565	2702.18	3132	1.93988e-19	315	0.606377	0.640314	1	3.53908	3564	1549	3132	315	3965	3692	1736	4049	1417	3068	3237
316	M16913	GO_POSITIVE_REGULATION_OF_CELL_MORPHOGENESIS_INVOLVED_IN_DIFFERENTIATION	http://www.broadinstitute.org/gsea/msigdb/cards/GO_POSITIVE_REGULATION_OF_CELL_MORPHOGENESIS_INVOLVED_IN_DIFFERENTIATION.html	Any process that increases the frequency, rate or extent of cell morphogenesis contributing to cell differentiation. Cell morphogenesis involved in differentiation is the change in form (cell shape and size) that occurs when relatively unspecialized cells acquire specialized structural and/or functional features that characterize the cells, tissues, or organs of the mature organism or some other …		161/162	Gene Ontology	BP	GO:0010770	2.44999e-18	3.28578e-17	200	1774.36	1548	2.22727e-19	199	0.583715	-0.586828	-1	3.39474	199	939	3085	316	3283	3551	786	247	1548	2324	3240
317	M18060	GO_ACTIN_BINDING	http://www.broadinstitute.org/gsea/msigdb/cards/GO_ACTIN_BINDING.html	Interacting selectively and non-covalently with monomeric or multimeric forms of actin, including actin filaments.		386/393	Gene Ontology	MF	GO:0003779	2.64353e-18	3.53415e-17	355	2141.64	2222	2.40321e-19	268	0.552345	-0.607564	-1	3.20613	353	2222	3571	317	3886	1901	3156	268	1606	2537	3741
318	M15892	GO_MESODERM_DEVELOPMENT	http://www.broadinstitute.org/gsea/msigdb/cards/GO_MESODERM_DEVELOPMENT.html	The process whose specific outcome is the progression of the mesoderm over time, from its formation to the mature structure. The mesoderm is the middle germ layer that develops into muscle, bone, cartilage, blood and connective tissue.		116/118	Gene Ontology	BP	GO:0007498	2.94799e-18	3.9288e-17	1450	2136.73	2261	2.67999e-19	31	2.21117	2.21117	1	12.799	1447	4190	2754	318	2597	1781	3349	1354	3422	2261	31
319	M10469	GO_REGULATION_OF_BLOOD_PRESSURE	http://www.broadinstitute.org/gsea/msigdb/cards/GO_REGULATION_OF_BLOOD_PRESSURE.html	Any process that modulates the force with which blood travels through the circulatory system. The process is controlled by a balance of processes that increase pressure and decrease pressure.		168/169	Gene Ontology	BP	GO:0008217	3.71989e-18	4.94197e-17	2480	1528.64	1491	3.38172e-19	222	0.665873	0.574622	1	3.8309	2479	2796	656	319	222	360	1491	3394	3030	1681	387
320	M12723	GO_REGULATION_OF_PEPTIDYL_TYROSINE_PHOSPHORYLATION	http://www.broadinstitute.org/gsea/msigdb/cards/GO_REGULATION_OF_PEPTIDYL_TYROSINE_PHOSPHORYLATION.html	Any process that modulates the frequency, rate or extent of the phosphorylation of peptidyl-tyrosine.		210/213	Gene Ontology	BP	GO:0050730	3.85331e-18	5.10323e-17	1125	2207.45	1935	3.50301e-19	320	0.650206	-0.687467	-1	3.73757	1125	4155	1262	320	1428	3632	3158	2047	3842	1935	1378
321	M10876	GO_NEGATIVE_REGULATION_OF_CELL_GROWTH	http://www.broadinstitute.org/gsea/msigdb/cards/GO_NEGATIVE_REGULATION_OF_CELL_GROWTH.html	Any process that stops, prevents, or reduces the frequency, rate, extent or direction of cell growth.		167/170	Gene Ontology	BP	GO:0030308	4.06622e-18	5.36842e-17	655	1864.64	2213	3.69656e-19	321	0.625475	0.601972	1	3.59055	652	2213	3078	321	2498	3152	3038	574	2153	2255	577
322	M11847	GO_AMINOGLYCAN_BIOSYNTHETIC_PROCESS	http://www.broadinstitute.org/gsea/msigdb/cards/GO_AMINOGLYCAN_BIOSYNTHETIC_PROCESS.html	The chemical reactions and pathways resulting in the formation of aminoglycans, any polymer containing amino groups that consists of more than about 10 monosaccharide residues joined to each other by glycosidic linkages.		107/107	Gene Ontology	BP	GO:0006023	4.12686e-18	5.43157e-17	4010	2043.55	2033	3.75169e-19	322	0.6216	0.701748	1	3.56719	4007	466	3597	322	3330	2440	547	3566	1178	2033	993
323	M15366	GO_GLIAL_CELL_DIFFERENTIATION	http://www.broadinstitute.org/gsea/msigdb/cards/GO_GLIAL_CELL_DIFFERENTIATION.html	The process in which a relatively unspecialized cell acquires the specialized features of a glial cell.		135/136	Gene Ontology	BP	GO:0010001	4.46178e-18	5.85419e-17	1230	2232.45	2023	4.05616e-19	323	0.6568	-0.661075	-1	3.76165	1227	3977	1714	323	1731	3173	3579	459	3791	2023	2560
324	M11251	GO_ORGANIC_HYDROXY_COMPOUND_METABOLIC_PROCESS	http://www.broadinstitute.org/gsea/msigdb/cards/GO_ORGANIC_HYDROXY_COMPOUND_METABOLIC_PROCESS.html	The chemical reactions and pathways involving organic hydroxy compound.		475/482	Gene Ontology	BP	GO:1901615	4.84964e-18	6.34345e-17	2700	1838.64	2311	4.40877e-19	324	0.542904	0.510121	1	3.10267	2698	865	2366	324	3485	2390	451	2311	1691	2903	741
325	M18873	GO_PEPTIDASE_INHIBITOR_ACTIVITY	http://www.broadinstitute.org/gsea/msigdb/cards/GO_PEPTIDASE_INHIBITOR_ACTIVITY.html	Stops, prevents or reduces the activity of a peptidase, any enzyme that catalyzes the hydrolysis peptide bonds.		172/177	Gene Ontology	MF	GO:0030414	6.00537e-18	7.831e-17	3475	2818	3447	5.45942e-19	325	0.573948	0.497733	1	3.26155	3471	2088	3736	325	2852	2218	1633	3591	3447	3551	4086
326	M15544	GO_REGULATION_OF_EXTENT_OF_CELL_GROWTH	http://www.broadinstitute.org/gsea/msigdb/cards/GO_REGULATION_OF_EXTENT_OF_CELL_GROWTH.html	Any process that modulates the extent of cell growth.		100/101	Gene Ontology	BP	GO:0061387	7.28275e-18	9.46758e-17	910	2521.82	2645	6.62069e-19	326	0.597148	0.610871	1	3.37603	906	2140	3465	326	3977	4020	2205	649	3937	3470	2645
327	M15265	GO_RESPONSE_TO_INTERFERON_GAMMA	http://www.broadinstitute.org/gsea/msigdb/cards/GO_RESPONSE_TO_INTERFERON_GAMMA.html	Any process that results in a change in state or activity of a cell or an organism (in terms of movement, secretion, enzyme production, gene expression, etc.) as a result of an interferon-gamma stimulus. Interferon-gamma is also known as type II interferon.		141/144	Gene Ontology	BP	GO:0034341	9.50964e-18	1.23247e-16	3810	2011	1681	8.64513e-19	39	2.21117	2.21117	1	12.4117	3806	1505	2228	327	1681	1554	1507	4183	2768	2523	39
328	M17674	GO_PRESYNAPSE	http://www.broadinstitute.org/gsea/msigdb/cards/GO_PRESYNAPSE.html	The part of a synapse that is part of the presynaptic cell.		278/283	Gene Ontology	CC	GO:0098793	1.26924e-17	1.63995e-16	3795	2389.55	3234	1.15385e-18	228	0.510622	0.55458	1	2.84386	3793	370	3234	328	4109	2553	228	4065	539	3499	3567
329	M10764	GO_RESPONSE_TO_CORTICOSTEROID	http://www.broadinstitute.org/gsea/msigdb/cards/GO_RESPONSE_TO_CORTICOSTEROID.html	Any process that results in a change in state or activity of a cell or an organism (in terms of movement, secretion, enzyme production, gene expression, etc.) as a result of a corticosteroid hormone stimulus. A corticosteroid is a steroid hormone that is produced in the adrenal cortex. Corticosteroids are involved in a wide range of physiologic systems such as stress response, immune response and…		175/176	Gene Ontology	BP	GO:0031960	1.30971e-17	1.68709e-16	2015	1451	1614	1.19064e-18	310	0.68876	0.618706	1	3.83299	2014	2795	1702	329	1018	913	1626	310	3117	1614	523
330	M17073	GO_PLASMA_MEMBRANE_RECEPTOR_COMPLEX	http://www.broadinstitute.org/gsea/msigdb/cards/GO_PLASMA_MEMBRANE_RECEPTOR_COMPLEX.html	Any protein complex that is part of the plasma membrane and which functions as a receptor.		174/175	Gene Ontology	CC	GO:0098802	1.47767e-17	1.89769e-16	2075	1848.36	2072	1.34334e-18	330	0.694086	0.639803	1	3.85012	2072	2947	574	330	641	702	2220	2253	3445	1829	3319
331	M15950	GO_RESPONSE_TO_NUTRIENT	http://www.broadinstitute.org/gsea/msigdb/cards/GO_RESPONSE_TO_NUTRIENT.html	Any process that results in a change in state or activity of a cell or an organism (in terms of movement, secretion, enzyme production, gene expression, etc.) as a result of a nutrient stimulus.		191/191	Gene Ontology	BP	GO:0007584	1.5499e-17	1.98443e-16	3100	2235.82	2813	1.409e-18	331	0.627273	0.578642	1	3.47521	3099	1032	3250	331	3174	594	574	2801	3403	3523	2813
332	M13989	GO_CALCIUM_ION_TRANSPORT	http://www.broadinstitute.org/gsea/msigdb/cards/GO_CALCIUM_ION_TRANSPORT.html	The directed movement of calcium (Ca) ions into, out of or within a cell, or between cells, by means of some agent such as a transporter or pore.		220/223	Gene Ontology	BP	GO:0006816	1.6254e-17	2.07484e-16	1585	2095.27	2132	1.47764e-18	332	0.613863	0.569535	1	3.39673	1584	3390	2386	332	2950	1803	2793	1454	2271	2132	1953
333	M18649	GO_CARGO_RECEPTOR_ACTIVITY	http://www.broadinstitute.org/gsea/msigdb/cards/GO_CARGO_RECEPTOR_ACTIVITY.html	Combining selectively with an extracellular substance and delivering the substance into the cell via endocytosis.		66/66	Gene Ontology	MF	GO:0038024	1.6372e-17	2.08362e-16	2510	2609.27	2752	1.48836e-18	333	0.712691	-0.790654	-1	3.94312	2510	2425	2269	333	3059	3257	2872	1591	3647	2752	3987
334	M11573	GO_OVULATION_CYCLE	http://www.broadinstitute.org/gsea/msigdb/cards/GO_OVULATION_CYCLE.html	The type of sexual cycle seen in females, often with physiologic changes in the endometrium that recur at regular intervals during the reproductive years.		113/113	Gene Ontology	BP	GO:0042698	1.83232e-17	2.32497e-16	2215	1763.09	2025	1.66575e-18	334	0.646988	0.632168	1	3.56873	2211	2421	1934	334	2704	2333	2025	466	2079	2011	876
335	M13839	GO_SIGNAL_RELEASE	http://www.broadinstitute.org/gsea/msigdb/cards/GO_SIGNAL_RELEASE.html	The process in which a signal is secreted or discharged into the extracellular medium from a cellular source.		171/173	Gene Ontology	BP	GO:0023061	2.20727e-17	2.79236e-16	2420	2016.18	1929	2.00661e-18	335	0.612076	0.583979	1	3.35898	2417	1971	1918	335	2830	1882	1929	2856	2274	1880	1886
336	M16960	GO_EYE_MORPHOGENESIS	http://www.broadinstitute.org/gsea/msigdb/cards/GO_EYE_MORPHOGENESIS.html	The process in which the anatomical structures of the eye are generated and organized.		134/136	Gene Ontology	BP	GO:0048592	2.69474e-17	3.3989e-16	860	2333.45	1979	2.44976e-18	336	0.67857	0.580165	1	3.70346	858	2737	1928	336	1970	4102	3651	949	3890	1979	3268
337	M13393	GO_MUSCLE_ORGAN_MORPHOGENESIS	http://www.broadinstitute.org/gsea/msigdb/cards/GO_MUSCLE_ORGAN_MORPHOGENESIS.html	The process in which the anatomical structures of muscle are generated and organized.		70/70	Gene Ontology	BP	GO:0048644	3.0665e-17	3.85633e-16	3785	2302.36	2630	2.78773e-18	337	0.582814	-0.538443	-1	3.16957	3783	1760	2774	337	2872	493	1860	3020	4122	2630	1675
338	M16979	GO_I_BAND	http://www.broadinstitute.org/gsea/msigdb/cards/GO_I_BAND.html	A region of a sarcomere that appears as a light band on each side of the Z disc, comprising a region of the sarcomere where thin (actin) filaments are not overlapped by thick (myosin) filaments; contains actin, troponin, and tropomyosin; each sarcomere includes half of an I band at each end.		120/121	Gene Ontology	CC	GO:0031674	3.13025e-17	3.91327e-16	650	1923.18	2050	2.84568e-18	339	0.647806	-0.739768	-1	3.52156	648	2320	2923	339	2050	2773	3843	631	468	1883	3277
339	M18816	GO_GROWTH_FACTOR_RECEPTOR_BINDING	http://www.broadinstitute.org/gsea/msigdb/cards/GO_GROWTH_FACTOR_RECEPTOR_BINDING.html	Interacting selectively and non-covalently with a growth factor receptor.		128/129	Gene Ontology	MF	GO:0070851	3.12836e-17	3.91327e-16	2455	2820.64	2796	2.84397e-18	338	0.595219	-0.655711	-1	3.23569	2454	2654	3881	338	4116	2366	1748	3211	3397	2796	4066
340	M16150	GO_CARDIAC_CONDUCTION	http://www.broadinstitute.org/gsea/msigdb/cards/GO_CARDIAC_CONDUCTION.html	Transfer of an organized electrical impulse across the heart to coordinate the contraction of cardiac muscles. The process begins with generation of an action potential (in the sinoatrial node (SA) in humans) and ends with a change in the rate, frequency, or extent of the contraction of the heart muscles.		82/82	Gene Ontology	BP	GO:0061337	3.96626e-17	4.94383e-16	1155	2514.55	2903	3.60569e-18	340	0.655104	-0.721766	-1	3.53777	1155	3027	3113	340	2739	2473	3739	2029	3215	2927	2903
341	M12230	GO_NEGATIVE_REGULATION_OF_WOUND_HEALING	http://www.broadinstitute.org/gsea/msigdb/cards/GO_NEGATIVE_REGULATION_OF_WOUND_HEALING.html	Any process that decreases the rate, frequency, or extent of the series of events that restore integrity to a damaged tissue, following an injury.		58/58	Gene Ontology	BP	GO:0061045	4.06115e-17	5.04726e-16	1940	2255.64	2441	3.69196e-18	341	0.799022	-0.954149	-1	4.31244	1936	4146	1735	341	2507	2568	3800	2441	2604	1570	1164
342	M10513	GO_REGULATION_OF_TUMOR_NECROSIS_FACTOR_SUPERFAMILY_CYTOKINE_PRODUCTION	http://www.broadinstitute.org/gsea/msigdb/cards/GO_REGULATION_OF_TUMOR_NECROSIS_FACTOR_SUPERFAMILY_CYTOKINE_PRODUCTION.html	Any process that modulates the frequency, rate or extent of tumor necrosis factor superfamily cytokine production.		100/101	Gene Ontology	BP	GO:1903555	4.17217e-17	5.17007e-16	3045	2346.91	2733	3.79288e-18	342	0.638245	0.627355	1	3.44235	3045	2369	2595	342	2014	3030	2733	3075	2763	3438	412
343	M15805	GO_REGULATION_OF_INTERLEUKIN_6_PRODUCTION	http://www.broadinstitute.org/gsea/msigdb/cards/GO_REGULATION_OF_INTERLEUKIN_6_PRODUCTION.html	Any process that modulates the frequency, rate, or extent of interleukin-6 production.		102/104	Gene Ontology	BP	GO:0032675	4.71628e-17	5.82728e-16	2625	2209.91	2623	4.28752e-18	343	0.688604	-0.643525	-1	3.70133	2623	2868	1019	343	733	3090	3611	2129	3660	1479	2754
344	M10632	GO_REGULATION_OF_CARTILAGE_DEVELOPMENT	http://www.broadinstitute.org/gsea/msigdb/cards/GO_REGULATION_OF_CARTILAGE_DEVELOPMENT.html	Any process that modulates the rate, frequency, or extent of cartilage development, the process whose specific outcome is the progression of the cartilage over time, from its formation to the mature structure. Cartilage is a connective tissue dominated by extracellular matrix containing collagen type II and large amounts of proteoglycan, particularly chondroitin sulfate.		57/63	Gene Ontology	BP	GO:0061035	5.1291e-17	6.31894e-16	345	1455.45	1658	4.66282e-18	144	0.760663	0.552185	1	4.07922	341	1075	2630	344	2517	2284	1801	144	2755	1658	461
345	M10293	GO_REGULATION_OF_FAT_CELL_DIFFERENTIATION	http://www.broadinstitute.org/gsea/msigdb/cards/GO_REGULATION_OF_FAT_CELL_DIFFERENTIATION.html	Any process that modulates the frequency, rate or extent of adipocyte differentiation.		105/106	Gene Ontology	BP	GO:0045598	5.33755e-17	6.55668e-16	345	939.273	776	4.85232e-18	161	0.734564	-0.792128	-1	3.9351	161	345	1140	345	1696	2770	1486	327	776	983	303
346	M13739	GO_MAMMARY_GLAND_DEVELOPMENT	http://www.broadinstitute.org/gsea/msigdb/cards/GO_MAMMARY_GLAND_DEVELOPMENT.html	The process whose specific outcome is the progression of the mammary gland over time, from its formation to the mature structure. The mammary gland is a large compound sebaceous gland that in female mammals is modified to secrete milk. Its development starts with the formation of the mammary line and ends as the mature gland cycles between nursing and weaning stages.		117/117	Gene Ontology	BP	GO:0030879	5.74395e-17	7.03551e-16	1880	1530.64	1427	5.22177e-18	346	0.649228	0.666415	1	3.47094	1878	3290	1427	346	804	876	2340	924	605	2513	1834
347	M15437	GO_EPITHELIAL_CELL_PROLIFERATION	http://www.broadinstitute.org/gsea/msigdb/cards/GO_EPITHELIAL_CELL_PROLIFERATION.html	The multiplication or reproduction of epithelial cells, resulting in the expansion of a cell population. Epithelial cells make up the epithelium, the covering of internal and external surfaces of the body, including the lining of vessels and other small cavities. It consists of cells joined by small amounts of cementing substances.		87/89	Gene Ontology	BP	GO:0050673	6.38921e-17	7.80331e-16	290	1834.45	2259	5.80837e-18	286	0.686203	-0.815002	-1	3.65773	286	933	2259	347	2551	2540	1881	1439	3065	2287	2591
348	M13718	GO_CARDIAC_VENTRICLE_DEVELOPMENT	http://www.broadinstitute.org/gsea/msigdb/cards/GO_CARDIAC_VENTRICLE_DEVELOPMENT.html	The process whose specific outcome is the progression of a cardiac ventricle over time, from its formation to the mature structure. A cardiac ventricle receives blood from a cardiac atrium and pumps it out of the heart.		103/106	Gene Ontology	BP	GO:0003231	6.51592e-17	7.93519e-16	1875	2540.18	2538	5.92356e-18	348	0.561402	-0.489744	-1	2.99105	1874	3587	2411	348	3075	2538	3894	1427	3872	3093	1823
349	M13846	GO_REGULATION_OF_T_CELL_DIFFERENTIATION	http://www.broadinstitute.org/gsea/msigdb/cards/GO_REGULATION_OF_T_CELL_DIFFERENTIATION.html	Any process that modulates the frequency, rate or extent of T cell differentiation.		104/107	Gene Ontology	BP	GO:0045580	6.84851e-17	8.31633e-16	3360	2101.18	2011	6.22592e-18	349	0.672681	0.654571	1	3.57908	3359	2358	2591	349	2011	1021	1882	2522	3363	1770	1887
350	M16970	GO_REGULATION_OF_STEM_CELL_DIFFERENTIATION	http://www.broadinstitute.org/gsea/msigdb/cards/GO_REGULATION_OF_STEM_CELL_DIFFERENTIATION.html	Any process that modulates the frequency, rate or extent of stem cell differentiation.		110/113	Gene Ontology	BP	GO:2000736	6.9411e-17	8.40468e-16	1605	2333.27	2012	6.31009e-18	350	0.672603	-0.712437	-1	3.57758	1601	4038	1609	350	2012	2201	3911	856	3840	1976	3272
351	M17763	GO_AXON_PART	http://www.broadinstitute.org/gsea/msigdb/cards/GO_AXON_PART.html	A part of an axon, a cell projection of a neuron.		217/219	Gene Ontology	CC	GO:0033267	7.01515e-17	8.47014e-16	3455	2335.64	3063	6.37741e-18	259	0.529592	0.555851	1	2.81627	3454	504	3063	351	3671	2877	259	3715	961	3232	3605
352	M16624	GO_REGULATION_OF_CATION_TRANSMEMBRANE_TRANSPORT	http://www.broadinstitute.org/gsea/msigdb/cards/GO_REGULATION_OF_CATION_TRANSMEMBRANE_TRANSPORT.html	Any process that modulates the frequency, rate or extent of cation transmembrane transport.		206/208	Gene Ontology	BP	GO:1904062	7.06573e-17	8.50698e-16	1645	2709.27	3126	6.42339e-18	352	0.468622	0.42693	1	2.49174	1641	3339	4123	352	4229	2297	2437	3152	1287	3819	3126
353	M10703	GO_SENSORY_PERCEPTION_OF_MECHANICAL_STIMULUS	http://www.broadinstitute.org/gsea/msigdb/cards/GO_SENSORY_PERCEPTION_OF_MECHANICAL_STIMULUS.html	The series of events required for an organism to receive a sensory mechanical stimulus, convert it to a molecular signal, and recognize and characterize the signal. This is a neurological process.		150/155	Gene Ontology	BP	GO:0050954	7.8769e-17	9.45675e-16	2080	1940.27	2130	7.16082e-18	353	0.608952	0.529738	1	3.22802	2077	2644	2743	353	2793	2130	1883	2358	1416	2453	493
354	M13352	GO_GLOMERULUS_DEVELOPMENT	http://www.broadinstitute.org/gsea/msigdb/cards/GO_GLOMERULUS_DEVELOPMENT.html	The progression of the glomerulus over time from its initial formation until its mature state. The glomerulus is a capillary tuft which forms a close network with the visceral epithelium (podocytes) and the mesangium to form the filtration barrier and is surrounded by Bowman's capsule in nephrons of the vertebrate kidney. The glomerulus is part of the nephron and is restricted to one body segment.		49/49	Gene Ontology	BP	GO:0032835	8.46247e-17	1.01311e-15	390	1273.36	858	7.69315e-18	150	0.802816	-0.850751	-1	4.24721	386	150	2129	354	858	3473	789	325	1364	2526	1653
355	M14190	GO_POSITIVE_REGULATION_OF_GROWTH	http://www.broadinstitute.org/gsea/msigdb/cards/GO_POSITIVE_REGULATION_OF_GROWTH.html	Any process that activates or increases the rate or extent of growth, the increase in size or mass of all or part of an organism.		231/238	Gene Ontology	BP	GO:0045927	9.5468e-17	1.1397e-15	1420	2707.55	3074	8.67891e-18	355	0.498096	0.507492	1	2.62613	1418	3720	3868	355	4215	3074	3239	2331	2353	3158	2052
356	M18226	GO_PHOSPHORIC_DIESTER_HYDROLASE_ACTIVITY	http://www.broadinstitute.org/gsea/msigdb/cards/GO_PHOSPHORIC_DIESTER_HYDROLASE_ACTIVITY.html	Catalysis of the hydrolysis of a phosphodiester to give a phosphomonoester and a free hydroxyl group.		90/90	Gene Ontology	MF	GO:0008081	1.45596e-16	1.73325e-15	1185	2100.45	2123	1.3236e-17	356	0.718281	-0.836642	-1	3.74088	1183	2581	3287	356	3029	2123	3599	483	629	2021	3814
357	M11169	GO_ANION_TRANSMEMBRANE_TRANSPORT	http://www.broadinstitute.org/gsea/msigdb/cards/GO_ANION_TRANSMEMBRANE_TRANSPORT.html	A process in which an anion is transported from one side of a membrane to the other by means of some agent such as a transporter or pore.		249/251	Gene Ontology	BP	GO:0098656	1.47119e-16	1.74647e-15	1720	1817.36	1718	1.33745e-17	357	0.599142	-0.63599	-1	3.1197	1718	2822	1586	357	1960	1222	1718	2159	3287	2455	707
358	M18728	GO_METALLOPEPTIDASE_ACTIVITY	http://www.broadinstitute.org/gsea/msigdb/cards/GO_METALLOPEPTIDASE_ACTIVITY.html	Catalysis of the hydrolysis of peptide bonds by a mechanism in which water acts as a nucleophile, one or two metal ions hold the water molecule in place, and charged amino acid side chains are ligands for the metal ions.		183/188	Gene Ontology	MF	GO:0008237	1.49581e-16	1.77074e-15	2745	2533.09	2619	1.35983e-17	358	0.526833	0.54202	1	2.74207	2741	1932	4125	358	4101	1259	1430	3104	2619	2165	4030
359	M11134	GO_STRIATED_MUSCLE_CELL_DIFFERENTIATION	http://www.broadinstitute.org/gsea/msigdb/cards/GO_STRIATED_MUSCLE_CELL_DIFFERENTIATION.html	The process in which a relatively unspecialized cell acquires specialized features of a striated muscle cell; striated muscle fibers are divided by transverse bands into striations, and cardiac and voluntary muscle are types of striated muscle.		167/173	Gene Ontology	BP	GO:0051146	1.54705e-16	1.8263e-15	305	1556.27	1711	1.40641e-17	100	0.620559	-0.691205	-1	3.22696	301	1711	1920	359	2183	2674	3787	100	1248	2148	688
360	M12042	GO_NEGATIVE_REGULATION_OF_COAGULATION	http://www.broadinstitute.org/gsea/msigdb/cards/GO_NEGATIVE_REGULATION_OF_COAGULATION.html	Any process that stops, prevents, or reduces the frequency, rate or extent of coagulation.		48/48	Gene Ontology	BP	GO:0050819	1.55686e-16	1.83277e-15	1985	2284.45	2192	1.41533e-17	360	0.780723	-0.928586	-1	4.0594	1984	4066	2637	360	2907	2192	3267	2098	2810	1727	1081
361	M13740	GO_NEGATIVE_REGULATION_OF_SECRETION	http://www.broadinstitute.org/gsea/msigdb/cards/GO_NEGATIVE_REGULATION_OF_SECRETION.html	Any process that stops, prevents, or reduces the frequency, rate or extent of the controlled release of a substance from a cell or a tissue.		196/200	Gene Ontology	BP	GO:0051048	1.65697e-16	1.94522e-15	1860	1855.09	1859	1.50634e-17	361	0.628442	-0.70452	-1	3.26188	1859	3128	1915	361	1117	1890	2582	1452	1775	2492	1835
362	M12539	GO_CELLULAR_RESPONSE_TO_INTERFERON_GAMMA	http://www.broadinstitute.org/gsea/msigdb/cards/GO_CELLULAR_RESPONSE_TO_INTERFERON_GAMMA.html	Any process that results in a change in state or activity of a cell (in terms of movement, secretion, enzyme production, gene expression, etc.) as a result of an interferon-gamma stimulus. Interferon gamma is the only member of the type II interferon found so far.		120/122	Gene Ontology	BP	GO:0071346	1.81521e-16	2.12509e-15	3530	1907.55	1691	1.65019e-17	33	2.21117	2.21117	1	11.4469	3530	1674	1426	362	1749	1350	1691	4098	2587	2483	33
363	M18248	GO_METALLOENDOPEPTIDASE_ACTIVITY	http://www.broadinstitute.org/gsea/msigdb/cards/GO_METALLOENDOPEPTIDASE_ACTIVITY.html	Catalysis of the hydrolysis of internal, alpha-peptide bonds in a polypeptide chain by a mechanism in which water acts as a nucleophile, one or two metal ions hold the water molecule in place, and charged amino acid side chains are ligands for the metal ions.		111/113	Gene Ontology	MF	GO:0004222	1.96444e-16	2.29347e-15	2835	3021.27	3069	1.78586e-17	363	0.542471	0.504068	1	2.80196	2832	2700	4138	363	3949	3234	2379	3069	4111	2636	3823
364	M15854	GO_RECEPTOR_MEDIATED_ENDOCYTOSIS	http://www.broadinstitute.org/gsea/msigdb/cards/GO_RECEPTOR_MEDIATED_ENDOCYTOSIS.html	An endocytosis process in which cell surface receptors ensure specificity of transport. A specific receptor on the cell surface binds tightly to the extracellular macromolecule (the ligand) that it recognizes; the plasma-membrane region containing the receptor-ligand complex then undergoes endocytosis, forming a transport vesicle containing the receptor-ligand complex and excluding most other pla…		210/231	Gene Ontology	BP	GO:0006898	1.97132e-16	2.29518e-15	1360	2487.82	2833	1.79211e-17	364	0.582812	-0.589064	-1	3.01027	1359	3832	3068	364	3796	2444	3244	682	2967	2833	2777
365	M16905	GO_IMMUNE_EFFECTOR_PROCESS	http://www.broadinstitute.org/gsea/msigdb/cards/GO_IMMUNE_EFFECTOR_PROCESS.html	Any process of the immune system that can potentially contribute to an immune response.		451/486	Gene Ontology	BP	GO:0002252	2.00977e-16	2.33354e-15	3160	1804	1917	1.82707e-17	107	2.21117	2.21117	1	11.4152	3157	1917	2045	365	1610	457	1700	3569	2046	2871	107
366	M14456	GO_MONOCARBOXYLIC_ACID_TRANSPORT	http://www.broadinstitute.org/gsea/msigdb/cards/GO_MONOCARBOXYLIC_ACID_TRANSPORT.html	The directed movement of monocarboxylic acids into, out of or within a cell, or between cells, by means of some agent such as a transporter or pore.		124/124	Gene Ontology	BP	GO:0015718	2.03829e-16	2.36018e-15	2260	1676	1576	1.85299e-17	366	0.667232	0.579716	1	3.44345	1065	2833	1343	366	1576	2256	2256	1416	1349	1797	2179
367	M16481	GO_DEVELOPMENTAL_MATURATION	http://www.broadinstitute.org/gsea/msigdb/cards/GO_DEVELOPMENTAL_MATURATION.html	A developmental process, independent of morphogenetic (shape) change, that is required for an anatomical structure, cell or cellular component to attain its fully functional state.		190/193	Gene Ontology	BP	GO:0021700	2.10866e-16	2.43502e-15	1715	1913.18	2004	1.91697e-17	367	0.631196	0.621986	1	3.25445	1713	2767	1336	367	2351	1984	1107	2004	2229	2131	3056
368	M14816	GO_EXTRACELLULAR_MATRIX_DISASSEMBLY	http://www.broadinstitute.org/gsea/msigdb/cards/GO_EXTRACELLULAR_MATRIX_DISASSEMBLY.html	A process that results in the breakdown of the extracellular matrix.		75/76	Gene Ontology	BP	GO:0022617	2.16481e-16	2.49306e-15	790	2438.82	2359	1.96801e-17	368	0.634301	0.621173	1	3.26817	790	2961	3625	368	3660	2359	3985	1157	3328	2271	2323
369	M12378	GO_PALATE_DEVELOPMENT	http://www.broadinstitute.org/gsea/msigdb/cards/GO_PALATE_DEVELOPMENT.html	The biological process whose specific outcome is the progression of the palate from an initial condition to its mature state. This process begins with the formation of the structure and ends with the mature structure. The palate is the partition that separates the nasal and oral cavities.		84/85	Gene Ontology	BP	GO:0060021	2.26004e-16	2.59568e-15	1885	2298.82	2596	2.05459e-17	369	0.560844	0.548155	1	2.88623	3179	1881	2769	369	2596	3381	1571	1883	2779	3655	1224
370	M16301	GO_REGULATION_OF_NEUTROPHIL_MIGRATION	http://www.broadinstitute.org/gsea/msigdb/cards/GO_REGULATION_OF_NEUTROPHIL_MIGRATION.html	Any process that modulates the frequency, rate or extent of neutrophil migration.		32/32	Gene Ontology	BP	GO:1902622	2.27031e-16	2.60043e-15	2910	3135.18	3355	2.06392e-17	370	0.782988	-0.785217	-1	4.02921	2908	3796	3826	370	3193	3415	3932	2477	4235	3355	2980
371	M17972	GO_DIVALENT_INORGANIC_CATION_TRANSMEMBRANE_TRANSPORTER_ACTIVITY	http://www.broadinstitute.org/gsea/msigdb/cards/GO_DIVALENT_INORGANIC_CATION_TRANSMEMBRANE_TRANSPORTER_ACTIVITY.html	Enables the transfer of inorganic cations with a valency of two from one side of the membrane to the other. Inorganic cations are atoms or small molecules with a positive charge that do not contain carbon in covalent linkage.		166/167	Gene Ontology	MF	GO:0072509	2.37333e-16	2.7111e-15	1350	2286.64	2084	2.15757e-17	46	1.85677	1.85677	1	9.54298	1349	3940	2559	371	3057	1612	4236	1721	4178	2084	46
372	M11956	GO_REGULATION_OF_ACTIN_FILAMENT_BASED_PROCESS	http://www.broadinstitute.org/gsea/msigdb/cards/GO_REGULATION_OF_ACTIN_FILAMENT_BASED_PROCESS.html	Any process that modulates the frequency, rate or extent of any cellular process that depends upon or alters the actin cytoskeleton.		303/312	Gene Ontology	BP	GO:0032970	2.39109e-16	2.72404e-15	490	1670.73	2483	2.17372e-17	78	2.21117	2.21117	1	11.3628	489	2626	2726	372	3118	891	2724	317	2483	2554	78
373	M16129	GO_NEGATIVE_REGULATION_OF_AXONOGENESIS	http://www.broadinstitute.org/gsea/msigdb/cards/GO_NEGATIVE_REGULATION_OF_AXONOGENESIS.html	Any process that stops, prevents, or reduces the frequency, rate or extent of axonogenesis.		64/65	Gene Ontology	BP	GO:0050771	2.5014e-16	2.84207e-15	1170	2182.73	2317	2.274e-17	373	0.723301	0.677556	1	3.71221	1169	2097	1966	373	2839	3578	3167	864	2317	2746	2894
374	M10373	GO_CARDIAC_SEPTUM_DEVELOPMENT	http://www.broadinstitute.org/gsea/msigdb/cards/GO_CARDIAC_SEPTUM_DEVELOPMENT.html	The progression of a cardiac septum over time, from its initial formation to the mature structure.		82/85	Gene Ontology	BP	GO:0003279	2.57595e-16	2.91895e-15	1530	2550.64	3260	2.34177e-17	339	0.548011	-0.54936	-1	2.81033	1529	3707	3300	374	3919	2795	3260	1618	3808	3408	339
375	M12413	GO_REGULATION_OF_BIOMINERAL_TISSUE_DEVELOPMENT	http://www.broadinstitute.org/gsea/msigdb/cards/GO_REGULATION_OF_BIOMINERAL_TISSUE_DEVELOPMENT.html	Any process that modulates the frequency, rate or extent of biomineral tissue development, the formation of hard tissues that consist mainly of inorganic compounds.		72/75	Gene Ontology	BP	GO:0070167	2.63146e-16	2.9739e-15	3300	2019	2038	2.39223e-17	122	0.709049	-0.762301	-1	3.63414	1954	3978	3296	375	2103	836	3298	122	2968	2038	1241
376	M15288	GO_LOCOMOTORY_BEHAVIOR	http://www.broadinstitute.org/gsea/msigdb/cards/GO_LOCOMOTORY_BEHAVIOR.html	The specific movement from place to place of an organism in response to external or internal stimuli. Locomotion of a whole organism in a manner dependent upon some combination of that organism's internal state and external conditions.		177/181	Gene Ontology	BP	GO:0007626	2.69146e-16	3.03362e-15	3290	2279.45	2455	2.44678e-17	376	0.555362	0.529283	1	2.84475	3289	1553	3253	376	2455	3334	1180	3636	1374	2101	2523
377	M10682	GO_HAIR_CYCLE	http://www.broadinstitute.org/gsea/msigdb/cards/GO_HAIR_CYCLE.html	The cyclical phases of growth (anagen), regression (catagen), quiescence (telogen), and shedding (exogen) in the life of a hair; one of the collection or mass of filaments growing from the skin of an animal, and forming a covering for a part of the head or for any part or the whole of the body.		82/83	Gene Ontology	BP	GO:0042633	2.78015e-16	3.10878e-15	1950	2234.82	1948	2.52741e-17	378	0.65327	-0.658449	-1	3.34381	1807	4106	1948	378	1871	3108	2563	1946	4009	2364	483
378	M13884	GO_MOLTING_CYCLE	http://www.broadinstitute.org/gsea/msigdb/cards/GO_MOLTING_CYCLE.html	The periodic casting off and regeneration of an outer covering of cuticle, feathers, hair, horns, skin, etc.		82/83	Gene Ontology	BP	GO:0042303	2.78015e-16	3.10878e-15	1950	2360.27	1949	2.52741e-17	379	0.65327	-0.658449	-1	3.34381	1808	4060	1949	379	1872	3109	2564	1947	4007	2365	1903
379	M18544	GO_CALCIUM_ION_TRANSMEMBRANE_TRANSPORTER_ACTIVITY	http://www.broadinstitute.org/gsea/msigdb/cards/GO_CALCIUM_ION_TRANSMEMBRANE_TRANSPORTER_ACTIVITY.html	Enables the transfer of calcium (Ca) ions from one side of a membrane to the other.		127/128	Gene Ontology	MF	GO:0015085	2.77762e-16	3.10878e-15	1250	2444.91	2750	2.52511e-17	377	0.644229	-0.704847	-1	3.29754	1246	3756	2750	377	2887	1935	3788	1086	2797	2329	3943
380	M11440	GO_REGULATION_OF_WNT_SIGNALING_PATHWAY	http://www.broadinstitute.org/gsea/msigdb/cards/GO_REGULATION_OF_WNT_SIGNALING_PATHWAY.html	Any process that modulates the frequency, rate or extent of the activity of the Wnt signal transduction pathway.		305/310	Gene Ontology	BP	GO:0030111	2.88488e-16	3.20793e-15	65	1681.18	1439	2.62262e-17	65	0.52402	-0.590067	-1	2.67972	65	1031	2886	381	3419	3771	1439	135	2175	2367	824
381	M10751	GO_ACTIN_FILAMENT_BASED_PROCESS	http://www.broadinstitute.org/gsea/msigdb/cards/GO_ACTIN_FILAMENT_BASED_PROCESS.html	Any cellular process that depends upon or alters the actin cytoskeleton, that part of the cytoskeleton comprising actin filaments and their associated proteins.		442/450	Gene Ontology	BP	GO:0030029	2.87895e-16	3.20793e-15	235	1794.09	1905	2.61723e-17	104	1.6541	-2.35826	-1	8.45868	232	1905	2869	380	3337	3561	2752	449	1353	2793	104
382	M12132	GO_AGING	http://www.broadinstitute.org/gsea/msigdb/cards/GO_AGING.html	A developmental process that is a deterioration and loss of function over time. Aging includes loss of functions such as resistance to disease, homeostasis, and fertility, as well as wear and tear. Aging includes cellular senescence, but is more inclusive. May precede death and may succeed developmental maturation (GO:0021700).		260/264	Gene Ontology	BP	GO:0007568	2.89153e-16	3.20793e-15	2220	2103.55	2159	2.62866e-17	382	0.564142	0.531578	1	2.88489	2220	2159	3236	382	3231	2851	1834	1651	1057	3397	1121
383	M11239	GO_NEGATIVE_REGULATION_OF_CELL_CELL_ADHESION	http://www.broadinstitute.org/gsea/msigdb/cards/GO_NEGATIVE_REGULATION_OF_CELL_CELL_ADHESION.html	Any process that stops, prevents or reduces the rate or extent of cell adhesion to another cell.		135/138	Gene Ontology	BP	GO:0022408	3.89923e-16	4.3146e-15	2975	2064	2520	3.54475e-17	288	0.608968	0.552444	1	3.08646	2971	2154	3267	383	3157	288	1761	2787	2679	2520	737
384	M15118	GO_POSITIVE_REGULATION_OF_OSTEOBLAST_DIFFERENTIATION	http://www.broadinstitute.org/gsea/msigdb/cards/GO_POSITIVE_REGULATION_OF_OSTEOBLAST_DIFFERENTIATION.html	Any process that activates or increases the frequency, rate or extent of osteoblast differentiation.		59/60	Gene Ontology	BP	GO:0045669	4.05509e-16	4.46638e-15	655	1951.82	1741	3.68645e-17	384	0.728927	-0.786023	-1	3.6906	654	1741	3140	384	3051	3960	1653	1528	838	2064	2457
385	M17647	GO_MAIN_AXON	http://www.broadinstitute.org/gsea/msigdb/cards/GO_MAIN_AXON.html	The main axonal trunk, as opposed to the collaterals; i.e., excluding collaterals, terminal, spines, or dendrites.		58/58	Gene Ontology	CC	GO:0044304	4.05747e-16	4.46638e-15	2925	2348.36	2800	3.68861e-17	385	0.651787	-0.611595	-1	3.30004	2925	2083	3327	385	2903	900	1278	2800	3409	2265	3557
386	M15794	GO_PROSTATE_GLAND_DEVELOPMENT	http://www.broadinstitute.org/gsea/msigdb/cards/GO_PROSTATE_GLAND_DEVELOPMENT.html	The process whose specific outcome is the progression of the prostate gland over time, from its formation to the mature structure. The prostate gland is a partly muscular, partly glandular body that is situated near the base of the mammalian male urethra and secretes an alkaline viscid fluid which is a major constituent of the ejaculatory fluid.		41/41	Gene Ontology	BP	GO:0030850	4.07861e-16	4.47802e-15	590	1698.18	1980	3.70783e-17	226	0.695838	-0.764924	-1	3.52279	586	226	2450	386	2549	3188	1519	959	2086	1980	2751
387	M19185	GO_CYTOKINE_RECEPTOR_BINDING	http://www.broadinstitute.org/gsea/msigdb/cards/GO_CYTOKINE_RECEPTOR_BINDING.html	Interacting selectively and non-covalently with a cytokine receptor.		267/271	Gene Ontology	MF	GO:0005126	4.4773e-16	4.90304e-15	3915	2243.09	2251	4.07027e-17	308	0.565478	0.540419	1	2.85497	3911	1431	2727	387	1855	308	1026	3701	2858	2251	4219
388	M13864	GO_NEURON_MIGRATION	http://www.broadinstitute.org/gsea/msigdb/cards/GO_NEURON_MIGRATION.html	The characteristic movement of an immature neuron from germinal zones to specific positions where they will reside as they mature.		109/110	Gene Ontology	BP	GO:0001764	4.59892e-16	5.02326e-15	3485	2121.18	2826	4.18084e-17	130	0.593289	0.605576	1	2.99317	3483	880	3279	388	3622	2826	720	3220	130	2890	1895
389	M14836	GO_RESPONSE_TO_VITAMIN	http://www.broadinstitute.org/gsea/msigdb/cards/GO_RESPONSE_TO_VITAMIN.html	Any process that results in a change in state or activity of a cell or an organism (in terms of movement, secretion, enzyme production, gene expression, etc.) as a result of a vitamin stimulus.		98/98	Gene Ontology	BP	GO:0033273	4.79713e-16	5.22629e-15	2615	2284.82	2377	4.36103e-17	389	0.700982	0.655131	1	3.53223	2611	2377	3464	389	2911	1168	1372	1333	3533	3643	2332
390	M14020	GO_MONOCARBOXYLIC_ACID_BIOSYNTHETIC_PROCESS	http://www.broadinstitute.org/gsea/msigdb/cards/GO_MONOCARBOXYLIC_ACID_BIOSYNTHETIC_PROCESS.html	The chemical reactions and pathways resulting in the formation of monocarboxylic acids, any organic acid containing one carboxyl (-COOH) group.		165/172	Gene Ontology	BP	GO:0072330	5.30781e-16	5.76782e-15	4135	2147.45	1971	4.82528e-17	147	0.599299	0.57314	1	3.0108	4131	205	3081	390	4051	1504	147	3384	1540	3218	1971
391	M11646	GO_MORPHOGENESIS_OF_EMBRYONIC_EPITHELIUM	http://www.broadinstitute.org/gsea/msigdb/cards/GO_MORPHOGENESIS_OF_EMBRYONIC_EPITHELIUM.html	The process in which the anatomical structures of embryonic epithelia are generated and organized.		133/134	Gene Ontology	BP	GO:0016331	5.46653e-16	5.92511e-15	365	2116	2190	4.96957e-17	361	0.531256	-0.59556	-1	2.66677	361	1414	3748	391	4083	4065	2190	412	2361	3347	904
392	M17740	GO_CELL_LEADING_EDGE	http://www.broadinstitute.org/gsea/msigdb/cards/GO_CELL_LEADING_EDGE.html	The area of a motile cell closest to the direction of movement.		348/350	Gene Ontology	CC	GO:0031252	5.92655e-16	6.40733e-15	70	1452.73	530	5.38777e-17	69	2.35826	-2.35826	-1	11.8096	69	322	3227	392	3779	2731	530	232	1984	2628	86
393	M13171	GO_BRANCHING_INVOLVED_IN_URETERIC_BUD_MORPHOGENESIS	http://www.broadinstitute.org/gsea/msigdb/cards/GO_BRANCHING_INVOLVED_IN_URETERIC_BUD_MORPHOGENESIS.html	The process in which the branching structure of the ureteric bud is generated and organized. The ureteric bud is an epithelial tube that grows out from the metanephric duct. The bud elongates and branches to give rise to the ureter and kidney collecting tubules.		44/44	Gene Ontology	BP	GO:0001658	6.33353e-16	6.82989e-15	3905	1852.27	1587	5.75775e-17	144	0.679032	0.706481	1	3.39378	3901	603	3804	393	2344	1221	627	3431	144	2320	1587
394	M14004	GO_INTERFERON_GAMMA_MEDIATED_SIGNALING_PATHWAY	http://www.broadinstitute.org/gsea/msigdb/cards/GO_INTERFERON_GAMMA_MEDIATED_SIGNALING_PATHWAY.html	A series of molecular signals initiated by the binding of interferon-gamma to a receptor on the surface of a cell, and ending with regulation of a downstream cellular process, e.g. transcription. Interferon gamma is the only member of the type II interferon found so far.		70/70	Gene Ontology	BP	GO:0060333	6.61224e-16	7.11235e-15	3595	2490.91	2957	6.01112e-17	22	2.21117	2.21117	1	11.0376	3594	2432	3310	394	3208	2957	3463	3029	2350	2641	22
395	M14088	GO_POSITIVE_REGULATION_OF_LYMPHOCYTE_DIFFERENTIATION	http://www.broadinstitute.org/gsea/msigdb/cards/GO_POSITIVE_REGULATION_OF_LYMPHOCYTE_DIFFERENTIATION.html	Any process that activates or increases the frequency, rate or extent of lymphocyte differentiation.		78/80	Gene Ontology	BP	GO:0045621	6.76606e-16	7.25938e-15	2315	2286.55	2313	6.15096e-17	395	0.675201	0.587009	1	3.36833	2313	3573	1515	395	1081	3373	2971	2496	3845	1582	2008
396	M13514	GO_REGULATION_OF_ION_HOMEOSTASIS	http://www.broadinstitute.org/gsea/msigdb/cards/GO_REGULATION_OF_ION_HOMEOSTASIS.html	Any process that modulates the frequency, rate or extent of ion homeostasis.		199/201	Gene Ontology	BP	GO:2000021	7.44343e-16	7.96598e-15	1550	2356.55	2049	6.76676e-17	396	0.546671	0.550228	1	2.71936	1550	3536	3986	396	3679	959	2049	2909	1689	3436	1733
397	M12859	GO_EMBRYONIC_DIGESTIVE_TRACT_DEVELOPMENT	http://www.broadinstitute.org/gsea/msigdb/cards/GO_EMBRYONIC_DIGESTIVE_TRACT_DEVELOPMENT.html	The process whose specific outcome is the progression of the gut over time, from its formation to the mature structure during embryonic development. The gut is the region of the digestive tract extending from the beginning of the intestines to the anus.		33/33	Gene Ontology	BP	GO:0048566	7.7102e-16	8.23069e-15	3840	2335.64	2753	7.00927e-17	397	0.73755	0.730187	1	3.66517	3836	712	2809	397	2753	2410	751	3717	3510	3353	1444
398	M12058	GO_REGULATION_OF_EPITHELIAL_CELL_DIFFERENTIATION	http://www.broadinstitute.org/gsea/msigdb/cards/GO_REGULATION_OF_EPITHELIAL_CELL_DIFFERENTIATION.html	Any process that modulates the frequency, rate or extent of epithelial cell differentiation.		120/122	Gene Ontology	BP	GO:0030856	8.58632e-16	9.14293e-15	2415	2052.45	1994	7.80575e-17	398	0.624664	0.631119	1	3.09414	2412	2765	3274	398	1599	1994	1841	1405	3428	2370	1091
399	M15056	GO_ODONTOGENESIS_OF_DENTIN_CONTAINING_TOOTH	http://www.broadinstitute.org/gsea/msigdb/cards/GO_ODONTOGENESIS_OF_DENTIN_CONTAINING_TOOTH.html	The process whose specific outcome is the progression of a dentin-containing tooth over time, from its formation to the mature structure. A dentin-containing tooth is a hard, bony organ borne on the jaw or other bone of a vertebrate, and is composed mainly of dentin, a dense calcified substance, covered by a layer of enamel.		74/75	Gene Ontology	BP	GO:0042475	8.76121e-16	9.30577e-15	950	2026.91	2357	7.96474e-17	280	0.674563	-0.755401	-1	3.33947	946	2357	3297	399	3180	2311	3624	280	486	2986	2430
400	M13446	GO_REGULATION_OF_REACTIVE_OXYGEN_SPECIES_METABOLIC_PROCESS	http://www.broadinstitute.org/gsea/msigdb/cards/GO_REGULATION_OF_REACTIVE_OXYGEN_SPECIES_METABOLIC_PROCESS.html	Any process that modulates the frequency, rate or extent of reactive oxygen species metabolic process.		148/152	Gene Ontology	BP	GO:2000377	9.03486e-16	9.57243e-15	1510	2729.27	3033	8.21351e-17	400	0.604638	-0.647465	-1	2.99069	1508	4001	3088	400	4044	3506	3033	2160	3699	2881	1702
401	M15680	GO_CALCIUM_ION_TRANSMEMBRANE_TRANSPORT	http://www.broadinstitute.org/gsea/msigdb/cards/GO_CALCIUM_ION_TRANSMEMBRANE_TRANSPORT.html	A process in which a calcium ion is transported from one side of a membrane to the other by means of some agent such as a transporter or pore.		158/159	Gene Ontology	BP	GO:0070588	9.55793e-16	1.01014e-14	1805	2386.73	2693	8.68903e-17	401	0.615341	-0.651845	-1	3.03856	1802	3117	3080	401	3096	1873	3109	1809	2701	2573	2693
402	M11359	GO_ARTERY_DEVELOPMENT	http://www.broadinstitute.org/gsea/msigdb/cards/GO_ARTERY_DEVELOPMENT.html	The progression of the artery over time, from its initial formation to the mature structure. An artery is a blood vessel that carries blood away from the heart to a capillary bed.		75/75	Gene Ontology	BP	GO:0060840	9.64091e-16	1.01637e-14	2635	2213.45	2633	8.76446e-17	402	0.558614	-0.519767	-1	2.75791	757	2635	3911	402	4036	2954	1853	948	3429	2633	790
403	M12404	GO_POSITIVE_REGULATION_OF_CELLULAR_COMPONENT_BIOGENESIS	http://www.broadinstitute.org/gsea/msigdb/cards/GO_POSITIVE_REGULATION_OF_CELLULAR_COMPONENT_BIOGENESIS.html	Any process that activates or increases the frequency, rate or extent of cellular component biogenesis, a process that results in the biosynthesis of constituent macromolecules, assembly, and arrangement of constituent parts of a cellular component.		393/406	Gene Ontology	BP	GO:0044089	9.94767e-16	1.04611e-14	1245	2032.64	2355	9.04334e-17	94	2.21117	2.21117	1	10.9069	1242	3260	2715	403	3685	2355	3340	1089	1230	2946	94
404	M14645	GO_LEUKOCYTE_CELL_CELL_ADHESION	http://www.broadinstitute.org/gsea/msigdb/cards/GO_LEUKOCYTE_CELL_CELL_ADHESION.html	The attachment of a leukocyte to another cell via adhesion molecules.		252/255	Gene Ontology	BP	GO:0007159	1.06263e-15	1.11471e-14	1930	1959.91	2100	9.66028e-17	320	0.607692	0.545866	1	2.99161	1929	3316	1127	404	320	595	2434	3071	4000	2100	2263
405	M11689	GO_ORGANIC_ACID_BIOSYNTHETIC_PROCESS	http://www.broadinstitute.org/gsea/msigdb/cards/GO_ORGANIC_ACID_BIOSYNTHETIC_PROCESS.html	The chemical reactions and pathways resulting in the formation of organic acids, any acidic compound containing carbon in covalent linkage.		258/270	Gene Ontology	BP	GO:0016053	1.08611e-15	1.13373e-14	3250	1966.55	2618	9.87372e-17	161	0.552065	0.520952	1	2.71634	3250	429	3058	406	3653	886	161	3332	2618	2915	924
406	M10136	GO_CARBOXYLIC_ACID_BIOSYNTHETIC_PROCESS	http://www.broadinstitute.org/gsea/msigdb/cards/GO_CARBOXYLIC_ACID_BIOSYNTHETIC_PROCESS.html	The chemical reactions and pathways resulting in the formation of carboxylic acids, any organic acid containing one or more carboxyl (-COOH) groups.		258/270	Gene Ontology	BP	GO:0046394	1.08611e-15	1.13373e-14	3250	1901.55	2651	9.87372e-17	160	0.552065	0.520952	1	2.71634	3249	379	3057	405	3652	885	160	3331	2651	2914	234
407	M18977	GO_POTASSIUM_CHANNEL_ACTIVITY	http://www.broadinstitute.org/gsea/msigdb/cards/GO_POTASSIUM_CHANNEL_ACTIVITY.html	Enables the facilitated diffusion of a potassium ion (by an energy-independent process) involving passage through a transmembrane aqueous pore or channel without evidence for a carrier-mediated mechanism.		120/120	Gene Ontology	MF	GO:0005267	1.08963e-15	1.1346e-14	3555	1891	1601	9.9057e-17	263	0.627221	0.598898	1	3.08605	3552	1268	1601	407	1995	263	613	3934	705	2331	4132
408	M17882	GO_CYTOKINE_BINDING	http://www.broadinstitute.org/gsea/msigdb/cards/GO_CYTOKINE_BINDING.html	Interacting selectively and non-covalently with a cytokine, any of a group of proteins that function to control the survival, growth and differentiation of tissues and cells, and which have autocrine and paracrine activity.		91/92	Gene Ontology	MF	GO:0019955	1.25582e-15	1.30445e-14	830	2109.09	2160	1.14166e-16	408	0.646407	-0.73914	-1	3.16664	830	3056	1075	408	597	2692	3983	1023	3714	2160	3662
409	M14762	GO_RHYTHMIC_PROCESS	http://www.broadinstitute.org/gsea/msigdb/cards/GO_RHYTHMIC_PROCESS.html	Any process pertinent to the generation and maintenance of rhythms in the physiology of an organism.		295/298	Gene Ontology	BP	GO:0048511	1.26051e-15	1.30612e-14	1250	2302.09	2307	1.14592e-16	409	0.557921	0.539613	1	2.73305	1249	3798	2058	409	3038	2952	3329	769	2240	3174	2307
410	M10087	GO_POSITIVE_REGULATION_OF_CALCIUM_ION_TRANSPORT	http://www.broadinstitute.org/gsea/msigdb/cards/GO_POSITIVE_REGULATION_OF_CALCIUM_ION_TRANSPORT.html	Any process that activates or increases the frequency, rate or extent of the directed movement of calcium ions into, out of or within a cell, or between cells, by means of some agent such as a transporter or pore.		105/106	Gene Ontology	BP	GO:0051928	1.27705e-15	1.32004e-14	2460	2089.64	2433	1.16096e-16	209	0.565653	0.503315	1	2.77001	2459	2486	3601	410	2848	1129	1785	2224	3402	2433	209
411	M15877	GO_POSITIVE_REGULATION_OF_INFLAMMATORY_RESPONSE	http://www.broadinstitute.org/gsea/msigdb/cards/GO_POSITIVE_REGULATION_OF_INFLAMMATORY_RESPONSE.html	Any process that activates or increases the frequency, rate or extent of the inflammatory response.		113/113	Gene Ontology	BP	GO:0050729	1.37887e-15	1.42181e-14	3880	2201.91	2191	1.25352e-16	411	0.603615	0.62727	1	2.94904	3878	2191	1344	411	1413	625	1944	3746	3319	2560	2790
412	M12500	GO_LYMPHOCYTE_ACTIVATION	http://www.broadinstitute.org/gsea/msigdb/cards/GO_LYMPHOCYTE_ACTIVATION.html	A change in morphology and behavior of a lymphocyte resulting from exposure to a specific antigen, mitogen, cytokine, chemokine, cellular ligand, or soluble factor.		339/342	Gene Ontology	BP	GO:0046649	1.40015e-15	1.44025e-14	2705	1763.36	1870	1.27286e-16	246	0.580131	0.54867	1	2.83316	2702	2361	1010	412	246	667	1870	3503	3255	2093	1278
413	M11941	GO_NEGATIVE_REGULATION_OF_INTRACELLULAR_SIGNAL_TRANSDUCTION	http://www.broadinstitute.org/gsea/msigdb/cards/GO_NEGATIVE_REGULATION_OF_INTRACELLULAR_SIGNAL_TRANSDUCTION.html	Any process that stops, prevents or reduces the frequency, rate or extent of intracellular signal transduction.		430/437	Gene Ontology	BP	GO:1902532	1.41841e-15	1.4555e-14	115	1746.91	1746	1.28946e-16	114	0.534996	-0.542981	-1	2.61187	114	1122	2871	413	3409	1746	2215	585	2664	3044	1033
414	M14469	GO_POSITIVE_REGULATION_OF_PROTEIN_KINASE_B_SIGNALING	http://www.broadinstitute.org/gsea/msigdb/cards/GO_POSITIVE_REGULATION_OF_PROTEIN_KINASE_B_SIGNALING.html	Any process that activates or increases the frequency, rate or extent of protein kinase B signaling, a series of reactions mediated by the intracellular serine/threonine kinase protein kinase B.		79/81	Gene Ontology	BP	GO:0051897	1.50736e-15	1.54224e-14	190	1891	2122	1.37033e-16	187	0.636956	-0.733615	-1	3.10399	187	1428	3621	414	3786	1365	2578	894	2222	2122	2184
415	M18839	GO_GLYCOPROTEIN_BINDING	http://www.broadinstitute.org/gsea/msigdb/cards/GO_GLYCOPROTEIN_BINDING.html	Interacting selectively and non-covalently with a glycoprotein, a protein that contains covalently bound glycose (monosaccharide) residues. These also include proteoglycans.		99/101	Gene Ontology	MF	GO:0001948	1.51021e-15	1.54224e-14	1110	2308.27	2534	1.37292e-16	415	0.668139	-0.728166	-1	3.25595	1106	2876	2598	415	2534	2202	3765	568	3260	1992	4075
416	M11421	GO_REGULATION_OF_AXON_GUIDANCE	http://www.broadinstitute.org/gsea/msigdb/cards/GO_REGULATION_OF_AXON_GUIDANCE.html	Any process that modulates the frequency, rate or extent of axon guidance.		39/39	Gene Ontology	BP	GO:1902667	1.56851e-15	1.59792e-14	1095	1653.91	1488	1.42592e-16	251	0.768764	-0.760094	-1	3.74214	1092	1276	2650	416	1837	1488	1495	251	3794	3081	813
417	M13993	GO_CARDIAC_MUSCLE_TISSUE_DEVELOPMENT	http://www.broadinstitute.org/gsea/msigdb/cards/GO_CARDIAC_MUSCLE_TISSUE_DEVELOPMENT.html	The process whose specific outcome is the progression of cardiac muscle over time, from its formation to the mature structure.		139/140	Gene Ontology	BP	GO:0048738	1.6184e-15	1.64479e-14	520	1870.36	1819	1.47127e-16	173	0.606049	-0.604273	-1	2.9474	518	2500	1819	417	1803	3725	3561	173	1643	2458	1957
418	M13527	GO_NERVE_DEVELOPMENT	http://www.broadinstitute.org/gsea/msigdb/cards/GO_NERVE_DEVELOPMENT.html	The process whose specific outcome is the progression of a nerve over time, from its formation to the mature structure.		68/68	Gene Ontology	BP	GO:0021675	1.66276e-15	1.68583e-14	1545	2656.82	3038	1.5116e-16	418	0.588676	-0.62337	-1	2.86069	1545	3438	4166	418	3966	3872	3813	628	3038	2602	1739
419	M14458	GO_SEX_DIFFERENTIATION	http://www.broadinstitute.org/gsea/msigdb/cards/GO_SEX_DIFFERENTIATION.html	The establishment of the sex of an organism by physical differentiation.		265/266	Gene Ontology	BP	GO:0007548	1.86103e-15	1.88235e-14	3195	1756.73	1791	1.69185e-16	419	0.56567	0.570975	1	2.73933	3195	1168	2205	419	2147	1791	935	1503	1564	2217	2180
420	M13755	GO_ENDODERM_DEVELOPMENT	http://www.broadinstitute.org/gsea/msigdb/cards/GO_ENDODERM_DEVELOPMENT.html	The process whose specific outcome is the progression of the endoderm over time, from its formation to the mature structure. The endoderm is the innermost germ layer that develops into the gastrointestinal tract, the lungs and associated tissues.		71/71	Gene Ontology	BP	GO:0007492	1.90533e-15	1.92257e-14	755	1892.45	1843	1.73212e-16	347	0.581701	-0.599536	-1	2.81508	754	1374	3485	420	3916	869	3807	347	1921	2081	1843
421	M19036	GO_CYTOKINE_RECEPTOR_ACTIVITY	http://www.broadinstitute.org/gsea/msigdb/cards/GO_CYTOKINE_RECEPTOR_ACTIVITY.html	Combining with a cytokine and transmitting the signal from one side of the membrane to the other to initiate a change in cell activity.		89/89	Gene Ontology	MF	GO:0004896	1.94944e-15	1.9624e-14	1750	2617.45	2603	1.77222e-16	421	0.646115	-0.669154	-1	3.12477	1746	4115	2603	421	2732	1884	3601	1316	3761	2452	4161
422	M11334	GO_TISSUE_HOMEOSTASIS	http://www.broadinstitute.org/gsea/msigdb/cards/GO_TISSUE_HOMEOSTASIS.html	A homeostatic process involved in the maintenance of an internal steady state within a defined tissue of an organism, including control of cellular proliferation and death and control of metabolic function.		164/171	Gene Ontology	BP	GO:0001894	1.95493e-15	1.96327e-14	1265	2441.36	3150	1.77721e-16	422	0.572035	0.517663	1	2.76646	1264	4238	3439	422	3253	3365	3150	673	3792	2480	779
423	M13368	GO_GRANULOCYTE_MIGRATION	http://www.broadinstitute.org/gsea/msigdb/cards/GO_GRANULOCYTE_MIGRATION.html	The movement of a granulocyte within or between different tissues and organs of the body.		74/75	Gene Ontology	BP	GO:0097530	2.02706e-15	2.03089e-14	3680	1897.55	1435	1.84278e-16	239	0.683522	0.623778	1	3.30209	3678	1435	740	423	1315	239	859	4034	3721	2767	1662
424	M10339	GO_NEGATIVE_REGULATION_OF_PROTEOLYSIS	http://www.broadinstitute.org/gsea/msigdb/cards/GO_NEGATIVE_REGULATION_OF_PROTEOLYSIS.html	Any process that stops, prevents, or reduces the frequency, rate or extent of the hydrolysis of a peptide bond or bonds within a protein.		322/329	Gene Ontology	BP	GO:0045861	2.35978e-15	2.35866e-14	1850	2358.55	2620	2.14525e-16	321	0.551924	0.48818	1	2.65369	1848	3059	3224	424	3651	2781	2308	2105	3603	2620	321
425	M18540	GO_POTASSIUM_ION_TRANSMEMBRANE_TRANSPORTER_ACTIVITY	http://www.broadinstitute.org/gsea/msigdb/cards/GO_POTASSIUM_ION_TRANSMEMBRANE_TRANSPORTER_ACTIVITY.html	Enables the transfer of potassium ions (K+) from one side of a membrane to the other.		143/143	Gene Ontology	MF	GO:0015079	2.71848e-15	2.7108e-14	425	2029.73	1926	2.47134e-16	425	0.620666	0.591767	1	2.97097	3131	1562	1926	425	2260	425	1120	4114	1237	2187	3940
426	M18642	GO_ORGANIC_ACID_BINDING	http://www.broadinstitute.org/gsea/msigdb/cards/GO_ORGANIC_ACID_BINDING.html	Interacting selectively and non-covalently with an organic acid, any acidic compound containing carbon in covalent linkage.		203/209	Gene Ontology	MF	GO:0043177	3.25507e-15	3.23826e-14	3155	2399.64	2974	2.95915e-16	426	0.540815	0.489183	1	2.57401	3155	1084	3245	426	3543	1325	655	2974	2829	3175	3985
427	M14962	GO_ENDODERM_FORMATION	http://www.broadinstitute.org/gsea/msigdb/cards/GO_ENDODERM_FORMATION.html	The formation of the endoderm during gastrulation.		50/50	Gene Ontology	BP	GO:0001706	3.29712e-15	3.27241e-14	1050	1990.27	2044	2.99738e-16	427	0.619417	-0.66372	-1	2.94712	1050	1270	2962	427	3458	853	4037	557	2848	2044	2387
428	M10222	GO_SULFUR_COMPOUND_METABOLIC_PROCESS	http://www.broadinstitute.org/gsea/msigdb/cards/GO_SULFUR_COMPOUND_METABOLIC_PROCESS.html	The chemical reactions and pathways involving the nonmetallic element sulfur or compounds that contain sulfur, such as the amino acids methionine and cysteine or the tripeptide glutathione.		352/359	Gene Ontology	BP	GO:0006790	3.37338e-15	3.34027e-14	2550	2043.27	2009	3.06671e-16	266	0.484055	0.495201	1	2.30156	2546	1034	3862	428	4182	2009	520	2799	1545	3285	266
429	M10525	GO_REGULATION_OF_PHOSPHATIDYLINOSITOL_3_KINASE_SIGNALING	http://www.broadinstitute.org/gsea/msigdb/cards/GO_REGULATION_OF_PHOSPHATIDYLINOSITOL_3_KINASE_SIGNALING.html	Any process that modulates the frequency, rate or extent of signal transduction mediated by the phosphatidylinositol 3-kinase cascade.		137/138	Gene Ontology	BP	GO:0014066	3.51398e-15	3.47139e-14	1655	1990.55	2066	3.19453e-16	418	0.6117	-0.564612	-1	2.90487	1655	3710	1713	429	2634	2669	2066	2700	1361	2541	418
430	M18498	GO_CALMODULIN_BINDING	http://www.broadinstitute.org/gsea/msigdb/cards/GO_CALMODULIN_BINDING.html	Interacting selectively and non-covalently with calmodulin, a calcium-binding protein with many roles, both in the calcium-bound and calcium-free states.		178/179	Gene Ontology	MF	GO:0005516	3.56656e-15	3.51513e-14	2415	1578.91	1417	3.24233e-16	139	0.627181	-0.688532	-1	2.97718	284	1417	1012	430	815	2415	2412	139	2470	2047	3927
431	M10968	GO_MAMMARY_GLAND_EPITHELIUM_DEVELOPMENT	http://www.broadinstitute.org/gsea/msigdb/cards/GO_MAMMARY_GLAND_EPITHELIUM_DEVELOPMENT.html	The process whose specific outcome is the progression of the mammary gland epithelium over time, from its formation to the mature structure. The mammary gland is a large compound sebaceous gland that in female mammals is modified to secrete milk.		53/53	Gene Ontology	BP	GO:0061180	3.82149e-15	3.75765e-14	1290	1780	1672	3.47408e-16	182	0.694061	-0.581353	-1	3.28756	1287	2708	2278	431	1672	182	3268	1418	3290	2430	616
432	M17336	GO_CONTRACTILE_FIBER	http://www.broadinstitute.org/gsea/msigdb/cards/GO_CONTRACTILE_FIBER.html	Fibers, composed of actin, myosin, and associated proteins, found in cells of smooth or striated muscle.		210/211	Gene Ontology	CC	GO:0043292	3.86064e-15	3.78736e-14	435	2056.73	1992	3.50967e-16	432	0.602016	-0.726157	-1	2.85085	766	3319	2387	432	1992	3469	3791	432	878	1726	3432
433	M17263	GO_NEURON_SPINE	http://www.broadinstitute.org/gsea/msigdb/cards/GO_NEURON_SPINE.html	A small membranous protrusion, often ending in a bulbous head and attached to the neuron by a narrow stalk or neck.		120/121	Gene Ontology	CC	GO:0044309	4.24305e-15	4.1529e-14	2815	2605.36	3027	3.85732e-16	433	0.647287	0.693751	1	3.05609	2811	1914	3096	433	3509	3055	3027	3180	2179	2054	3401
434	M17240	GO_POTASSIUM_CHANNEL_COMPLEX	http://www.broadinstitute.org/gsea/msigdb/cards/GO_POTASSIUM_CHANNEL_COMPLEX.html	An ion channel complex through which potassium ions pass.		90/90	Gene Ontology	CC	GO:0034705	5.45962e-15	5.3313e-14	2145	2230.73	2419	4.96329e-16	239	0.581463	0.543214	1	2.72305	2144	3116	2419	434	2925	2002	1560	3563	239	2744	3392
435	M13385	GO_POSITIVE_REGULATION_OF_CELL_ACTIVATION	http://www.broadinstitute.org/gsea/msigdb/cards/GO_POSITIVE_REGULATION_OF_CELL_ACTIVATION.html	Any process that activates or increases the frequency, rate or extent of activation.		284/311	Gene Ontology	BP	GO:0050867	5.58954e-15	5.44563e-14	2720	2124.36	2056	5.0814e-16	435	0.570166	-0.568041	-1	2.66829	2719	2535	1693	435	1912	1033	2056	3509	3592	2213	1671
436	M15408	GO_OUTFLOW_TRACT_MORPHOGENESIS	http://www.broadinstitute.org/gsea/msigdb/cards/GO_OUTFLOW_TRACT_MORPHOGENESIS.html	The process in which the anatomical structures of the outflow tract are generated and organized. The outflow tract is the portion of the heart through which blood flows into the arteries.		56/56	Gene Ontology	BP	GO:0003151	6.00493e-15	5.8369e-14	2450	2576.09	2578	5.45902e-16	436	0.632465	-0.642053	-1	2.95312	2448	3099	3922	436	3738	2193	3609	677	2402	3235	2578
437	M12748	GO_REGULATION_OF_PEPTIDE_TRANSPORT	http://www.broadinstitute.org/gsea/msigdb/cards/GO_REGULATION_OF_PEPTIDE_TRANSPORT.html	Any process that modulates the frequency, rate or extent of the directed movement of peptides, compounds of two or more amino acids where the alpha carboxyl group of one is bound to the alpha amino group of another, into, out of or within a cell, or between cells, by means of some agent such as a transporter or pore.		251/256	Gene Ontology	BP	GO:0090087	6.87297e-15	6.66536e-14	3225	1413.27	1108	6.24815e-16	418	0.596354	0.570015	1	2.77238	3224	1108	1329	437	666	762	476	3330	418	2401	1395
438	M16787	GO_RENAL_SYSTEM_PROCESS	http://www.broadinstitute.org/gsea/msigdb/cards/GO_RENAL_SYSTEM_PROCESS.html	A organ system process carried out by any of the organs or tissues of the renal system. The renal system maintains fluid balance, and contributes to electrolyte balance, acid/base balance, and disposal of nitrogenous waste products. In humans, the renal system comprises a pair of kidneys, a pair of ureters, urinary bladder, urethra, sphincter muscle and associated blood vessels; in other species,…		99/102	Gene Ontology	BP	GO:0003014	7.70839e-15	7.45849e-14	2225	1873.45	1996	7.00763e-16	262	0.66538	0.611085	1	3.08181	2222	2920	1201	438	262	2496	1183	2964	1737	1996	3189
439	M13576	GO_SKIN_EPIDERMIS_DEVELOPMENT	http://www.broadinstitute.org/gsea/msigdb/cards/GO_SKIN_EPIDERMIS_DEVELOPMENT.html	The process whose specific outcome is the progression of the skin epidermis over time, from its formation to the mature structure.		70/71	Gene Ontology	BP	GO:0098773	7.86368e-15	7.59141e-14	1525	2278.91	2148	7.1488e-16	439	0.661282	-0.66532	-1	3.06104	1525	3703	1960	439	2095	2148	3015	2557	3495	2361	1770
440	M13132	GO_REGULATION_OF_NEURON_APOPTOTIC_PROCESS	http://www.broadinstitute.org/gsea/msigdb/cards/GO_REGULATION_OF_NEURON_APOPTOTIC_PROCESS.html	Any process that modulates the occurrence or rate of cell death by apoptotic process in neurons.		189/192	Gene Ontology	BP	GO:0043523	8.29706e-15	7.99158e-14	720	2018.45	1981	7.54278e-16	440	0.568828	-0.55462	-1	2.6286	717	2818	1414	440	2514	1981	3803	1049	3318	2578	1571
441	M11342	GO_ADAPTIVE_IMMUNE_RESPONSE_BASED_ON_SOMATIC_RECOMBINATION_OF_IMMUNE_RECEPTORS_BUILT_FROM_IMMUNOGLOBULIN_SUPERFAMILY_DOMAINS	http://www.broadinstitute.org/gsea/msigdb/cards/GO_ADAPTIVE_IMMUNE_RESPONSE_BASED_ON_SOMATIC_RECOMBINATION_OF_IMMUNE_RECEPTORS_BUILT_FROM_IMMUNOGLOBULIN_SUPERFAMILY_DOMAINS.html	An immune response based on directed amplification of specific receptors for antigen produced through a somatic diversification process that includes somatic recombination of germline gene segments encoding immunoglobulin superfamily domains, and allowing for enhanced responses upon subsequent exposures to the same antigen (immunological memory). Recombined receptors for antigen encoded by immuno…		125/154	Gene Ontology	BP	GO:0002460	8.6273e-15	8.27206e-14	3520	1581.64	1317	7.843e-16	442	0.606094	0.551284	1	2.79761	3519	786	1822	442	1317	651	734	3638	1517	2190	782
442	M15227	GO_BONE_MORPHOGENESIS	http://www.broadinstitute.org/gsea/msigdb/cards/GO_BONE_MORPHOGENESIS.html	The process in which bones are generated and organized.		77/79	Gene Ontology	BP	GO:0060349	8.61538e-15	8.27206e-14	1350	2508	2501	7.83216e-16	333	0.620591	0.546168	1	2.86452	1350	3365	3619	441	2501	1945	4215	333	4195	3124	2500
443	M18348	GO_PHOSPHORIC_ESTER_HYDROLASE_ACTIVITY	http://www.broadinstitute.org/gsea/msigdb/cards/GO_PHOSPHORIC_ESTER_HYDROLASE_ACTIVITY.html	Catalysis of the reaction: RPO-R' + H2O = RPOOH + R'H. This reaction is the hydrolysis of any phosphoric ester bond, any ester formed from orthophosphoric acid, O=P(OH)3.		346/368	Gene Ontology	MF	GO:0042578	9.788e-15	9.36378e-14	985	2704.18	2720	8.89818e-16	443	0.56167	-0.626756	-1	2.58189	985	4047	2720	443	3540	3508	2488	1280	4232	2647	3856
444	M12205	GO_NEGATIVE_REGULATION_OF_AXON_GUIDANCE	http://www.broadinstitute.org/gsea/msigdb/cards/GO_NEGATIVE_REGULATION_OF_AXON_GUIDANCE.html	Any process that stops, prevents or reduces the frequency, rate or extent of axon guidance.		27/27	Gene Ontology	BP	GO:1902668	9.83513e-15	9.38768e-14	790	1401.45	1487	8.94103e-16	444	0.827558	-0.878212	-1	3.80379	788	853	2468	444	2382	1636	1487	672	1905	1628	1153
445	M16537	GO_RESPONSE_TO_PURINE_CONTAINING_COMPOUND	http://www.broadinstitute.org/gsea/msigdb/cards/GO_RESPONSE_TO_PURINE_CONTAINING_COMPOUND.html	Any process that results in a change in state or activity of a cell or an organism (in terms of movement, secretion, enzyme production, gene expression, etc.) as a result of a purine-containing compound stimulus.		156/158	Gene Ontology	BP	GO:0014074	1.12375e-14	1.07021e-13	3135	2062.45	1870	1.02159e-15	445	0.641145	0.594528	1	2.93409	3133	1479	2908	445	3260	1124	727	3582	1076	1870	3083
446	M10060	GO_POTASSIUM_ION_TRANSPORT	http://www.broadinstitute.org/gsea/msigdb/cards/GO_POTASSIUM_ION_TRANSPORT.html	The directed movement of potassium ions (K+) into, out of or within a cell, or between cells, by means of some agent such as a transporter or pore.		154/154	Gene Ontology	BP	GO:0006813	1.15895e-14	1.10126e-13	3270	1596.36	1348	1.05359e-15	196	0.624895	0.600287	1	2.85698	3268	1348	1499	446	1993	344	1069	4222	1126	2049	196
447	M15050	GO_RESPONSE_TO_RETINOIC_ACID	http://www.broadinstitute.org/gsea/msigdb/cards/GO_RESPONSE_TO_RETINOIC_ACID.html	Any process that results in a change in state or activity of a cell or an organism (in terms of movement, secretion, enzyme production, gene expression, etc.) as a result of a retinoic acid stimulus.		106/107	Gene Ontology	BP	GO:0032526	1.17736e-14	1.11513e-13	2140	2162.91	2136	1.07032e-15	447	0.631807	0.595593	1	2.88738	2136	3136	3281	447	2598	2017	2012	1872	1516	2348	2429
448	M18245	GO_SCAVENGER_RECEPTOR_ACTIVITY	http://www.broadinstitute.org/gsea/msigdb/cards/GO_SCAVENGER_RECEPTOR_ACTIVITY.html	Combining with any modified low-density lipoprotein (LDL) or other polyanionic ligand and delivering the ligand into the cell via endocytosis. Ligands include acetylated and oxidized LDL, Gram-positive and Gram-negative bacteria, apoptotic cells, beta-amyloid fibrils, and advanced glycation end products (AGEs).		45/45	Gene Ontology	MF	GO:0005044	1.17881e-14	1.11513e-13	1250	2205.73	2162	1.07164e-15	448	0.764841	-0.86138	-1	3.49535	1247	2131	1981	448	2733	2727	3337	767	2908	2162	3822
449	M15968	GO_CAMERA_TYPE_EYE_MORPHOGENESIS	http://www.broadinstitute.org/gsea/msigdb/cards/GO_CAMERA_TYPE_EYE_MORPHOGENESIS.html	The process in which the anatomical structures of the eye are generated and organized. The camera-type eye is an organ of sight that receives light through an aperture and focuses it through a lens, projecting it on a photoreceptor field.		99/101	Gene Ontology	BP	GO:0048593	1.28977e-14	1.21738e-13	1060	2267	2037	1.17252e-15	449	0.670618	0.558145	1	3.05573	1057	3057	1722	449	772	3786	3916	1225	4093	2037	2823
450	M16361	GO_RESPONSE_TO_OXIDATIVE_STRESS	http://www.broadinstitute.org/gsea/msigdb/cards/GO_RESPONSE_TO_OXIDATIVE_STRESS.html	Any process that results in a change in state or activity of a cell or an organism (in terms of movement, secretion, enzyme production, gene expression, etc.) as a result of oxidative stress, a state often resulting from exposure to high levels of reactive oxygen species, e.g. superoxide anions, hydrogen peroxide (H2O2), and hydroxyl radicals.		345/352	Gene Ontology	BP	GO:0006979	1.45218e-14	1.36763e-13	1215	2369.45	2722	1.32016e-15	450	0.548959	0.508256	1	2.49159	1215	3462	2722	450	3681	1910	2444	1229	2906	3041	3004
451	M10594	GO_NEGATIVE_REGULATION_OF_KINASE_ACTIVITY	http://www.broadinstitute.org/gsea/msigdb/cards/GO_NEGATIVE_REGULATION_OF_KINASE_ACTIVITY.html	Any process that stops, prevents, or reduces the frequency, rate or extent of kinase activity, the catalysis of the transfer of a phosphate group, usually from ATP, to a substrate molecule.		243/250	Gene Ontology	BP	GO:0033673	1.49916e-14	1.40874e-13	15	1097.73	442	1.36287e-15	13	0.583758	-0.637928	-1	2.64689	13	135	1913	451	2805	3323	212	181	200	2400	442
452	M11315	GO_REGENERATION	http://www.broadinstitute.org/gsea/msigdb/cards/GO_REGENERATION.html	The regrowth of a lost or destroyed body part, such as an organ or tissue.		157/161	Gene Ontology	BP	GO:0031099	1.51463e-14	1.42013e-13	1905	2186.64	2009	1.37694e-15	452	0.583077	0.546341	1	2.64308	1904	3093	3087	452	4026	648	1603	2009	3235	3229	767
453	M11136	GO_REGULATION_OF_SMOOTH_MUSCLE_CONTRACTION	http://www.broadinstitute.org/gsea/msigdb/cards/GO_REGULATION_OF_SMOOTH_MUSCLE_CONTRACTION.html	Any process that modulates the frequency, rate or extent of smooth muscle contraction.		59/60	Gene Ontology	BP	GO:0006940	2.02025e-14	1.89003e-13	545	1405.82	1022	1.83659e-15	453	0.817792	0.686032	1	3.67122	544	1747	781	453	1022	1897	3280	479	3291	1280	690
454	M19009	GO_SYMPORTER_ACTIVITY	http://www.broadinstitute.org/gsea/msigdb/cards/GO_SYMPORTER_ACTIVITY.html	Enables the active transport of a solute across a membrane by a mechanism whereby two or more species are transported together in the same direction in a tightly coupled process not directly linked to a form of energy other than chemiosmotic energy.		141/142	Gene Ontology	MF	GO:0015293	2.02511e-14	1.8904e-13	2780	2059.73	1814	1.841e-15	454	0.644387	0.568827	1	2.89275	2780	1486	1814	454	1674	559	1316	3411	3025	1991	4147
455	M10207	GO_MEMBRANE_DEPOLARIZATION	http://www.broadinstitute.org/gsea/msigdb/cards/GO_MEMBRANE_DEPOLARIZATION.html	The process in which membrane potential decreases with respect to its steady-state potential, usually from negative potential to a more positive potential. For example, the initial depolarization during the rising phase of an action potential is in the direction from the negative steady-state resting potential towards the positive membrane potential that will be the peak of the action potential.		60/61	Gene Ontology	BP	GO:0051899	2.13909e-14	1.99241e-13	1635	2120.64	2313	1.94463e-15	257	0.711477	-0.847174	-1	3.1882	1633	3477	2271	455	2245	2361	2820	2734	2313	2761	257
456	M13518	GO_ORGAN_GROWTH	http://www.broadinstitute.org/gsea/msigdb/cards/GO_ORGAN_GROWTH.html	The increase in size or mass of an organ. Organs are commonly observed as visibly distinct structures, but may also exist as loosely associated clusters of cells that function together as to perform a specific function.		67/68	Gene Ontology	BP	GO:0035265	2.16137e-14	2.00874e-13	255	1089.45	861	1.96488e-15	51	0.724085	-0.868788	-1	3.24379	251	806	1282	456	985	861	3264	51	388	1905	1735
457	M10684	GO_REGULATION_OF_INTERFERON_GAMMA_PRODUCTION	http://www.broadinstitute.org/gsea/msigdb/cards/GO_REGULATION_OF_INTERFERON_GAMMA_PRODUCTION.html	Any process that modulates the frequency, rate, or extent of interferon-gamma production. Interferon-gamma is also known as type II interferon.		96/97	Gene Ontology	BP	GO:0032649	2.17523e-14	2.0172e-13	4210	1863.18	1381	1.97748e-15	457	0.618815	0.627822	1	2.7718	4210	1264	1940	457	793	572	1381	3745	2438	3210	485
458	M15674	GO_REGULATION_OF_IMMUNE_EFFECTOR_PROCESS	http://www.broadinstitute.org/gsea/msigdb/cards/GO_REGULATION_OF_IMMUNE_EFFECTOR_PROCESS.html	Any process that modulates the frequency, rate, or extent of an immune effector process.		406/424	Gene Ontology	BP	GO:0002697	3.19953e-14	2.96061e-13	2900	1882.36	2024	2.90866e-15	98	2.21117	2.21117	1	9.77427	2896	2071	1580	458	2024	964	1707	3287	3236	2385	98
459	M17885	GO_OLFACTORY_RECEPTOR_ACTIVITY	http://www.broadinstitute.org/gsea/msigdb/cards/GO_OLFACTORY_RECEPTOR_ACTIVITY.html	Combining with an odorant and transmitting the signal from one side of the membrane to the other to initiate a change in cell activity in response to detection of smell.		377/425	Gene Ontology	MF	GO:0004984	3.24799e-14	2.99891e-13	5	903.182	292	2.95272e-15	1	0.338864	0.339775	1	1.49725	1	447	29	3922	808	36	292	487	248	1	3664
460	M13728	GO_FEMALE_SEX_DIFFERENTIATION	http://www.broadinstitute.org/gsea/msigdb/cards/GO_FEMALE_SEX_DIFFERENTIATION.html	The establishment of the sex of a female organism by physical differentiation.		116/116	Gene Ontology	BP	GO:0046660	3.36528e-14	3.10044e-13	3420	1572.09	1588	3.05934e-15	459	0.636956	0.645458	1	2.8111	3418	1093	1720	459	2097	1200	821	1588	1069	1999	1829
461	M15221	GO_REGULATION_OF_EMBRYONIC_DEVELOPMENT	http://www.broadinstitute.org/gsea/msigdb/cards/GO_REGULATION_OF_EMBRYONIC_DEVELOPMENT.html	Any process that modulates the frequency, rate or extent of embryonic development.		112/114	Gene Ontology	BP	GO:0045995	3.38018e-14	3.10742e-13	2645	2080	2149	3.07289e-15	322	0.587241	0.507925	1	2.59149	2643	1196	3593	460	3470	2149	322	1953	1700	2897	2497
462	M13341	GO_REGULATION_OF_CHONDROCYTE_DIFFERENTIATION	http://www.broadinstitute.org/gsea/msigdb/cards/GO_REGULATION_OF_CHONDROCYTE_DIFFERENTIATION.html	Any process that modulates the frequency, rate or extent of chondrocyte differentiation.		41/46	Gene Ontology	BP	GO:0032330	3.97734e-14	3.64848e-13	600	1722.73	1688	3.61576e-15	352	0.778784	0.587445	1	3.41762	598	1272	2800	461	2660	2164	2119	352	3188	1688	1648
463	M16891	GO_REGULATION_OF_NEUTROPHIL_CHEMOTAXIS	http://www.broadinstitute.org/gsea/msigdb/cards/GO_REGULATION_OF_NEUTROPHIL_CHEMOTAXIS.html	Any process that modulates the frequency, rate, or extent of neutrophil chemotaxis. Neutrophil chemotaxis is the directed movement of a neutrophil cell, the most numerous polymorphonuclear leukocyte found in the blood, in response to an external stimulus, usually an infection or wounding.		27/27	Gene Ontology	BP	GO:0090022	4.09161e-14	3.7452e-13	2485	3130.55	3231	3.71965e-15	462	0.752603	-0.781145	-1	3.29971	2483	4128	3839	462	3085	3222	3607	2590	4223	3566	3231
464	M15832	GO_POSITIVE_REGULATION_OF_ENDOTHELIAL_CELL_PROLIFERATION	http://www.broadinstitute.org/gsea/msigdb/cards/GO_POSITIVE_REGULATION_OF_ENDOTHELIAL_CELL_PROLIFERATION.html	Any process that activates or increases the rate or extent of endothelial cell proliferation.		68/68	Gene Ontology	BP	GO:0001938	4.18287e-14	3.82047e-13	1020	2286.82	2405	3.80261e-15	463	0.498802	-0.517992	-1	2.18542	1017	1737	3319	463	3421	2405	1936	1236	2885	3969	2767
465	M13900	GO_POSITIVE_REGULATION_OF_DEVELOPMENTAL_GROWTH	http://www.broadinstitute.org/gsea/msigdb/cards/GO_POSITIVE_REGULATION_OF_DEVELOPMENTAL_GROWTH.html	Any process that activates, maintains or increases the rate of developmental growth.		155/156	Gene Ontology	BP	GO:0048639	4.2847e-14	3.90506e-13	1615	2643	3065	3.89518e-15	464	0.540993	0.54458	1	2.36846	1613	3661	3259	464	3365	2960	3224	2426	3124	3065	1912
466	M14911	GO_REGULATION_OF_NEURON_DEATH	http://www.broadinstitute.org/gsea/msigdb/cards/GO_REGULATION_OF_NEURON_DEATH.html	Any process that modulates the frequency, rate or extent of neuron death.		248/252	Gene Ontology	BP	GO:1901214	4.4381e-14	4.03619e-13	370	1774.64	2005	4.03463e-15	370	0.557835	-0.570504	-1	2.43937	370	2005	1330	465	2404	2052	3044	759	1949	2780	2363
467	M17655	GO_ACTIN_BASED_CELL_PROJECTION	http://www.broadinstitute.org/gsea/msigdb/cards/GO_ACTIN_BASED_CELL_PROJECTION.html	A cell projection supported by an assembly of actin filaments, and which lacks microtubules.		176/181	Gene Ontology	CC	GO:0098858	4.54311e-14	4.12285e-13	1475	2887.73	3157	4.1301e-15	466	0.520095	0.514085	1	2.27264	1472	3622	3989	466	4135	4062	3034	1526	2742	3157	3560
468	M13798	GO_PRESYNAPTIC_PROCESS_INVOLVED_IN_SYNAPTIC_TRANSMISSION	http://www.broadinstitute.org/gsea/msigdb/cards/GO_PRESYNAPTIC_PROCESS_INVOLVED_IN_SYNAPTIC_TRANSMISSION.html	The pathway leading to secretion of a neurotransmitter from the presynapse as part of synaptic transmission.		113/116	Gene Ontology	BP	GO:0099531	5.04837e-14	4.57158e-13	2855	2410.27	2743	4.58942e-15	467	0.550883	0.540552	1	2.39846	2853	1422	3278	467	3850	3043	1686	3051	2256	2743	1864
469	M18439	GO_SERINE_TYPE_ENDOPEPTIDASE_INHIBITOR_ACTIVITY	http://www.broadinstitute.org/gsea/msigdb/cards/GO_SERINE_TYPE_ENDOPEPTIDASE_INHIBITOR_ACTIVITY.html	Stops, prevents or reduces the activity of serine-type endopeptidases, enzymes that catalyze the hydrolysis of nonterminal peptide bonds in a polypeptide chain; a serine residue (and a histidine residue) are at the active center of the enzyme.		93/95	Gene Ontology	MF	GO:0004867	5.09874e-14	4.60735e-13	2460	2935.27	3058	4.63522e-15	468	0.578021	-0.688795	-1	2.51592	2457	3357	4008	468	3058	3815	2823	2644	2096	3664	3898
470	M14248	GO_RESPONSE_TO_TEMPERATURE_STIMULUS	http://www.broadinstitute.org/gsea/msigdb/cards/GO_RESPONSE_TO_TEMPERATURE_STIMULUS.html	Any process that results in a change in state or activity of a cell or an organism (in terms of movement, secretion, enzyme production, gene expression, etc.) as a result of a temperature stimulus.		146/148	Gene Ontology	BP	GO:0009266	5.55944e-14	5.01296e-13	2095	2202.18	2181	5.05403e-15	469	0.625908	0.53558	1	2.71626	2094	2909	2565	469	2181	962	2410	2476	4136	1938	2084
471	M13436	GO_RESPONSE_TO_INTERLEUKIN_1	http://www.broadinstitute.org/gsea/msigdb/cards/GO_RESPONSE_TO_INTERLEUKIN_1.html	Any process that results in a change in state or activity of a cell or an organism (in terms of movement, secretion, enzyme production, gene expression, etc.) as a result of an interleukin-1 stimulus.		112/115	Gene Ontology	BP	GO:0070555	5.59715e-14	5.02367e-13	1165	1650.91	1165	5.08832e-15	46	0.747905	-0.877873	-1	3.24545	1165	3911	281	471	46	1967	4042	929	2882	770	1696
472	M17414	GO_POSTSYNAPTIC_MEMBRANE	http://www.broadinstitute.org/gsea/msigdb/cards/GO_POSTSYNAPTIC_MEMBRANE.html	A specialized area of membrane facing the presynaptic membrane on the tip of the nerve ending and separated from it by a minute cleft (the synaptic cleft). Neurotransmitters cross the synaptic cleft and transmit the signal to the postsynaptic membrane.		203/205	Gene Ontology	CC	GO:0045211	5.58639e-14	5.02367e-13	3990	2320.64	2610	5.07854e-15	470	0.573558	0.56225	1	2.48889	3988	1170	2738	470	2713	1682	834	3820	2045	2610	3457
473	M17766	GO_ANCHORED_COMPONENT_OF_PLASMA_MEMBRANE	http://www.broadinstitute.org/gsea/msigdb/cards/GO_ANCHORED_COMPONENT_OF_PLASMA_MEMBRANE.html	The component of the plasma membrane consisting of the gene products that are tethered to the membrane only by a covalently attached anchor, such as a lipid group, that is embedded in the membrane. Gene products with peptide sequences that are embedded in the membrane are excluded from this grouping.		38/43	Gene Ontology	CC	GO:0046658	5.60688e-14	5.02367e-13	2355	2767.45	3196	5.09717e-15	472	0.647428	0.518034	1	2.80944	2355	4126	4053	472	3503	3196	3566	1404	1673	2486	3608
474	M11036	GO_POSITIVE_REGULATION_OF_SYNAPSE_ASSEMBLY	http://www.broadinstitute.org/gsea/msigdb/cards/GO_POSITIVE_REGULATION_OF_SYNAPSE_ASSEMBLY.html	Any process that activates, maintains or increases the frequency, rate or extent of synapse assembly, the aggregation, arrangement and bonding together of a set of components to form a synapse.		61/61	Gene Ontology	BP	GO:0051965	5.67787e-14	5.07654e-13	3750	1928.64	1715	5.1617e-15	473	0.664609	0.619432	1	2.88293	3746	1044	1733	473	2120	1715	576	4237	1690	3236	645
475	M19223	GO_SODIUM_ION_TRANSMEMBRANE_TRANSPORTER_ACTIVITY	http://www.broadinstitute.org/gsea/msigdb/cards/GO_SODIUM_ION_TRANSMEMBRANE_TRANSPORTER_ACTIVITY.html	Enables the transfer of sodium ions (Na+) from one side of a membrane to the other.		136/136	Gene Ontology	MF	GO:0015081	5.73808e-14	5.11958e-13	3110	2231.91	1778	5.21644e-15	474	0.654274	0.580157	1	2.83725	3106	1778	1596	474	1547	670	1630	3215	4112	2189	4234
476	M19095	GO_G_PROTEIN_COUPLED_RECEPTOR_BINDING	http://www.broadinstitute.org/gsea/msigdb/cards/GO_G_PROTEIN_COUPLED_RECEPTOR_BINDING.html	Interacting selectively and non-covalently with a G-protein coupled receptor.		254/259	Gene Ontology	MF	GO:0001664	5.86878e-14	5.21799e-13	3955	1809.18	1161	5.33525e-15	334	0.622119	0.637947	1	2.696	3955	1161	1125	475	996	334	682	3749	1306	1937	4181
477	M17045	GO_SECRETORY_GRANULE	http://www.broadinstitute.org/gsea/msigdb/cards/GO_SECRETORY_GRANULE.html	A small subcellular vesicle, surrounded by a membrane, that is formed from the Golgi apparatus and contains a highly concentrated protein destined for secretion. Secretory granules move towards the periphery of the cell and upon stimulation, their membranes fuse with the cell membrane, and their protein load is exteriorized. Processing of the contained protein may take place in secretory granules.		346/352	Gene Ontology	CC	GO:0030141	5.87301e-14	5.21799e-13	2325	2215.27	2364	5.3391e-15	476	0.540909	0.497729	1	2.34407	2324	2364	2875	476	2366	639	2136	1787	2732	3366	3303
478	M10470	GO_REGULATION_OF_MORPHOGENESIS_OF_A_BRANCHING_STRUCTURE	http://www.broadinstitute.org/gsea/msigdb/cards/GO_REGULATION_OF_MORPHOGENESIS_OF_A_BRANCHING_STRUCTURE.html	Any process that modulates the rate, frequency, or extent of branching morphogenesis, the process in which the anatomical structures of branches are generated and organized.		53/53	Gene Ontology	BP	GO:0060688	6.01805e-14	5.33567e-13	2300	2148.64	1606	5.47096e-15	388	0.512681	0.442826	1	2.21999	2297	3459	4174	477	4170	1093	1606	1139	980	3852	388
479	M13053	GO_CHONDROCYTE_DIFFERENTIATION	http://www.broadinstitute.org/gsea/msigdb/cards/GO_CHONDROCYTE_DIFFERENTIATION.html	The process in which a chondroblast acquires specialized structural and/or functional features of a chondrocyte. A chondrocyte is a polymorphic cell that forms cartilage.		58/60	Gene Ontology	BP	GO:0002062	6.08374e-14	5.38265e-13	1880	2060.82	1879	5.53067e-15	478	0.735727	-0.826586	-1	3.18482	1879	3986	1971	478	1169	1452	2975	927	4129	2170	1533
480	M10587	GO_PROSTATE_GLAND_MORPHOGENESIS	http://www.broadinstitute.org/gsea/msigdb/cards/GO_PROSTATE_GLAND_MORPHOGENESIS.html	The process in which the anatomical structures of a prostate gland are generated and organized.		23/23	Gene Ontology	BP	GO:0060512	6.67923e-14	5.89721e-13	1080	2151.45	2357	6.07203e-15	437	0.717997	0.739444	1	3.09803	1076	605	3008	479	2790	2775	4085	2357	4011	2043	437
481	M16041	GO_POSITIVE_REGULATION_OF_TRANSMEMBRANE_RECEPTOR_PROTEIN_SERINE_THREONINE_KINASE_SIGNALING_PATHWAY	http://www.broadinstitute.org/gsea/msigdb/cards/GO_POSITIVE_REGULATION_OF_TRANSMEMBRANE_RECEPTOR_PROTEIN_SERINE_THREONINE_KINASE_SIGNALING_PATHWAY.html	Any process that increases the rate, frequency, or extent of the series of molecular signals generated as a consequence of a transmembrane receptor serine/threonine kinase binding to its physiological ligand.		98/100	Gene Ontology	BP	GO:0090100	7.06407e-14	6.22402e-13	970	2412.64	2854	6.42188e-15	480	0.550387	-0.566682	-1	2.37027	966	3028	3285	480	3074	1555	3805	1546	2466	3480	2854
482	M14879	GO_CELLULAR_RESPONSE_TO_ALCOHOL	http://www.broadinstitute.org/gsea/msigdb/cards/GO_CELLULAR_RESPONSE_TO_ALCOHOL.html	Any process that results in a change in state or activity of a cell (in terms of movement, secretion, enzyme production, gene expression, etc.) as a result of an alcohol stimulus.		114/115	Gene Ontology	BP	GO:0097306	7.25758e-14	6.38125e-13	1800	2167.73	2351	6.5978e-15	481	0.683134	0.61199	1	2.93935	1797	3635	2404	481	2070	1008	2495	2527	2916	2161	2351
483	M16211	GO_POSITIVE_REGULATION_OF_INTERLEUKIN_6_PRODUCTION	http://www.broadinstitute.org/gsea/msigdb/cards/GO_POSITIVE_REGULATION_OF_INTERLEUKIN_6_PRODUCTION.html	Any process that activates or increases the frequency, rate, or extent of interleukin-6 production.		67/68	Gene Ontology	BP	GO:0032755	7.31285e-14	6.41653e-13	3165	2384.27	2881	6.64804e-15	482	0.7053	-0.6911	-1	3.03412	3165	2881	1214	482	1133	4034	3571	2458	3256	1099	2934
484	M11227	GO_OSTEOBLAST_DIFFERENTIATION	http://www.broadinstitute.org/gsea/msigdb/cards/GO_OSTEOBLAST_DIFFERENTIATION.html	The process whereby a relatively unspecialized cell acquires the specialized features of an osteoblast, a mesodermal or neural crest cell that gives rise to bone.		122/126	Gene Ontology	BP	GO:0001649	7.825e-14	6.85173e-13	2735	2207.18	2289	7.11364e-15	483	0.56071	0.510127	1	2.40647	2732	2289	3751	483	3390	1762	2127	2008	2294	2713	730
485	M10218	GO_REGULATION_OF_LEUKOCYTE_PROLIFERATION	http://www.broadinstitute.org/gsea/msigdb/cards/GO_REGULATION_OF_LEUKOCYTE_PROLIFERATION.html	Any process that modulates the frequency, rate or extent of leukocyte proliferation.		202/206	Gene Ontology	BP	GO:0070663	8.19183e-14	7.15814e-13	3825	1965.36	1492	7.44712e-15	264	0.602915	0.581665	1	2.58357	3822	1819	1411	484	1492	797	1438	4109	3924	2059	264
486	M14994	GO_REGULATION_OF_PLATELET_ACTIVATION	http://www.broadinstitute.org/gsea/msigdb/cards/GO_REGULATION_OF_PLATELET_ACTIVATION.html	Any process that modulates the rate or frequency of platelet activation. Platelet activation is a series of progressive, overlapping events triggered by exposure of the platelets to subendothelial tissue.		31/31	Gene Ontology	BP	GO:0010543	8.44509e-14	7.36426e-13	1015	2298.64	2398	7.67736e-15	485	0.695957	-0.703913	-1	2.97924	1011	721	3527	485	3523	3659	1855	1513	3460	3133	2398
487	M13050	GO_REGULATION_OF_PHOSPHOLIPASE_ACTIVITY	http://www.broadinstitute.org/gsea/msigdb/cards/GO_REGULATION_OF_PHOSPHOLIPASE_ACTIVITY.html	Any process that modulates the frequency, rate or extent of phospholipase activity, the hydrolysis of a phospholipid.		63/64	Gene Ontology	BP	GO:0010517	8.51323e-14	7.40843e-13	1610	1680.36	1610	7.7393e-15	96	0.78618	0.690476	1	3.36475	1610	3512	550	486	96	785	2525	1688	3865	1835	1532
488	M15683	GO_CARDIAC_SEPTUM_MORPHOGENESIS	http://www.broadinstitute.org/gsea/msigdb/cards/GO_CARDIAC_SEPTUM_MORPHOGENESIS.html	The process in which the anatomical structure of a cardiac septum is generated and organized. A cardiac septum is a partition that separates parts of the heart.		47/49	Gene Ontology	BP	GO:0060411	8.6775e-14	7.53591e-13	3530	2763	2772	7.88863e-15	487	0.618932	-0.623535	-1	2.64733	2151	4171	3502	487	2548	2772	3722	1284	3530	3530	2696
489	M10302	GO_MAMMARY_GLAND_MORPHOGENESIS	http://www.broadinstitute.org/gsea/msigdb/cards/GO_MAMMARY_GLAND_MORPHOGENESIS.html	The process in which anatomical structures of the mammary gland are generated and organized. Morphogenesis refers to the creation of shape. The mammary gland is a large compound sebaceous gland that in female mammals is modified to secrete milk.		40/40	Gene Ontology	BP	GO:0060443	9.05406e-14	7.84685e-13	340	930.273	488	8.23096e-15	201	0.792965	-0.796578	-1	3.3868	1036	1669	793	488	340	430	2509	201	340	2120	307
490	M12264	GO_STRIATED_MUSCLE_CONTRACTION	http://www.broadinstitute.org/gsea/msigdb/cards/GO_STRIATED_MUSCLE_CONTRACTION.html	A process in which force is generated within striated muscle tissue, resulting in the shortening of the muscle. Force generation involves a chemo-mechanical energy conversion step that is carried out by the actin/myosin complex activity, which generates force through ATP hydrolysis. Striated muscle is a type of muscle in which the repeating units (sarcomeres) of the contractile myofibrils are arr…		98/99	Gene Ontology	BP	GO:0006941	9.2906e-14	8.03542e-13	2120	2513.82	2923	8.446e-15	489	0.592059	0.501818	1	2.52656	2119	3179	2931	489	3098	2128	2324	2923	3628	3654	1179
491	M12424	GO_NEGATIVE_REGULATION_OF_TRANSPORT	http://www.broadinstitute.org/gsea/msigdb/cards/GO_NEGATIVE_REGULATION_OF_TRANSPORT.html	Any process that stops, prevents, or reduces the frequency, rate or extent of the directed movement of substances (such as macromolecules, small molecules, ions) into, out of or within a cell, or between cells, by means of some agent such as a transporter or pore.		451/458	Gene Ontology	BP	GO:0051051	9.68281e-14	8.35759e-13	1980	2093.55	1980	8.80256e-15	490	0.538102	0.48463	1	2.29307	1818	2590	2367	490	2998	1182	1980	1980	3275	3104	1245
492	M19021	GO_PHOSPHOLIPID_BINDING	http://www.broadinstitute.org/gsea/msigdb/cards/GO_PHOSPHOLIPID_BINDING.html	Interacting selectively and non-covalently with phospholipids, a class of lipids containing phosphoric acid as a mono- or diester.		354/360	Gene Ontology	MF	GO:0005543	9.93664e-14	8.55924e-13	410	2277.45	2565	9.03331e-15	407	0.496094	-0.525695	-1	2.11224	407	1999	3979	491	4064	2565	2833	480	817	3265	4152
493	M11397	GO_CYCLIC_NUCLEOTIDE_METABOLIC_PROCESS	http://www.broadinstitute.org/gsea/msigdb/cards/GO_CYCLIC_NUCLEOTIDE_METABOLIC_PROCESS.html	The chemical reactions and pathways involving a cyclic nucleotide, a nucleotide in which the phosphate group is in diester linkage to two positions on the sugar residue.		54/57	Gene Ontology	BP	GO:0009187	1.04126e-13	8.95105e-13	2115	1836.45	1447	9.46602e-15	492	0.822071	-0.844125	-1	3.49453	2113	4071	1447	492	1393	1980	3801	931	2072	1095	806
494	M16122	GO_MUSCLE_CELL_DEVELOPMENT	http://www.broadinstitute.org/gsea/msigdb/cards/GO_MUSCLE_CELL_DEVELOPMENT.html	The process whose specific outcome is the progression of a muscle cell over time, from its formation to the mature structure. Muscle cell development does not include the steps involved in committing an unspecified cell to the muscle cell fate.		123/128	Gene Ontology	BP	GO:0055001	1.06555e-13	9.14131e-13	745	2211.27	2891	9.68684e-15	493	0.590144	-0.662885	-1	2.50673	743	3145	2919	493	2961	1191	3725	688	2248	3320	2891
495	M17091	GO_ACTIN_CYTOSKELETON	http://www.broadinstitute.org/gsea/msigdb/cards/GO_ACTIN_CYTOSKELETON.html	The part of the cytoskeleton (the internal framework of a cell) composed of actin and associated proteins. Includes actin cytoskeleton-associated complexes.		429/444	Gene Ontology	CC	GO:0015629	1.10687e-13	9.47658e-13	45	1117.36	630	1.00624e-14	43	2.21117	2.21117	1	9.38008	43	630	1794	494	2820	2762	1085	67	257	2237	102
496	M10407	GO_RESPONSE_TO_ORGANOPHOSPHORUS	http://www.broadinstitute.org/gsea/msigdb/cards/GO_RESPONSE_TO_ORGANOPHOSPHORUS.html	Any process that results in a change in state or activity of a cell or an organism (in terms of movement, secretion, enzyme production, gene expression, etc.) as a result of an organophosphorus stimulus. Organophosphorus is a compound containing phosphorus bound to an organic molecule; several organophosphorus compounds are used as insecticides, and they are highly toxic cholinesterase inhibitors.		139/139	Gene Ontology	BP	GO:0046683	1.24105e-13	1.06039e-12	3675	2031	1469	1.12822e-14	353	0.637189	0.632688	1	2.69207	3674	1212	3263	495	2461	1469	641	3980	1338	3455	353
497	M15117	GO_EPITHELIAL_CELL_MORPHOGENESIS	http://www.broadinstitute.org/gsea/msigdb/cards/GO_EPITHELIAL_CELL_MORPHOGENESIS.html	The change in form that occurs when an epithelial cell progresses from its initial formation to its mature state.		42/42	Gene Ontology	BP	GO:0003382	1.39265e-13	1.18754e-12	1300	2576.55	2944	1.26605e-14	496	0.575322	0.43738	1	2.42071	1298	1825	3815	496	3727	2944	3176	728	4095	3782	2456
498	M12333	GO_NEGATIVE_REGULATION_OF_CELLULAR_RESPONSE_TO_GROWTH_FACTOR_STIMULUS	http://www.broadinstitute.org/gsea/msigdb/cards/GO_NEGATIVE_REGULATION_OF_CELLULAR_RESPONSE_TO_GROWTH_FACTOR_STIMULUS.html	Any process that decreases the rate, frequency, or extent of a change in state or activity of a cell (in terms of movement, secretion, enzyme production, gene expression, etc.) as a result of a growth factor stimulus.		119/121	Gene Ontology	BP	GO:0090288	1.48014e-13	1.2596e-12	1310	2803	2816	1.34558e-14	497	0.533374	-0.509229	-1	2.23939	1307	3957	3886	497	4210	2665	4231	1887	4170	2816	1207
499	M11995	GO_CYTOKINE_PRODUCTION	http://www.broadinstitute.org/gsea/msigdb/cards/GO_CYTOKINE_PRODUCTION.html	The appearance of a cytokine due to biosynthesis or secretion following a cellular stimulus, resulting in an increase in its intracellular or extracellular levels.		119/120	Gene Ontology	BP	GO:0001816	1.48839e-13	1.26409e-12	3700	1927.36	1334	1.35309e-14	470	0.602732	0.588951	1	2.53027	3699	1287	1072	498	470	2621	1334	3996	2569	2598	1057
500	M15749	GO_LIPID_LOCALIZATION	http://www.broadinstitute.org/gsea/msigdb/cards/GO_LIPID_LOCALIZATION.html	Any process in which a lipid is transported to, or maintained in, a specific location.		261/264	Gene Ontology	BP	GO:0010876	1.52542e-13	1.29294e-12	1060	2125.91	1815	1.38674e-14	499	0.572741	-0.621289	-1	2.40238	1058	4211	1695	499	1815	1581	2858	1272	3434	2234	2728
501	M14884	GO_CELL_JUNCTION_ASSEMBLY	http://www.broadinstitute.org/gsea/msigdb/cards/GO_CELL_JUNCTION_ASSEMBLY.html	A cellular process that results in the aggregation, arrangement and bonding together of a set of components to form a cell junction.		128/129	Gene Ontology	BP	GO:0034329	1.94521e-13	1.64546e-12	200	1719.27	1699	1.76837e-14	75	0.571551	-0.595126	-1	2.37627	197	742	2240	500	2868	4217	1593	75	1699	2429	2352
502	M10588	GO_NEGATIVE_REGULATION_OF_AXON_EXTENSION	http://www.broadinstitute.org/gsea/msigdb/cards/GO_NEGATIVE_REGULATION_OF_AXON_EXTENSION.html	Any process that stops, prevents, or reduces the frequency, rate or extent of axon outgrowth.		38/38	Gene Ontology	BP	GO:0030517	2.10531e-13	1.77735e-12	1930	2270.09	2306	1.91392e-14	438	0.751527	0.689299	1	3.11566	1926	3469	2306	501	2470	3707	4106	1507	2812	1729	438
503	M16290	GO_REGULATION_OF_DENDRITE_DEVELOPMENT	http://www.broadinstitute.org/gsea/msigdb/cards/GO_REGULATION_OF_DENDRITE_DEVELOPMENT.html	Any process that modulates the frequency, rate or extent of dendrite development.		120/120	Gene Ontology	BP	GO:0050773	2.29055e-13	1.92989e-12	230	1786.73	2243	2.08231e-14	131	0.623422	-0.640281	-1	2.5767	230	131	2243	502	2653	3512	646	902	2632	3228	2975
504	M18097	GO_SERINE_HYDROLASE_ACTIVITY	http://www.broadinstitute.org/gsea/msigdb/cards/GO_SERINE_HYDROLASE_ACTIVITY.html	Catalysis of the hydrolysis of a substrate by a catalytic mechanism that involves a catalytic triad consisting of a serine nucleophile that is activated by a proton relay involving an acidic residue (e.g. aspartate or glutamate) and a basic residue (usually histidine).		214/242	Gene Ontology	MF	GO:0017171	2.76741e-13	2.32704e-12	3950	2502.09	3427	2.51583e-14	271	0.522695	0.449172	1	2.14539	3946	1471	3427	503	1814	271	1333	4074	3470	3461	3753
505	M18109	GO_LIGAND_GATED_CHANNEL_ACTIVITY	http://www.broadinstitute.org/gsea/msigdb/cards/GO_LIGAND_GATED_CHANNEL_ACTIVITY.html	Enables the transmembrane transfer of a solute by a channel that opens when a specific ligand has been bound by the channel complex or one of its constituent parts.		142/142	Gene Ontology	MF	GO:0022834	2.95214e-13	2.47746e-12	3565	1940.09	1741	2.68376e-14	367	0.597564	0.571725	1	2.44696	3563	1430	2564	504	1741	367	643	3236	390	3143	3760
506	M18663	GO_ORGANIC_ANION_TRANSMEMBRANE_TRANSPORTER_ACTIVITY	http://www.broadinstitute.org/gsea/msigdb/cards/GO_ORGANIC_ANION_TRANSMEMBRANE_TRANSPORTER_ACTIVITY.html	Enables the transfer of organic anions from one side of a membrane to the other. Organic anions are atoms or small molecules with a negative charge which contain carbon in covalent linkage.		176/178	Gene Ontology	MF	GO:0008514	3.35258e-13	2.80796e-12	1950	2232.64	2494	3.0478e-14	505	0.574261	0.51746	1	2.34052	1948	2844	2554	505	2165	1441	1244	2536	2494	2835	3993
507	M14163	GO_RESPONSE_TO_PROGESTERONE	http://www.broadinstitute.org/gsea/msigdb/cards/GO_RESPONSE_TO_PROGESTERONE.html	Any process that results in a change in state or activity of a cell or an organism (in terms of movement, secretion, enzyme production, gene expression, etc.) as a result of a progesterone stimulus.		49/50	Gene Ontology	BP	GO:0032570	3.42739e-13	2.86495e-12	2110	2531.82	2175	3.11581e-14	506	0.717285	-0.738523	-1	2.92123	2106	4214	1160	506	1807	3228	4125	2175	3679	2810	2040
508	M16273	GO_POSITIVE_REGULATION_OF_PHOSPHATIDYLINOSITOL_3_KINASE_SIGNALING	http://www.broadinstitute.org/gsea/msigdb/cards/GO_POSITIVE_REGULATION_OF_PHOSPHATIDYLINOSITOL_3_KINASE_SIGNALING.html	Any process that activates or increases the frequency, rate or extent of signal transduction mediated by the phosphatidylinositol 3-kinase cascade.		62/62	Gene Ontology	BP	GO:0014068	3.73972e-13	3.11987e-12	2955	2738.36	2954	3.39974e-14	507	0.658439	-0.599932	-1	2.67297	1571	3760	2952	507	2730	3443	3573	2616	2954	3049	2967
509	M18623	GO_ORGANIC_ACID_TRANSMEMBRANE_TRANSPORTER_ACTIVITY	http://www.broadinstitute.org/gsea/msigdb/cards/GO_ORGANIC_ACID_TRANSMEMBRANE_TRANSPORTER_ACTIVITY.html	Enables the transfer of organic acids, any acidic compound containing carbon in covalent linkage, from one side of the membrane to the other.		141/142	Gene Ontology	MF	GO:0005342	4.04987e-13	3.37198e-12	2375	2564.55	2870	3.6817e-14	508	0.584119	0.546713	1	2.36431	2371	2234	2912	508	3022	2715	1116	2870	3310	3172	3980
510	M17625	GO_T_TUBULE	http://www.broadinstitute.org/gsea/msigdb/cards/GO_T_TUBULE.html	Invagination of the plasma membrane of a muscle cell that extends inward from the cell surface around each myofibril. The ends of T-tubules make contact with the sarcoplasmic reticulum membrane.		45/45	Gene Ontology	CC	GO:0030315	4.15324e-13	3.45126e-12	2185	2592	2487	3.77567e-14	509	0.616324	0.637171	1	2.49247	2182	4185	3656	509	3228	1040	2462	2738	2477	2487	3548
511	M12511	GO_PROTEOGLYCAN_METABOLIC_PROCESS	http://www.broadinstitute.org/gsea/msigdb/cards/GO_PROTEOGLYCAN_METABOLIC_PROCESS.html	The chemical reactions and pathways involving proteoglycans, any glycoprotein in which the carbohydrate units are glycosaminoglycans.		81/83	Gene Ontology	BP	GO:0006029	4.29377e-13	3.56106e-12	2685	2468.91	2685	3.90343e-14	510	0.584507	-0.549735	-1	2.36099	2685	2404	3902	510	3031	2998	1504	2333	3558	2951	1282
512	M14252	GO_CELLULAR_MODIFIED_AMINO_ACID_METABOLIC_PROCESS	http://www.broadinstitute.org/gsea/msigdb/cards/GO_CELLULAR_MODIFIED_AMINO_ACID_METABOLIC_PROCESS.html	The chemical reactions and pathways involving compounds derived from amino acids, organic acids containing one or more amino substituents.		209/220	Gene Ontology	BP	GO:0006575	4.62011e-13	3.82423e-12	2245	2294.91	2086	4.2001e-14	511	0.5074	0.460469	1	2.04399	2244	2074	3732	511	4049	1317	1389	1930	2983	2929	2086
513	M14322	GO_VASCULOGENESIS	http://www.broadinstitute.org/gsea/msigdb/cards/GO_VASCULOGENESIS.html	The differentiation of endothelial cells from progenitor cells during blood vessel development, and the de novo formation of blood vessels and tubes.		58/59	Gene Ontology	BP	GO:0001570	4.75303e-13	3.92657e-12	710	1929.36	1766	4.32093e-14	118	0.71944	-0.624101	-1	2.89525	710	1929	1523	512	1766	3758	1498	118	3712	3573	2124
514	M13002	GO_REGULATION_OF_HORMONE_SECRETION	http://www.broadinstitute.org/gsea/msigdb/cards/GO_REGULATION_OF_HORMONE_SECRETION.html	Any process that modulates the frequency, rate or extent of the regulated release of a hormone from a cell.		258/262	Gene Ontology	BP	GO:0046883	4.77607e-13	3.93794e-12	770	1360.45	937	4.34188e-14	157	0.605933	0.551667	1	2.4382	3253	1215	769	513	157	770	533	3452	937	1856	1510
515	M10933	GO_REGULATION_OF_RECEPTOR_ACTIVITY	http://www.broadinstitute.org/gsea/msigdb/cards/GO_REGULATION_OF_RECEPTOR_ACTIVITY.html	Any process that modulates the frequency, rate or extent of receptor activity. Receptor activity is when a molecule combines with an extracellular or intracellular messenger to initiate a change in cell activity.		116/117	Gene Ontology	BP	GO:0010469	5.04543e-13	4.15195e-12	65	1209.73	603	4.58675e-14	63	0.656115	-0.796736	-1	2.6348	63	294	2755	514	3313	1467	837	546	308	2607	603
516	M11734	GO_EPITHELIAL_TO_MESENCHYMAL_TRANSITION	http://www.broadinstitute.org/gsea/msigdb/cards/GO_EPITHELIAL_TO_MESENCHYMAL_TRANSITION.html	A transition where an epithelial cell loses apical/basolateral polarity, severs intercellular adhesive junctions, degrades basement membrane components and becomes a migratory mesenchymal cell.		55/56	Gene Ontology	BP	GO:0001837	5.27882e-13	4.33559e-12	1010	2195.09	2462	4.79893e-14	515	0.602108	-0.670105	-1	2.41393	1007	1935	3637	515	3634	2462	2674	752	3194	3393	943
517	M17010	GO_VOLTAGE_GATED_CALCIUM_CHANNEL_COMPLEX	http://www.broadinstitute.org/gsea/msigdb/cards/GO_VOLTAGE_GATED_CALCIUM_CHANNEL_COMPLEX.html	A protein complex that forms a transmembrane channel through which calcium ions may pass in response to changes in membrane potential.		39/40	Gene Ontology	CC	GO:0005891	5.74258e-13	4.70736e-12	2265	2994.91	2882	5.22053e-14	516	0.726527	0.576701	1	2.90358	2264	4208	3509	516	2773	3980	4109	2882	2652	2757	3294
518	M14206	GO_ACTION_POTENTIAL	http://www.broadinstitute.org/gsea/msigdb/cards/GO_ACTION_POTENTIAL.html	A process in which membrane potential cycles through a depolarizing spike, triggered in response to depolarization above some threshold, followed by repolarization. This cycle is driven by the flow of ions through various voltage gated channels with different thresholds and ion specificities.		94/94	Gene Ontology	BP	GO:0001508	6.09132e-13	4.98359e-12	2860	2500.45	2648	5.53756e-14	517	0.556731	0.489446	1	2.22013	2856	2264	3757	517	2648	1683	1067	4189	3064	3400	2060
519	M13195	GO_REGULATION_OF_EXTRINSIC_APOPTOTIC_SIGNALING_PATHWAY	http://www.broadinstitute.org/gsea/msigdb/cards/GO_REGULATION_OF_EXTRINSIC_APOPTOTIC_SIGNALING_PATHWAY.html	Any process that modulates the frequency, rate or extent of extrinsic apoptotic signaling pathway.		152/153	Gene Ontology	BP	GO:2001236	6.10664e-13	4.9865e-12	360	2063.64	2237	5.55149e-14	357	0.539142	-0.607902	-1	2.14994	357	2237	1922	518	2815	2690	2932	969	4106	2562	1592
520	M12474	GO_REGULATION_OF_SYNAPTIC_PLASTICITY	http://www.broadinstitute.org/gsea/msigdb/cards/GO_REGULATION_OF_SYNAPTIC_PLASTICITY.html	A process that modulates synaptic plasticity, the ability of synapses to change as circumstances require. They may alter function, such as increasing or decreasing their sensitivity, or they may increase or decrease in actual numbers.		140/140	Gene Ontology	BP	GO:0048167	6.41979e-13	5.23213e-12	1390	2105.27	1711	5.83618e-14	519	0.618438	0.632086	1	2.46159	1386	4166	1711	519	1977	2220	4045	941	1627	3300	1266
521	M15995	GO_MESENCHYME_MORPHOGENESIS	http://www.broadinstitute.org/gsea/msigdb/cards/GO_MESENCHYME_MORPHOGENESIS.html	The process in which the anatomical structures of a mesenchymal tissue are generated and organized. A mesenchymal tissue is made up of loosely packed stellate cells.		38/38	Gene Ontology	BP	GO:0072132	6.71674e-13	5.46363e-12	840	1743.55	1027	6.10613e-14	520	0.74072	-0.839714	-1	2.9434	840	936	3808	520	1813	3416	917	583	1027	2485	2834
522	M10509	GO_RESPONSE_TO_ESTRADIOL	http://www.broadinstitute.org/gsea/msigdb/cards/GO_RESPONSE_TO_ESTRADIOL.html	Any process that results in a change in state or activity of a cell or an organism (in terms of movement, secretion, enzyme production, gene expression, etc.) as a result of stimulus by estradiol, a C18 steroid hormone hydroxylated at C3 and C17 that acts as a potent estrogen.		144/146	Gene Ontology	BP	GO:0032355	7.37944e-13	5.9912e-12	2305	1845.82	1443	6.70858e-14	409	0.571107	0.561192	1	2.26134	2303	2368	3090	521	3318	1383	1443	1188	1098	3183	409
523	M11889	GO_REGULATION_OF_VESICLE_MEDIATED_TRANSPORT	http://www.broadinstitute.org/gsea/msigdb/cards/GO_REGULATION_OF_VESICLE_MEDIATED_TRANSPORT.html	Any process that modulates the rate, frequency, or extent of vesicle-mediated transport, the directed movement of substances, either within a vesicle or in the vesicle membrane, into, out of or within a cell.		455/462	Gene Ontology	BP	GO:0060627	7.5912e-13	6.15134e-12	1035	2172.55	1837	6.90109e-14	110	2.21117	2.21117	1	8.74635	1033	3761	3218	522	4072	1800	3098	1271	1837	3176	110
524	M16936	GO_GLANDULAR_EPITHELIAL_CELL_DIFFERENTIATION	http://www.broadinstitute.org/gsea/msigdb/cards/GO_GLANDULAR_EPITHELIAL_CELL_DIFFERENTIATION.html	The process in which a relatively unspecialized cell acquires specialized features of a glandular epithelial cell. A glandular epithelial cell is a columnar/cuboidal epithelial cell found in a two dimensional sheet with a free surface exposed to the lumen of a gland.		39/39	Gene Ontology	BP	GO:0002067	7.95342e-13	6.43255e-12	375	1859.82	2047	7.23038e-14	269	0.751747	-0.830466	-1	2.96841	371	269	3160	523	2047	4161	2487	338	1768	2080	3254
525	M17561	GO_ANCHORING_JUNCTION	http://www.broadinstitute.org/gsea/msigdb/cards/GO_ANCHORING_JUNCTION.html	A cell junction that mechanically attaches a cell (and its cytoskeleton) to neighboring cells or to the extracellular matrix.		479/489	Gene Ontology	CC	GO:0070161	7.98954e-13	6.44946e-12	10	1342.82	881	7.26322e-14	10	2.28471	-2.35826	-1	9.0207	10	759	3415	524	3876	2021	881	182	946	2147	10
526	M16599	GO_LYMPHOCYTE_DIFFERENTIATION	http://www.broadinstitute.org/gsea/msigdb/cards/GO_LYMPHOCYTE_DIFFERENTIATION.html	The process in which a relatively unspecialized precursor cell acquires specialized features of a lymphocyte. A lymphocyte is a leukocyte commonly found in the blood and lymph that has the characteristics of a large nucleus, a neutral staining cytoplasm, and prominent heterochromatin.		208/209	Gene Ontology	BP	GO:0030098	8.05572e-13	6.49052e-12	2840	1999.55	2048	7.32338e-14	79	0.619893	0.566748	1	2.44691	2836	2458	655	525	79	730	1779	3588	4184	2048	3113
527	M15024	GO_BIOMINERAL_TISSUE_DEVELOPMENT	http://www.broadinstitute.org/gsea/msigdb/cards/GO_BIOMINERAL_TISSUE_DEVELOPMENT.html	Formation of hard tissues that consist mainly of inorganic compounds, and also contain a small amounts of organic matrices that are believed to play important roles in their formation.		74/75	Gene Ontology	BP	GO:0031214	8.1353e-13	6.5422e-12	2070	2551.27	2414	7.39573e-14	526	0.631372	-0.637783	-1	2.49145	2067	3800	4157	526	4054	1932	3134	1243	2506	2231	2414
528	M16254	GO_AXIS_ELONGATION	http://www.broadinstitute.org/gsea/msigdb/cards/GO_AXIS_ELONGATION.html	The developmental growth that results in the elongation of a line that defines polarity or symmetry in an anatomical structure.		27/27	Gene Ontology	BP	GO:0003401	8.40953e-13	6.74992e-12	2565	2909.36	3052	7.64502e-14	527	0.727868	-0.705416	-1	2.86875	2562	4223	3379	527	3052	2638	3746	1389	3788	3742	2957
529	M16583	GO_HEMOSTASIS	http://www.broadinstitute.org/gsea/msigdb/cards/GO_HEMOSTASIS.html	The stopping of bleeding (loss of body fluid) or the arrest of the circulation to an organ or part.		293/311	Gene Ontology	BP	GO:0007599	8.53682e-13	6.83914e-12	1050	2567.73	2526	7.76075e-14	528	0.55111	-0.628277	-1	2.17098	1049	4168	2057	528	2526	3448	2735	2490	4049	2087	3108
530	M14694	GO_COCHLEA_DEVELOPMENT	http://www.broadinstitute.org/gsea/msigdb/cards/GO_COCHLEA_DEVELOPMENT.html	The progression of the cochlea over time from its formation to the mature structure. The cochlea is the snail-shaped portion of the inner ear that is responsible for the detection of sound.		39/39	Gene Ontology	BP	GO:0090102	8.60855e-13	6.88359e-12	4215	2261.91	2138	7.82595e-14	529	0.741989	0.729619	1	2.92217	4211	1054	2138	529	2255	4178	1162	3283	1904	1888	2279
531	M13784	GO_REGULATION_OF_SMOOTH_MUSCLE_CELL_MIGRATION	http://www.broadinstitute.org/gsea/msigdb/cards/GO_REGULATION_OF_SMOOTH_MUSCLE_CELL_MIGRATION.html	Any process that modulates the frequency, rate or extent of smooth muscle cell migration.		49/49	Gene Ontology	BP	GO:0014910	8.88475e-13	7.09107e-12	405	1855.82	2055	8.07705e-14	401	0.555374	-0.577025	-1	2.1847	401	601	2635	530	2447	3429	2185	537	2055	3739	1855
532	M12492	GO_ARTERY_MORPHOGENESIS	http://www.broadinstitute.org/gsea/msigdb/cards/GO_ARTERY_MORPHOGENESIS.html	The process in which the anatomical structures of arterial blood vessels are generated and organized. Arteries are blood vessels that transport blood from the heart to the body and its organs.		51/51	Gene Ontology	BP	GO:0048844	9.3265e-13	7.42964e-12	2090	2893.82	3519	8.47863e-14	531	0.588079	-0.513276	-1	2.30915	2087	4222	4177	531	4166	3519	3549	1818	4118	2371	1274
533	M14192	GO_TISSUE_REMODELING	http://www.broadinstitute.org/gsea/msigdb/cards/GO_TISSUE_REMODELING.html	The reorganization or renovation of existing tissues. This process can either change the characteristics of a tissue such as in blood vessel remodeling, or result in the dynamic equilibrium of a tissue such as in bone remodeling.		87/87	Gene Ontology	BP	GO:0048771	9.39237e-13	7.46808e-12	70	1220.55	948	8.53852e-14	67	0.714918	-0.807849	-1	2.80663	67	676	1432	532	1957	3560	1235	142	948	823	2054
534	M14269	GO_RESPONSE_TO_VITAMIN_D	http://www.broadinstitute.org/gsea/msigdb/cards/GO_RESPONSE_TO_VITAMIN_D.html	Any process that results in a change in state or activity of a cell or an organism (in terms of movement, secretion, enzyme production, gene expression, etc.) as a result of a vitamin D stimulus.		33/33	Gene Ontology	BP	GO:0033280	9.82647e-13	7.79861e-12	2985	2721.55	2856	8.93316e-14	533	0.813584	-0.622409	-1	3.18858	2982	3245	3673	533	1917	3841	2856	2694	2212	3887	2097
535	M18703	GO_VOLTAGE_GATED_POTASSIUM_CHANNEL_ACTIVITY	http://www.broadinstitute.org/gsea/msigdb/cards/GO_VOLTAGE_GATED_POTASSIUM_CHANNEL_ACTIVITY.html	Enables the transmembrane transfer of a potassium ion by a voltage-gated channel. A voltage-gated channel is a channel whose open state is dependent on the voltage across the membrane in which it is embedded.		89/89	Gene Ontology	MF	GO:0005249	9.98114e-13	7.90656e-12	3375	1814.64	1675	9.07377e-14	328	0.643669	0.615702	1	2.5213	3375	1675	1020	534	1676	328	1012	4059	538	1730	4014
536	M15496	GO_CELL_FATE_SPECIFICATION	http://www.broadinstitute.org/gsea/msigdb/cards/GO_CELL_FATE_SPECIFICATION.html	The process involved in the specification of cell identity. Once specification has taken place, a cell will be committed to differentiate down a specific pathway if left in its normal environment.		70/71	Gene Ontology	BP	GO:0001708	1.04387e-12	8.25355e-12	3935	1646.09	1756	9.48968e-14	177	0.731424	0.756873	1	2.86022	3932	508	246	535	371	1808	177	4236	1756	1917	2621
537	M14928	GO_REGULATION_OF_BMP_SIGNALING_PATHWAY	http://www.broadinstitute.org/gsea/msigdb/cards/GO_REGULATION_OF_BMP_SIGNALING_PATHWAY.html	Any process that modulates the frequency, rate or extent of the activity of any BMP receptor signaling pathway.		73/77	Gene Ontology	BP	GO:0030510	1.2504e-12	9.86813e-12	1855	2716.18	2371	1.13673e-13	536	0.485844	-0.447807	-1	1.88659	1855	4117	4024	536	4193	2369	3136	1310	2273	3694	2371
538	M15274	GO_POSITIVE_REGULATION_OF_BLOOD_CIRCULATION	http://www.broadinstitute.org/gsea/msigdb/cards/GO_POSITIVE_REGULATION_OF_BLOOD_CIRCULATION.html	Any process that activates or increases the frequency, rate or extent of blood circulation.		92/93	Gene Ontology	BP	GO:1903524	1.3129e-12	1.03421e-11	4055	1860.36	1607	1.19354e-13	225	0.654611	0.649119	1	2.53722	4055	1354	1723	537	927	225	854	4100	1607	2568	2514
539	M16480	GO_RESPONSE_TO_VIRUS	http://www.broadinstitute.org/gsea/msigdb/cards/GO_RESPONSE_TO_VIRUS.html	Any process that results in a change in state or activity of a cell or an organism (in terms of movement, secretion, enzyme production, gene expression, etc.) as a result of a stimulus from a virus.		243/247	Gene Ontology	BP	GO:0009615	1.33191e-12	1.04725e-11	2935	2487.18	2893	1.21083e-13	538	0.573204	0.583598	1	2.22059	2933	2380	2893	538	1964	1295	2224	3424	3378	3275	3055
540	M10099	GO_MEMORY	http://www.broadinstitute.org/gsea/msigdb/cards/GO_MEMORY.html	The activities involved in the mental information processing system that receives (registers), modifies, stores, and retrieves informational stimuli. The main stages involved in the formation and retrieval of memory are encoding (processing of received information by acquisition), storage (building a permanent record of received information as a result of consolidation) and retrieval (calling bac…		97/98	Gene Ontology	BP	GO:0007613	1.3655e-12	1.07166e-11	1310	1702.64	1534	1.24136e-13	214	0.603651	-0.592529	-1	2.33641	1306	3334	1347	539	1534	2697	2855	652	1556	2695	214
541	M15417	GO_RESPONSE_TO_TRANSITION_METAL_NANOPARTICLE	http://www.broadinstitute.org/gsea/msigdb/cards/GO_RESPONSE_TO_TRANSITION_METAL_NANOPARTICLE.html	Any process that results in a change in state or activity of a cell or an organism (in terms of movement, secretion, enzyme production, gene expression, etc.) as a result of a transition metal nanoparticle.		146/148	Gene Ontology	BP	GO:1990267	1.38582e-12	1.0856e-11	2790	1911.45	2054	1.25983e-13	540	0.631616	0.546025	1	2.4434	2787	2054	1014	540	843	1147	1403	2695	2915	3047	2581
542	M15864	GO_POSITIVE_REGULATION_OF_STEM_CELL_PROLIFERATION	http://www.broadinstitute.org/gsea/msigdb/cards/GO_POSITIVE_REGULATION_OF_STEM_CELL_PROLIFERATION.html	Any process that activates or increases the frequency, rate or extent of stem cell proliferation.		61/61	Gene Ontology	BP	GO:2000648	1.40996e-12	1.10247e-11	1415	2214.73	2446	1.28178e-13	541	0.563586	-0.502237	-1	2.17889	1414	2675	2119	541	2446	1681	3435	584	3161	3525	2781
543	M14556	GO_DIENCEPHALON_DEVELOPMENT	http://www.broadinstitute.org/gsea/msigdb/cards/GO_DIENCEPHALON_DEVELOPMENT.html	The process whose specific outcome is the progression of the diencephalon over time, from its formation to the mature structure. The diencephalon is the paired caudal parts of the prosencephalon from which the thalamus, hypothalamus, epithalamus and subthalamus are derived; these regions regulate autonomic, visceral and endocrine function, and process information directed to the cerebral cortex.		77/77	Gene Ontology	BP	GO:0021536	1.61548e-12	1.26085e-11	3445	2138.55	2169	1.46862e-13	542	0.645012	0.605464	1	2.48043	3443	1936	2423	542	1606	1417	1300	3716	2746	2169	2226
544	M10229	GO_NEGATIVE_REGULATION_OF_NEURON_APOPTOTIC_PROCESS	http://www.broadinstitute.org/gsea/msigdb/cards/GO_NEGATIVE_REGULATION_OF_NEURON_APOPTOTIC_PROCESS.html	Any process that stops, prevents, or reduces the frequency, rate or extent of cell death by apoptotic process in neurons.		132/135	Gene Ontology	BP	GO:0043524	1.68228e-12	1.31057e-11	1500	2386.91	2749	1.52935e-13	270	0.524178	-0.490771	-1	2.01265	1500	3998	2749	543	3524	1794	3054	1696	3846	3282	270
545	M13309	GO_REGULATION_OF_INTERLEUKIN_1_PRODUCTION	http://www.broadinstitute.org/gsea/msigdb/cards/GO_REGULATION_OF_INTERLEUKIN_1_PRODUCTION.html	Any process that modulates the frequency, rate, or extent of interleukin-1 production.		57/58	Gene Ontology	BP	GO:0032652	1.70094e-12	1.32267e-11	2335	2543.27	2331	1.54631e-13	544	0.680237	0.677625	1	2.6109	2331	3886	3630	544	3053	1431	3199	2235	4015	2014	1638
546	M13376	GO_CARDIAC_MUSCLE_TISSUE_MORPHOGENESIS	http://www.broadinstitute.org/gsea/msigdb/cards/GO_CARDIAC_MUSCLE_TISSUE_MORPHOGENESIS.html	The process in which the anatomical structures of cardiac muscle tissue are generated and organized.		54/54	Gene Ontology	BP	GO:0055008	1.73284e-12	1.34501e-11	2785	2222.18	2202	1.5753e-13	545	0.589112	-0.522425	-1	2.25963	3692	1571	2631	545	2783	801	2202	2781	4160	1611	1667
547	M15876	GO_PLATELET_DEGRANULATION	http://www.broadinstitute.org/gsea/msigdb/cards/GO_PLATELET_DEGRANULATION.html	The regulated exocytosis of secretory granules containing preformed mediators such as histamine and serotonin by a platelet.		105/107	Gene Ontology	BP	GO:0002576	1.89589e-12	1.46888e-11	960	2893.82	3363	1.72353e-13	546	0.552522	-0.537751	-1	2.11183	957	3363	4006	546	4029	2576	3890	2258	3730	3688	2789
548	M15881	GO_INTEGRIN_MEDIATED_SIGNALING_PATHWAY	http://www.broadinstitute.org/gsea/msigdb/cards/GO_INTEGRIN_MEDIATED_SIGNALING_PATHWAY.html	A series of molecular signals initiated by the binding of extracellular ligand to an integrin on the surface of a target cell, and ending with regulation of a downstream cellular process, e.g. transcription.		79/82	Gene Ontology	BP	GO:0007229	2.29769e-12	1.77693e-11	5	846.091	126	2.08881e-13	1	2.28471	-2.35826	-1	8.66589	26	42	1953	547	2354	2337	31	3	126	1887	1
549	M12913	GO_POSITIVE_REGULATION_OF_BIOMINERAL_TISSUE_DEVELOPMENT	http://www.broadinstitute.org/gsea/msigdb/cards/GO_POSITIVE_REGULATION_OF_BIOMINERAL_TISSUE_DEVELOPMENT.html	Any process that activates or increases the frequency, rate or extent of biomineral tissue development, the formation of hard tissues that consist mainly of inorganic compounds.		38/38	Gene Ontology	BP	GO:0070169	2.40164e-12	1.85395e-11	950	1608.09	1468	2.18331e-13	523	0.764589	-0.763385	-1	2.89511	949	1783	3356	548	2547	1444	1266	523	1539	2266	1468
550	M12439	GO_REGULATION_OF_MESENCHYMAL_CELL_PROLIFERATION	http://www.broadinstitute.org/gsea/msigdb/cards/GO_REGULATION_OF_MESENCHYMAL_CELL_PROLIFERATION.html	Any process that modulates the frequency, rate or extent of mesenchymal cell proliferation. A mesenchymal cell is a cell that normally gives rise to other cells that are organized as three-dimensional masses, rather than sheets.		34/34	Gene Ontology	BP	GO:0010464	2.42754e-12	1.87053e-11	445	1517.55	1253	2.20686e-13	79	0.705967	-0.680517	-1	2.67217	443	891	2454	549	2164	3654	843	79	2415	1948	1253
551	M13427	GO_ENDOTHELIUM_DEVELOPMENT	http://www.broadinstitute.org/gsea/msigdb/cards/GO_ENDOTHELIUM_DEVELOPMENT.html	The process whose specific outcome is the progression of an endothelium over time, from its formation to the mature structure. Endothelium refers to the layer of cells lining blood vessels, lymphatics, the heart, and serous cavities, and is derived from bone marrow or mesoderm. Corneal endothelium is a special case, derived from neural crest cells.		89/90	Gene Ontology	BP	GO:0003158	2.49129e-12	1.91617e-11	80	1354.18	1153	2.26481e-13	79	0.640391	-0.578123	-1	2.42159	79	157	2098	550	2471	3564	629	428	1153	2078	1689
552	M10729	GO_CELLULAR_RESPONSE_TO_EXTERNAL_STIMULUS	http://www.broadinstitute.org/gsea/msigdb/cards/GO_CELLULAR_RESPONSE_TO_EXTERNAL_STIMULUS.html	Any process that results in a change in state or activity of a cell (in terms of movement, secretion, enzyme production, gene expression, etc.) as a result of an external stimulus.		262/264	Gene Ontology	BP	GO:0071496	2.52693e-12	1.94006e-11	690	1814	1485	2.29721e-13	507	0.575564	-0.55123	-1	2.17536	690	3278	1191	551	1485	2003	3909	562	2573	3205	507
553	M13295	GO_REGULATION_OF_PATHWAY_RESTRICTED_SMAD_PROTEIN_PHOSPHORYLATION	http://www.broadinstitute.org/gsea/msigdb/cards/GO_REGULATION_OF_PATHWAY_RESTRICTED_SMAD_PROTEIN_PHOSPHORYLATION.html	Any process that modulates the rate, frequency or extent of pathway-restricted SMAD protein phosphorylation. Pathway-restricted SMAD proteins and common-partner SMAD proteins are involved in the transforming growth factor beta receptor signaling pathways.		60/60	Gene Ontology	BP	GO:0060393	2.61436e-12	2.00356e-11	2850	2259.64	2297	2.37669e-13	552	0.595435	0.487169	1	2.24752	2849	2297	3629	552	3076	822	2152	2213	3195	2439	1632
554	M17065	GO_PLATELET_ALPHA_GRANULE	http://www.broadinstitute.org/gsea/msigdb/cards/GO_PLATELET_ALPHA_GRANULE.html	A secretory organelle found in blood platelets, which is unique in that it exhibits further compartmentalization and acquires its protein content via two distinct mechanisms: (1) biosynthesis predominantly at the megakaryocyte (MK) level (with some vestigial platelet synthesis) (e.g. platelet factor 4) and (2) endocytosis and pinocytosis at both the MK and circulating platelet levels (e.g. fibrin…		74/75	Gene Ontology	CC	GO:0031091	2.90474e-12	2.22208e-11	4125	2871.82	3565	2.64068e-13	553	0.578407	-0.567565	-1	2.17408	1352	3565	3778	553	3675	1661	4124	1726	4125	3716	3315
555	M13904	GO_METANEPHRIC_NEPHRON_DEVELOPMENT	http://www.broadinstitute.org/gsea/msigdb/cards/GO_METANEPHRIC_NEPHRON_DEVELOPMENT.html	The process whose specific outcome is the progression of a nephron in the metanephros over time, from its formation to the mature structure. A nephron is the functional unit of the kidney.		32/32	Gene Ontology	BP	GO:0072210	2.93594e-12	2.24189e-11	3835	2054.18	1914	2.66903e-13	178	0.719079	0.69366	1	2.70185	3832	309	4207	554	2728	872	178	3949	407	3646	1914
556	M17762	GO_EXTRINSIC_COMPONENT_OF_PLASMA_MEMBRANE	http://www.broadinstitute.org/gsea/msigdb/cards/GO_EXTRINSIC_COMPONENT_OF_PLASMA_MEMBRANE.html	The component of a plasma membrane consisting of gene products and protein complexes that are loosely bound to one of its surfaces, but not integrated into the hydrophobic region.		133/136	Gene Ontology	CC	GO:0019897	3.03547e-12	2.31372e-11	205	1308.73	1326	2.75951e-13	37	2.21117	2.21117	1	8.29749	202	1364	2086	555	3297	1326	2194	285	1025	2025	37
557	M19120	GO_SEMAPHORIN_RECEPTOR_BINDING	http://www.broadinstitute.org/gsea/msigdb/cards/GO_SEMAPHORIN_RECEPTOR_BINDING.html	Interacting selectively and non-covalently with semaphorin receptors.		22/22	Gene Ontology	MF	GO:0030215	3.20556e-12	2.43899e-11	1085	2291.82	2069	2.91414e-13	556	0.796475	-0.822036	-1	2.98237	1081	1717	3191	556	3003	3227	2069	1214	3358	1601	4193
558	M14342	GO_REGULATION_OF_VASOCONSTRICTION	http://www.broadinstitute.org/gsea/msigdb/cards/GO_REGULATION_OF_VASOCONSTRICTION.html	Any process that modulates the frequency, rate or extent of reductions in the diameter of blood vessels.		66/66	Gene Ontology	BP	GO:0019229	3.21524e-12	2.44197e-11	2505	1629.27	1266	2.92294e-13	194	0.776177	-0.774409	-1	2.90622	2501	3325	577	557	194	523	2269	3586	1266	991	2133
559	M12703	GO_CELLULAR_HORMONE_METABOLIC_PROCESS	http://www.broadinstitute.org/gsea/msigdb/cards/GO_CELLULAR_HORMONE_METABOLIC_PROCESS.html	The chemical reactions and pathways involving any hormone, naturally occurring substances secreted by specialized cells that affects the metabolism or behavior of other cells possessing functional receptors for the hormone, as carried out by individual cells.		103/104	Gene Ontology	BP	GO:0034754	3.3074e-12	2.50747e-11	1140	1604.18	1367	3.00673e-13	338	0.712327	-0.900361	-1	2.66426	1138	3408	1505	558	1186	1634	3542	2192	338	778	1367
560	M13878	GO_CELLULAR_RESPONSE_TO_NITROGEN_COMPOUND	http://www.broadinstitute.org/gsea/msigdb/cards/GO_CELLULAR_RESPONSE_TO_NITROGEN_COMPOUND.html	Any process that results in a change in state or activity of a cell (in terms of movement, secretion, enzyme production, gene expression, etc.) as a result of a nitrogen compound stimulus.		496/505	Gene Ontology	BP	GO:1901699	3.56695e-12	2.69942e-11	880	2162.27	1902	3.24269e-13	559	0.528653	-0.551765	-1	1.9713	876	4179	3213	559	3187	1757	2843	837	1889	2543	1902
561	M10721	GO_REGULATION_OF_PHOSPHOLIPASE_C_ACTIVITY	http://www.broadinstitute.org/gsea/msigdb/cards/GO_REGULATION_OF_PHOSPHOLIPASE_C_ACTIVITY.html	Any process that modulates the frequency, rate or extent of phospholipase C activity.		39/39	Gene Ontology	BP	GO:1900274	3.79159e-12	2.86431e-11	2295	1549.18	1439	3.4469e-13	103	0.827189	0.728983	1	3.077	2293	4215	708	560	103	1439	2643	2631	315	1632	502
562	M12817	GO_POSITIVE_REGULATION_OF_PROTEIN_SECRETION	http://www.broadinstitute.org/gsea/msigdb/cards/GO_POSITIVE_REGULATION_OF_PROTEIN_SECRETION.html	Any process that activates or increases the frequency, rate or extent of the controlled release of a protein from a cell.		208/211	Gene Ontology	BP	GO:0050714	3.95902e-12	2.98547e-11	2200	1765.91	1972	3.59911e-13	113	0.592297	-0.590044	-1	2.19948	2198	2967	1193	561	113	1254	2233	1983	3524	1972	1427
563	M15345	GO_NEURON_FATE_COMMITMENT	http://www.broadinstitute.org/gsea/msigdb/cards/GO_NEURON_FATE_COMMITMENT.html	The process in which the developmental fate of a cell becomes restricted such that it will develop into a neuron.		66/67	Gene Ontology	BP	GO:0048663	4.60244e-12	3.4645e-11	4020	1442.73	1073	4.18404e-13	237	0.729258	0.753313	1	2.69145	4019	1235	358	562	237	437	435	3369	1073	1591	2554
564	M14093	GO_VENTRICULAR_SEPTUM_DEVELOPMENT	http://www.broadinstitute.org/gsea/msigdb/cards/GO_VENTRICULAR_SEPTUM_DEVELOPMENT.html	The progression of the ventricular septum over time from its formation to the mature structure.		51/54	Gene Ontology	BP	GO:0003281	4.70033e-12	3.53192e-11	2010	2400.36	2010	4.27303e-13	563	0.589402	-0.53949	-1	2.17355	2010	4150	1978	563	1952	3813	3208	689	2941	3091	2009
565	M18217	GO_CHANNEL_REGULATOR_ACTIVITY	http://www.broadinstitute.org/gsea/msigdb/cards/GO_CHANNEL_REGULATOR_ACTIVITY.html	Modulates the activity of a channel. A channel catalyzes energy-independent facilitated diffusion, mediated by passage of a solute through a transmembrane aqueous pore or channel.		128/131	Gene Ontology	MF	GO:0016247	5.2177e-12	3.91374e-11	1875	2819.18	3373	4.74336e-13	564	0.534713	0.389222	1	1.96346	1875	3373	3590	564	3845	1440	2491	2915	3709	3399	3810
566	M12319	GO_POSITIVE_REGULATION_OF_NEUTROPHIL_MIGRATION	http://www.broadinstitute.org/gsea/msigdb/cards/GO_POSITIVE_REGULATION_OF_NEUTROPHIL_MIGRATION.html	Any process that activates or increases the frequency, rate or extent of neutrophil migration.		27/27	Gene Ontology	BP	GO:1902624	5.36085e-12	4.01401e-11	2855	2722.73	2854	4.8735e-13	565	0.838261	0.762036	1	3.07484	2854	3965	3180	565	2387	3684	3790	2444	4053	1828	1200
567	M16391	GO_SODIUM_ION_TRANSPORT	http://www.broadinstitute.org/gsea/msigdb/cards/GO_SODIUM_ION_TRANSPORT.html	The directed movement of sodium ions (Na+) into, out of or within a cell, or between cells, by means of some agent such as a transporter or pore.		143/144	Gene Ontology	BP	GO:0006814	5.65868e-12	4.22954e-11	3690	2057.73	2229	5.14425e-13	566	0.616383	0.610671	1	2.25603	3690	845	2229	566	2167	598	724	4178	2289	2332	3017
568	M11967	GO_SYNAPTIC_VESICLE_CYCLE	http://www.broadinstitute.org/gsea/msigdb/cards/GO_SYNAPTIC_VESICLE_CYCLE.html	A biological process in which synaptic vesicles are loaded with neurotransmitters, move to the active zone, exocytose and are then recycled via endocytosis, ultimately leading to reloading with neurotransmitters.		89/90	Gene Ontology	BP	GO:0099504	5.71372e-12	4.26316e-11	2395	2558.09	2759	5.19429e-13	567	0.543523	-0.485658	-1	1.98869	2395	2322	3764	567	4066	2050	2942	3197	3036	2759	1041
569	M13216	GO_DIGESTIVE_TRACT_MORPHOGENESIS	http://www.broadinstitute.org/gsea/msigdb/cards/GO_DIGESTIVE_TRACT_MORPHOGENESIS.html	The process in which the anatomical structures of the digestive tract are generated and organized. The digestive tract is the anatomical structure through which food passes and is processed.		48/48	Gene Ontology	BP	GO:0048546	5.73039e-12	4.26808e-11	2705	2021.64	1635	5.20945e-13	568	0.643052	-0.577282	-1	2.35274	2704	3089	1534	568	1635	820	1440	2604	3918	2323	1603
570	M11902	GO_REGULATION_OF_SODIUM_ION_TRANSPORT	http://www.broadinstitute.org/gsea/msigdb/cards/GO_REGULATION_OF_SODIUM_ION_TRANSPORT.html	Any process that modulates the frequency, rate or extent of the directed movement of sodium ions (Na+) into, out of or within a cell, or between cells, by means of some agent such as a transporter or pore.		77/77	Gene Ontology	BP	GO:0002028	6.69315e-12	4.97642e-11	2215	2602.18	3120	6.08469e-13	569	0.510532	0.500416	1	1.85588	2212	3120	4161	569	4213	766	3861	3170	1877	3663	1012
571	M11688	GO_REGULATION_OF_MUSCLE_TISSUE_DEVELOPMENT	http://www.broadinstitute.org/gsea/msigdb/cards/GO_REGULATION_OF_MUSCLE_TISSUE_DEVELOPMENT.html	Any process that modulates the frequency, rate or extent of muscle tissue development.		102/103	Gene Ontology	BP	GO:1901861	6.71166e-12	4.98144e-11	2595	1940.18	1831	6.10151e-13	570	0.568054	0.580529	1	2.06489	3284	1513	2249	570	1811	1831	926	3050	2591	2594	923
572	M14213	GO_REGULATION_OF_CYTOKINE_BIOSYNTHETIC_PROCESS	http://www.broadinstitute.org/gsea/msigdb/cards/GO_REGULATION_OF_CYTOKINE_BIOSYNTHETIC_PROCESS.html	Any process that modulates the frequency, rate or extent of the chemical reactions and pathways resulting in the formation of cytokines.		94/94	Gene Ontology	BP	GO:0042035	6.84097e-12	5.06854e-11	3135	1955.45	1903	6.21906e-13	459	0.718461	0.642927	1	2.60972	3132	2333	496	571	459	1338	1874	3382	3958	1903	2064
573	M13350	GO_NEGATIVE_REGULATION_OF_CHEMOTAXIS	http://www.broadinstitute.org/gsea/msigdb/cards/GO_NEGATIVE_REGULATION_OF_CHEMOTAXIS.html	Any process that stops, prevents, or reduces the frequency, rate or extent of the directed movement of a motile cell or organism in response to a specific chemical concentration gradient.		50/51	Gene Ontology	BP	GO:0050922	7.26843e-12	5.37585e-11	1280	1845	1512	6.60766e-13	572	0.724161	-0.814184	-1	2.62389	1277	2510	979	572	969	3701	3927	2035	1161	1512	1652
574	M15167	GO_EMBRYONIC_EYE_MORPHOGENESIS	http://www.broadinstitute.org/gsea/msigdb/cards/GO_EMBRYONIC_EYE_MORPHOGENESIS.html	The process occurring in the embryo by which the anatomical structures of the post-embryonic eye are generated and organized.		33/33	Gene Ontology	BP	GO:0048048	7.37618e-12	5.44604e-11	130	1138.27	1072	6.70562e-13	126	0.903678	-1.01318	-1	3.27255	126	771	1168	573	1072	1013	1395	1638	998	1292	2475
575	M14946	GO_REGULATION_OF_PROTEIN_KINASE_B_SIGNALING	http://www.broadinstitute.org/gsea/msigdb/cards/GO_REGULATION_OF_PROTEIN_KINASE_B_SIGNALING.html	Any process that modulates the frequency, rate or extent of protein kinase B signaling, a series of reactions mediated by the intracellular serine/threonine kinase protein kinase B.		117/121	Gene Ontology	BP	GO:0051896	7.59694e-12	5.59928e-11	35	1448.09	1247	6.90631e-13	31	0.604209	-0.625631	-1	2.18549	31	464	2579	574	3424	1247	1133	253	1729	2114	2381
576	M13090	GO_CARDIAC_VENTRICLE_MORPHOGENESIS	http://www.broadinstitute.org/gsea/msigdb/cards/GO_CARDIAC_VENTRICLE_MORPHOGENESIS.html	The process in which the cardiac ventricle is generated and organized. A cardiac ventricle receives blood from a cardiac atrium and pumps it out of the heart.		62/62	Gene Ontology	BP	GO:0003208	7.64852e-12	5.6275e-11	3140	2247.36	2345	6.9532e-13	575	0.582126	-0.476532	-1	2.10517	3137	2276	2782	575	2913	745	2345	2031	3551	2815	1551
577	M19226	GO_CALCIUM_DEPENDENT_PHOSPHOLIPID_BINDING	http://www.broadinstitute.org/gsea/msigdb/cards/GO_CALCIUM_DEPENDENT_PHOSPHOLIPID_BINDING.html	Interacting selectively and non-covalently with phospholipids, a class of lipids containing phosphoric acid as a mono- or diester, in the presence of calcium.		56/56	Gene Ontology	MF	GO:0005544	7.66415e-12	5.62924e-11	1395	2411.36	2705	6.96741e-13	576	0.559588	-0.605521	-1	2.02364	1394	3139	3789	576	3454	2705	3263	1234	860	1875	4236
578	M11905	GO_POSITIVE_REGULATION_OF_TUMOR_NECROSIS_FACTOR_SUPERFAMILY_CYTOKINE_PRODUCTION	http://www.broadinstitute.org/gsea/msigdb/cards/GO_POSITIVE_REGULATION_OF_TUMOR_NECROSIS_FACTOR_SUPERFAMILY_CYTOKINE_PRODUCTION.html	Any process that activates or increases the frequency, rate or extent of tumor necrosis factor superfamily cytokine production.		57/57	Gene Ontology	BP	GO:1903557	7.98846e-12	5.85728e-11	3680	2392.91	2670	7.26223e-13	577	0.658769	0.730499	1	2.3783	3680	2218	1524	577	2016	2843	3237	2913	2670	3631	1013
579	M15424	GO_RESPONSE_TO_TOXIC_SUBSTANCE	http://www.broadinstitute.org/gsea/msigdb/cards/GO_RESPONSE_TO_TOXIC_SUBSTANCE.html	Any process that results in a change in state or activity of a cell or an organism (in terms of movement, secretion, enzyme production, gene expression, etc.) as a result of a toxic stimulus.		234/241	Gene Ontology	BP	GO:0009636	8.27e-12	6.05324e-11	1335	2251.27	2490	7.51818e-13	578	0.570728	-0.624274	-1	2.05757	1332	3645	2735	578	3249	1540	2111	1593	2490	2907	2584
580	M15990	GO_REACTIVE_OXYGEN_SPECIES_METABOLIC_PROCESS	http://www.broadinstitute.org/gsea/msigdb/cards/GO_REACTIVE_OXYGEN_SPECIES_METABOLIC_PROCESS.html	The chemical reactions and pathways involving a reactive oxygen species, any molecules or ions formed by the incomplete one-electron reduction of oxygen. They contribute to the microbicidal activity of phagocytes, regulation of signal transduction and gene expression, and the oxidative damage to biopolymers.		93/96	Gene Ontology	BP	GO:0072593	8.39702e-12	6.13561e-11	485	2006.73	2123	7.63365e-13	482	0.722944	-0.950501	-1	2.60484	482	1564	2935	579	2123	2561	3696	859	1585	2860	2830
581	M11618	GO_CRANIAL_NERVE_DEVELOPMENT	http://www.broadinstitute.org/gsea/msigdb/cards/GO_CRANIAL_NERVE_DEVELOPMENT.html	The process whose specific outcome is the progression of the cranial nerves over time, from its formation to the mature structure. The cranial nerves are composed of twelve pairs of nerves that emanate from the nervous tissue of the hindbrain. These nerves are sensory, motor, or mixed in nature, and provide the motor and general sensory innervation of the head, neck and viscera. They mediate visi…		43/43	Gene Ontology	BP	GO:0021545	8.55466e-12	6.24005e-11	1260	2159.64	2045	7.77697e-13	503	0.617648	-0.713263	-1	2.22385	1258	2431	3352	580	3772	1869	3723	503	3334	2045	889
582	M11678	GO_LEUKOCYTE_MEDIATED_IMMUNITY	http://www.broadinstitute.org/gsea/msigdb/cards/GO_LEUKOCYTE_MEDIATED_IMMUNITY.html	Any process involved in the carrying out of an immune response by a leukocyte.		160/189	Gene Ontology	BP	GO:0002443	8.77698e-12	6.39121e-11	585	1464.09	919	7.97907e-13	393	0.57748	0.534912	1	2.07711	3707	585	1418	581	890	393	493	3771	1207	2141	919
583	M10316	GO_POSITIVE_REGULATION_OF_PHOSPHOLIPASE_ACTIVITY	http://www.broadinstitute.org/gsea/msigdb/cards/GO_POSITIVE_REGULATION_OF_PHOSPHOLIPASE_ACTIVITY.html	Any process that increases the frequency, rate or extent of phospholipase activity, the hydrolysis of a phospholipid.		52/53	Gene Ontology	BP	GO:0010518	8.81397e-12	6.40714e-11	2400	1541.64	1573	8.0127e-13	187	0.801086	0.721422	1	2.88108	2399	3447	389	582	187	843	1573	3540	1866	1818	314
584	M10998	GO_MYELOID_LEUKOCYTE_DIFFERENTIATION	http://www.broadinstitute.org/gsea/msigdb/cards/GO_MYELOID_LEUKOCYTE_DIFFERENTIATION.html	The process in which a relatively unspecialized myeloid precursor cell acquires the specialized features of any cell of the myeloid leukocyte lineage.		96/96	Gene Ontology	BP	GO:0002573	9.17457e-12	6.65785e-11	1375	2589.27	2933	8.34052e-13	583	0.569565	-0.572035	-1	2.04507	1371	3949	2933	583	2755	3503	3898	1868	3932	3063	627
585	M16368	GO_MUCOPOLYSACCHARIDE_METABOLIC_PROCESS	http://www.broadinstitute.org/gsea/msigdb/cards/GO_MUCOPOLYSACCHARIDE_METABOLIC_PROCESS.html	The chemical reactions and pathways involving mucopolysaccharide.		107/108	Gene Ontology	BP	GO:1903510	9.66446e-12	7.00136e-11	3235	2530.55	2807	8.78587e-13	584	0.604337	-0.50509	-1	2.16526	3235	1274	4139	584	4130	2205	1416	2959	2080	2807	3007
586	M16261	GO_T_CELL_DIFFERENTIATION	http://www.broadinstitute.org/gsea/msigdb/cards/GO_T_CELL_DIFFERENTIATION.html	The process in which a precursor cell type acquires characteristics of a more mature T-cell. A T cell is a type of lymphocyte whose definin characteristic is the expression of a T cell receptor complex.		123/123	Gene Ontology	BP	GO:0030217	9.69027e-12	7.00809e-11	1470	2000.18	1934	8.80934e-13	585	0.656955	-0.731386	-1	2.35369	1470	4149	932	585	685	1197	3279	1976	2835	1934	2960
587	M12499	GO_SPROUTING_ANGIOGENESIS	http://www.broadinstitute.org/gsea/msigdb/cards/GO_SPROUTING_ANGIOGENESIS.html	The extension of new blood vessels from existing capillaries into avascular tissues resulting from the proliferation of blood vessel endothelial cells.		45/45	Gene Ontology	BP	GO:0002040	1.01359e-11	7.31787e-11	875	2418.64	2685	9.21444e-13	586	0.600977	-0.713846	-1	2.14915	874	2685	2447	586	2758	2821	3470	2400	3768	3519	1277
588	M18556	GO_PROTEOGLYCAN_BINDING	http://www.broadinstitute.org/gsea/msigdb/cards/GO_PROTEOGLYCAN_BINDING.html	Interacting selectively and non-covalently with a proteoglycan, any glycoprotein in which the carbohydrate units are glycosaminoglycans.		29/30	Gene Ontology	MF	GO:0043394	1.28281e-11	9.24581e-11	2490	2271.18	2487	1.16619e-12	141	0.779702	0.566184	1	2.76035	1557	1785	3528	587	2488	2487	3585	141	2386	2490	3949
589	M18032	GO_TRANSCRIPTIONAL_REPRESSOR_ACTIVITY_RNA_POLYMERASE_II_TRANSCRIPTION_REGULATORY_REGION_SEQUENCE_SPECIFIC_BINDING	http://www.broadinstitute.org/gsea/msigdb/cards/GO_TRANSCRIPTIONAL_REPRESSOR_ACTIVITY_RNA_POLYMERASE_II_TRANSCRIPTION_REGULATORY_REGION_SEQUENCE_SPECIFIC_BINDING.html	Interacting selectively and non-covalently with a sequence of DNA that is in the regulatory region for RNA polymerase II (RNAP II) in order to stop, prevent, or reduce the frequency, rate or extent of transcription from an RNA polymerase II promoter.		168/168	Gene Ontology	MF	GO:0001227	1.29256e-11	9.30026e-11	2575	2188	1977	1.17505e-12	588	0.570384	0.541718	1	2.0188	2574	1977	1416	588	816	3805	1631	1939	2671	2921	3730
590	M12217	GO_SMALL_MOLECULE_BIOSYNTHETIC_PROCESS	http://www.broadinstitute.org/gsea/msigdb/cards/GO_SMALL_MOLECULE_BIOSYNTHETIC_PROCESS.html	The chemical reactions and pathways resulting in the formation of small molecules, any low molecular weight, monomeric, non-encoded molecule.		428/443	Gene Ontology	BP	GO:0044283	1.39213e-11	9.99973e-11	3310	1912.82	1841	1.26557e-12	216	0.521574	0.51375	1	1.84025	3309	477	2710	589	3790	1841	216	3002	846	3103	1158
591	M11231	GO_SENSORY_PERCEPTION_OF_CHEMICAL_STIMULUS	http://www.broadinstitute.org/gsea/msigdb/cards/GO_SENSORY_PERCEPTION_OF_CHEMICAL_STIMULUS.html	The series of events required for an organism to receive a sensory chemical stimulus, convert it to a molecular signal, and recognize and characterize the signal. This is a neurological process.		474/524	Gene Ontology	BP	GO:0007606	1.51666e-11	1.08758e-10	5	638.182	279	1.37879e-12	2	0.380877	0.377023	1	1.33893	2	434	35	3848	809	39	279	495	176	170	733
592	M16688	GO_NEGATIVE_REGULATION_OF_HOMOTYPIC_CELL_CELL_ADHESION	http://www.broadinstitute.org/gsea/msigdb/cards/GO_NEGATIVE_REGULATION_OF_HOMOTYPIC_CELL_CELL_ADHESION.html	Any process that stops, prevents, or reduces the frequency, rate, or extent of homotypic cell-cell adhesion.		99/102	Gene Ontology	BP	GO:0034111	1.66809e-11	1.19415e-10	2640	2361	2569	1.51644e-12	590	0.617882	0.552633	1	2.16325	2639	2732	2594	590	2009	1312	2241	2569	3716	2422	3147
593	M16162	GO_ACTIVATION_OF_MAPK_ACTIVITY	http://www.broadinstitute.org/gsea/msigdb/cards/GO_ACTIVATION_OF_MAPK_ACTIVITY.html	The initiation of the activity of the inactive enzyme MAP kinase (MAPK).		135/137	Gene Ontology	BP	GO:0000187	1.70532e-11	1.21874e-10	100	1589.27	1442	1.55029e-12	97	0.662393	-0.631546	-1	2.31701	97	934	1272	591	2071	3760	1442	197	2257	1950	2911
594	M14328	GO_REGULATION_OF_SMOOTH_MUSCLE_CELL_PROLIFERATION	http://www.broadinstitute.org/gsea/msigdb/cards/GO_REGULATION_OF_SMOOTH_MUSCLE_CELL_PROLIFERATION.html	Any process that modulates the frequency, rate or extent of smooth muscle cell proliferation.		100/100	Gene Ontology	BP	GO:0048660	1.77114e-11	1.26365e-10	1055	1423.55	1055	1.61013e-12	115	0.712048	-0.847461	-1	2.48675	1055	3211	520	592	115	1755	3644	1466	203	972	2126
595	M12932	GO_TISSUE_MIGRATION	http://www.broadinstitute.org/gsea/msigdb/cards/GO_TISSUE_MIGRATION.html	The process in which the population of cells that make up a tissue undergo directed movement.		82/84	Gene Ontology	BP	GO:0090130	1.77688e-11	1.26561e-10	385	1619.09	1574	1.61534e-12	305	0.554481	-0.627417	-1	1.93633	382	977	2616	593	3411	1942	1717	305	1574	2814	1479
596	M14241	GO_RESPONSE_TO_BMP	http://www.broadinstitute.org/gsea/msigdb/cards/GO_RESPONSE_TO_BMP.html	Any process that results in a change in state or activity of a cell or an organism (in terms of movement, secretion, enzyme production, gene expression, etc.) as a result of a bone morphogenetic protein (BMP) stimulus.		91/94	Gene Ontology	BP	GO:0071772	1.83497e-11	1.30261e-10	1255	2136.18	2081	1.66816e-12	594	0.60697	-0.648343	-1	2.11695	1254	3511	3105	594	1829	2221	4016	2013	756	2118	2081
597	M15778	GO_CELLULAR_RESPONSE_TO_BMP_STIMULUS	http://www.broadinstitute.org/gsea/msigdb/cards/GO_CELLULAR_RESPONSE_TO_BMP_STIMULUS.html	Any process that results in a change in state or activity of a cell (in terms of movement, secretion, enzyme production, gene expression, etc.) as a result of a bone morphogenetic protein (BMP) stimulus.		91/94	Gene Ontology	BP	GO:0071773	1.83497e-11	1.30261e-10	1255	2187.36	2119	1.66816e-12	595	0.60697	-0.648343	-1	2.11695	1255	3402	3106	595	1830	2222	4017	2014	760	2119	2741
598	M14259	GO_REGULATION_OF_VASCULAR_ENDOTHELIAL_GROWTH_FACTOR_PRODUCTION	http://www.broadinstitute.org/gsea/msigdb/cards/GO_REGULATION_OF_VASCULAR_ENDOTHELIAL_GROWTH_FACTOR_PRODUCTION.html	Any process that modulates the frequency, rate, or extent of production of vascular endothelial growth factor.		31/31	Gene Ontology	BP	GO:0010574	1.94135e-11	1.37583e-10	1335	1881.18	1707	1.76487e-12	596	0.774325	-0.80167	-1	2.69416	1334	1592	2466	596	2708	3010	3128	839	1707	1220	2093
599	M16052	GO_REGULATION_OF_RAS_PROTEIN_SIGNAL_TRANSDUCTION	http://www.broadinstitute.org/gsea/msigdb/cards/GO_REGULATION_OF_RAS_PROTEIN_SIGNAL_TRANSDUCTION.html	Any process that modulates the frequency, rate or extent of Ras protein signal transduction.		184/184	Gene Ontology	BP	GO:0046578	2.04945e-11	1.45001e-10	160	1813.55	2392	1.86314e-12	157	0.528981	-0.54109	-1	1.83626	157	691	2392	597	3206	3436	620	211	2552	3227	2860
600	M17733	GO_GOLGI_LUMEN	http://www.broadinstitute.org/gsea/msigdb/cards/GO_GOLGI_LUMEN.html	The volume enclosed by the membranes of any cisterna or subcompartment of the Golgi apparatus, including the cis- and trans-Golgi networks.		93/94	Gene Ontology	CC	GO:0005796	2.20575e-11	1.558e-10	3775	2395.55	2533	2.00523e-12	490	0.54236	0.551764	1	1.87673	3772	978	4007	598	2533	490	1041	3829	2178	3332	3593
601	M13650	GO_MESODERM_MORPHOGENESIS	http://www.broadinstitute.org/gsea/msigdb/cards/GO_MESODERM_MORPHOGENESIS.html	The process in which the anatomical structures of the mesoderm are generated and organized.		65/66	Gene Ontology	BP	GO:0048332	2.26207e-11	1.59512e-10	260	1736.73	1653	2.05643e-12	256	0.569569	-0.583589	-1	1.96883	256	391	3314	599	2756	3242	952	750	1653	3392	1799
602	M13122	GO_REGULATION_OF_FIBROBLAST_GROWTH_FACTOR_RECEPTOR_SIGNALING_PATHWAY	http://www.broadinstitute.org/gsea/msigdb/cards/GO_REGULATION_OF_FIBROBLAST_GROWTH_FACTOR_RECEPTOR_SIGNALING_PATHWAY.html	Any process that modulates the frequency, rate or extent of fibroblast growth factor receptor signaling pathway activity.		25/25	Gene Ontology	BP	GO:0040036	2.31704e-11	1.62948e-10	2170	2446.91	2376	2.1064e-12	600	0.771865	-0.730956	-1	2.66559	2170	2664	3001	600	2200	4146	3464	2499	2232	2376	1564
603	M12303	GO_REGULATION_OF_LIPID_METABOLIC_PROCESS	http://www.broadinstitute.org/gsea/msigdb/cards/GO_REGULATION_OF_LIPID_METABOLIC_PROCESS.html	Any process that modulates the frequency, rate or extent of the chemical reactions and pathways involving lipids.		273/282	Gene Ontology	BP	GO:0019216	2.31849e-11	1.62948e-10	700	2016.64	2499	2.10772e-12	410	0.570676	-0.567749	-1	1.97079	698	3008	2889	601	2812	410	3678	1788	2499	2606	1194
604	M17973	GO_PROTEIN_HETERODIMERIZATION_ACTIVITY	http://www.broadinstitute.org/gsea/msigdb/cards/GO_PROTEIN_HETERODIMERIZATION_ACTIVITY.html	Interacting selectively and non-covalently with a nonidentical protein to form a heterodimer.		381/468	Gene Ontology	MF	GO:0046982	2.33352e-11	1.63733e-10	1455	2164.36	1959	2.12139e-12	553	0.529269	0.530867	1	1.82741	1455	3096	1900	602	3329	3019	1959	1581	553	2605	3709
605	M16953	GO_RESPONSE_TO_REACTIVE_OXYGEN_SPECIES	http://www.broadinstitute.org/gsea/msigdb/cards/GO_RESPONSE_TO_REACTIVE_OXYGEN_SPECIES.html	Any process that results in a change in state or activity of a cell or an organism (in terms of movement, secretion, enzyme production, gene expression, etc.) as a result of a reactive oxygen species stimulus. Reactive oxygen species include singlet oxygen, superoxide, and oxygen free radicals.		189/191	Gene Ontology	BP	GO:0000302	2.435e-11	1.7057e-10	2125	2529.09	2541	2.21363e-12	603	0.553491	0.513613	1	1.90757	2125	2541	3252	603	3926	1498	2076	1891	3523	3120	3265
606	M16268	GO_NEGATIVE_REGULATION_OF_NEURON_DEATH	http://www.broadinstitute.org/gsea/msigdb/cards/GO_NEGATIVE_REGULATION_OF_NEURON_DEATH.html	Any process that stops, prevents or reduces the frequency, rate or extent of neuron death.		167/171	Gene Ontology	BP	GO:1901215	2.45975e-11	1.7202e-10	890	2371.55	2721	2.23614e-12	604	0.533992	-0.548337	-1	1.83967	888	3367	1495	604	2757	2721	3910	1182	3624	2576	2963
607	M16576	GO_TRANSMEMBRANE_RECEPTOR_PROTEIN_SERINE_THREONINE_KINASE_SIGNALING_PATHWAY	http://www.broadinstitute.org/gsea/msigdb/cards/GO_TRANSMEMBRANE_RECEPTOR_PROTEIN_SERINE_THREONINE_KINASE_SIGNALING_PATHWAY.html	A series of molecular signals initiated by the binding of an extracellular ligand to a receptor on the surface of the target cell where the receptor possesses serine/threonine kinase activity, and ending with regulation of a downstream cellular process, e.g. transcription.		187/190	Gene Ontology	BP	GO:0007178	2.62673e-11	1.83395e-10	960	1879	1698	2.38794e-12	152	0.570992	-0.577679	-1	1.96154	956	3578	1698	605	1371	2240	4036	152	768	2163	3102
608	M16553	GO_SIALYLATION	http://www.broadinstitute.org/gsea/msigdb/cards/GO_SIALYLATION.html	The covalent attachment of sialic acid to a substrate molecule.		21/21	Gene Ontology	BP	GO:0097503	2.8785e-11	2.00314e-10	740	716.545	492	2.61682e-12	118	0.997195	-1.25783	-1	3.4122	736	470	492	606	827	118	753	137	182	471	3090
609	M18790	GO_SIALYLTRANSFERASE_ACTIVITY	http://www.broadinstitute.org/gsea/msigdb/cards/GO_SIALYLTRANSFERASE_ACTIVITY.html	Catalysis of the transfer of sialic acid to an acceptor molecule, typically the terminal portions of the sialylated glycolipids (gangliosides) or to the N- or O-linked sugar chains of glycoproteins.		21/21	Gene Ontology	MF	GO:0008373	2.8785e-11	2.00314e-10	740	803.727	493	2.61682e-12	119	0.997195	-1.25783	-1	3.4122	737	449	493	607	828	119	754	138	189	472	4055
610	M12477	GO_CELLULAR_RESPONSE_TO_RETINOIC_ACID	http://www.broadinstitute.org/gsea/msigdb/cards/GO_CELLULAR_RESPONSE_TO_RETINOIC_ACID.html	Any process that results in a change in state or activity of a cell (in terms of movement, secretion, enzyme production, gene expression, etc.) as a result of a retinoic acid stimulus.		64/65	Gene Ontology	BP	GO:0071300	3.02603e-11	2.10235e-10	2940	2255.82	2599	2.75094e-12	608	0.622676	0.596917	1	2.12606	2938	2941	3133	608	3119	1623	2062	2612	1912	2599	1267
611	M13454	GO_NEGATIVE_REGULATION_OF_DEFENSE_RESPONSE	http://www.broadinstitute.org/gsea/msigdb/cards/GO_NEGATIVE_REGULATION_OF_DEFENSE_RESPONSE.html	Any process that stops, prevents, or reduces the frequency, rate or extent of a defense response.		140/144	Gene Ontology	BP	GO:0031348	3.14277e-11	2.17988e-10	865	2322.73	1883	2.85706e-12	609	0.570958	-0.554708	-1	1.94631	863	3401	1709	609	1883	3240	4225	1742	4059	2115	1704
612	M12762	GO_MYELOID_LEUKOCYTE_ACTIVATION	http://www.broadinstitute.org/gsea/msigdb/cards/GO_MYELOID_LEUKOCYTE_ACTIVATION.html	A change in the morphology or behavior of a myeloid leukocyte resulting from exposure to an activating factor such as a cellular or soluble ligand.		98/98	Gene Ontology	BP	GO:0002274	3.29931e-11	2.28472e-10	3370	1935.64	1403	2.99937e-12	610	0.617651	0.58701	1	2.10103	3366	1814	1277	610	1295	918	1029	3881	2356	3343	1403
613	M16538	GO_G_PROTEIN_COUPLED_RECEPTOR_SIGNALING_PATHWAY_COUPLED_TO_CYCLIC_NUCLEOTIDE_SECOND_MESSENGER	http://www.broadinstitute.org/gsea/msigdb/cards/GO_G_PROTEIN_COUPLED_RECEPTOR_SIGNALING_PATHWAY_COUPLED_TO_CYCLIC_NUCLEOTIDE_SECOND_MESSENGER.html	The series of molecular signals generated as a consequence of a G-protein coupled receptor binding to its physiological ligand, where the pathway proceeds with activation or inhibition of a nucleotide cyclase activity and a subsequent change in the concentration of a cyclic nucleotide.		172/172	Gene Ontology	BP	GO:0007187	3.51579e-11	2.43065e-10	4140	1498.18	1132	3.19617e-12	161	0.667931	0.569383	1	2.26573	4139	1372	209	611	481	161	667	3203	1132	1421	3084
614	M13048	GO_LEARNING	http://www.broadinstitute.org/gsea/msigdb/cards/GO_LEARNING.html	Any process in an organism in which a relatively long-lasting adaptive behavioral change occurs as the result of experience.		129/131	Gene Ontology	BP	GO:0007612	3.54912e-11	2.4497e-10	3985	2092.82	2777	3.22647e-12	177	0.559455	0.575017	1	1.89709	3984	694	3451	612	2899	2777	545	3090	177	3262	1530
615	M10752	GO_RESPONSE_TO_FLUID_SHEAR_STRESS	http://www.broadinstitute.org/gsea/msigdb/cards/GO_RESPONSE_TO_FLUID_SHEAR_STRESS.html	Any process that results in a change in state or activity of a cell or an organism (in terms of movement, secretion, enzyme production, gene expression, etc.) as a result of a fluid shear stress stimulus. Fluid shear stress is the force acting on an object in a system where the fluid is moving across a solid surface.		34/34	Gene Ontology	BP	GO:0034405	4.28863e-11	2.95532e-10	895	2121.18	1447	3.89876e-12	515	0.561152	-0.504759	-1	1.88671	891	1363	4203	613	3586	2836	1447	653	3776	3450	515
616	M15378	GO_SEMAPHORIN_PLEXIN_SIGNALING_PATHWAY	http://www.broadinstitute.org/gsea/msigdb/cards/GO_SEMAPHORIN_PLEXIN_SIGNALING_PATHWAY.html	A series of molecular signals generated as a consequence of a semaphorin receptor (composed of a plexin and a neurophilin) binding to a semaphorin ligand.		36/36	Gene Ontology	BP	GO:0071526	4.40642e-11	3.03156e-10	395	1695	1679	4.00584e-12	202	0.679309	-0.715353	-1	2.28133	391	320	3165	614	3809	3881	335	202	1679	1683	2566
617	M15943	GO_REGULATION_OF_CELL_SHAPE	http://www.broadinstitute.org/gsea/msigdb/cards/GO_REGULATION_OF_CELL_SHAPE.html	Any process that modulates the surface configuration of a cell.		136/139	Gene Ontology	BP	GO:0008360	4.42193e-11	3.0373e-10	1715	1929.09	2203	4.01994e-12	38	2.21117	2.21117	1	7.42514	1715	3454	2747	615	2266	834	3572	1264	2512	2203	38
618	M11157	GO_CARBOHYDRATE_DERIVATIVE_CATABOLIC_PROCESS	http://www.broadinstitute.org/gsea/msigdb/cards/GO_CARBOHYDRATE_DERIVATIVE_CATABOLIC_PROCESS.html	The chemical reactions and pathways resulting in the breakdown of carbohydrate derivative.		172/174	Gene Ontology	BP	GO:1901136	4.55117e-11	3.12101e-10	3600	1893.09	1472	4.13743e-12	11	0.526787	0.605959	1	1.76677	3600	60	3438	616	3242	1472	11	4003	81	3600	701
619	M13211	GO_REGULATION_OF_LIPASE_ACTIVITY	http://www.broadinstitute.org/gsea/msigdb/cards/GO_REGULATION_OF_LIPASE_ACTIVITY.html	Any process that modulates the frequency, rate or extent of lipase activity, the hydrolysis of a lipid or phospholipid.		82/83	Gene Ontology	BP	GO:0060191	4.58436e-11	3.1387e-10	630	1324.91	1128	4.1676e-12	181	0.718051	0.671682	1	2.40762	2614	2809	629	617	181	627	1128	2552	446	1370	1601
620	M11115	GO_SULFUR_COMPOUND_BIOSYNTHETIC_PROCESS	http://www.broadinstitute.org/gsea/msigdb/cards/GO_SULFUR_COMPOUND_BIOSYNTHETIC_PROCESS.html	The chemical reactions and pathways resulting in the formation of compounds that contain sulfur, such as the amino acids methionine and cysteine or the tripeptide glutathione.		202/203	Gene Ontology	BP	GO:0044272	4.65808e-11	3.18402e-10	3105	2196.45	2015	4.23462e-12	525	0.495678	0.56102	1	1.66091	3103	715	3734	618	4181	2015	525	3544	1764	3284	678
621	M15282	GO_REGULATION_OF_MUSCLE_ORGAN_DEVELOPMENT	http://www.broadinstitute.org/gsea/msigdb/cards/GO_REGULATION_OF_MUSCLE_ORGAN_DEVELOPMENT.html	Any process that modulates the frequency, rate or extent of muscle development.		102/103	Gene Ontology	BP	GO:0048634	4.92691e-11	3.36236e-10	3280	2155.55	2091	4.47901e-12	619	0.611706	0.58489	1	2.04459	3277	1606	1828	619	1262	2215	1013	3217	4064	2091	2519
622	M15149	GO_CAMP_METABOLIC_PROCESS	http://www.broadinstitute.org/gsea/msigdb/cards/GO_CAMP_METABOLIC_PROCESS.html	The chemical reactions and pathways involving the nucleotide cAMP (cyclic AMP, adenosine 3',5'-cyclophosphate).		34/34	Gene Ontology	BP	GO:0046058	5.02098e-11	3.42105e-10	3325	2198.27	2311	4.56452e-12	620	0.802398	-0.734532	-1	2.67984	3322	1916	2311	620	2645	899	2128	2968	1311	3593	2468
623	M11145	GO_LUNG_MORPHOGENESIS	http://www.broadinstitute.org/gsea/msigdb/cards/GO_LUNG_MORPHOGENESIS.html	The process in which the anatomical structures of the lung are generated and organized.		45/45	Gene Ontology	BP	GO:0060425	5.31251e-11	3.61387e-10	695	1229.09	854	4.82955e-12	90	0.638775	-0.644936	-1	2.12801	695	854	2448	621	1710	1416	1908	364	90	2719	695
624	M17310	GO_COMPLEX_OF_COLLAGEN_TRIMERS	http://www.broadinstitute.org/gsea/msigdb/cards/GO_COMPLEX_OF_COLLAGEN_TRIMERS.html	A complex of collagen trimers such as a fibril or collagen network.		23/23	Gene Ontology	CC	GO:0098644	5.32805e-11	3.61863e-10	2490	2687.45	2579	4.84368e-12	169	0.674522	0.430977	1	2.24696	2488	3555	4234	622	3970	1775	2579	169	4217	2530	3423
625	M11393	GO_NEURAL_TUBE_DEVELOPMENT	http://www.broadinstitute.org/gsea/msigdb/cards/GO_NEURAL_TUBE_DEVELOPMENT.html	The process whose specific outcome is the progression of the neural tube over time, from its formation to the mature structure. The mature structure of the neural tube exists when the tube has been segmented into the forebrain, midbrain, hindbrain and spinal cord regions. In addition neural crest has budded away from the epithelium.		147/149	Gene Ontology	BP	GO:0021915	5.37964e-11	3.64782e-10	1085	2624.45	3359	4.89058e-12	623	0.487945	0.50912	1	1.62483	1083	3693	3266	623	3683	3425	4060	1426	3359	3448	803
626	M12956	GO_REGULATION_OF_MUSCLE_CELL_DIFFERENTIATION	http://www.broadinstitute.org/gsea/msigdb/cards/GO_REGULATION_OF_MUSCLE_CELL_DIFFERENTIATION.html	Any process that modulates the frequency, rate or extent of muscle cell differentiation.		150/152	Gene Ontology	BP	GO:0051147	5.45151e-11	3.69066e-10	835	2092.09	1925	4.95592e-12	378	0.554268	-0.615618	-1	1.84469	833	3227	1925	624	3042	3057	3933	378	1194	3311	1489
627	M15297	GO_REGULATION_OF_SEQUENCE_SPECIFIC_DNA_BINDING_TRANSCRIPTION_FACTOR_ACTIVITY	http://www.broadinstitute.org/gsea/msigdb/cards/GO_REGULATION_OF_SEQUENCE_SPECIFIC_DNA_BINDING_TRANSCRIPTION_FACTOR_ACTIVITY.html	Any process that modulates the frequency, rate or extent of the activity of a transcription factor, any factor involved in the initiation or regulation of transcription.		361/365	Gene Ontology	BP	GO:0051090	5.75518e-11	3.89002e-10	1260	2070	2055	5.23198e-12	88	2.21117	2.21117	1	7.3413	1257	3504	1061	625	2055	3193	3440	1445	3449	2653	88
628	M13343	GO_PALLIUM_DEVELOPMENT	http://www.broadinstitute.org/gsea/msigdb/cards/GO_PALLIUM_DEVELOPMENT.html	The process whose specific outcome is the progression of the pallium over time, from its formation to the mature structure. The pallium is the roof region of the telencephalon.		151/153	Gene Ontology	BP	GO:0021543	5.95933e-11	4.0216e-10	1380	2595.82	3286	5.41758e-12	626	0.5469	0.518584	1	1.81298	1376	4098	3442	626	3810	3286	3320	683	4014	2250	1649
629	M11822	GO_STEM_CELL_PROLIFERATION	http://www.broadinstitute.org/gsea/msigdb/cards/GO_STEM_CELL_PROLIFERATION.html	The multiplication or reproduction of stem cells, resulting in the expansion of a stem cell population. A stem cell is a cell that retains the ability to divide and proliferate throughout life to provide progenitor cells that can differentiate into specialized cells.		60/60	Gene Ontology	BP	GO:0072089	6.15293e-11	4.14565e-10	1485	1564.64	1352	5.59357e-12	565	0.752694	-0.825437	-1	2.49168	1483	1352	1841	627	611	3828	2785	565	1231	1904	984
630	M17334	GO_LEADING_EDGE_MEMBRANE	http://www.broadinstitute.org/gsea/msigdb/cards/GO_LEADING_EDGE_MEMBRANE.html	The portion of the plasma membrane surrounding the leading edge of a motile cell.		134/134	Gene Ontology	CC	GO:0031256	6.24636e-11	4.20192e-10	1395	2568.91	3270	5.67851e-12	628	0.502283	-0.429185	-1	1.66169	1392	4221	3270	628	3670	1396	3377	2792	794	3287	3431
631	M17129	GO_ENDOCYTIC_VESICLE	http://www.broadinstitute.org/gsea/msigdb/cards/GO_ENDOCYTIC_VESICLE.html	A membrane-bounded intracellular vesicle formed by invagination of the plasma membrane around an extracellular substance. Endocytic vesicles fuse with early endosomes to deliver the cargo for further sorting.		255/256	Gene Ontology	CC	GO:0030139	6.56615e-11	4.41004e-10	1575	2749.45	3175	5.96923e-12	629	0.5128	0.483276	1	1.69269	1574	3175	3867	629	4159	2856	3324	1067	3779	2471	3343
632	M13623	GO_REGULATION_OF_REPRODUCTIVE_PROCESS	http://www.broadinstitute.org/gsea/msigdb/cards/GO_REGULATION_OF_REPRODUCTIVE_PROCESS.html	Any process that modulates the frequency, rate or extent of reproductive process.		128/129	Gene Ontology	BP	GO:2000241	6.70996e-11	4.49949e-10	2300	1619.64	1785	6.09996e-12	240	0.617289	0.548066	1	2.03569	2298	2451	890	630	240	1742	983	2002	2825	1970	1785
633	M15388	GO_REGULATION_OF_PEPTIDE_SECRETION	http://www.broadinstitute.org/gsea/msigdb/cards/GO_REGULATION_OF_PEPTIDE_SECRETION.html	Any process that modulates the frequency, rate, or extent of peptide secretion.		205/209	Gene Ontology	BP	GO:0002791	7.06617e-11	4.73088e-10	3320	1551.18	1263	6.4238e-12	378	0.579166	0.538952	1	1.90552	3320	1392	1263	631	378	596	519	3481	927	1985	2571
634	M11810	GO_REGULATION_OF_ORGAN_FORMATION	http://www.broadinstitute.org/gsea/msigdb/cards/GO_REGULATION_OF_ORGAN_FORMATION.html	Any process that modulates the rate, frequency or extent of organ formation. Organ formation is the process pertaining to the initial formation of an organ from unspecified parts. The process begins with the specific processes that contribute to the appearance of the discrete structure, such as inductive events, and ends when the structural rudiment of the organ is recognizable, such as a condens…		32/32	Gene Ontology	BP	GO:0003156	7.12812e-11	4.76482e-10	3235	2452.09	2337	6.48011e-12	632	0.671057	-0.677796	-1	2.20712	3234	2337	4205	632	3368	1425	1792	3878	1573	3550	979
635	M16813	GO_DEVELOPMENT_OF_PRIMARY_SEXUAL_CHARACTERISTICS	http://www.broadinstitute.org/gsea/msigdb/cards/GO_DEVELOPMENT_OF_PRIMARY_SEXUAL_CHARACTERISTICS.html	The process whose specific outcome is the progression of the primary sexual characteristics over time, from their formation to the mature structures. The primary sexual characteristics are the testes in males and the ovaries in females and they develop in response to sex hormone secretion.		216/216	Gene Ontology	BP	GO:0045137	7.16932e-11	4.78481e-10	2400	1877.18	1941	6.51756e-12	633	0.563034	0.559465	1	1.85147	2398	1941	1802	633	2030	1698	1499	1001	2098	2351	3198
636	M11817	GO_REGULATION_OF_MESONEPHROS_DEVELOPMENT	http://www.broadinstitute.org/gsea/msigdb/cards/GO_REGULATION_OF_MESONEPHROS_DEVELOPMENT.html	Any process that modulates the rate, frequency or extent of mesonephros development. Mesonephros development is the process whose specific outcome is the progression of the mesonephros over time, from its formation to the mature structure. The mesonephros is an endocrine and metabolic organ that filters the blood and excretes the end products of body metabolism in the form of urine.		26/26	Gene Ontology	BP	GO:0061217	7.59477e-11	5.06079e-10	3940	2449.27	2657	6.90433e-12	634	0.510402	0.423123	1	1.67401	3939	1357	4222	634	4091	2657	970	3089	769	4232	982
637	M14158	GO_FAT_CELL_DIFFERENTIATION	http://www.broadinstitute.org/gsea/msigdb/cards/GO_FAT_CELL_DIFFERENTIATION.html	The process in which a relatively unspecialized cell acquires specialized features of an adipocyte, an animal connective tissue cell specialized for the synthesis and storage of fat.		105/106	Gene Ontology	BP	GO:0045444	8.07835e-11	5.37457e-10	495	1437.64	1220	7.34395e-12	250	0.556878	-0.571232	-1	1.82131	491	250	1829	635	2460	2070	761	1220	1044	3017	2037
638	M10732	GO_EPITHELIAL_TUBE_BRANCHING_INVOLVED_IN_LUNG_MORPHOGENESIS	http://www.broadinstitute.org/gsea/msigdb/cards/GO_EPITHELIAL_TUBE_BRANCHING_INVOLVED_IN_LUNG_MORPHOGENESIS.html	The process in which a highly ordered sequence of patterning events generates the branched epithelial tubes of the lung, consisting of reiterated combinations of bud outgrowth, elongation, and dichotomous subdivision of terminal units.		25/25	Gene Ontology	BP	GO:0060441	8.35831e-11	5.55212e-10	3035	2759.64	3015	7.59847e-12	510	0.624133	-0.570835	-1	2.03816	3034	2939	3843	636	3627	3411	2860	2737	3015	3744	510
639	M11738	GO_NEGATIVE_REGULATION_OF_MAPK_CASCADE	http://www.broadinstitute.org/gsea/msigdb/cards/GO_NEGATIVE_REGULATION_OF_MAPK_CASCADE.html	Any process that stops, prevents, or reduces the frequency, rate or extent of signal transduction mediated by the MAPKKK cascade.		144/145	Gene Ontology	BP	GO:0043409	8.42725e-11	5.58915e-10	70	1368.18	945	7.66114e-12	66	0.612884	-0.651228	-1	2.0008	66	658	2569	637	3233	1799	703	401	1528	2511	945
640	M13299	GO_GLYCOSPHINGOLIPID_BIOSYNTHETIC_PROCESS	http://www.broadinstitute.org/gsea/msigdb/cards/GO_GLYCOSPHINGOLIPID_BIOSYNTHETIC_PROCESS.html	The chemical reactions and pathways resulting in the formation of glycosphingolipid, a compound with residues of sphingoid and at least one monosaccharide.		24/25	Gene Ontology	BP	GO:0006688	8.52694e-11	5.64643e-10	385	502.273	392	7.75176e-12	21	0.880901	-1.19088	-1	2.87439	383	92	567	638	1093	392	198	21	26	481	1634
641	M15987	GO_O_GLYCAN_PROCESSING	http://www.broadinstitute.org/gsea/msigdb/cards/GO_O_GLYCAN_PROCESSING.html	The stepwise addition of carbohydrate or carbohydrate derivative residues to the initially added O-linked residue (usually GalNAc) to form a core O-glycan structure.		57/58	Gene Ontology	BP	GO:0016266	8.67594e-11	5.73614e-10	1790	2557.73	2318	7.88722e-12	639	0.599324	-0.857013	-1	1.95415	1786	3811	3919	639	3435	2067	4006	2318	1506	1820	2828
642	M11135	GO_REGULATION_OF_SYSTEMIC_ARTERIAL_BLOOD_PRESSURE	http://www.broadinstitute.org/gsea/msigdb/cards/GO_REGULATION_OF_SYSTEMIC_ARTERIAL_BLOOD_PRESSURE.html	The process that modulates the force with which blood travels through the systemic arterial circulatory system. The process is controlled by a balance of processes that increase pressure and decrease pressure.		84/84	Gene Ontology	BP	GO:0003073	8.73762e-11	5.76792e-10	3225	1619.18	1204	7.94329e-12	624	0.60198	0.5211	1	1.9623	3225	2397	822	640	769	624	1204	3635	1887	1919	689
643	M15828	GO_RETINA_DEVELOPMENT_IN_CAMERA_TYPE_EYE	http://www.broadinstitute.org/gsea/msigdb/cards/GO_RETINA_DEVELOPMENT_IN_CAMERA_TYPE_EYE.html	The process whose specific outcome is the progression of the retina over time, from its formation to the mature structure. The retina is the innermost layer or coating at the back of the eyeball, which is sensitive to light and in which the optic nerve terminates.		129/131	Gene Ontology	BP	GO:0060041	9.18636e-11	6.05471e-10	2365	1738.64	1993	8.35124e-12	306	0.631697	0.606227	1	2.05447	2361	2384	889	641	306	2874	1759	2303	851	1993	2764
644	M16014	GO_REGULATION_OF_GLIOGENESIS	http://www.broadinstitute.org/gsea/msigdb/cards/GO_REGULATION_OF_GLIOGENESIS.html	Any process that modulates the frequency, rate or extent of gliogenesis, the formation of mature glia.		89/90	Gene Ontology	BP	GO:0014013	9.21429e-11	6.06369e-10	1885	2225.45	1986	8.37663e-12	642	0.642463	0.645023	1	2.08934	1881	3853	2604	642	1986	811	3360	1371	3164	1968	2840
645	M12206	GO_ORGAN_FORMATION	http://www.broadinstitute.org/gsea/msigdb/cards/GO_ORGAN_FORMATION.html	The process pertaining to the initial formation of an organ from unspecified parts. The process begins with the specific processes that contribute to the appearance of the discrete structure, such as inductive events, and ends when the structural rudiment of the organ is recognizable, such as a condensation of mesenchymal cells into the organ rudiment. Organs are a natural part or structure in an…		34/34	Gene Ontology	BP	GO:0048645	9.44618e-11	6.20665e-10	1005	1529.36	1460	8.58744e-12	528	0.706552	-0.698853	-1	2.29524	1005	528	1460	643	2015	3051	1464	875	2833	1795	1154
646	M16783	GO_REGULATION_OF_EPITHELIAL_TO_MESENCHYMAL_TRANSITION	http://www.broadinstitute.org/gsea/msigdb/cards/GO_REGULATION_OF_EPITHELIAL_TO_MESENCHYMAL_TRANSITION.html	Any process that modulates the rate, frequency, or extent of epithelial to mesenchymal transition. Epithelial to mesenchymal transition where an epithelial cell loses apical/basolateral polarity, severs intercellular adhesive junctions, degrades basement membrane components and becomes a migratory mesenchymal cell.		66/67	Gene Ontology	BP	GO:0010717	1.0158e-10	6.66402e-10	1460	1746.09	1521	9.23454e-12	399	0.722783	-0.78025	-1	2.34009	1459	3197	1521	644	2229	1292	2756	742	399	1781	3187
647	M14639	GO_HEART_VALVE_DEVELOPMENT	http://www.broadinstitute.org/gsea/msigdb/cards/GO_HEART_VALVE_DEVELOPMENT.html	The progression of a heart valve over time, from its formation to the mature structure. A heart valve is a structure that restricts the flow of blood to different regions of the heart and forms from an endocardial cushion.		33/34	Gene Ontology	BP	GO:0003170	1.02545e-10	6.71695e-10	1235	1624.27	1234	9.32229e-12	625	0.794836	-0.824613	-1	2.57241	1234	907	2668	645	2580	3873	625	751	1030	1294	2260
648	M15038	GO_AUTONOMIC_NERVOUS_SYSTEM_DEVELOPMENT	http://www.broadinstitute.org/gsea/msigdb/cards/GO_AUTONOMIC_NERVOUS_SYSTEM_DEVELOPMENT.html	The process whose specific outcome is the progression of the autonomic nervous system over time, from its formation to the mature structure. The autonomic nervous system is composed of neurons that are not under conscious control, and is comprised of two antagonistic components, the sympathetic and parasympathetic nervous systems. The autonomic nervous system regulates key functions including the…		42/42	Gene Ontology	BP	GO:0048483	1.04427e-10	6.82963e-10	2445	1923	1982	9.49333e-12	375	0.581499	-0.635445	-1	1.88048	815	1730	3507	646	2441	2442	3048	375	1746	1982	2421
649	M16002	GO_REGULATION_OF_RHO_PROTEIN_SIGNAL_TRANSDUCTION	http://www.broadinstitute.org/gsea/msigdb/cards/GO_REGULATION_OF_RHO_PROTEIN_SIGNAL_TRANSDUCTION.html	Any process that modulates the frequency, rate or extent of Rho protein signal transduction.		109/109	Gene Ontology	BP	GO:0035023	1.04738e-10	6.83947e-10	410	1846.18	2224	9.52168e-12	276	0.570558	-0.581186	-1	1.84498	410	1526	2408	647	2991	2391	1231	276	3366	2224	2838
650	M14849	GO_REGULATION_OF_CYSTEINE_TYPE_ENDOPEPTIDASE_ACTIVITY	http://www.broadinstitute.org/gsea/msigdb/cards/GO_REGULATION_OF_CYSTEINE_TYPE_ENDOPEPTIDASE_ACTIVITY.html	Any process that modulates the frequency, rate or extent of cysteine-type endopeptidase activity.		206/213	Gene Ontology	BP	GO:2000116	1.07609e-10	7.01612e-10	1300	2386.73	2413	9.78266e-12	648	0.534919	0.542115	1	1.72764	1300	3785	2217	648	3529	3171	2436	1724	2694	2413	2337
651	M14126	GO_STEROID_METABOLIC_PROCESS	http://www.broadinstitute.org/gsea/msigdb/cards/GO_STEROID_METABOLIC_PROCESS.html	The chemical reactions and pathways involving steroids, compounds with a 1,2,cyclopentanoperhydrophenanthrene nucleus.		233/237	Gene Ontology	BP	GO:0008202	1.09861e-10	7.15192e-10	2030	2182.36	2375	9.98734e-12	649	0.559107	0.505203	1	1.80412	2564	2026	2734	649	3200	2900	1077	2375	1024	3429	2028
652	M11764	GO_CALCIUM_MEDIATED_SIGNALING	http://www.broadinstitute.org/gsea/msigdb/cards/GO_CALCIUM_MEDIATED_SIGNALING.html	Any intracellular signal transduction in which the signal is passed on within the cell via calcium ions.		89/90	Gene Ontology	BP	GO:0019722	1.35339e-10	8.79701e-10	170	1678.91	981	1.23035e-11	169	0.577133	-0.657159	-1	1.84398	169	427	3894	650	3767	981	1265	348	2299	3711	957
653	M12642	GO_REGULATION_OF_CALCIUM_ION_TRANSMEMBRANE_TRANSPORT	http://www.broadinstitute.org/gsea/msigdb/cards/GO_REGULATION_OF_CALCIUM_ION_TRANSMEMBRANE_TRANSPORT.html	Any process that modulates the frequency, rate or extent of calcium ion transmembrane transport.		114/116	Gene Ontology	BP	GO:1903169	1.41774e-10	9.20117e-10	2040	2543.36	2174	1.28885e-11	651	0.485387	0.432311	1	1.5475	2036	3016	4137	651	4038	1630	2174	3270	1853	3832	1340
654	M11912	GO_FOREBRAIN_GENERATION_OF_NEURONS	http://www.broadinstitute.org/gsea/msigdb/cards/GO_FOREBRAIN_GENERATION_OF_NEURONS.html	The process in which nerve cells are generated in the forebrain. This includes the production of neuroblasts from and their differentiation into neurons.		66/66	Gene Ontology	BP	GO:0021872	1.48503e-10	9.62318e-10	2645	1730.91	1653	1.35003e-11	652	0.633058	0.59885	1	2.01395	2642	2561	1283	652	920	3161	2160	1653	1212	1777	1019
655	M16879	GO_INOSITOL_LIPID_MEDIATED_SIGNALING	http://www.broadinstitute.org/gsea/msigdb/cards/GO_INOSITOL_LIPID_MEDIATED_SIGNALING.html	A series of molecular signals in which a cell uses an inositol-containing lipid to convert a signal into a response. Inositol lipids include the phosphoinositides (phosphatidylinositol and its phosphorylated derivatives), ceramides containing inositol, and inositol glycolipids.		124/124	Gene Ontology	BP	GO:0048017	1.54881e-10	1.00212e-09	420	2105	2250	1.40801e-11	416	0.564953	-0.583229	-1	1.79378	416	1046	2920	653	2974	3388	2250	1408	1551	3322	3227
656	M13253	GO_SKELETAL_MUSCLE_ORGAN_DEVELOPMENT	http://www.broadinstitute.org/gsea/msigdb/cards/GO_SKELETAL_MUSCLE_ORGAN_DEVELOPMENT.html	The progression of a skeletal muscle organ over time from its initial formation to its mature state. A skeletal muscle organ includes the skeletal muscle tissue and its associated connective tissue.		131/137	Gene Ontology	BP	GO:0060538	1.56569e-10	1.01149e-09	1455	2475.82	2807	1.42336e-11	654	0.575401	0.477716	1	1.82614	1453	4125	2916	654	3246	4064	2807	1196	2180	2977	1616
657	M14377	GO_TUBE_FORMATION	http://www.broadinstitute.org/gsea/msigdb/cards/GO_TUBE_FORMATION.html	Creation of the central hole of a tube in an anatomical structure through which gases and/or liquids flow.		128/129	Gene Ontology	BP	GO:0035148	1.57422e-10	1.01546e-09	815	2519	2900	1.43111e-11	381	0.508888	0.505399	1	1.61474	811	2594	3455	655	3733	4030	3492	381	2900	3513	2145
658	M13935	GO_REGULATION_OF_BLOOD_VESSEL_ENDOTHELIAL_CELL_MIGRATION	http://www.broadinstitute.org/gsea/msigdb/cards/GO_REGULATION_OF_BLOOD_VESSEL_ENDOTHELIAL_CELL_MIGRATION.html	Any process that modulates the frequency, rate or extent of the migration of the endothelial cells of blood vessels.		51/51	Gene Ontology	BP	GO:0043535	1.6635e-10	1.07141e-09	2130	2773.36	2790	1.51227e-11	656	0.633199	-0.638866	-1	2.00398	2129	4089	2790	656	2342	4173	2636	2837	3903	3018	1934
659	M19038	GO_ENDOPEPTIDASE_ACTIVITY	http://www.broadinstitute.org/gsea/msigdb/cards/GO_ENDOPEPTIDASE_ACTIVITY.html	Catalysis of the hydrolysis of internal, alpha-peptide bonds in a polypeptide chain.		412/448	Gene Ontology	MF	GO:0004175	1.71714e-10	1.10428e-09	2255	2634.91	2560	1.56103e-11	657	0.482655	0.436933	1	1.5253	2560	2254	4103	657	3018	944	1847	2254	4033	3152	4162
660	M14727	GO_POSITIVE_REGULATION_OF_CATION_TRANSMEMBRANE_TRANSPORT	http://www.broadinstitute.org/gsea/msigdb/cards/GO_POSITIVE_REGULATION_OF_CATION_TRANSMEMBRANE_TRANSPORT.html	Any process that activates or increases the frequency, rate or extent of cation transmembrane transport.		96/97	Gene Ontology	BP	GO:1904064	1.74976e-10	1.12356e-09	1845	2440.27	2331	1.59069e-11	569	0.479807	0.447859	1	1.51503	1841	3564	4013	658	3981	724	2331	3076	569	3796	2290
661	M10768	GO_SODIUM_ION_TRANSMEMBRANE_TRANSPORT	http://www.broadinstitute.org/gsea/msigdb/cards/GO_SODIUM_ION_TRANSMEMBRANE_TRANSPORT.html	A process in which a sodium ion is transported from one side of a membrane to the other by means of some agent such as a transporter or pore.		90/90	Gene Ontology	BP	GO:0035725	1.7561e-10	1.12593e-09	3960	2021.82	1849	1.59646e-11	524	0.66177	0.657508	1	2.08937	3958	904	2254	659	1849	1819	1057	4150	2822	2244	524
662	M18137	GO_ORGANIC_HYDROXY_COMPOUND_TRANSMEMBRANE_TRANSPORTER_ACTIVITY	http://www.broadinstitute.org/gsea/msigdb/cards/GO_ORGANIC_HYDROXY_COMPOUND_TRANSMEMBRANE_TRANSPORTER_ACTIVITY.html	Enables the transfer of organic hydroxy compound from one side of the membrane to the other.		60/60	Gene Ontology	MF	GO:1901618	1.80134e-10	1.15318e-09	970	1643.55	1388	1.63758e-11	242	0.658099	-0.88118	-1	2.07537	968	2039	941	660	1388	1549	3893	819	242	1802	3778
663	M10937	GO_POSITIVE_REGULATION_OF_TRANSPORTER_ACTIVITY	http://www.broadinstitute.org/gsea/msigdb/cards/GO_POSITIVE_REGULATION_OF_TRANSPORTER_ACTIVITY.html	Any process that activates or increases the activity of a transporter.		75/76	Gene Ontology	BP	GO:0032411	1.81136e-10	1.15785e-09	1400	2483.45	3052	1.64669e-11	605	0.531256	-0.595428	-1	1.67503	1399	3052	3477	661	3774	1081	3584	3643	2435	3607	605
664	M17341	GO_CLUSTER_OF_ACTIN_BASED_CELL_PROJECTIONS	http://www.broadinstitute.org/gsea/msigdb/cards/GO_CLUSTER_OF_ACTIN_BASED_CELL_PROJECTIONS.html	A cell part consisting of multiple, closely packed actin-based cell projections.		135/139	Gene Ontology	CC	GO:0098862	1.9362e-10	1.23578e-09	1090	3054.64	3598	1.76018e-11	662	0.51315	-0.512418	-1	1.61282	1086	3529	3995	662	4000	3776	3598	1834	3982	3705	3434
665	M14222	GO_ALCOHOL_METABOLIC_PROCESS	http://www.broadinstitute.org/gsea/msigdb/cards/GO_ALCOHOL_METABOLIC_PROCESS.html	The chemical reactions and pathways involving alcohols, any of a class of compounds containing one or more hydroxyl groups attached to a saturated carbon atom.		343/348	Gene Ontology	BP	GO:0006066	1.94934e-10	1.2423e-09	2235	2104.64	2232	1.77213e-11	663	0.536941	0.516541	1	1.68717	2232	1240	2537	663	3647	2475	1065	1734	2534	2954	2070
666	M10048	GO_SPINAL_CORD_DEVELOPMENT	http://www.broadinstitute.org/gsea/msigdb/cards/GO_SPINAL_CORD_DEVELOPMENT.html	The process whose specific outcome is the progression of the spinal cord over time, from its formation to the mature structure. The spinal cord primarily conducts sensory and motor nerve impulses between the brain and the peripheral nervous tissues.		106/106	Gene Ontology	BP	GO:0021510	2.01861e-10	1.28451e-09	3480	1459.82	1327	1.8351e-11	189	0.586187	0.657972	1	1.8389	3479	592	1607	664	1361	786	247	3703	1327	2103	189
667	M12218	GO_ANATOMICAL_STRUCTURE_MATURATION	http://www.broadinstitute.org/gsea/msigdb/cards/GO_ANATOMICAL_STRUCTURE_MATURATION.html	A developmental process, independent of morphogenetic (shape) change, that is required for an anatomical structure to attain its fully functional state.		39/39	Gene Ontology	BP	GO:0071695	2.08068e-10	1.32203e-09	2965	2652.45	2925	1.89153e-11	665	0.556116	0.579702	1	1.74212	2963	2925	3812	665	3866	3675	2249	4133	1840	1890	1159
668	M17098	GO_EXOCYTIC_VESICLE	http://www.broadinstitute.org/gsea/msigdb/cards/GO_EXOCYTIC_VESICLE.html	A transport vesicle that mediates transport from an intracellular compartment to the plasma membrane, and fuses with the plasma membrane to release various cargo molecules, such as proteins or hormones, by exocytosis.		140/142	Gene Ontology	CC	GO:0070382	2.09053e-10	1.32452e-09	3225	2543.45	2936	1.90049e-11	666	0.483732	0.510708	1	1.51522	3221	1014	3997	666	4188	2662	737	2936	1554	3674	3329
669	M16434	GO_PROTEIN_O_LINKED_GLYCOSYLATION	http://www.broadinstitute.org/gsea/msigdb/cards/GO_PROTEIN_O_LINKED_GLYCOSYLATION.html	A protein glycosylation process in which a carbohydrate or carbohydrate derivative unit is added to a protein via the hydroxyl group of peptidyl-serine, peptidyl-threonine, peptidyl-hydroxylysine, or peptidyl-hydroxyproline, or via the phenol group of peptidyl-tyrosine, forming an O-glycan.		96/101	Gene Ontology	BP	GO:0006493	2.09086e-10	1.32452e-09	1830	2895.09	3282	1.90078e-11	667	0.521035	0.379226	1	1.63207	1826	3560	4145	667	4131	1881	3635	2242	3282	3446	3031
670	M14005	GO_POSITIVE_REGULATION_OF_CYTOKINE_SECRETION	http://www.broadinstitute.org/gsea/msigdb/cards/GO_POSITIVE_REGULATION_OF_CYTOKINE_SECRETION.html	Any process that activates or increases the frequency, rate or extent of the regulated release of cytokines from a cell.		95/96	Gene Ontology	BP	GO:0050715	2.10252e-10	1.32992e-09	2900	2358.73	2413	1.91138e-11	668	0.588918	-0.532267	-1	1.84434	3396	2413	2929	668	1921	784	1967	2900	4108	2896	1964
671	M12916	GO_RESPONSE_TO_TRANSFORMING_GROWTH_FACTOR_BETA	http://www.broadinstitute.org/gsea/msigdb/cards/GO_RESPONSE_TO_TRANSFORMING_GROWTH_FACTOR_BETA.html	Any process that results in a change in state or activity of a cell or an organism (in terms of movement, secretion, enzyme production, gene expression, etc.) as a result of a transforming growth factor beta stimulus.		144/144	Gene Ontology	BP	GO:0071559	2.34035e-10	1.47815e-09	805	2071.36	1919	2.12759e-11	183	0.579208	-0.565241	-1	1.80455	803	3285	1712	669	1919	3934	3570	183	2995	2245	1470
672	M15003	GO_SPHINGOLIPID_BIOSYNTHETIC_PROCESS	http://www.broadinstitute.org/gsea/msigdb/cards/GO_SPHINGOLIPID_BIOSYNTHETIC_PROCESS.html	The chemical reactions and pathways resulting in the formation of sphingolipids, any of a class of lipids containing the long-chain amine diol sphingosine or a closely related base (a sphingoid).		71/77	Gene Ontology	BP	GO:0030148	2.35396e-10	1.48453e-09	590	1430.45	1111	2.13996e-11	344	0.67963	-0.824625	-1	2.11697	588	344	1358	670	2394	3952	589	1085	1111	1239	2405
673	M10863	GO_MEMBRANE_DEPOLARIZATION_DURING_ACTION_POTENTIAL	http://www.broadinstitute.org/gsea/msigdb/cards/GO_MEMBRANE_DEPOLARIZATION_DURING_ACTION_POTENTIAL.html	The process in which membrane potential changes in the depolarizing direction from the negative resting potential towards the positive membrane potential that will be the peak of the action potential.		39/39	Gene Ontology	BP	GO:0086010	2.50593e-10	1.57803e-09	2575	2308.45	2295	2.27811e-11	472	0.670118	0.594791	1	2.08107	2573	3712	2137	671	2295	472	2110	3968	4119	2764	572
674	M10669	GO_REGULATION_OF_EPIDERMIS_DEVELOPMENT	http://www.broadinstitute.org/gsea/msigdb/cards/GO_REGULATION_OF_EPIDERMIS_DEVELOPMENT.html	Any process that modulates the frequency, rate or extent of epidermis development.		61/63	Gene Ontology	BP	GO:0045682	2.58422e-10	1.62491e-09	3615	2085.82	1936	2.34929e-11	476	0.589659	0.610413	1	1.82856	3613	1382	3915	672	2575	1936	791	3302	992	3290	476
675	M15679	GO_REGULATION_OF_NUCLEOTIDE_METABOLIC_PROCESS	http://www.broadinstitute.org/gsea/msigdb/cards/GO_REGULATION_OF_NUCLEOTIDE_METABOLIC_PROCESS.html	Any process that modulates the frequency, rate or extent of the chemical reactions and pathways involving nucleotides.		207/211	Gene Ontology	BP	GO:0006140	2.59497e-10	1.62926e-09	3260	1709.36	1332	2.35907e-11	367	0.567157	0.555846	1	1.75854	3259	1619	1332	673	367	417	1042	3568	1015	2819	2692
676	M17964	GO_CARBOHYDRATE_BINDING	http://www.broadinstitute.org/gsea/msigdb/cards/GO_CARBOHYDRATE_BINDING.html	Interacting selectively and non-covalently with any carbohydrate, which includes monosaccharides, oligosaccharides and polysaccharides as well as substances derived from monosaccharides by reduction of the carbonyl group (alditols), by oxidation of one or more hydroxy groups to afford the corresponding aldehydes, ketones, or carboxylic acids, or by replacement of one or more hydroxy group(s) by a…		272/277	Gene Ontology	MF	GO:0030246	2.61571e-10	1.63985e-09	4100	2495.09	2978	2.37792e-11	654	0.507406	0.473926	1	1.57277	4099	1097	4112	674	2978	695	654	4221	1712	3498	3706
677	M13073	GO_ENDODERMAL_CELL_DIFFERENTIATION	http://www.broadinstitute.org/gsea/msigdb/cards/GO_ENDODERMAL_CELL_DIFFERENTIATION.html	The process in which a relatively unspecialized cell acquires the specialized features of an endoderm cell, a cell of the inner of the three germ layers of the embryo.		40/40	Gene Ontology	BP	GO:0035987	2.61972e-10	1.63994e-09	1515	2039.82	1804	2.38157e-11	601	0.577741	-0.594581	-1	1.79078	1514	1804	2799	675	3002	1602	3272	601	3354	2273	1542
678	M11296	GO_INORGANIC_ANION_TRANSPORT	http://www.broadinstitute.org/gsea/msigdb/cards/GO_INORGANIC_ANION_TRANSPORT.html	The directed movement of inorganic anions into, out of or within a cell, or between cells, by means of some agent such as a transporter or pore. Inorganic anions are atoms or small molecules with a negative charge which do not contain carbon in covalent linkage.		127/128	Gene Ontology	BP	GO:0015698	2.69353e-10	1.68366e-09	1630	1846	1573	2.44867e-11	676	0.599695	-0.621431	-1	1.85641	1629	3806	1197	676	1573	1189	2730	961	2774	3010	761
679	M10798	GO_ENDOCARDIAL_CUSHION_DEVELOPMENT	http://www.broadinstitute.org/gsea/msigdb/cards/GO_ENDOCARDIAL_CUSHION_DEVELOPMENT.html	The progression of a cardiac cushion over time, from its initial formation to the mature structure. The endocardial cushion is a specialized region of mesenchymal cells that will give rise to the heart septa and valves.		32/32	Gene Ontology	BP	GO:0003197	2.74338e-10	1.71229e-09	3380	2143.55	2551	2.49399e-11	539	0.731461	-0.669756	-1	2.26242	3376	1103	3680	677	2414	2589	2551	2991	893	2766	539
680	M18290	GO_SH3_DOMAIN_BINDING	http://www.broadinstitute.org/gsea/msigdb/cards/GO_SH3_DOMAIN_BINDING.html	Interacting selectively and non-covalently with a SH3 domain (Src homology 3) of a protein, small protein modules containing approximately 50 amino acid residues found in a great variety of intracellular or membrane-associated proteins.		115/116	Gene Ontology	MF	GO:0017124	2.97982e-10	1.85713e-09	3840	2706.09	2858	2.70893e-11	678	0.49241	-0.48787	-1	1.5169	1080	2858	4003	678	4206	3837	2826	1000	1610	3829	3840
681	M13690	GO_CALCIUM_ION_REGULATED_EXOCYTOSIS_OF_NEUROTRANSMITTER	http://www.broadinstitute.org/gsea/msigdb/cards/GO_CALCIUM_ION_REGULATED_EXOCYTOSIS_OF_NEUROTRANSMITTER.html	The release of a neurotransmitter into the synaptic cleft by exocytosis of synaptic vesicles, where the release step is dependent on a rise in cytosolic calcium ion levels.		34/34	Gene Ontology	BP	GO:0048791	3.05012e-10	1.89815e-09	4080	2010.64	1812	2.77283e-11	497	0.6749	-0.651639	-1	2.07682	4080	497	1992	679	2059	1432	901	4138	3192	1335	1812
682	M10054	GO_POSITIVE_REGULATION_OF_EPITHELIAL_CELL_DIFFERENTIATION	http://www.broadinstitute.org/gsea/msigdb/cards/GO_POSITIVE_REGULATION_OF_EPITHELIAL_CELL_DIFFERENTIATION.html	Any process that activates or increases the frequency, rate or extent of epithelial cell differentiation.		55/57	Gene Ontology	BP	GO:0030858	3.56803e-10	2.2172e-09	3830	1790.09	1734	3.24366e-11	193	0.702583	0.806693	1	2.14528	3829	1342	1734	680	396	3359	759	3095	1757	2547	193
683	M17320	GO_PLATELET_ALPHA_GRANULE_LUMEN	http://www.broadinstitute.org/gsea/msigdb/cards/GO_PLATELET_ALPHA_GRANULE_LUMEN.html	The volume enclosed by the membrane of the platelet alpha granule.		54/55	Gene Ontology	CC	GO:0031093	3.68371e-10	2.28573e-09	2535	3120.36	3428	3.34883e-11	681	0.596687	-0.553864	-1	1.81915	2535	3658	3490	681	3007	3470	3319	3314	3638	3784	3428
684	M12857	GO_POSITIVE_REGULATION_OF_CELL_GROWTH	http://www.broadinstitute.org/gsea/msigdb/cards/GO_POSITIVE_REGULATION_OF_CELL_GROWTH.html	Any process that activates or increases the frequency, rate, extent or direction of cell growth.		141/148	Gene Ontology	BP	GO:0030307	3.71972e-10	2.30471e-09	700	2472	2789	3.38157e-11	682	0.473936	-0.467398	-1	1.44431	700	2789	3880	682	4154	3125	3355	848	2711	3506	1442
685	M13192	GO_REGULATION_OF_HEART_RATE	http://www.broadinstitute.org/gsea/msigdb/cards/GO_REGULATION_OF_HEART_RATE.html	Any process that modulates the frequency or rate of heart contraction.		86/86	Gene Ontology	BP	GO:0002027	3.97315e-10	2.45814e-09	2635	2209.18	1638	3.61196e-11	683	0.640915	0.523284	1	1.94685	2632	2956	1204	683	1116	3688	1632	3830	3331	1638	1591
686	M14538	GO_CARDIOCYTE_DIFFERENTIATION	http://www.broadinstitute.org/gsea/msigdb/cards/GO_CARDIOCYTE_DIFFERENTIATION.html	The process in which a relatively unspecialized cell acquires the specialized structural and/or functional features of a cell that will form part of the cardiac organ of an individual.		95/96	Gene Ontology	BP	GO:0035051	4.43717e-10	2.74121e-09	570	1813	1953	4.03379e-11	448	0.629203	-0.678271	-1	1.90076	566	2381	1073	684	806	4079	3778	448	1957	1953	2218
687	M12753	GO_ACUTE_INFLAMMATORY_RESPONSE	http://www.broadinstitute.org/gsea/msigdb/cards/GO_ACUTE_INFLAMMATORY_RESPONSE.html	Inflammation which comprises a rapid, short-lived, relatively uniform response to acute injury or antigenic challenge and is characterized by accumulations of fluid, plasma proteins, and granulocytic leukocytes. An acute inflammatory response occurs within a matter of minutes or hours, and either resolves within a few days or becomes a chronic inflammatory response.		73/73	Gene Ontology	BP	GO:0002526	4.53507e-10	2.79762e-09	2475	2258	2471	4.12279e-11	685	0.652352	-0.739116	-1	1.96866	2471	3421	3117	685	1650	1003	2995	2655	3548	1895	1398
688	M12663	GO_LYMPHOCYTE_MEDIATED_IMMUNITY	http://www.broadinstitute.org/gsea/msigdb/cards/GO_LYMPHOCYTE_MEDIATED_IMMUNITY.html	Any process involved in the carrying out of an immune response by a lymphocyte.		118/147	Gene Ontology	BP	GO:0002449	4.56893e-10	2.81441e-09	3345	1647.09	1306	4.15357e-11	375	0.529712	0.516433	1	1.59807	3345	544	2918	686	1306	396	375	3163	803	3231	1351
689	M17881	GO_ACTIVE_ION_TRANSMEMBRANE_TRANSPORTER_ACTIVITY	http://www.broadinstitute.org/gsea/msigdb/cards/GO_ACTIVE_ION_TRANSMEMBRANE_TRANSPORTER_ACTIVITY.html	Catalysis of the transfer of an ion from one side of a membrane to the other up the solute's concentration gradient. This is carried out by binding the solute and undergoing a series of conformational changes. Transport works equally well in either direction.		163/171	Gene Ontology	MF	GO:0022853	4.8922e-10	3.00916e-09	1205	2277.82	2389	4.44745e-11	687	0.600285	-0.710747	-1	1.80483	1338	4061	2560	687	2949	1227	3779	1201	1204	2389	3661
690	M16306	GO_POSITIVE_REGULATION_OF_DEFENSE_RESPONSE	http://www.broadinstitute.org/gsea/msigdb/cards/GO_POSITIVE_REGULATION_OF_DEFENSE_RESPONSE.html	Any process that activates or increases the frequency, rate or extent of a defense response.		361/364	Gene Ontology	BP	GO:0031349	5.34184e-10	3.28098e-09	1780	2260.18	2375	4.85622e-11	89	2.21117	2.21117	1	6.61884	1776	3320	2375	688	2900	1343	3236	3113	3659	2363	89
691	M13488	GO_BROWN_FAT_CELL_DIFFERENTIATION	http://www.broadinstitute.org/gsea/msigdb/cards/GO_BROWN_FAT_CELL_DIFFERENTIATION.html	The process in which a relatively unspecialized cell acquires specialized features of a brown adipocyte, an animal connective tissue cell involved in adaptive thermogenesis. Brown adipocytes contain multiple small droplets of triglycerides and a high number of mitochondria.		30/30	Gene Ontology	BP	GO:0050873	5.45082e-10	3.34307e-09	3950	2103.73	1721	4.95529e-11	592	0.612595	0.67228	1	1.83196	3949	1670	2811	689	2462	926	592	3054	1505	3762	1721
692	M16060	GO_ENDOCYTOSIS	http://www.broadinstitute.org/gsea/msigdb/cards/GO_ENDOCYTOSIS.html	A vesicle-mediated transport process in which cells take up external materials or membrane constituents by the invagination of a small region of the plasma membrane to form a new membrane-bounded vesicle.		473/509	Gene Ontology	BP	GO:0006897	5.62475e-10	3.44475e-09	985	1871.27	1538	5.11341e-11	114	2.21117	2.21117	1	6.60233	984	3926	1793	690	3201	1035	3393	1122	1538	2788	114
693	M18915	GO_IRON_ION_BINDING	http://www.broadinstitute.org/gsea/msigdb/cards/GO_IRON_ION_BINDING.html	Interacting selectively and non-covalently with iron (Fe) ions.		160/163	Gene Ontology	MF	GO:0005506	5.64926e-10	3.45477e-09	3090	2497.18	2557	5.13569e-11	691	0.576868	0.506452	1	1.72221	3087	1594	3582	691	2557	901	1510	3990	2209	3241	4107
694	M11998	GO_FOREBRAIN_CELL_MIGRATION	http://www.broadinstitute.org/gsea/msigdb/cards/GO_FOREBRAIN_CELL_MIGRATION.html	The orderly movement of a cell from one site to another at least one of which is located in the forebrain.		61/62	Gene Ontology	BP	GO:0021885	5.93973e-10	3.62717e-09	3000	1962.27	1987	5.39975e-11	692	0.641913	0.598477	1	1.91161	3000	2360	1362	692	1987	1162	3035	1725	3132	2070	1060
695	M10479	GO_VENTRICULAR_SEPTUM_MORPHOGENESIS	http://www.broadinstitute.org/gsea/msigdb/cards/GO_VENTRICULAR_SEPTUM_MORPHOGENESIS.html	The developmental process in which a ventricular septum is generated and organized. A ventricular septum is an anatomical structure that separates the lower chambers (ventricles) of the heart from one another.		27/28	Gene Ontology	BP	GO:0060412	5.9624e-10	3.63577e-09	2670	2184.55	2158	5.42036e-11	392	0.616355	-0.641607	-1	1.83528	2666	4104	2154	693	1084	2158	3302	786	3212	3479	392
696	M15526	GO_PLACENTA_DEVELOPMENT	http://www.broadinstitute.org/gsea/msigdb/cards/GO_PLACENTA_DEVELOPMENT.html	The process whose specific outcome is the progression of the placenta over time, from its formation to the mature structure. The placenta is an organ of metabolic interchange between fetus and mother, partly of embryonic origin and partly of maternal origin.		137/138	Gene Ontology	BP	GO:0001890	6.14092e-10	3.73925e-09	760	2066.18	2226	5.58265e-11	488	0.595284	-0.530106	-1	1.76998	759	2296	1424	694	2226	3547	4161	488	2479	2016	2638
697	M12392	GO_REGULATION_OF_THYMOCYTE_AGGREGATION	http://www.broadinstitute.org/gsea/msigdb/cards/GO_REGULATION_OF_THYMOCYTE_AGGREGATION.html	Any process that modulates the frequency, rate or extent of thymocyte aggregation.		25/26	Gene Ontology	BP	GO:2000398	6.48743e-10	3.93893e-09	2175	2752.91	2926	5.89766e-11	696	0.558037	-0.484426	-1	1.65478	2172	2926	3966	696	3870	4022	4048	1447	2100	3803	1232
698	M12374	GO_REGULATION_OF_T_CELL_DIFFERENTIATION_IN_THYMUS	http://www.broadinstitute.org/gsea/msigdb/cards/GO_REGULATION_OF_T_CELL_DIFFERENTIATION_IN_THYMUS.html	Any process that modulates the frequency, rate or extent of T cell differentiation in the thymus.		25/26	Gene Ontology	BP	GO:0033081	6.48743e-10	3.93893e-09	2175	2760.91	3034	5.89766e-11	695	0.558037	-0.484426	-1	1.65478	2171	3034	3965	695	3869	4021	4047	1446	2099	3802	1221
699	M17364	GO_LATERAL_PLASMA_MEMBRANE	http://www.broadinstitute.org/gsea/msigdb/cards/GO_LATERAL_PLASMA_MEMBRANE.html	The portion of the plasma membrane at the lateral side of the cell. In epithelial cells, lateral plasma membranes are on the sides of cells which lie at the interface of adjacent cells.		50/50	Gene Ontology	CC	GO:0016328	6.53732e-10	3.96354e-09	5	432.091	134	5.94302e-11	2	1.05683	1.05683	1	3.13288	27	2	870	697	1289	330	4	134	21	1363	16
700	M10163	GO_DIGESTION	http://www.broadinstitute.org/gsea/msigdb/cards/GO_DIGESTION.html	The whole of the physical, chemical, and biochemical processes carried out by multicellular organisms to break down ingested nutrients into components that may be easily absorbed and directed into metabolism.		136/137	Gene Ontology	BP	GO:0007586	6.64389e-10	4.01933e-09	3955	1393.55	698	6.0399e-11	121	0.629849	0.484343	1	1.86578	3953	969	290	698	553	121	528	2471	3736	1771	239
701	M14086	GO_DETECTION_OF_BIOTIC_STIMULUS	http://www.broadinstitute.org/gsea/msigdb/cards/GO_DETECTION_OF_BIOTIC_STIMULUS.html	The series of events in which a biotic stimulus, one caused or produced by a living organism, is received and converted into a molecular signal.		27/27	Gene Ontology	BP	GO:0009595	6.6483e-10	4.01933e-09	3315	2149.09	2006	6.0439e-11	699	0.669469	0.714955	1	1.98314	3312	997	2674	699	1494	1105	1480	3669	2871	3333	2006
702	M10516	GO_REGULATION_OF_CARDIAC_MUSCLE_TISSUE_DEVELOPMENT	http://www.broadinstitute.org/gsea/msigdb/cards/GO_REGULATION_OF_CARDIAC_MUSCLE_TISSUE_DEVELOPMENT.html	Any process that modulates the frequency, rate or extent of cardiac muscle tissue development.		48/48	Gene Ontology	BP	GO:0055024	6.6775e-10	4.03123e-09	3210	2422.55	2684	6.07045e-11	414	0.583452	-0.551142	-1	1.72807	3209	2684	3650	700	2018	3120	2186	3397	2496	2774	414
703	M15685	GO_CENTRAL_NERVOUS_SYSTEM_NEURON_DEVELOPMENT	http://www.broadinstitute.org/gsea/msigdb/cards/GO_CENTRAL_NERVOUS_SYSTEM_NEURON_DEVELOPMENT.html	The process whose specific outcome is the progression of a neuron whose cell body is located in the central nervous system, from initial commitment of the cell to a neuronal fate, to the fully functional differentiated neuron.		70/70	Gene Ontology	BP	GO:0021954	7.04877e-10	4.24932e-09	1795	2139.45	1896	6.40797e-11	701	0.646789	0.594359	1	1.91045	1794	4188	1518	701	1605	1896	2117	1904	3414	1699	2698
704	M15173	GO_REGULATION_OF_CELL_MATRIX_ADHESION	http://www.broadinstitute.org/gsea/msigdb/cards/GO_REGULATION_OF_CELL_MATRIX_ADHESION.html	Any process that modulates the frequency, rate or extent of attachment of a cell to the extracellular matrix.		90/90	Gene Ontology	BP	GO:0001952	7.36376e-10	4.4329e-09	400	2194.82	2476	6.69433e-11	400	0.555191	-0.61184	-1	1.63629	400	984	3613	702	3872	3217	1501	547	4193	2638	2476
705	M12867	GO_OVULATION_CYCLE_PROCESS	http://www.broadinstitute.org/gsea/msigdb/cards/GO_OVULATION_CYCLE_PROCESS.html	A process involved in the sexual cycle seen in females, often with physiologic changes in the endometrium that recur at regular intervals during the reproductive years.		88/88	Gene Ontology	BP	GO:0022602	7.46033e-10	4.47436e-09	2360	1814.09	2000	6.78212e-11	572	0.6238	0.572997	1	1.83761	2356	2497	1726	704	2512	2485	2007	572	1649	2000	1447
706	M16074	GO_NEGATIVE_REGULATION_OF_WNT_SIGNALING_PATHWAY	http://www.broadinstitute.org/gsea/msigdb/cards/GO_NEGATIVE_REGULATION_OF_WNT_SIGNALING_PATHWAY.html	Any process that stops, prevents, or reduces the frequency, rate or extent of the Wnt signaling pathway.		193/197	Gene Ontology	BP	GO:0030178	7.44529e-10	4.47436e-09	90	1814.91	2106	6.76844e-11	87	0.545696	-0.616339	-1	1.60753	87	851	2221	703	3116	4085	1466	110	2106	2347	2872
707	M15524	GO_PERIPHERAL_NERVOUS_SYSTEM_DEVELOPMENT	http://www.broadinstitute.org/gsea/msigdb/cards/GO_PERIPHERAL_NERVOUS_SYSTEM_DEVELOPMENT.html	The process whose specific outcome is the progression of the peripheral nervous system over time, from its formation to the mature structure. The peripheral nervous system is one of the two major divisions of the nervous system. Nerves in the PNS connect the central nervous system (CNS) with sensory organs, other organs, muscles, blood vessels and glands.		69/69	Gene Ontology	BP	GO:0007422	7.4643e-10	4.47436e-09	2630	2425.64	2627	6.78573e-11	705	0.566373	0.626112	1	1.66844	2627	2450	3308	705	1246	2782	1932	1727	4001	3267	2637
708	M16446	GO_EMBRYONIC_CAMERA_TYPE_EYE_DEVELOPMENT	http://www.broadinstitute.org/gsea/msigdb/cards/GO_EMBRYONIC_CAMERA_TYPE_EYE_DEVELOPMENT.html	The process occurring during the embryonic phase whose specific outcome is the progression of the eye over time, from its formation to the mature structure.		35/35	Gene Ontology	BP	GO:0031076	7.7477e-10	4.63768e-09	195	1148.91	1026	7.04337e-11	194	0.8276	-0.993154	-1	2.43342	194	819	1041	706	978	527	1754	1050	1026	1507	3036
709	M15641	GO_NEGATIVE_REGULATION_OF_IMMUNE_RESPONSE	http://www.broadinstitute.org/gsea/msigdb/cards/GO_NEGATIVE_REGULATION_OF_IMMUNE_RESPONSE.html	Any process that stops, prevents, or reduces the frequency, rate or extent of the immune response, the immunological reaction of an organism to an immunogenic stimulus.		118/121	Gene Ontology	BP	GO:0050777	8.46354e-10	5.05902e-09	2060	2191.73	2100	7.69413e-11	707	0.587135	-0.632882	-1	1.71855	2056	3497	1600	707	1767	1166	2939	2100	3048	2551	2678
710	M16181	GO_FATTY_ACID_DERIVATIVE_METABOLIC_PROCESS	http://www.broadinstitute.org/gsea/msigdb/cards/GO_FATTY_ACID_DERIVATIVE_METABOLIC_PROCESS.html	The chemical reactions and pathways involving fatty acid derivative.		91/96	Gene Ontology	BP	GO:1901568	8.69431e-10	5.18235e-09	3850	1884.82	1332	7.90392e-11	131	0.714111	0.622592	1	2.08758	3850	1332	231	709	131	905	977	4079	4163	1437	2919
711	M14542	GO_ICOSANOID_METABOLIC_PROCESS	http://www.broadinstitute.org/gsea/msigdb/cards/GO_ICOSANOID_METABOLIC_PROCESS.html	The chemical reactions and pathways involving icosanoids, any of a group of C20 polyunsaturated fatty acids.		91/96	Gene Ontology	BP	GO:0006690	8.69431e-10	5.18235e-09	3850	1821.27	1336	7.90392e-11	130	0.714111	0.622592	1	2.08758	3849	1336	230	708	130	904	976	4078	4166	1436	2221
712	M13808	GO_REGULATION_OF_CALCIUM_ION_DEPENDENT_EXOCYTOSIS	http://www.broadinstitute.org/gsea/msigdb/cards/GO_REGULATION_OF_CALCIUM_ION_DEPENDENT_EXOCYTOSIS.html	Any process that modulates the frequency, rate or extent of calcium ion-dependent exocytosis.		83/86	Gene Ontology	BP	GO:0017158	8.97221e-10	5.34048e-09	4025	2396.82	2260	8.15656e-11	710	0.579831	0.51294	1	1.69236	4021	1100	2260	710	2770	2095	882	4121	4083	2451	1872
713	M12096	GO_REGULATION_OF_CYCLIC_NUCLEOTIDE_METABOLIC_PROCESS	http://www.broadinstitute.org/gsea/msigdb/cards/GO_REGULATION_OF_CYCLIC_NUCLEOTIDE_METABOLIC_PROCESS.html	Any process that modulates the frequency, rate or extent of the chemical reactions and pathways involving cyclic nucleotides.		153/155	Gene Ontology	BP	GO:0030799	9.29654e-10	5.52577e-09	3960	1554.82	1106	8.4514e-11	213	0.605225	0.58517	1	1.76332	3957	1511	1338	711	291	213	957	4090	801	2128	1106
714	M17744	GO_CALCIUM_CHANNEL_COMPLEX	http://www.broadinstitute.org/gsea/msigdb/cards/GO_CALCIUM_CHANNEL_COMPLEX.html	An ion channel complex through which calcium ions pass.		59/62	Gene Ontology	CC	GO:0034704	9.55919e-10	5.67393e-09	980	2194.36	2197	8.69017e-11	712	0.650589	0.487995	1	1.89285	980	2197	2435	712	2180	3142	2475	1644	2036	2739	3598
715	M10230	GO_POSITIVE_REGULATION_OF_REPRODUCTIVE_PROCESS	http://www.broadinstitute.org/gsea/msigdb/cards/GO_POSITIVE_REGULATION_OF_REPRODUCTIVE_PROCESS.html	Any process that activates or increases the frequency, rate or extent of reproductive process.		52/52	Gene Ontology	BP	GO:2000243	9.63742e-10	5.71236e-09	2240	1873.36	1945	8.76129e-11	271	0.626941	-0.741168	-1	1.8234	2240	3899	2123	713	1604	1918	1945	1305	2517	2072	271
716	M11086	GO_PLASMA_MEMBRANE_ORGANIZATION	http://www.broadinstitute.org/gsea/msigdb/cards/GO_PLASMA_MEMBRANE_ORGANIZATION.html	A process that is carried out at the cellular level which results in the assembly, arrangement of constituent parts, or disassembly of the plasma membrane.		201/203	Gene Ontology	BP	GO:0007009	1.00055e-09	5.92227e-09	630	2320.64	2933	9.09593e-11	589	0.50982	-0.553909	-1	1.47994	626	2113	3431	714	4018	2961	3516	589	3960	2933	666
717	M11914	GO_CALCIUM_DEPENDENT_CELL_CELL_ADHESION_VIA_PLASMA_MEMBRANE_CELL_ADHESION_MOLECULES	http://www.broadinstitute.org/gsea/msigdb/cards/GO_CALCIUM_DEPENDENT_CELL_CELL_ADHESION_VIA_PLASMA_MEMBRANE_CELL_ADHESION_MOLECULES.html	The attachment of one cell to another cell via adhesion molecules that require the presence of calcium for the interaction.		27/27	Gene Ontology	BP	GO:0016339	1.05487e-09	6.23509e-09	3210	2775.73	3026	9.58976e-11	715	0.589035	0.543762	1	1.70525	3208	3026	3956	715	4014	2277	2760	3434	2430	3693	1020
718	M11666	GO_ENDOCARDIAL_CUSHION_MORPHOGENESIS	http://www.broadinstitute.org/gsea/msigdb/cards/GO_ENDOCARDIAL_CUSHION_MORPHOGENESIS.html	The process in which the anatomical structure of the endocardial cushion is generated and organized. The endocardial cushion is a specialized region of mesenchymal cells that will give rise to the heart septa and valves.		22/22	Gene Ontology	BP	GO:0003203	1.08108e-09	6.38108e-09	3125	2739.73	2978	9.828e-11	716	0.755586	-0.806468	-1	2.18473	3124	2978	3541	716	1673	4108	4095	2414	4085	2488	915
719	M14929	GO_HEART_PROCESS	http://www.broadinstitute.org/gsea/msigdb/cards/GO_HEART_PROCESS.html	A circulatory system process carried out by the heart. The heart is a hollow, muscular organ, which, by contracting rhythmically, keeps up the circulation of the blood. The heart is a hollow, muscular organ, which, by contracting rhythmically, keeps up the circulation of the blood.		84/85	Gene Ontology	BP	GO:0003015	1.08665e-09	6.40502e-09	1050	2465.55	2634	9.87861e-11	717	0.574769	-0.606762	-1	1.66158	1046	2840	2938	717	2505	3666	4086	721	2634	3596	2372
720	M14290	GO_SMOOTH_MUSCLE_CONTRACTION	http://www.broadinstitute.org/gsea/msigdb/cards/GO_SMOOTH_MUSCLE_CONTRACTION.html	A process in which force is generated within smooth muscle tissue, resulting in a change in muscle geometry. Force generation involves a chemo-mechanical energy conversion step that is carried out by the actin/myosin complex activity, which generates force through ATP hydrolysis. Smooth muscle differs from striated muscle in the much higher actin/myosin ratio, the absence of conspicuous sarcomere…		45/45	Gene Ontology	BP	GO:0006939	1.09971e-09	6.47302e-09	3320	2260	2108	9.99737e-11	718	0.716399	0.59428	1	2.06985	3317	1637	3646	718	1251	3829	1008	3234	2791	1321	2108
721	M13691	GO_REGULATION_OF_REGULATED_SECRETORY_PATHWAY	http://www.broadinstitute.org/gsea/msigdb/cards/GO_REGULATION_OF_REGULATED_SECRETORY_PATHWAY.html	Any process that modulates the frequency, rate or extent of regulated secretory pathway.		127/130	Gene Ontology	BP	GO:1903305	1.13471e-09	6.66978e-09	1970	2202.73	1994	1.03156e-10	719	0.590963	-0.682918	-1	1.70473	1968	3224	1823	719	2866	1906	1994	3096	2537	2284	1813
722	M15075	GO_POSITIVE_REGULATION_OF_SYNAPTIC_TRANSMISSION	http://www.broadinstitute.org/gsea/msigdb/cards/GO_POSITIVE_REGULATION_OF_SYNAPTIC_TRANSMISSION.html	Any process that activates or increases the frequency, rate or extent of synaptic transmission, the process of communication from a neuron to a target (neuron, muscle, or secretory cell) across a synapse.		109/110	Gene Ontology	BP	GO:0050806	1.14471e-09	6.71924e-09	2440	1826.27	1428	1.04065e-10	720	0.647878	0.646275	1	1.86817	3625	959	1428	720	1340	2768	1030	2439	1369	1974	2437
723	M14921	GO_POSITIVE_REGULATION_OF_PROTEIN_IMPORT	http://www.broadinstitute.org/gsea/msigdb/cards/GO_POSITIVE_REGULATION_OF_PROTEIN_IMPORT.html	Any process that activates or increases the frequency, rate or extent of protein import.		101/104	Gene Ontology	BP	GO:1904591	1.1591e-09	6.79428e-09	2820	2288.45	2084	1.05373e-10	721	0.603366	-0.585492	-1	1.7388	1361	3932	1830	721	2818	2084	4104	1260	2820	1876	2367
724	M16575	GO_POSITIVE_REGULATION_OF_AXONOGENESIS	http://www.broadinstitute.org/gsea/msigdb/cards/GO_POSITIVE_REGULATION_OF_AXONOGENESIS.html	Any process that activates or increases the frequency, rate or extent of axonogenesis.		69/69	Gene Ontology	BP	GO:0050772	1.18911e-09	6.96054e-09	520	2077.09	2780	1.081e-10	312	0.5478	-0.481955	-1	1.57664	516	685	2780	722	3412	3823	593	312	3266	3638	3101
725	M16505	GO_POSITIVE_REGULATION_OF_BLOOD_VESSEL_ENDOTHELIAL_CELL_MIGRATION	http://www.broadinstitute.org/gsea/msigdb/cards/GO_POSITIVE_REGULATION_OF_BLOOD_VESSEL_ENDOTHELIAL_CELL_MIGRATION.html	Any process that activates or increases the frequency, rate or extent of the migration of the endothelial cells of blood vessels.		25/25	Gene Ontology	BP	GO:0043536	1.21155e-09	7.08213e-09	2515	3333.45	3602	1.10141e-10	723	0.506195	-0.448072	-1	1.45555	2513	3910	4228	723	3828	4115	3602	3092	3435	4153	3069
726	M11973	GO_POSITIVE_REGULATION_OF_LEUKOCYTE_PROLIFERATION	http://www.broadinstitute.org/gsea/msigdb/cards/GO_POSITIVE_REGULATION_OF_LEUKOCYTE_PROLIFERATION.html	Any process that activates or increases the frequency, rate or extent of leukocyte proliferation.		135/136	Gene Ontology	BP	GO:0070665	1.21513e-09	7.09326e-09	3915	1782.73	1045	1.10466e-10	672	0.63209	0.633534	1	1.8174	3913	1601	696	724	672	774	1457	3915	3955	858	1045
727	M19034	GO_LAMININ_BINDING	http://www.broadinstitute.org/gsea/msigdb/cards/GO_LAMININ_BINDING.html	Interacting selectively and non-covalently with laminins, glycoproteins that are major constituents of the basement membrane of cells.		30/30	Gene Ontology	MF	GO:0043236	1.25492e-09	7.30667e-09	160	1717.55	725	1.14083e-10	12	0.593087	-0.746152	-1	1.70257	159	12	4213	725	3517	534	117	128	1468	3861	4159
728	M13009	GO_TERPENOID_METABOLIC_PROCESS	http://www.broadinstitute.org/gsea/msigdb/cards/GO_TERPENOID_METABOLIC_PROCESS.html	The chemical reactions and pathways involving terpenoids, any member of a class of compounds characterized by an isoprenoid chemical structure and including derivatives with various functional groups.		106/106	Gene Ontology	BP	GO:0006721	1.25513e-09	7.30667e-09	1630	1905.73	1513	1.14103e-10	726	0.621841	-0.754312	-1	1.78511	1630	4108	2245	726	1473	1143	2941	3033	1159	992	1513
729	M16170	GO_MAMMARY_GLAND_DUCT_MORPHOGENESIS	http://www.broadinstitute.org/gsea/msigdb/cards/GO_MAMMARY_GLAND_DUCT_MORPHOGENESIS.html	The process in which anatomical structures of the mammary ducts are generated and organized. Mammary ducts are epithelial tubes that transport milk.		28/28	Gene Ontology	BP	GO:0060603	1.27434e-09	7.40832e-09	915	1226.55	912	1.15849e-10	64	0.827488	-0.816825	-1	2.3737	912	1400	511	727	119	3014	1812	420	64	1597	2916
730	M17565	GO_EXTRINSIC_COMPONENT_OF_CYTOPLASMIC_SIDE_OF_PLASMA_MEMBRANE	http://www.broadinstitute.org/gsea/msigdb/cards/GO_EXTRINSIC_COMPONENT_OF_CYTOPLASMIC_SIDE_OF_PLASMA_MEMBRANE.html	The component of a plasma membrane consisting of gene products and protein complexes that are loosely bound to its cytoplasmic surface, but not integrated into the hydrophobic region.		97/98	Gene Ontology	CC	GO:0031234	1.30367e-09	7.56843e-09	610	1882.64	2155	1.18515e-10	28	2.21117	2.21117	1	6.33564	607	2166	2601	728	3171	1517	2717	782	4237	2155	28
731	M11994	GO_REGULATION_OF_ACUTE_INFLAMMATORY_RESPONSE	http://www.broadinstitute.org/gsea/msigdb/cards/GO_REGULATION_OF_ACUTE_INFLAMMATORY_RESPONSE.html	Any process that modulates the frequency, rate, or extent of an acute inflammatory response.		73/74	Gene Ontology	BP	GO:0002673	1.31477e-09	7.6224e-09	3250	2051.18	1649	1.19524e-10	729	0.647561	0.636864	1	1.85475	3246	2271	1356	729	1649	2527	1459	3511	3205	1554	1056
732	M10879	GO_PROTEIN_SECRETION	http://www.broadinstitute.org/gsea/msigdb/cards/GO_PROTEIN_SECRETION.html	The controlled release of proteins from a cell.		116/116	Gene Ontology	BP	GO:0009306	1.46298e-09	8.4701e-09	2810	2030.36	2315	1.32998e-10	579	0.580941	0.609191	1	1.65454	2809	1994	2402	730	1330	2434	2189	2315	2928	2624	579
733	M17158	GO_APICAL_JUNCTION_COMPLEX	http://www.broadinstitute.org/gsea/msigdb/cards/GO_APICAL_JUNCTION_COMPLEX.html	A functional unit located near the cell apex at the points of contact between epithelial cells, which in vertebrates is composed of the tight junction, the zonula adherens, and desmosomes and in some invertebrates, such as Drosophila, is composed of the subapical complex (SAC), the zonula adherens and the septate junction. Functions in the regulation of cell polarity, tissue integrity and interce…		124/128	Gene Ontology	CC	GO:0043296	1.4748e-09	8.52688e-09	735	1258.64	847	1.34073e-10	35	1.05683	1.05683	1	3.00882	539	1628	2088	731	2347	847	3043	407	735	1445	35
734	M11378	GO_CRANIAL_NERVE_MORPHOGENESIS	http://www.broadinstitute.org/gsea/msigdb/cards/GO_CRANIAL_NERVE_MORPHOGENESIS.html	The process in which the anatomical structure of the cranial nerves are generated and organized. The cranial nerves are composed of twelve pairs of nerves that emanate from the nervous tissue of the hindbrain. These nerves are sensory, motor, or mixed in nature, and provide the motor and general sensory innervation of the head, neck and viscera. They mediate vision, hearing, olfaction and taste a…		23/23	Gene Ontology	BP	GO:0021602	1.5541e-09	8.97314e-09	800	1663.55	1931	1.41282e-10	34	0.643303	-0.755913	-1	1.82647	796	818	3545	732	3276	2305	1955	34	2109	1931	798
735	M11165	GO_REGULATION_OF_EXOCYTOSIS	http://www.broadinstitute.org/gsea/msigdb/cards/GO_REGULATION_OF_EXOCYTOSIS.html	Any process that modulates the frequency, rate or extent of exocytosis.		182/186	Gene Ontology	BP	GO:0017157	1.6343e-09	9.42337e-09	865	2081.09	2071	1.48573e-10	705	0.559397	-0.61213	-1	1.58405	862	3275	2071	733	3341	2474	3643	1900	1652	2236	705
736	M18711	GO_PHOSPHATIDYLINOSITOL_3_KINASE_ACTIVITY	http://www.broadinstitute.org/gsea/msigdb/cards/GO_PHOSPHATIDYLINOSITOL_3_KINASE_ACTIVITY.html	Catalysis of the reaction: ATP + a phosphatidylinositol = ADP + a phosphatidylinositol 3-phosphate. This reaction is the addition of a phosphate group to phosphatidylinositol or one of its phosphorylated derivatives at the 3' position of the inositol ring.		70/70	Gene Ontology	MF	GO:0035004	1.68985e-09	9.7304e-09	3135	2553.55	3126	1.53623e-10	734	0.59354	-0.602637	-1	1.67781	3135	1155	3126	734	2285	3928	984	3799	3393	1531	4019
737	M10857	GO_PLATELET_ACTIVATION	http://www.broadinstitute.org/gsea/msigdb/cards/GO_PLATELET_ACTIVATION.html	A series of progressive, overlapping events triggered by exposure of the platelets to subendothelial tissue. These events include shape change, adhesiveness, aggregation, and release reactions. When carried through to completion, these events lead to the formation of a stable hemostatic plug.		141/142	Gene Ontology	BP	GO:0030168	1.93647e-09	1.11354e-08	170	1681.82	1658	1.76043e-10	168	0.555124	-0.605175	-1	1.55775	168	1220	2230	735	2906	3793	2614	765	1658	1842	569
738	M12654	GO_CELL_MATURATION	http://www.broadinstitute.org/gsea/msigdb/cards/GO_CELL_MATURATION.html	A developmental process, independent of morphogenetic (shape) change, that is required for a cell to attain its fully functional state.		128/131	Gene Ontology	BP	GO:0048469	2.15525e-09	1.23766e-08	2395	1523	1487	1.95932e-10	578	0.673647	0.620992	1	1.87943	2394	1520	931	736	578	1539	642	2053	3528	1487	1345
739	M11972	GO_REGULATION_OF_CYTOKINE_PRODUCTION_INVOLVED_IN_IMMUNE_RESPONSE	http://www.broadinstitute.org/gsea/msigdb/cards/GO_REGULATION_OF_CYTOKINE_PRODUCTION_INVOLVED_IN_IMMUNE_RESPONSE.html	Any process that modulates the frequency, rate, or extent of cytokine production that contributes to an immune response.		56/57	Gene Ontology	BP	GO:0002718	2.30052e-09	1.3193e-08	4135	1995.91	1384	2.09138e-10	737	0.644575	0.567546	1	1.79201	4134	1384	1522	737	1030	997	1338	3714	3706	2349	1044
740	M13139	GO_MORPHOGENESIS_OF_AN_EPITHELIAL_SHEET	http://www.broadinstitute.org/gsea/msigdb/cards/GO_MORPHOGENESIS_OF_AN_EPITHELIAL_SHEET.html	The process in which the anatomical structures of an epithelial sheet are generated and organized. An epithelial sheet is a flat surface consisting of closely packed epithelial cells.		41/43	Gene Ontology	BP	GO:0002011	2.4318e-09	1.38895e-08	330	1315.73	740	2.21073e-10	4	0.628201	-0.623719	-1	1.74154	330	137	2796	740	2280	3302	43	4	276	2991	1574
741	M14412	GO_ADENYLATE_CYCLASE_MODULATING_G_PROTEIN_COUPLED_RECEPTOR_SIGNALING_PATHWAY	http://www.broadinstitute.org/gsea/msigdb/cards/GO_ADENYLATE_CYCLASE_MODULATING_G_PROTEIN_COUPLED_RECEPTOR_SIGNALING_PATHWAY.html	The series of molecular signals generated as a consequence of a G-protein coupled receptor binding to its physiological ligand, where the pathway proceeds through activation or inhibition of adenylyl cyclase activity and a subsequent change in the concentration of cyclic AMP (cAMP).		145/145	Gene Ontology	BP	GO:0007188	2.4312e-09	1.38895e-08	4185	1484.64	959	2.21018e-10	220	0.648307	0.579848	1	1.79727	4184	1321	695	739	635	220	679	3558	959	1179	2162
742	M13499	GO_NEGATIVE_REGULATION_OF_CARTILAGE_DEVELOPMENT	http://www.broadinstitute.org/gsea/msigdb/cards/GO_NEGATIVE_REGULATION_OF_CARTILAGE_DEVELOPMENT.html	Any process that decreases the rate, frequency, or extent of cartilage development, the process whose specific outcome is the progression of the cartilage over time, from its formation to the mature structure. Cartilage is a connective tissue dominated by extracellular matrix containing collagen type II and large amounts of proteoglycan, particularly chondroitin sulfate.		23/26	Gene Ontology	BP	GO:0061037	2.43082e-09	1.38895e-08	895	2038.36	1726	2.20984e-10	738	0.812841	-0.963423	-1	2.25341	893	2149	1398	738	1469	4150	3587	1782	3763	767	1726
743	M12711	GO_EMBRYONIC_CAMERA_TYPE_EYE_MORPHOGENESIS	http://www.broadinstitute.org/gsea/msigdb/cards/GO_EMBRYONIC_CAMERA_TYPE_EYE_MORPHOGENESIS.html	The process in which the anatomical structures of the eye are generated and organized during embryonic development.		24/24	Gene Ontology	BP	GO:0048596	2.50632e-09	1.42958e-08	250	943.364	898	2.27847e-10	247	0.890725	-1.04376	-1	2.46538	247	703	1391	741	987	481	898	1358	847	1353	1371
744	M11704	GO_ENDOTHELIAL_CELL_DIFFERENTIATION	http://www.broadinstitute.org/gsea/msigdb/cards/GO_ENDOTHELIAL_CELL_DIFFERENTIATION.html	The process in which a mesodermal, bone marrow or neural crest cell acquires specialized features of an endothelial cell, a thin flattened cell. A layer of such cells lines the inside surfaces of body cavities, blood vessels, and lymph vessels, making up the endothelium.		71/72	Gene Ontology	BP	GO:0045446	2.53275e-09	1.44271e-08	110	1268.91	742	2.3025e-10	86	0.604525	-0.575331	-1	1.67238	107	86	2110	742	2513	3925	240	270	657	2379	929
745	M13542	GO_MULTICELLULAR_ORGANISMAL_WATER_HOMEOSTASIS	http://www.broadinstitute.org/gsea/msigdb/cards/GO_MULTICELLULAR_ORGANISMAL_WATER_HOMEOSTASIS.html	Any process involved in the maintenance of an internal steady state of water within a tissue, organ, or a multicellular organism.		58/58	Gene Ontology	BP	GO:0050891	2.60841e-09	1.48382e-08	3945	2038.09	1750	2.37128e-10	688	0.692259	0.600216	1	1.91211	3942	1176	1152	743	1099	2097	688	4031	3819	1922	1750
746	M15905	GO_REGULATION_OF_ALCOHOL_BIOSYNTHETIC_PROCESS	http://www.broadinstitute.org/gsea/msigdb/cards/GO_REGULATION_OF_ALCOHOL_BIOSYNTHETIC_PROCESS.html	Any process that modulates the frequency, rate or extent of alcohol biosynthetic process.		45/45	Gene Ontology	BP	GO:1902930	2.64401e-09	1.50205e-08	3780	1745.64	934	2.40365e-10	30	0.587491	0.61246	1	1.62163	3779	315	3150	744	934	371	179	3571	30	3329	2800
747	M11931	GO_REGULATION_OF_TOLL_LIKE_RECEPTOR_SIGNALING_PATHWAY	http://www.broadinstitute.org/gsea/msigdb/cards/GO_REGULATION_OF_TOLL_LIKE_RECEPTOR_SIGNALING_PATHWAY.html	Any process that modulates the frequency, rate, or extent of toll-like receptor signaling pathway.		47/49	Gene Ontology	BP	GO:0034121	2.72064e-09	1.54351e-08	2575	2451.55	2571	2.47331e-10	745	0.664693	-0.58187	-1	1.83195	2571	3838	1535	745	2184	3858	3681	2841	3496	1191	1027
748	M14476	GO_CARDIAC_MUSCLE_CELL_ACTION_POTENTIAL	http://www.broadinstitute.org/gsea/msigdb/cards/GO_CARDIAC_MUSCLE_CELL_ACTION_POTENTIAL.html	An action potential that occurs in a cardiac muscle cell.		37/37	Gene Ontology	BP	GO:0086001	2.77015e-09	1.56951e-08	2780	2786	2989	2.51832e-10	746	0.51587	0.45728	1	1.42046	2779	2989	4189	746	3567	1160	3375	3310	2285	4058	2188
749	M15575	GO_ENDOCHONDRAL_BONE_MORPHOGENESIS	http://www.broadinstitute.org/gsea/msigdb/cards/GO_ENDOCHONDRAL_BONE_MORPHOGENESIS.html	The process in which bones are generated and organized as a result of the conversion of initial cartilaginous anlage into bone.		44/45	Gene Ontology	BP	GO:0060350	2.77845e-09	1.5721e-08	470	1738	2252	2.52586e-10	293	0.62207	0.506627	1	1.71273	470	293	3155	747	2466	2252	907	404	2422	3346	2656
750	M16126	GO_REGULATION_OF_NEURAL_PRECURSOR_CELL_PROLIFERATION	http://www.broadinstitute.org/gsea/msigdb/cards/GO_REGULATION_OF_NEURAL_PRECURSOR_CELL_PROLIFERATION.html	Any process that modulates the frequency, rate or extent of neural precursor cell proliferation.		71/73	Gene Ontology	BP	GO:2000177	2.85444e-09	1.61295e-08	2510	1687	1666	2.59494e-10	342	0.707499	0.69812	1	1.94516	2508	2698	1149	748	342	1078	2087	1819	1666	1569	2893
751	M14073	GO_ACTIN_MEDIATED_CELL_CONTRACTION	http://www.broadinstitute.org/gsea/msigdb/cards/GO_ACTIN_MEDIATED_CELL_CONTRACTION.html	The actin filament-based process in which cytoplasmic actin filaments slide past one another resulting in contraction of all or part of the cell body.		74/74	Gene Ontology	BP	GO:0070252	2.90619e-09	1.64001e-08	2465	2811.36	2956	2.64199e-10	749	0.53412	0.452851	1	1.46712	2464	3216	3774	749	2956	3243	2676	2394	3595	3859	1999
752	M18088	GO_ACTIN_FILAMENT_BINDING	http://www.broadinstitute.org/gsea/msigdb/cards/GO_ACTIN_FILAMENT_BINDING.html	Interacting selectively and non-covalently with an actin filament, also known as F-actin, a helical filamentous polymer of globular G-actin subunits.		119/121	Gene Ontology	MF	GO:0051015	3.13147e-09	1.76478e-08	725	2688.91	2905	2.84679e-10	723	0.524584	-0.544736	-1	1.43503	723	2399	3884	750	3904	3839	3378	1168	2905	2878	3750
753	M11523	GO_POSITIVE_REGULATION_OF_STAT_CASCADE	http://www.broadinstitute.org/gsea/msigdb/cards/GO_POSITIVE_REGULATION_OF_STAT_CASCADE.html	Any process that activates or increases the frequency, rate or extent of STAT cascade.		73/73	Gene Ontology	BP	GO:1904894	3.16988e-09	1.78169e-08	4170	1886.73	1610	2.88171e-10	682	0.683344	0.582899	1	1.86833	4170	1793	741	751	682	1610	1725	3450	3946	1029	857
754	M15878	GO_POSITIVE_REGULATION_OF_JAK_STAT_CASCADE	http://www.broadinstitute.org/gsea/msigdb/cards/GO_POSITIVE_REGULATION_OF_JAK_STAT_CASCADE.html	Any process that activates or increases the frequency, rate or extent of the JAK-STAT signaling pathway activity.		73/73	Gene Ontology	BP	GO:0046427	3.16988e-09	1.78169e-08	4175	2078.27	1726	2.88171e-10	683	0.683344	0.582899	1	1.86833	4171	1957	742	752	683	1611	1726	3451	3947	1030	2791
755	M16837	GO_RESPONSE_TO_CALCIUM_ION	http://www.broadinstitute.org/gsea/msigdb/cards/GO_RESPONSE_TO_CALCIUM_ION.html	Any process that results in a change in state or activity of a cell or an organism (in terms of movement, secretion, enzyme production, gene expression, etc.) as a result of a calcium ion stimulus.		115/115	Gene Ontology	BP	GO:0051592	3.22078e-09	1.8079e-08	480	2407.36	2922	2.92798e-10	214	0.538707	-0.596764	-1	1.47167	476	1898	4133	753	4146	3558	2922	214	1932	3239	3210
756	M13563	GO_SEGMENTATION	http://www.broadinstitute.org/gsea/msigdb/cards/GO_SEGMENTATION.html	The regionalization process that divides an organism or part of an organism into a series of semi-repetitive parts, or segments, often arranged along a longitudinal axis.		88/89	Gene Ontology	BP	GO:0035282	3.38795e-09	1.89922e-08	790	2360.82	2263	3.07995e-10	357	0.493491	-0.549859	-1	1.34442	787	1655	3610	754	3185	4148	3792	357	2263	3657	1761
757	M12479	GO_REGULATION_OF_INTERLEUKIN_1_BETA_PRODUCTION	http://www.broadinstitute.org/gsea/msigdb/cards/GO_REGULATION_OF_INTERLEUKIN_1_BETA_PRODUCTION.html	Any process that modulates the frequency, rate, or extent of interleukin-1 beta production.		47/48	Gene Ontology	BP	GO:0032651	3.42317e-09	1.91643e-08	2385	2627.91	2720	3.11197e-10	755	0.636925	0.618587	1	1.7343	2383	3862	3926	755	2947	1405	3389	2065	4186	2720	1269
758	M19165	GO_PHOSPHOLIPASE_ACTIVITY	http://www.broadinstitute.org/gsea/msigdb/cards/GO_PHOSPHOLIPASE_ACTIVITY.html	Catalysis of the hydrolysis of a glycerophospholipid.		92/94	Gene Ontology	MF	GO:0004620	3.45419e-09	1.93125e-08	1700	1864.36	1679	3.14017e-10	358	0.670639	-0.751735	-1	1.82531	1697	4078	1942	756	1679	421	3031	358	1431	906	4209
759	M11780	GO_DORSAL_VENTRAL_PATTERN_FORMATION	http://www.broadinstitute.org/gsea/msigdb/cards/GO_DORSAL_VENTRAL_PATTERN_FORMATION.html	The regionalization process in which the areas along the dorsal/ventral axis are established that will lead to differences in cell differentiation. The dorsal/ventral axis is defined by a line that runs orthogonal to both the anterior/posterior and left/right axes. The dorsal end is defined by the upper or back side of an organism. The ventral end is defined by the lower or front side of an organ…		91/91	Gene Ontology	BP	GO:0009953	3.47714e-09	1.94152e-08	3470	1548.45	1123	3.16104e-10	253	0.700341	0.744691	1	1.90558	3466	1123	896	757	253	3367	439	3165	1370	1231	966
760	M18755	GO_OXIDOREDUCTASE_ACTIVITY_ACTING_ON_PAIRED_DONORS_WITH_INCORPORATION_OR_REDUCTION_OF_MOLECULAR_OXYGEN	http://www.broadinstitute.org/gsea/msigdb/cards/GO_OXIDOREDUCTASE_ACTIVITY_ACTING_ON_PAIRED_DONORS_WITH_INCORPORATION_OR_REDUCTION_OF_MOLECULAR_OXYGEN.html	Catalysis of an oxidation-reduction (redox) reaction in which hydrogen or electrons are transferred from each of two donors, and molecular oxygen is reduced or incorporated into a donor.		154/155	Gene Ontology	MF	GO:0016705	3.53002e-09	1.96845e-08	2605	2182	2125	3.20911e-10	758	0.612474	0.507686	1	1.66521	2601	2138	2395	758	2076	882	1670	2125	3861	1453	4043
761	M17084	GO_NEURON_PROJECTION_TERMINUS	http://www.broadinstitute.org/gsea/msigdb/cards/GO_NEURON_PROJECTION_TERMINUS.html	The specialized, terminal region of a neuron projection such as an axon or a dendrite.		126/129	Gene Ontology	CC	GO:0044306	3.77387e-09	2.10166e-08	4185	2480.27	3304	3.43079e-10	24	0.500408	0.541827	1	1.3555	4181	285	3996	759	3304	3259	170	4014	24	3968	3323
762	M14319	GO_OLFACTORY_LOBE_DEVELOPMENT	http://www.broadinstitute.org/gsea/msigdb/cards/GO_OLFACTORY_LOBE_DEVELOPMENT.html	The progression of the olfactory lobe over time from its initial formation until its mature state. The olfactory lobe is the area of the brain that process the neural inputs for the sense of smell.		36/36	Gene Ontology	BP	GO:0021988	3.81317e-09	2.12077e-08	2685	2633.09	2431	3.46652e-10	760	0.6583	0.561676	1	1.78228	2682	3766	3514	760	2405	2170	4190	2431	2949	1975	2122
763	M13574	GO_REGULATION_OF_NEUROTRANSMITTER_TRANSPORT	http://www.broadinstitute.org/gsea/msigdb/cards/GO_REGULATION_OF_NEUROTRANSMITTER_TRANSPORT.html	Any process that modulates the frequency, rate or extent of the directed movement of a neurotransmitter into, out of or within a cell, or between cells, by means of some agent such as a transporter or pore.		61/64	Gene Ontology	BP	GO:0051588	3.87883e-09	2.15445e-08	4035	2546.91	3213	3.52621e-10	761	0.517666	0.542012	1	1.40028	3213	1043	4031	761	4031	3297	793	4107	884	4088	1768
764	M10649	GO_REGULATION_OF_LEUKOCYTE_APOPTOTIC_PROCESS	http://www.broadinstitute.org/gsea/msigdb/cards/GO_REGULATION_OF_LEUKOCYTE_APOPTOTIC_PROCESS.html	Any process that modulates the frequency, rate or extent of leukocyte apoptotic process.		78/79	Gene Ontology	BP	GO:2000106	3.98537e-09	2.21073e-08	2425	2048.73	2149	3.62306e-10	469	0.651685	-0.689191	-1	1.76023	2424	3004	2422	762	1608	1159	2625	2149	3838	2076	469
765	M13189	GO_POSITIVE_REGULATION_OF_STEM_CELL_DIFFERENTIATION	http://www.broadinstitute.org/gsea/msigdb/cards/GO_POSITIVE_REGULATION_OF_STEM_CELL_DIFFERENTIATION.html	Any process that activates or increases the frequency, rate or extent of stem cell differentiation.		49/50	Gene Ontology	BP	GO:2000738	4.00871e-09	2.22077e-08	130	1116	960	3.64428e-10	44	0.703821	-0.732626	-1	1.90056	129	811	1086	763	1298	3593	960	44	862	1140	1590
766	M13112	GO_PHOSPHOLIPASE_C_ACTIVATING_G_PROTEIN_COUPLED_RECEPTOR_SIGNALING_PATHWAY	http://www.broadinstitute.org/gsea/msigdb/cards/GO_PHOSPHOLIPASE_C_ACTIVATING_G_PROTEIN_COUPLED_RECEPTOR_SIGNALING_PATHWAY.html	The series of molecular signals generated as a consequence of a G-protein coupled receptor binding to its physiological ligand, where the pathway proceeds with activation of phospholipase C (PLC) and a subsequent increase in the concentration of inositol trisphosphate (IP3) and diacylglycerol (DAG).		83/83	Gene Ontology	BP	GO:0007200	4.08077e-09	2.25774e-08	1935	2561.09	2616	3.70979e-10	764	0.5922	0.538723	1	1.59765	1932	3843	3761	764	2616	1573	2223	4037	2725	3137	1561
767	M15768	GO_OLIGODENDROCYTE_DIFFERENTIATION	http://www.broadinstitute.org/gsea/msigdb/cards/GO_OLIGODENDROCYTE_DIFFERENTIATION.html	The process in which a relatively unspecialized cell acquires the specialized features of an oligodendrocyte. An oligodendrocyte is a type of glial cell involved in myelinating the axons of neurons in the central nervous system.		60/60	Gene Ontology	BP	GO:0048709	4.19878e-09	2.32e-08	1195	1849.55	1287	3.81707e-10	447	0.727581	-0.701832	-1	1.95985	1192	2472	1287	765	979	2027	4163	447	3253	1025	2735
768	M15138	GO_POSITIVE_REGULATION_OF_MESENCHYMAL_CELL_PROLIFERATION	http://www.broadinstitute.org/gsea/msigdb/cards/GO_POSITIVE_REGULATION_OF_MESENCHYMAL_CELL_PROLIFERATION.html	The process of activating or increasing the rate or extent of mesenchymal cell proliferation. Mesenchymal cells are loosely organized embryonic cells.		27/27	Gene Ontology	BP	GO:0002053	4.23783e-09	2.33853e-08	1130	1660.36	1670	3.85257e-10	26	0.675774	-0.633848	-1	1.81947	1128	1067	2315	766	1670	3737	804	26	2473	1815	2463
769	M16252	GO_NEGATIVE_REGULATION_OF_LEUKOCYTE_DIFFERENTIATION	http://www.broadinstitute.org/gsea/msigdb/cards/GO_NEGATIVE_REGULATION_OF_LEUKOCYTE_DIFFERENTIATION.html	Any process that stops, prevents or reduces the frequency, rate or extent of leukocyte differentiation.		81/82	Gene Ontology	BP	GO:1902106	4.27853e-09	2.3579e-08	2185	2165.55	2184	3.88957e-10	622	0.637125	0.518686	1	1.71461	2184	3443	1353	767	622	804	3175	2369	4087	2061	2956
770	M17270	GO_ENDOCYTIC_VESICLE_MEMBRANE	http://www.broadinstitute.org/gsea/msigdb/cards/GO_ENDOCYTIC_VESICLE_MEMBRANE.html	The lipid bilayer surrounding an endocytic vesicle.		152/152	Gene Ontology	CC	GO:0030666	4.28405e-09	2.3579e-08	2285	2695.45	2892	3.89459e-10	768	0.502698	0.495628	1	1.35284	2283	2506	3879	768	4204	3112	2993	901	2892	2708	3404
771	M14013	GO_ORGANIC_ACID_TRANSMEMBRANE_TRANSPORT	http://www.broadinstitute.org/gsea/msigdb/cards/GO_ORGANIC_ACID_TRANSMEMBRANE_TRANSPORT.html	The directed movement of organic acid across a membrane.		102/103	Gene Ontology	BP	GO:1903825	4.42455e-09	2.43207e-08	2100	2581.73	2843	4.02232e-10	769	0.577846	0.52848	1	1.55234	2097	2843	3462	769	2981	3414	1441	2833	3586	3005	1968
772	M13483	GO_SMALL_GTPASE_MEDIATED_SIGNAL_TRANSDUCTION	http://www.broadinstitute.org/gsea/msigdb/cards/GO_SMALL_GTPASE_MEDIATED_SIGNAL_TRANSDUCTION.html	Any series of molecular signals in which a small monomeric GTPase relays one or more of the signals.		349/352	Gene Ontology	BP	GO:0007264	4.50015e-09	2.47042e-08	245	1625.91	1063	4.09104e-10	242	0.505821	-0.561523	-1	1.35763	242	1063	2881	770	3500	2912	1031	458	481	2829	1718
773	M14306	GO_REGULATION_OF_JNK_CASCADE	http://www.broadinstitute.org/gsea/msigdb/cards/GO_REGULATION_OF_JNK_CASCADE.html	Any process that modulates the frequency, rate or extent of signal transduction mediated by the JNK cascade.		155/159	Gene Ontology	BP	GO:0046328	4.7604e-09	2.6099e-08	335	2039	2081	4.32763e-10	332	0.534104	-0.474756	-1	1.42905	332	1350	2081	771	3466	3338	1993	602	3172	3209	2115
774	M17722	GO_TRANSPORT_VESICLE	http://www.broadinstitute.org/gsea/msigdb/cards/GO_TRANSPORT_VESICLE.html	Any of the vesicles of the constitutive secretory pathway, which carry cargo from the endoplasmic reticulum to the Golgi, between Golgi cisternae, from the Golgi to the ER (retrograde transport) or to destinations within or outside the cell.		333/338	Gene Ontology	CC	GO:0030133	4.86969e-09	2.66638e-08	3210	2257.91	2670	4.42699e-10	82	2.21117	2.21117	1	5.90896	3206	1189	3864	772	4191	2670	893	3201	1351	3418	82
775	M12538	GO_VENTRICULAR_CARDIAC_MUSCLE_TISSUE_DEVELOPMENT	http://www.broadinstitute.org/gsea/msigdb/cards/GO_VENTRICULAR_CARDIAC_MUSCLE_TISSUE_DEVELOPMENT.html	The process whose specific outcome is the progression of ventricular cardiac muscle over time, from its formation to the mature structure.		45/45	Gene Ontology	BP	GO:0003229	5.22403e-09	2.8567e-08	4145	2127.91	1851	4.74912e-10	700	0.576447	-0.442451	-1	1.53436	4142	1164	2287	773	2198	700	1790	3755	3454	1851	1293
776	M15467	GO_NEGATIVE_REGULATION_OF_OSSIFICATION	http://www.broadinstitute.org/gsea/msigdb/cards/GO_NEGATIVE_REGULATION_OF_OSSIFICATION.html	Any process that stops, prevents, or reduces the frequency, rate or extent of bone formation.		65/69	Gene Ontology	BP	GO:0030279	5.27265e-09	2.87958e-08	3235	1846.73	1599	4.79332e-10	466	0.646149	0.581051	1	1.7191	3232	2198	466	774	471	3360	1599	2626	1408	1572	2608
777	M18628	GO_RHO_GUANYL_NUCLEOTIDE_EXCHANGE_FACTOR_ACTIVITY	http://www.broadinstitute.org/gsea/msigdb/cards/GO_RHO_GUANYL_NUCLEOTIDE_EXCHANGE_FACTOR_ACTIVITY.html	Stimulates the exchange of guanyl nucleotides associated with a GTPase of the Rho family. Under normal cellular physiological conditions, the concentration of GTP is higher than that of GDP, favoring the replacement of GDP by GTP in association with the GTPase.		77/77	Gene Ontology	MF	GO:0005089	5.32801e-09	2.90606e-08	1255	2739.82	3229	4.84365e-10	775	0.538148	-0.567504	-1	1.43101	1253	3229	3301	775	3604	2298	2218	1955	4197	3326	3982
778	M17544	GO_SARCOPLASM	http://www.broadinstitute.org/gsea/msigdb/cards/GO_SARCOPLASM.html	The cytoplasm of a muscle cell; includes the sarcoplasmic reticulum.		67/68	Gene Ontology	CC	GO:0016528	5.3437e-09	2.91087e-08	1430	2335.55	2624	4.85791e-10	776	0.642709	-0.695888	-1	1.70889	1429	2847	2624	776	2299	4211	2701	823	2629	1843	3509
779	M16589	GO_ZYMOGEN_ACTIVATION	http://www.broadinstitute.org/gsea/msigdb/cards/GO_ZYMOGEN_ACTIVATION.html	The proteolytic processing of an inactive enzyme to an active form.		108/112	Gene Ontology	BP	GO:0031638	5.36672e-09	2.91966e-08	2595	2269.45	2048	4.87883e-10	777	0.515917	0.538516	1	1.37152	2593	1660	1937	777	2905	3697	1040	1948	2048	3250	3109
780	M13997	GO_NEGATIVE_REGULATION_OF_EMBRYONIC_DEVELOPMENT	http://www.broadinstitute.org/gsea/msigdb/cards/GO_NEGATIVE_REGULATION_OF_EMBRYONIC_DEVELOPMENT.html	Any process that stops, prevents, or reduces the frequency, rate or extent of embryonic development.		26/26	Gene Ontology	BP	GO:0045992	5.66395e-09	3.07741e-08	2335	2748.36	2848	5.14904e-10	778	0.673858	-0.776656	-1	1.78596	2334	3409	3694	778	2878	2356	3641	2848	2756	3579	1959
781	M14161	GO_CELLULAR_RESPONSE_TO_INORGANIC_SUBSTANCE	http://www.broadinstitute.org/gsea/msigdb/cards/GO_CELLULAR_RESPONSE_TO_INORGANIC_SUBSTANCE.html	Any process that results in a change in state or activity of a cell (in terms of movement, secretion, enzyme production, gene expression, etc.) as a result of an inorganic substance stimulus.		154/156	Gene Ontology	BP	GO:0071241	5.87179e-09	3.18625e-08	2255	2200.27	2251	5.33799e-10	779	0.532542	0.491801	1	1.40859	2251	2637	2562	779	2567	1243	1937	2681	2064	3443	2039
782	M10782	GO_HINDLIMB_MORPHOGENESIS	http://www.broadinstitute.org/gsea/msigdb/cards/GO_HINDLIMB_MORPHOGENESIS.html	The process in which the anatomical structures of the hindlimb are generated and organized.		37/37	Gene Ontology	BP	GO:0035137	5.97113e-09	3.23602e-08	2985	2217	2312	5.4283e-10	532	0.716349	0.651166	1	1.89306	2985	2747	3934	780	2312	2463	1339	2090	2975	2230	532
783	M14608	GO_HETEROPHILIC_CELL_CELL_ADHESION_VIA_PLASMA_MEMBRANE_CELL_ADHESION_MOLECULES	http://www.broadinstitute.org/gsea/msigdb/cards/GO_HETEROPHILIC_CELL_CELL_ADHESION_VIA_PLASMA_MEMBRANE_CELL_ADHESION_MOLECULES.html	The attachment of an adhesion molecule in one cell to a nonidentical adhesion molecule in an adjacent cell.		40/45	Gene Ontology	BP	GO:0007157	6.69356e-09	3.6229e-08	2215	2758.45	2744	6.08506e-10	781	0.571864	0.52175	1	1.50134	2213	4174	3803	781	2424	1939	2744	3899	2881	3238	2247
784	M17453	GO_PRESYNAPTIC_MEMBRANE	http://www.broadinstitute.org/gsea/msigdb/cards/GO_PRESYNAPTIC_MEMBRANE.html	A specialized area of membrane of the axon terminal that faces the plasma membrane of the neuron or muscle fiber with which the axon terminal establishes a synaptic junction; many synaptic junctions exhibit structural presynaptic characteristics, such as conical, electron-dense internal protrusions, that distinguish it from the remainder of the axon plasma membrane.		54/55	Gene Ontology	CC	GO:0042734	6.78414e-09	3.66724e-08	4190	1693.64	782	6.1674e-10	220	0.710496	0.745241	1	1.86398	4188	755	1525	782	708	736	388	4077	220	1772	3479
785	M12968	GO_REGULATION_OF_CALCIUM_ION_IMPORT	http://www.broadinstitute.org/gsea/msigdb/cards/GO_REGULATION_OF_CALCIUM_ION_IMPORT.html	Any process that modulates the rate, frequency, or extent of the directed movement of calcium ions into a cell or organelle.		102/103	Gene Ontology	BP	GO:0090279	7.0456e-09	3.80373e-08	2270	2776.09	2727	6.4051e-10	783	0.470835	0.394792	1	1.23259	2269	3137	4144	783	3743	3969	1977	2727	2245	4048	1495
786	M11566	GO_ACTIN_FILAMENT_BASED_MOVEMENT	http://www.broadinstitute.org/gsea/msigdb/cards/GO_ACTIN_FILAMENT_BASED_MOVEMENT.html	Movement of organelles or other particles along actin filaments, or sliding of actin filaments past each other, mediated by motor proteins.		93/93	Gene Ontology	BP	GO:0030048	7.11046e-09	3.83386e-08	1270	2756.45	3474	6.46405e-10	784	0.51701	-0.585831	-1	1.35285	1267	3637	3758	784	3386	4042	4065	1160	3474	3876	872
787	M13473	GO_FACE_DEVELOPMENT	http://www.broadinstitute.org/gsea/msigdb/cards/GO_FACE_DEVELOPMENT.html	The biological process whose specific outcome is the progression of a face from an initial condition to its mature state. The face is the ventral division of the head.		50/50	Gene Ontology	BP	GO:0060324	7.13459e-09	3.84198e-08	145	1657.64	1245	6.48599e-10	65	0.527848	-0.609495	-1	1.38104	144	179	3146	785	3520	3606	546	65	1245	3286	1712
788	M13580	GO_POSITIVE_REGULATION_OF_REACTIVE_OXYGEN_SPECIES_METABOLIC_PROCESS	http://www.broadinstitute.org/gsea/msigdb/cards/GO_POSITIVE_REGULATION_OF_REACTIVE_OXYGEN_SPECIES_METABOLIC_PROCESS.html	Any process that activates or increases the frequency, rate or extent of reactive oxygen species metabolic process.		85/86	Gene Ontology	BP	GO:2000379	7.1529e-09	3.84695e-08	1180	2413.73	2478	6.50264e-10	786	0.601388	-0.64304	-1	1.57332	1180	3488	2421	786	2478	3926	3879	2894	2642	1084	1773
789	M17798	GO_BASAL_PART_OF_CELL	http://www.broadinstitute.org/gsea/msigdb/cards/GO_BASAL_PART_OF_CELL.html	The region of a cell situated near the base. For example, in a polarized epithelial cell, the basal surface rests on the basal lamina that separates the epithelium from other tissue.		50/51	Gene Ontology	CC	GO:0045178	7.37066e-09	3.95905e-08	315	1846.27	1035	6.7006e-10	312	0.612855	-0.696465	-1	1.60063	312	328	3337	787	3717	2301	992	1035	435	3441	3624
[truncated: 3,449 more rows]

## Sheet: MSigDB c6 Oncogenic Signatures
Rank	ID	GeneSet	BroadUrl	Description	PubMedID	NumGenes	Contributor	p.value	p.adj	vote.rank	avg.rank	med.rank	min.pvalue	min.rank	avg.logfc	avg.logfc.dir	direction	significance	camera	roast	safe	gage	padog	plage	zscore	gsva	ssgsea	globaltest	ora
[truncated: 142 more rows]

## Sheet: GeneSetDB Pathway
Rank	ID	GeneSet	NumGenes	SourceDB	SourceURL	p.value	p.adj	vote.rank	avg.rank	med.rank	min.pvalue	min.rank	avg.logfc	avg.logfc.dir	direction	significance	camera	roast	safe	gage	padog	plage	zscore	gsva	ssgsea	globaltest	ora
[truncated: 1,017 more rows]

[truncated: 2 more sheets: GeneSetDB Gene Regulation, GeneSetDB Gene Ontology]
