# Supplementary material for: RhoA‐ROCK competes with YAP to regulate amoeboid breast cancer cell migration in response to lymphatic‐like flow
Source: FASEB Bioadv. 2022 Feb 14;4(5):342–61. doi: 10.1096/fba.2021-00055 (PMC9065582; doi:10.1096/fba.2021-00055)
Supplement: Supplementary file 2 — Supplementary Material [file FBA2-4-342-s007.zip › fba21305-sup-0004-2021-00055-T-sup-0005--S.xlsx]

## Sheet: KEGG Pathways
Rank	ID	GeneSet	NumGenes	Type	p.value	p.adj	vote.rank	avg.rank	med.rank	min.pvalue	min.rank	avg.logfc	avg.logfc.dir	direction	significance	camera	roast	safe	gage	padog	plage	zscore	gsva	ssgsea	globaltest	ora
1	hsa04668	TNF signaling pathway	101/108	Signaling	1.72497e-07	9.48731e-06	5	3.72727	2	1.56815e-08	1	1.41405	1.46624	1	100	2	2	6	1	1	15	2	8	2	1	1
2	hsa04064	NF-kappa B signaling pathway	80/95	Signaling	9.79538e-05	0.00269373	5	2.27273	2	8.90529e-06	1	1.33643	1.33643	1	48.1751	1	1	7	2	2	3	1	2	1	2	3
3	hsa04060	Cytokine-cytokine receptor interaction	164/270	Signaling	0.000187014	0.00342858	5	15.0909	7	1.70027e-05	2	1.25711	1.3358	1	43.4348	17	7	17	3	23	2	39	49	4	3	2
4	hsa04550	Signaling pathways regulating pluripotency of stem cells	106/139	Signaling	0.000340682	0.00468438	30	20.5455	22	3.09759e-05	1	1.06325	0.962964	1	34.6483	26	36	14	10	18	1	28	22	32	23	16
5	hsa04068	FoxO signaling pathway	114/132	Signaling	0.00052142	0.00573562	10	18.7273	10	4.74131e-05	4	1.20177	1.13516	1	37.7139	38	45	10	7	5	4	27	16	43	7	4
6	hsa04015	Rap1 signaling pathway	163/210	Signaling	0.00084758	0.00615653	15	18.7273	17	7.70825e-05	6	1.03561	1.1518	1	32.0025	10	17	24	37	21	6	11	11	13	28	28
7	hsa04120	Ubiquitin mediated proteolysis	125/137	Signaling	0.000739904	0.00615653	5	22.6364	22	6.72866e-05	3	0.940725	1.02871	1	29.0391	43	50	3	30	3	5	21	26	30	16	22
8	hsa04140	Regulation of autophagy	122/127	Signaling	0.00103658	0.00615653	15	21.5455	15	9.4279e-05	7	0.917479	-1.06841	-1	28.3131	12	15	12	49	22	7	13	20	10	36	41
9	hsa04360	Axon guidance	138/175	Signaling	0.0015174	0.00615653	5	17.7273	14	0.000138041	1	0.827929	-0.877731	-1	25.5163	3	14	28	25	39	11	5	1	3	33	33
10	hsa04390	Hippo signaling pathway	124/154	Signaling	0.0014566	0.00615653	5	18	10	0.000132506	4	1.15938	1.22762	1	35.8678	31	28	4	4	6	10	37	45	22	5	6
11	hsa04611	Platelet activation	97/123	Signaling	0.00153625	0.00615653	50	29.4545	25	0.000139757	11	0.617937	-0.617937	-1	18.9581	19	25	35	50	34	12	25	15	11	48	50
12	hsa04621	NOD-like receptor signaling pathway	130/170	Signaling	0.00124527	0.00615653	10	6.72727	7	0.000113271	2	1.11995	1.19101	1	34.6364	8	3	2	6	7	8	7	14	5	4	10
13	hsa04722	Neurotrophin signaling pathway	105/119	Signaling	0.00145442	0.00615653	50	33.5455	35	0.000132308	9	0.845099	0.845099	1	26.0526	50	38	22	31	11	9	48	52	46	35	27
14	hsa04919	Thyroid hormone signaling pathway	97/116	Signaling	0.00156712	0.00615653	40	36.6364	38	0.000142567	13	0.777452	0.777452	1	23.9399	40	35	27	32	24	13	38	51	50	38	55
15	hsa04660	T cell receptor signaling pathway	83/103	Signaling	0.00180297	0.0066109	15	21.7273	19	0.000164041	10	1.06496	1.32544	1	32.4537	36	31	15	19	10	14	24	17	33	15	25
16	hsa03040	Spliceosome	125/134	Signaling	0.00277253	0.00953057	5	12.4545	10	0.000252366	1	0.888432	0.911716	1	25.0239	4	10	1	21	16	16	3	3	23	9	31
17	hsa03013	RNA transport	139/171	Signaling	0.00393059	0.00997914	5	16.8182	20	0.000357966	4	0.887577	0.860521	1	24.7491	5	6	8	43	27	21	4	5	20	20	26
18	hsa04071	Sphingolipid signaling pathway	105/118	Signaling	0.00349438	0.00997914	50	36.5455	35	0.000318177	19	0.644494	-0.663409	-1	17.8777	28	43	23	46	35	19	44	33	35	50	46
19	hsa04310	Wnt signaling pathway	114/143	Signaling	0.00378184	0.00997914	15	18.3636	19	0.000344396	5	0.871874	0.906531	1	24.3052	11	22	5	28	19	20	8	6	12	32	39
20	hsa04380	Osteoclast differentiation	106/130	Signaling	0.00334523	0.00997914	15	21.9091	15	0.000304575	4	1.03073	1.11432	1	28.7957	47	16	11	8	4	18	54	44	15	13	11
21	hsa04510	Focal adhesion	164/199	Signaling	0.00310377	0.00997914	20	26.9091	23	0.00028256	16	0.953644	0.992187	1	26.6166	16	21	55	23	38	17	19	27	34	26	20
22	hsa04650	Natural killer cell mediated cytotoxicity	82/133	Signaling	0.00399165	0.00997914	15	19	15	0.000363538	6	1.20723	-0.681125	-1	33.7849	15	13	30	24	12	22	10	9	44	6	24
23	hsa04022	cGMP-PKG signaling pathway	121/163	Signaling	0.00458071	0.0109539	30	29.2727	30	0.000417298	18	1.01509	1.05281	1	27.773	33	41	34	18	36	23	30	29	19	30	29
24	hsa04630	Jak-STAT signaling pathway	110/156	Signaling	0.00482031	0.0110465	15	22	21	0.000439173	6	1.10122	1.20435	1	30.1016	21	8	39	12	28	24	35	42	6	14	13
25	hsa04261	Adrenergic signaling in cardiomyocytes	102/144	Signaling	0.00557011	0.0122542	55	37.9091	40	0.00050766	18	1.00885	-0.724663	-1	26.906	44	52	26	40	25	25	55	54	18	41	37
26	hsa04062	Chemokine signaling pathway	134/182	Signaling	0.00730478	0.0154524	25	29.4545	26	0.000666286	18	1.30879	1.33947	1	33.1444	39	24	29	26	31	26	23	32	52	24	18
27	hsa04010	MAPK signaling pathway	204/255	Signaling	0.00954246	0.0180978	15	15.2727	15	0.000871282	5	1.07148	1.09215	1	26.034	18	12	16	5	17	29	15	13	26	12	5
28	hsa04141	Protein processing in endoplasmic reticulum	149/166	Signaling	0.00907122	0.0180978	10	24.9091	25	0.000828077	7	1.06435	0.935795	1	25.8585	9	19	20	42	42	27	9	7	39	25	35
29	hsa04210	Apoptosis	121/138	Signaling	0.00921619	0.0180978	20	23.3636	20	0.000841366	9	0.976473	0.853015	1	23.6955	30	18	9	15	14	28	20	38	45	19	21
30	hsa04150	mTOR signaling pathway	132/150	Signaling	0.0121685	0.0223089	30	21	20	0.00111239	9	0.970484	-1.00695	-1	22.3024	13	20	18	27	29	30	12	10	9	31	32
31	hsa04921	Oxytocin signaling pathway	110/153	Signaling	0.0146781	0.0260418	45	31.2727	31	0.00134336	9	0.987815	1.03456	1	21.7691	42	34	21	20	9	31	43	55	49	21	19
32	hsa04144	Endocytosis	227/260	Signaling	0.0176858	0.0303975	45	35.5455	36	0.00162087	14	1.03248	1.13153	1	21.7891	45	54	32	29	49	32	45	36	37	18	14
33	hsa04114	Oocyte meiosis	101/124	Signaling	0.0210923	0.0342278	30	28.3636	28	0.00193612	7	0.681732	-0.685832	-1	13.775	7	26	19	45	32	33	17	12	28	46	47
34	hsa04514	Cell adhesion molecules (CAMs)	94/145	Signaling	0.0217813	0.0342278	15	26.7273	34	0.002	4	1.69128	1.69128	1	34.6779	34	4	41	13	41	37	51	39	14	11	9
35	hsa04670	Leukocyte transendothelial migration	92/114	Signaling	0.0217813	0.0342278	15	18.3636	15	0.002	5	1.23594	1.23594	1	25.2501	14	5	42	14	8	39	16	24	17	8	15
36	hsa04270	Vascular smooth muscle contraction	87/121	Signaling	0.0278535	0.0425539	35	32	34	0.00256477	21	1.18278	1.18278	1	22.5692	29	39	43	35	26	34	31	21	24	34	36
37	hsa04530	Tight junction	142/170	Signaling	0.0353822	0.0525952	20	19	17	0.0032695	8	1.0225	1.03501	1	18.1357	20	11	25	16	33	35	14	18	8	17	12
38	hsa04151	PI3K-Akt signaling pathway	252/342	Signaling	0.0591644	0.0856327	40	32.4545	36	0.00552892	8	1.05385	1.05839	1	15.5504	37	33	37	9	43	36	34	47	51	22	8
39	hsa04066	HIF-1 signaling pathway	84/101	Signaling	0.062789	0.0885486	10	19.9091	18	0.00587782	7	1.28279	1.40372	1	18.739	25	9	36	22	15	40	18	30	7	10	7
40	hsa03010	Ribosome	127/154	Signaling	0.0742496	0.102093	10	28.0909	33	0.00698916	4	0.798445	-0.798445	-1	10.8379	6	23	33	55	20	41	6	4	40	37	44
41	hsa04142	Lysosome	110/123	Signaling	0.0901917	0.120989	50	47.1818	48	0.00855604	38	0.675267	0.675521	1	8.40984	48	53	40	53	50	38	46	41	55	47	48
42	hsa04915	Estrogen signaling pathway	81/98	Signaling	0.258072	0.337952	55	36.6364	40	0.0267718	13	0.93135	1.012	1	5.85858	55	40	31	17	13	42	53	53	47	29	23
43	hsa04110	Cell cycle	117/124	Signaling	0.26562	0.339746	25	28.6364	27	0.027676	11	0.93021	-0.890096	-1	5.82076	23	46	13	11	30	43	40	23	42	27	17
44	hsa04910	Insulin signaling pathway	123/138	Signaling	0.529066	0.661333	50	41.1818	42	0.0661673	16	0.803384	0.800153	1	1.69766	52	42	47	33	37	46	36	48	16	42	54
45	hsa04014	Ras signaling pathway	169/227	Signaling	0.686189	0.712083	50	45.3636	48	0.1	27	0.890352	0.877323	1	1.5144	49	51	45	51	48	47	50	50	27	39	42
46	hsa04020	Calcium signaling pathway	117/182	Signaling	0.686189	0.712083	35	42.2727	41	0.1	31	1.23494	-0.892642	-1	2.23228	35	44	49	39	53	52	32	31	41	49	40
47	hsa04024	cAMP signaling pathway	141/198	Signaling	0.686189	0.712083	50	44.5455	46	0.1	34	0.935999	0.935999	1	1.6095	51	48	46	36	44	50	49	34	53	45	34
48	hsa04080	Neuroactive ligand-receptor interaction	122/278	Signaling	0.660951	0.712083	45	38.8182	41	0.0936486	21	1.12784	-0.903142	-1	2.00916	32	30	48	41	51	55	33	43	21	43	30
49	hsa04145	Phagosome	113/154	Signaling	0.643316	0.712083	55	41.7273	44	0.0894612	29	1.03197	1.03197	1	1.80943	54	29	38	52	47	45	29	35	48	44	38
50	hsa04152	AMPK signaling pathway	108/121	Signaling	0.686189	0.712083	50	42.9091	48	0.1	19	0.75081	0.75081	1	1.22368	41	49	50	34	52	48	41	19	38	51	49
51	hsa04728	Dopaminergic synapse	98/130	Signaling	0.686189	0.712083	55	39.2727	44	0.1	22	0.788729	-0.788729	-1	1.30268	22	32	52	44	45	54	26	28	25	52	52
52	hsa04740	Olfactory transduction	119/419	Signaling	0.686189	0.712083	55	40.2727	51	0.1	22	0.79279	-0.635167	-1	1.31114	24	27	51	54	54	51	22	25	29	53	53
53	hsa04810	Regulation of actin cytoskeleton	171/212	Signaling	0.591118	0.712083	50	44.0909	44	0.0780854	36	0.887163	0.887163	1	1.50775	46	55	44	47	46	44	47	37	36	40	43
54	hsa04070	Phosphatidylinositol signaling system	81/97	Signaling	0.914101	0.914101	55	51.0909	53	0.2	45	0.869491	0.869491	1	0.138619	53	47	54	48	55	53	52	46	54	55	45
55	hsa04725	Cholinergic synapse	80/112	Signaling	0.914101	0.914101	40	42	40	0.2	27	0.617937	-0.617937	-1	0	27	37	53	38	40	49	42	40	31	54	51

## Sheet: MSigDB c5 GO Gene Sets
Rank	ID	GeneSet	BroadUrl	Description	PubMedID	NumGenes	Contributor	Ontology	GOID	p.value	p.adj	vote.rank	avg.rank	med.rank	min.pvalue	min.rank	avg.logfc	avg.logfc.dir	direction	significance	camera	roast	safe	gage	padog	plage	zscore	gsva	ssgsea	globaltest	ora
1	M18285	GO_RNA_POLYMERASE_II_TRANSCRIPTION_FACTOR_ACTIVITY_SEQUENCE_SPECIFIC_DNA_BINDING	http://www.broadinstitute.org/gsea/msigdb/cards/GO_RNA_POLYMERASE_II_TRANSCRIPTION_FACTOR_ACTIVITY_SEQUENCE_SPECIFIC_DNA_BINDING.html	Interacting selectively and non-covalently with a specific DNA sequence in order to modulate transcription by RNA polymerase II. The transcription factor may or may not also interact selectively with a protein or macromolecular complex.		446/629	Gene Ontology	MF	GO:0000981	4.22082e-12	1.54693e-08	1000	1008.73	1065	3.83711e-13	1	1.01658	0.983605	1	100	999	1974	1360	1	884	1262	1176	1331	1065	1023	21
2	M13078	GO_REGULATION_OF_MULTICELLULAR_ORGANISMAL_DEVELOPMENT	http://www.broadinstitute.org/gsea/msigdb/cards/GO_REGULATION_OF_MULTICELLULAR_ORGANISMAL_DEVELOPMENT.html	Any process that modulates the frequency, rate or extent of multicellular organismal development.		1230/1672	Gene Ontology	BP	GO:2000026	7.62642e-09	1.39754e-05	3530	1891.64	2678	7.62642e-10	1	1.10097	1.15583	1	67.3148	3530	2752	489	3494	356	40	3523	2827	2678	1118	1
3	M18574	GO_TRANSCRIPTION_FACTOR_ACTIVITY_RNA_POLYMERASE_II_CORE_PROMOTER_PROXIMAL_REGION_SEQUENCE_SPECIFIC_BINDING	http://www.broadinstitute.org/gsea/msigdb/cards/GO_TRANSCRIPTION_FACTOR_ACTIVITY_RNA_POLYMERASE_II_CORE_PROMOTER_PROXIMAL_REGION_SEQUENCE_SPECIFIC_BINDING.html	Interacting selectively and non-covalently with a sequence of DNA that is in cis with and relatively close to a core promoter for RNA polymerase II (RNAP II) in order to modulate transcription by RNAP II.		236/328	Gene Ontology	MF	GO:0000982	1.26607e-08	1.54672e-05	1590	1285.45	1384	1.15098e-09	2	0.953578	0.951604	1	57.7741	1590	2501	1384	2	885	1731	2005	1760	992	1190	100
4	M13152	GO_POSITIVE_REGULATION_OF_MULTICELLULAR_ORGANISMAL_PROCESS	http://www.broadinstitute.org/gsea/msigdb/cards/GO_POSITIVE_REGULATION_OF_MULTICELLULAR_ORGANISMAL_PROCESS.html	Any process that activates or increases the frequency, rate or extent of an organismal process, any of the processes pertinent to the function of an organism above the cellular level; includes the integrated processes of tissues and organs.		1018/1395	Gene Ontology	BP	GO:0051240	1.77144e-08	1.62308e-05	2165	1487.09	1350	1.77144e-09	2	1.16607	1.22724	1	70.3412	2162	1623	495	3497	359	114	2435	3399	1350	922	2
5	M16728	GO_RESPONSE_TO_MOLECULE_OF_BACTERIAL_ORIGIN	http://www.broadinstitute.org/gsea/msigdb/cards/GO_RESPONSE_TO_MOLECULE_OF_BACTERIAL_ORIGIN.html	Any process that results in a change in state or activity of an organism (in terms of movement, secretion, enzyme production, gene expression, etc.) as a result of a stimulus by molecules of bacterial origin such as peptides derived from bacterial flagellin.		243/321	Gene Ontology	BP	GO:0002237	3.57243e-08	2.61859e-05	240	347.455	233	3.24767e-09	3	1.18688	1.25319	1	68.4913	239	123	595	3	29	253	486	1679	131	233	51
6	M15406	GO_POSITIVE_REGULATION_OF_DEVELOPMENTAL_PROCESS	http://www.broadinstitute.org/gsea/msigdb/cards/GO_POSITIVE_REGULATION_OF_DEVELOPMENTAL_PROCESS.html	Any process that activates or increases the rate or extent of development, the biological process whose specific outcome is the progression of an organism over time from an initial condition (e.g. a zygote, or a young adult) to a later condition (e.g. a multicellular animal or an aged adult).		840/1142	Gene Ontology	BP	GO:0051094	1.04162e-07	6.36253e-05	2185	1438.91	1426	1.04162e-08	3	1.15099	1.21882	1	60.8306	2183	1791	503	3552	363	45	2200	2917	1426	845	3
7	M16107	GO_NEGATIVE_REGULATION_OF_MULTICELLULAR_ORGANISMAL_PROCESS	http://www.broadinstitute.org/gsea/msigdb/cards/GO_NEGATIVE_REGULATION_OF_MULTICELLULAR_ORGANISMAL_PROCESS.html	Any process that stops, prevents, or reduces the frequency, rate or extent of an organismal process, the processes pertinent to the function of an organism above the cellular level; includes the integrated processes of tissues and organs.		692/983	Gene Ontology	BP	GO:0051241	1.55094e-07	8.12029e-05	2550	1539.91	1417	1.55094e-08	4	1.11296	1.13889	1	57.3362	2546	1536	515	3568	116	68	2577	3653	1417	939	4
8	M11882	GO_RESPONSE_TO_INORGANIC_SUBSTANCE	http://www.broadinstitute.org/gsea/msigdb/cards/GO_RESPONSE_TO_INORGANIC_SUBSTANCE.html	Any process that results in a change in state or activity of a cell or an organism (in terms of movement, secretion, enzyme production, gene expression, etc.) as a result of an inorganic substance stimulus.		371/479	Gene Ontology	BP	GO:0010035	5.90933e-07	0.000228214	385	270	181	5.37212e-08	5	1.2968	1.36364	1	59.4775	381	181	562	11	56	71	251	948	176	328	5
9	M16562	GO_TISSUE_DEVELOPMENT	http://www.broadinstitute.org/gsea/msigdb/cards/GO_TISSUE_DEVELOPMENT.html	The process whose specific outcome is the progression of a tissue over time, from its formation to the mature structure.		1103/1518	Gene Ontology	BP	GO:0009888	6.4962e-07	0.000228214	2475	1688.73	1812	6.4962e-08	6	1.12393	1.17942	1	51.5485	2474	1812	1342	3587	74	155	2571	3474	1932	1149	6
10	M16928	GO_REGULATION_OF_TRANSCRIPTION_FROM_RNA_POLYMERASE_II_PROMOTER	http://www.broadinstitute.org/gsea/msigdb/cards/GO_REGULATION_OF_TRANSCRIPTION_FROM_RNA_POLYMERASE_II_PROMOTER.html	Any process that modulates the frequency, rate or extent of transcription from an RNA polymerase II promoter.		1358/1784	Gene Ontology	BP	GO:0006357	6.80225e-07	0.000228214	2500	1775.45	2189	6.80226e-08	3	0.986636	1.00948	1	45.2517	2497	3629	482	3594	3	358	2952	2604	2189	1215	7
11	M18406	GO_NUCLEIC_ACID_BINDING_TRANSCRIPTION_FACTOR_ACTIVITY	http://www.broadinstitute.org/gsea/msigdb/cards/GO_NUCLEIC_ACID_BINDING_TRANSCRIPTION_FACTOR_ACTIVITY.html	Interacting selectively and non-covalently with a DNA or RNA sequence in order to modulate transcription. The transcription factor may or may not also interact selectively with a protein or macromolecular complex.		864/1199	Gene Ontology	MF	GO:0001071	6.84952e-07	0.000228214	2670	1836.64	2356	6.84952e-08	8	0.943458	0.950405	1	43.2714	2670	2356	499	3644	255	416	2367	3485	3415	1088	8
12	M14048	GO_VASCULATURE_DEVELOPMENT	http://www.broadinstitute.org/gsea/msigdb/cards/GO_VASCULATURE_DEVELOPMENT.html	The process whose specific outcome is the progression of the vasculature over time, from its formation to the mature structure. The vasculature is an interconnected tubular multi-tissue structure that contains fluid that is actively transported around the organism.		378/469	Gene Ontology	BP	GO:0001944	8.49382e-07	0.000254352	10	787	557	7.72166e-08	6	1.23081	1.26733	1	55.7208	1234	1274	557	6	291	25	1563	2523	687	488	9
13	M18121	GO_TRANSCRIPTIONAL_ACTIVATOR_ACTIVITY_RNA_POLYMERASE_II_TRANSCRIPTION_REGULATORY_REGION_SEQUENCE_SPECIFIC_BINDING	http://www.broadinstitute.org/gsea/msigdb/cards/GO_TRANSCRIPTIONAL_ACTIVATOR_ACTIVITY_RNA_POLYMERASE_II_TRANSCRIPTION_REGULATORY_REGION_SEQUENCE_SPECIFIC_BINDING.html	Interacting selectively and non-covalently with a sequence of DNA that is in the transcription regulatory region for RNA polymerase II (RNAP II) in order to activate or increase the frequency, rate or extent of transcription from the RNAP II promoter.		220/315	Gene Ontology	MF	GO:0001228	9.02202e-07	0.000254352	1290	1201.73	1286	8.20184e-08	4	1.00056	1.00505	1	45.2967	1286	2313	1387	4	552	2004	1764	1681	1050	1123	55
14	M12647	GO_RESPONSE_TO_BACTERIUM	http://www.broadinstitute.org/gsea/msigdb/cards/GO_RESPONSE_TO_BACTERIUM.html	Any process that results in a change in state or activity of a cell or an organism (in terms of movement, secretion, enzyme production, gene expression, etc.) as a result of a stimulus from a bacterium.		338/528	Gene Ontology	BP	GO:0009617	1.32612e-06	0.000338076	730	649.545	592	1.20556e-07	5	1.12932	1.21858	1	49.3683	729	131	1021	5	719	69	939	2298	592	486	156
15	M19027	GO_SEQUENCE_SPECIFIC_DNA_BINDING	http://www.broadinstitute.org/gsea/msigdb/cards/GO_SEQUENCE_SPECIFIC_DNA_BINDING.html	Interacting selectively and non-covalently with DNA of a specific nucleotide composition, e.g. GC-rich DNA binding, or with a specific sequence motif or type of DNA e.g. promotor binding or rDNA binding.		721/1037	Gene Ontology	MF	GO:0043565	1.38367e-06	0.000338076	3475	1952.09	2881	1.38367e-07	1	0.955521	0.936766	1	41.7707	3472	2881	512	3657	1	392	2981	3097	3287	1183	10
16	M10268	GO_EPITHELIUM_DEVELOPMENT	http://www.broadinstitute.org/gsea/msigdb/cards/GO_EPITHELIUM_DEVELOPMENT.html	The process whose specific outcome is the progression of an epithelium over time, from its formation to the mature structure. An epithelium is a tissue that covers the internal or external surfaces of an anatomical structure.		692/945	Gene Ontology	BP	GO:0060429	1.5438e-06	0.000353626	3210	1841.55	2299	1.5438e-07	11	1.14414	1.21018	1	49.7348	3208	2299	517	3432	71	70	3183	3634	2990	842	11
17	M15182	GO_POSITIVE_REGULATION_OF_TRANSCRIPTION_FROM_RNA_POLYMERASE_II_PROMOTER	http://www.broadinstitute.org/gsea/msigdb/cards/GO_POSITIVE_REGULATION_OF_TRANSCRIPTION_FROM_RNA_POLYMERASE_II_PROMOTER.html	Any process that activates or increases the frequency, rate or extent of transcription from an RNA polymerase II promoter.		760/1004	Gene Ontology	BP	GO:0045944	1.71733e-06	0.000370236	2555	1684.82	2209	1.71733e-07	9	1.01318	1.04772	1	43.7875	2554	3661	508	3547	9	258	2598	2269	2209	908	12
18	M10110	GO_ANATOMICAL_STRUCTURE_FORMATION_INVOLVED_IN_MORPHOGENESIS	http://www.broadinstitute.org/gsea/msigdb/cards/GO_ANATOMICAL_STRUCTURE_FORMATION_INVOLVED_IN_MORPHOGENESIS.html	The developmental process pertaining to the initial formation of an anatomical structure from unspecified parts. This process begins with the specific processes that contribute to the appearance of the discrete structure and ends when the structural rudiment is recognizable. An anatomical structure is any biological entity that occupies space and is distinguished from its surroundings. Anatomical…		732/957	Gene Ontology	BP	GO:0048646	2.00658e-06	0.000408561	1855	1306.09	1429	2.00658e-07	13	1.14963	1.16803	1	49.0655	1851	1429	513	3427	283	201	1564	2318	2004	764	13
19	M19084	GO_CORE_PROMOTER_PROXIMAL_REGION_DNA_BINDING	http://www.broadinstitute.org/gsea/msigdb/cards/GO_CORE_PROMOTER_PROXIMAL_REGION_DNA_BINDING.html	Interacting selectively and non-covalently with a region of DNA that is in cis with and relatively close to the core promoter. The transcribed region might be described as a gene, cistron, or operon.		254/371	Gene Ontology	MF	GO:0001159	2.42212e-06	0.000467214	2725	1704.91	1333	2.20193e-07	7	0.936785	0.919337	1	39.294	2724	3628	1036	7	551	842	3446	2687	2308	1333	192
20	M10390	GO_RESPONSE_TO_ZINC_ION	http://www.broadinstitute.org/gsea/msigdb/cards/GO_RESPONSE_TO_ZINC_ION.html	Any process that results in a change in state or activity of a cell or an organism (in terms of movement, secretion, enzyme production, gene expression, etc.) as a result of a zinc ion stimulus.		35/55	Gene Ontology	BP	GO:0010043	2.78084e-06	0.00050959	5	169.545	42	2.52804e-07	2	1.60757	1.70282	1	66.6671	23	102	269	42	2	1105	136	137	30	5	14
21	M10812	GO_CELLULAR_RESPONSE_TO_BIOTIC_STIMULUS	http://www.broadinstitute.org/gsea/msigdb/cards/GO_CELLULAR_RESPONSE_TO_BIOTIC_STIMULUS.html	Any process that results in a change in state or activity of a cell (in terms of movement, secretion, enzyme production, gene expression, etc.) as a result of a biotic stimulus, a stimulus caused or produced by a living organism.		134/163	Gene Ontology	BP	GO:0071216	3.09896e-06	0.000540841	45	427.636	154	2.81724e-07	8	1.30116	1.3014	1	53.5364	259	45	669	8	36	650	617	2096	154	125	45
22	M10436	GO_NEGATIVE_REGULATION_OF_GENE_EXPRESSION	http://www.broadinstitute.org/gsea/msigdb/cards/GO_NEGATIVE_REGULATION_OF_GENE_EXPRESSION.html	Any process that decreases the frequency, rate or extent of gene expression. Gene expression is the process in which a gene's coding sequence is converted into a mature gene product or products (proteins or RNA). This includes the production of an RNA transcript as well as any processing to produce a mature RNA product or an mRNA (for protein-coding genes) and the translation of that mRNA into pr…		1165/1493	Gene Ontology	BP	GO:0010629	3.3586e-06	0.000559512	260	1979.55	2739	3.3586e-07	16	1.00552	1.0271	1	41.1855	3582	2739	488	3433	259	259	3436	3043	3457	1063	16
23	M15781	GO_RESPONSE_TO_CADMIUM_ION	http://www.broadinstitute.org/gsea/msigdb/cards/GO_RESPONSE_TO_CADMIUM_ION.html	Any process that results in a change in state or activity of a cell or an organism (in terms of movement, secretion, enzyme production, gene expression, etc.) as a result of a cadmium (Cd) ion stimulus.		36/40	Gene Ontology	BP	GO:0046686	3.51629e-06	0.000560313	325	312.273	203	3.19663e-07	1	1.51608	1.68592	1	62.0861	323	203	239	123	7	357	991	1102	74	1	15
24	M18797	GO_TRANSCRIPTION_FACTOR_BINDING	http://www.broadinstitute.org/gsea/msigdb/cards/GO_TRANSCRIPTION_FACTOR_BINDING.html	Interacting selectively and non-covalently with a transcription factor, any protein required to initiate or regulate transcription.		433/524	Gene Ontology	MF	GO:0008134	3.79361e-06	0.000579316	2765	1567.36	1304	3.44874e-07	9	0.909445	0.880396	1	37.0774	2765	3486	543	9	273	658	2823	2456	2174	1304	750
25	M10476	GO_REGULATION_OF_CYTOKINE_PRODUCTION	http://www.broadinstitute.org/gsea/msigdb/cards/GO_REGULATION_OF_CYTOKINE_PRODUCTION.html	Any process that modulates the frequency, rate, or extent of production of a cytokine.		425/563	Gene Ontology	BP	GO:0001817	4.30344e-06	0.000589432	1100	716.909	510	3.91222e-07	10	1.23865	1.23143	1	50.3816	1096	510	549	10	125	391	1322	2851	290	719	23
26	M10563	GO_REGULATION_OF_CELLULAR_SENESCENCE	http://www.broadinstitute.org/gsea/msigdb/cards/GO_REGULATION_OF_CELLULAR_SENESCENCE.html	Any process that modulates the frequency, rate or extent of cellular senescence.		25/26	Gene Ontology	BP	GO:2000772	4.41212e-06	0.000589432	395	397.909	106	4.01103e-07	1	1.22901	-1.22901	-1	49.9896	30	6	393	701	392	1100	106	59	1	63	1526
27	M11938	GO_RESPONSE_TO_METAL_ION	http://www.broadinstitute.org/gsea/msigdb/cards/GO_RESPONSE_TO_METAL_ION.html	Any process that results in a change in state or activity of a cell or an organism (in terms of movement, secretion, enzyme production, gene expression, etc.) as a result of a metal ion stimulus.		251/333	Gene Ontology	BP	GO:0010038	4.3005e-06	0.000589432	255	233.182	96	3.90956e-07	3	1.29919	1.36271	1	52.844	251	78	599	30	43	3	133	1128	96	187	17
28	M14161	GO_CELLULAR_RESPONSE_TO_INORGANIC_SUBSTANCE	http://www.broadinstitute.org/gsea/msigdb/cards/GO_CELLULAR_RESPONSE_TO_INORGANIC_SUBSTANCE.html	Any process that results in a change in state or activity of a cell (in terms of movement, secretion, enzyme production, gene expression, etc.) as a result of an inorganic substance stimulus.		118/156	Gene Ontology	BP	GO:0071241	4.66399e-06	0.000589432	580	478.909	200	4.24e-07	12	1.32468	1.42278	1	53.8809	576	177	689	12	26	560	863	1982	200	165	18
29	M19159	GO_CYTOKINE_ACTIVITY	http://www.broadinstitute.org/gsea/msigdb/cards/GO_CYTOKINE_ACTIVITY.html	Functions to control the survival, growth, differentiation and effector function of tissues and cells.		118/219	Gene Ontology	MF	GO:0005125	4.66399e-06	0.000589432	55	233.818	124	4.24e-07	19	1.34416	1.36647	1	54.673	55	228	688	41	305	107	124	714	115	176	19
30	M10653	GO_CELLULAR_RESPONSE_TO_LIPID	http://www.broadinstitute.org/gsea/msigdb/cards/GO_CELLULAR_RESPONSE_TO_LIPID.html	Any process that results in a change in state or activity of a cell (in terms of movement, secretion, enzyme production, gene expression, etc.) as a result of a lipid stimulus.		357/457	Gene Ontology	BP	GO:0071396	5.02093e-06	0.00061339	1285	968.727	561	4.56449e-07	13	1.1812	1.19417	1	47.7874	1284	1124	561	13	77	442	2224	3622	361	572	376
31	M14234	GO_NEGATIVE_REGULATION_OF_GROWTH	http://www.broadinstitute.org/gsea/msigdb/cards/GO_NEGATIVE_REGULATION_OF_GROWTH.html	Any process that stops, prevents or reduces the rate or extent of growth, the increase in size or mass of all or part of an organism.		183/236	Gene Ontology	BP	GO:0045926	5.36863e-06	0.000634711	1740	915.909	1054	4.88058e-07	20	1.26466	1.40326	1	50.9274	1737	1285	1054	26	57	866	1080	1444	2089	417	20
32	M18690	GO_TRANSCRIPTIONAL_ACTIVATOR_ACTIVITY_RNA_POLYMERASE_II_CORE_PROMOTER_PROXIMAL_REGION_SEQUENCE_SPECIFIC_BINDING	http://www.broadinstitute.org/gsea/msigdb/cards/GO_TRANSCRIPTIONAL_ACTIVATOR_ACTIVITY_RNA_POLYMERASE_II_CORE_PROMOTER_PROXIMAL_REGION_SEQUENCE_SPECIFIC_BINDING.html	Interacting selectively and non-covalently with a sequence of DNA that is in cis with and relatively close to a core promoter for RNA polymerase II (RNAP II) in order to activate or increase the frequency, rate or extent of transcription from the RNAP II promoter.		158/226	Gene Ontology	MF	GO:0001077	5.77671e-06	0.000661614	955	1088	1187	5.25157e-07	14	1.01626	0.967738	1	40.6939	955	1881	1407	14	553	2285	1555	1449	611	1187	71
33	M15911	GO_ANGIOGENESIS	http://www.broadinstitute.org/gsea/msigdb/cards/GO_ANGIOGENESIS.html	Blood vessel formation when new vessels emerge from the proliferation of pre-existing blood vessels.		235/293	Gene Ontology	BP	GO:0001525	7.3763e-06	0.000819216	300	476.182	349	6.70575e-07	22	1.28971	1.34273	1	50.1362	763	635	604	27	297	97	667	1481	296	349	22
34	M16206	GO_CARDIOVASCULAR_SYSTEM_DEVELOPMENT	http://www.broadinstitute.org/gsea/msigdb/cards/GO_CARDIOVASCULAR_SYSTEM_DEVELOPMENT.html	The process whose specific outcome is the progression of the cardiovascular system over time, from its formation to the mature structure. The cardiovascular system is the anatomical system that has as its parts the heart and blood vessels.		611/788	Gene Ontology	BP	GO:0072358	7.89376e-06	0.000826589	3120	1792	1925	7.89379e-07	24	1.16694	1.22694	1	45.3063	3116	2394	1004	3571	92	420	3633	2727	1925	806	24
35	M16442	GO_CIRCULATORY_SYSTEM_DEVELOPMENT	http://www.broadinstitute.org/gsea/msigdb/cards/GO_CIRCULATORY_SYSTEM_DEVELOPMENT.html	The process whose specific outcome is the progression of the circulatory system over time, from its formation to the mature structure. The circulatory system is the organ system that passes nutrients (such as amino acids and electrolytes), gases, hormones, blood cells, etc. to and from cells in the body to help fight diseases and help stabilize body temperature and pH to maintain homeostasis.		611/788	Gene Ontology	BP	GO:0072359	7.89376e-06	0.000826589	3120	1804.91	2068	7.89379e-07	25	1.16694	1.22694	1	45.3063	3117	2376	1005	3580	93	421	3634	2728	2068	807	25
36	M11013	GO_TISSUE_MORPHOGENESIS	http://www.broadinstitute.org/gsea/msigdb/cards/GO_TISSUE_MORPHOGENESIS.html	The process in which the anatomical structures of a tissue are generated and organized.		405/533	Gene Ontology	BP	GO:0048729	8.54767e-06	0.0008702	2425	1411.91	679	7.77064e-07	15	1.14955	1.20645	1	44.3079	2422	2047	552	15	325	621	2924	3320	2539	679	87
37	M12778	GO_REPRODUCTIVE_SYSTEM_DEVELOPMENT	http://www.broadinstitute.org/gsea/msigdb/cards/GO_REPRODUCTIVE_SYSTEM_DEVELOPMENT.html	The progression of the reproductive system over time from its formation to the mature structure. The reproductive system consists of the organs that function in reproduction.		312/408	Gene Ontology	BP	GO:0061458	8.81889e-06	0.000872803	1255	869.909	744	8.01721e-07	16	1.11816	-0.982242	-1	43.08	1253	2089	577	16	307	339	1296	1271	1501	744	176
38	M16923	GO_REGULATION_OF_OSSIFICATION	http://www.broadinstitute.org/gsea/msigdb/cards/GO_REGULATION_OF_OSSIFICATION.html	Any process that modulates the frequency, rate or extent of bone formation.		130/178	Gene Ontology	BP	GO:0030278	9.04953e-06	0.000872803	1310	902	952	8.22688e-07	7	1.22706	1.3532	1	47.2756	1309	1303	7	17	334	1004	1988	2234	952	672	102
39	M13415	GO_BLOOD_VESSEL_MORPHOGENESIS	http://www.broadinstitute.org/gsea/msigdb/cards/GO_BLOOD_VESSEL_MORPHOGENESIS.html	The process in which the anatomical structures of blood vessels are generated and organized. The blood vessel is the vasculature carrying blood.		290/364	Gene Ontology	BP	GO:0048514	9.31543e-06	0.000875412	660	456.273	394	8.46861e-07	18	1.2373	1.29013	1	47.6497	658	629	583	18	285	63	680	1396	287	394	26
40	M10293	GO_REGULATION_OF_FAT_CELL_DIFFERENTIATION	http://www.broadinstitute.org/gsea/msigdb/cards/GO_REGULATION_OF_FAT_CELL_DIFFERENTIATION.html	Any process that modulates the frequency, rate or extent of adipocyte differentiation.		85/106	Gene Ontology	BP	GO:0045598	9.6351e-06	0.000882816	385	378.364	365	8.75922e-07	19	1.17726	-1.06676	-1	45.2835	384	1063	84	19	300	365	539	441	534	326	107
41	M16239	GO_NEGATIVE_REGULATION_OF_CELL_DIFFERENTIATION	http://www.broadinstitute.org/gsea/msigdb/cards/GO_NEGATIVE_REGULATION_OF_CELL_DIFFERENTIATION.html	Any process that stops, prevents, or reduces the frequency, rate or extent of cell differentiation.		424/609	Gene Ontology	BP	GO:0045596	1.0996e-05	0.000982939	1970	1274.18	859	9.99645e-07	20	1.05281	1.02313	1	39.8777	1967	3037	546	20	319	438	2158	2045	2571	859	56
42	M14997	GO_REGULATION_OF_BONE_RESORPTION	http://www.broadinstitute.org/gsea/msigdb/cards/GO_REGULATION_OF_BONE_RESORPTION.html	Any process that modulates the frequency, rate or extent of bone tissue loss (resorption).		23/33	Gene Ontology	BP	GO:0045124	1.29212e-05	0.00112753	85	410.909	336	1.17466e-06	2	1.41589	1.41589	1	52.5673	82	100	417	537	335	1549	404	336	2	17	741
43	M13280	GO_NEGATIVE_REGULATION_OF_PHOSPHORUS_METABOLIC_PROCESS	http://www.broadinstitute.org/gsea/msigdb/cards/GO_NEGATIVE_REGULATION_OF_PHOSPHORUS_METABOLIC_PROCESS.html	Any process that decreases the frequency, rate or extent of the chemical reactions and pathways involving phosphorus or compounds containing phosphorus.		431/541	Gene Ontology	BP	GO:0010563	1.59282e-05	0.00129727	1725	870.182	878	1.44803e-06	21	1.06221	1.12945	1	38.6217	1721	1384	544	21	293	88	1097	1711	1687	878	148
44	M15999	GO_NEGATIVE_REGULATION_OF_PHOSPHATE_METABOLIC_PROCESS	http://www.broadinstitute.org/gsea/msigdb/cards/GO_NEGATIVE_REGULATION_OF_PHOSPHATE_METABOLIC_PROCESS.html	Any process that stops, prevents, or reduces the frequency, rate or extent of the chemical reactions and pathways involving phosphates.		431/541	Gene Ontology	BP	GO:0045936	1.59282e-05	0.00129727	1725	862.909	879	1.44803e-06	22	1.06221	1.12945	1	38.6217	1722	1363	545	22	294	89	1098	1712	1619	879	149
45	M17276	GO_PRERIBOSOME	http://www.broadinstitute.org/gsea/msigdb/cards/GO_PRERIBOSOME.html	Any complex of pre-rRNAs, ribosomal proteins, and associated proteins formed during ribosome biogenesis.		55/61	Gene Ontology	CC	GO:0030684	1.56552e-05	0.00129727	155	389.818	154	1.42321e-06	1	1.04669	1.04669	1	38.0575	1	530	154	366	716	1582	104	152	395	145	143
46	M16939	GO_NEGATIVE_REGULATION_OF_CELL_PROLIFERATION	http://www.broadinstitute.org/gsea/msigdb/cards/GO_NEGATIVE_REGULATION_OF_CELL_PROLIFERATION.html	Any process that stops, prevents or reduces the rate or extent of cell proliferation.		507/643	Gene Ontology	BP	GO:0008285	1.71672e-05	0.00133868	2350	1665.82	1357	1.71673e-06	28	1.05156	1.11241	1	38.0536	2346	1238	1357	3595	916	801	1600	3086	2321	1036	28
47	M16954	GO_REGULATION_OF_VASCULATURE_DEVELOPMENT	http://www.broadinstitute.org/gsea/msigdb/cards/GO_REGULATION_OF_VASCULATURE_DEVELOPMENT.html	Any process that modulates the frequency, rate or extent of vasculature development.		176/233	Gene Ontology	BP	GO:1901342	1.69935e-05	0.00133868	530	286.182	186	1.54487e-06	24	1.3465	1.3938	1	48.7272	530	70	640	24	150	186	195	765	174	387	27
48	M11409	GO_POSITIVE_REGULATION_OF_BIOSYNTHETIC_PROCESS	http://www.broadinstitute.org/gsea/msigdb/cards/GO_POSITIVE_REGULATION_OF_BIOSYNTHETIC_PROCESS.html	Any process that activates or increases the frequency, rate or extent of the chemical reactions and pathways resulting in the formation of substances.		1386/1805	Gene Ontology	BP	GO:0009891	1.76919e-05	0.00135085	2845	1726.18	1904	1.7692e-06	14	1.0364	1.07721	1	37.4538	2842	2031	480	3454	14	168	1904	3394	3625	1047	29
49	M11802	GO_POSITIVE_REGULATION_OF_GENE_EXPRESSION	http://www.broadinstitute.org/gsea/msigdb/cards/GO_POSITIVE_REGULATION_OF_GENE_EXPRESSION.html	Any process that increases the frequency, rate or extent of gene expression. Gene expression is the process in which a gene's coding sequence is converted into a mature gene product or products (proteins or RNA). This includes the production of an RNA transcript as well as any processing to produce a mature RNA product or an mRNA (for protein-coding genes) and the translation of that mRNA into pr…		1351/1733	Gene Ontology	BP	GO:0010628	1.9001e-05	0.0014212	2820	1708.64	1866	1.90012e-06	10	1.0212	1.05824	1	36.6211	2817	1866	483	3463	10	376	1999	3376	3274	1101	30
50	M16218	GO_NEGATIVE_REGULATION_OF_TRANSCRIPTION_FROM_RNA_POLYMERASE_II_PROMOTER	http://www.broadinstitute.org/gsea/msigdb/cards/GO_NEGATIVE_REGULATION_OF_TRANSCRIPTION_FROM_RNA_POLYMERASE_II_PROMOTER.html	Any process that stops, prevents, or reduces the frequency, rate or extent of transcription from an RNA polymerase II promoter.		575/740	Gene Ontology	BP	GO:0000122	2.07041e-05	0.00151761	2045	1516	1689	2.07043e-06	31	1.00108	0.980195	1	35.5401	2041	3174	522	3572	262	586	2009	1689	1940	850	31
51	M16163	GO_EMBRYONIC_ORGAN_DEVELOPMENT	http://www.broadinstitute.org/gsea/msigdb/cards/GO_EMBRYONIC_ORGAN_DEVELOPMENT.html	Development, taking place during the embryonic phase, of a tissue or tissues that work together to perform a specific function or functions. Development pertains to the process whose specific outcome is the progression of a structure over time, from its formation to the mature structure. Organs are commonly observed as visibly distinct structures, but may also exist as loosely associated clusters…		287/406	Gene Ontology	BP	GO:0048568	2.28225e-05	0.00164009	1750	1099.55	633	2.07479e-06	23	1.22256	1.29546	1	42.8841	1746	2797	587	23	377	423	1540	1900	2001	633	68
52	M13423	GO_REGULATION_OF_CELL_DIFFERENTIATION	http://www.broadinstitute.org/gsea/msigdb/cards/GO_REGULATION_OF_CELL_DIFFERENTIATION.html	Any process that modulates the frequency, rate or extent of cell differentiation, the process in which relatively unspecialized cells acquire specialized structural and functional features.		1099/1492	Gene Ontology	BP	GO:0045595	2.42508e-05	0.00170922	2795	1850.55	2409	2.42511e-06	32	1.07991	1.1092	1	37.6363	2795	3404	493	3503	338	120	2841	2409	3258	1163	32
53	M17102	GO_NUCLEOLAR_PART	http://www.broadinstitute.org/gsea/msigdb/cards/GO_NUCLEOLAR_PART.html	Any constituent part of a nucleolus, a small, dense body one or more of which are present in the nucleus of eukaryotic cells. It is rich in RNA and protein, is not bounded by a limiting membrane, and is not seen during mitosis.		57/62	Gene Ontology	CC	GO:0044452	2.71551e-05	0.0018778	5	382.636	267	2.46868e-06	2	0.889234	0.892153	1	30.5335	2	432	147	303	267	1531	54	184	585	211	493
54	M10530	GO_CELLULAR_RESPONSE_TO_INTERLEUKIN_1	http://www.broadinstitute.org/gsea/msigdb/cards/GO_CELLULAR_RESPONSE_TO_INTERLEUKIN_1.html	Any process that results in a change in state or activity of a cell (in terms of movement, secretion, enzyme production, gene expression, etc.) as a result of an interleukin-1 stimulus.		57/88	Gene Ontology	BP	GO:0071347	3.31882e-05	0.00225249	15	131.182	59	3.01715e-06	3	1.53038	1.53038	1	51.0254	11	22	152	52	313	647	59	69	3	29	86
55	M11226	GO_MORPHOGENESIS_OF_AN_EPITHELIUM	http://www.broadinstitute.org/gsea/msigdb/cards/GO_MORPHOGENESIS_OF_AN_EPITHELIUM.html	The process in which the anatomical structures of epithelia are generated and organized. An epithelium consists of closely packed cells arranged in one or more layers, that covers the outer surfaces of the body or lines any internal cavity or tube.		311/400	Gene Ontology	BP	GO:0002009	3.57652e-05	0.00238326	3595	1633.27	673	3.25144e-06	25	1.0963	1.18357	1	36.214	3591	2986	574	25	324	673	3159	2845	3019	648	122
56	M14522	GO_NEGATIVE_REGULATION_OF_EXTRINSIC_APOPTOTIC_SIGNALING_PATHWAY_VIA_DEATH_DOMAIN_RECEPTORS	http://www.broadinstitute.org/gsea/msigdb/cards/GO_NEGATIVE_REGULATION_OF_EXTRINSIC_APOPTOTIC_SIGNALING_PATHWAY_VIA_DEATH_DOMAIN_RECEPTORS.html	Any process that stops, prevents or reduces the frequency, rate or extent of extrinsic apoptotic signaling pathway via death domain receptors.		29/34	Gene Ontology	BP	GO:1902042	3.6705e-05	0.00240221	145	196.818	217	3.33688e-06	4	1.46684	1.51164	1	48.3906	143	105	319	217	343	336	295	159	4	15	229
57	M14753	GO_NEGATIVE_REGULATION_OF_DEVELOPMENTAL_PROCESS	http://www.broadinstitute.org/gsea/msigdb/cards/GO_NEGATIVE_REGULATION_OF_DEVELOPMENTAL_PROCESS.html	Any process that stops, prevents or reduces the rate or extent of development, the biological process whose specific outcome is the progression of an organism over time from an initial condition (e.g. a zygote, or a young adult) to a later condition (e.g. a multicellular animal or an aged adult).		564/801	Gene Ontology	BP	GO:0051093	4.24446e-05	0.00271674	2310	1684.45	2215	4.24454e-06	33	1.03998	1.03854	1	33.6088	2306	3368	528	3536	336	172	2444	2215	2569	1022	33
58	M18032	GO_TRANSCRIPTIONAL_REPRESSOR_ACTIVITY_RNA_POLYMERASE_II_TRANSCRIPTION_REGULATORY_REGION_SEQUENCE_SPECIFIC_BINDING	http://www.broadinstitute.org/gsea/msigdb/cards/GO_TRANSCRIPTIONAL_REPRESSOR_ACTIVITY_RNA_POLYMERASE_II_TRANSCRIPTION_REGULATORY_REGION_SEQUENCE_SPECIFIC_BINDING.html	Interacting selectively and non-covalently with a sequence of DNA that is in the regulatory region for RNA polymerase II (RNAP II) in order to stop, prevent, or reduce the frequency, rate or extent of transcription from an RNA polymerase II promoter.		122/168	Gene Ontology	MF	GO:0001227	4.29934e-05	0.00271674	3400	1752.55	1116	3.90857e-06	28	0.968248	0.897935	1	31.2906	3399	3075	684	28	717	1116	3166	2578	3292	692	531
59	M11263	GO_IMMUNE_SYSTEM_DEVELOPMENT	http://www.broadinstitute.org/gsea/msigdb/cards/GO_IMMUNE_SYSTEM_DEVELOPMENT.html	The process whose specific outcome is the progression of an organismal system whose objective is to provide calibrated responses by an organism to a potential internal or invasive threat, over time, from its formation to the mature structure. A system is a regularly interacting or interdependent group of organs or tissues that work together to carry out a given biological process.		441/582	Gene Ontology	BP	GO:0002520	4.43731e-05	0.0027564	3160	1571.91	1060	4.034e-06	29	1.07551	1.13145	1	34.6718	3160	2414	547	29	402	385	2638	3621	2871	1060	164
60	M10764	GO_RESPONSE_TO_CORTICOSTEROID	http://www.broadinstitute.org/gsea/msigdb/cards/GO_RESPONSE_TO_CORTICOSTEROID.html	Any process that results in a change in state or activity of a cell or an organism (in terms of movement, secretion, enzyme production, gene expression, etc.) as a result of a corticosteroid hormone stimulus. A corticosteroid is a steroid hormone that is produced in the adrenal cortex. Corticosteroids are involved in a wide range of physiologic systems such as stress response, immune response and…		126/176	Gene Ontology	BP	GO:0031960	4.67702e-05	0.00285688	635	424.727	152	4.25193e-06	17	1.3308	1.3633	1	42.6408	632	65	17	31	76	176	842	2177	444	152	60
61	M10963	GO_POSITIVE_REGULATION_OF_LOCOMOTION	http://www.broadinstitute.org/gsea/msigdb/cards/GO_POSITIVE_REGULATION_OF_LOCOMOTION.html	Any process that activates or increases the frequency, rate or extent of locomotion of a cell or organism.		324/420	Gene Ontology	BP	GO:0040017	5.11893e-05	0.00293345	35	1144.36	628	4.65368e-06	33	1.28862	1.36601	1	41.103	2032	463	1024	33	454	628	2480	3628	1263	548	35
62	M13521	GO_REGULATION_OF_BONE_REMODELING	http://www.broadinstitute.org/gsea/msigdb/cards/GO_REGULATION_OF_BONE_REMODELING.html	Any process that modulates the frequency, rate or extent of bone remodeling, the processes of bone formation and resorption that combine to maintain skeletal integrity.		32/42	Gene Ontology	BP	GO:0046850	4.88516e-05	0.00293345	115	532.909	403	4.44116e-06	5	1.41589	1.41589	1	45.1624	112	355	866	799	174	1736	403	414	5	76	922
63	M17671	GO_KERATIN_FILAMENT	http://www.broadinstitute.org/gsea/msigdb/cards/GO_KERATIN_FILAMENT.html	A filament composed of acidic and basic keratins (types I and II), typically expressed in epithelial cells. The keratins are the most diverse classes of IF proteins, with a large number of keratin isoforms being expressed. Each type of epithelium always expresses a characteristic combination of type I and type II keratins.		36/94	Gene Ontology	CC	GO:0045095	5.12254e-05	0.00293345	10	203	128	4.65696e-06	6	1.3183	1.37499	1	42.0496	46	368	258	106	6	541	312	423	128	9	36
64	M18457	GO_GROWTH_FACTOR_ACTIVITY	http://www.broadinstitute.org/gsea/msigdb/cards/GO_GROWTH_FACTOR_ACTIVITY.html	The function that stimulates a cell to grow or proliferate. Most growth factors have other actions besides the induction of cell growth or proliferation.		103/160	Gene Ontology	MF	GO:0008083	4.97427e-05	0.00293345	50	216.545	162	4.52216e-06	34	1.28109	1.31573	1	40.8628	93	162	48	51	46	552	201	847	168	180	34
65	M16582	GO_NEGATIVE_REGULATION_OF_CELL_COMMUNICATION	http://www.broadinstitute.org/gsea/msigdb/cards/GO_NEGATIVE_REGULATION_OF_CELL_COMMUNICATION.html	Any process that decreases the frequency, rate or extent of cell communication. Cell communication is the process that mediates interactions between a cell and its surroundings. Encompasses interactions such as signaling or attachment between one cell and another cell, between a cell and an extracellular matrix, or between a cell and any other aspect of its environment.		913/1192	Gene Ontology	BP	GO:0010648	5.32903e-05	0.00295923	1555	1205.64	1068	5.32916e-06	39	1.13407	1.14856	1	36.1192	1552	1068	498	3588	441	570	1187	2241	1105	973	39
66	M19185	GO_CYTOKINE_RECEPTOR_BINDING	http://www.broadinstitute.org/gsea/msigdb/cards/GO_CYTOKINE_RECEPTOR_BINDING.html	Interacting selectively and non-covalently with a cytokine receptor.		169/271	Gene Ontology	MF	GO:0005126	5.31429e-05	0.00295923	70	313.455	184	4.83129e-06	37	1.22674	1.28067	1	39.0704	131	62	1060	69	346	184	67	834	284	374	37
67	M13580	GO_POSITIVE_REGULATION_OF_REACTIVE_OXYGEN_SPECIES_METABOLIC_PROCESS	http://www.broadinstitute.org/gsea/msigdb/cards/GO_POSITIVE_REGULATION_OF_REACTIVE_OXYGEN_SPECIES_METABOLIC_PROCESS.html	Any process that activates or increases the frequency, rate or extent of reactive oxygen species metabolic process.		67/86	Gene Ontology	BP	GO:2000379	5.57975e-05	0.00305221	600	1117.27	599	5.07263e-06	21	1.387	1.57111	1	43.94	599	716	2383	68	500	2281	2107	3495	21	82	38
68	M11644	GO_LEUKOCYTE_DIFFERENTIATION	http://www.broadinstitute.org/gsea/msigdb/cards/GO_LEUKOCYTE_DIFFERENTIATION.html	The process in which a relatively unspecialized hemopoietic precursor cell acquires the specialized features of a leukocyte. A leukocyte is an achromatic cell of the myeloid or lymphoid lineages capable of ameboid movement, found in blood or other tissue.		215/292	Gene Ontology	BP	GO:0002521	7.06201e-05	0.00380622	2620	1490.91	1042	6.42022e-06	32	1.133	1.13437	1	34.5252	2617	3582	1042	32	431	213	2114	1958	3049	991	371
69	M18722	GO_RNA_HELICASE_ACTIVITY	http://www.broadinstitute.org/gsea/msigdb/cards/GO_RNA_HELICASE_ACTIVITY.html	Catalysis of the reaction: NTP + H2O = NDP + phosphate, to drive the unwinding of a RNA helix.		59/67	Gene Ontology	MF	GO:0003724	7.24051e-05	0.00384586	5	637.636	102	6.5825e-06	1	0.712784	0.712784	1	21.6798	3	1	141	1302	41	824	4	2	102	1000	3594
70	M16568	GO_REGULATION_OF_CELL_AGING	http://www.broadinstitute.org/gsea/msigdb/cards/GO_REGULATION_OF_CELL_AGING.html	Any process that modulates the rate, frequency, or extent of cell aging. Cell aging is the progression of the cell from its inception to the end of its lifespan.		30/33	Gene Ontology	BP	GO:0090342	7.62594e-05	0.0039744	335	403.455	303	6.93292e-06	6	1.22901	-1.22901	-1	37.1603	42	303	332	863	436	334	169	129	6	123	1701
71	M18908	GO_POLY_A_RNA_BINDING	http://www.broadinstitute.org/gsea/msigdb/cards/GO_POLY_A_RNA_BINDING.html	Interacting non-covalently with a poly(A) RNA, a RNA molecule which has a tail of adenine bases.		1085/1170	Gene Ontology	MF	GO:0044822	7.69939e-05	0.0039744	50	626.091	257	7.69965e-06	1	0.862573	0.876783	1	26.0806	48	38	490	3654	257	147	1	118	485	929	720
72	M10729	GO_CELLULAR_RESPONSE_TO_EXTERNAL_STIMULUS	http://www.broadinstitute.org/gsea/msigdb/cards/GO_CELLULAR_RESPONSE_TO_EXTERNAL_STIMULUS.html	Any process that results in a change in state or activity of a cell (in terms of movement, secretion, enzyme production, gene expression, etc.) as a result of an external stimulus.		220/264	Gene Ontology	BP	GO:0071496	7.90566e-05	0.0040242	1800	990.909	746	7.18722e-06	34	1.12215	1.15487	1	33.8528	1796	911	606	34	290	746	1991	2960	881	503	182
73	M14639	GO_HEART_VALVE_DEVELOPMENT	http://www.broadinstitute.org/gsea/msigdb/cards/GO_HEART_VALVE_DEVELOPMENT.html	The progression of a heart valve over time, from its formation to the mature structure. A heart valve is a structure that restricts the flow of blood to different regions of the heart and forms from an endocardial cushion.		28/34	Gene Ontology	BP	GO:0003170	8.16358e-05	0.0040477	2335	1031.64	803	7.42171e-06	12	1.41091	1.45439	1	42.519	2332	3106	322	35	17	985	2412	803	1277	12	47
74	M15789	GO_POSITIVE_REGULATION_OF_CELL_DIFFERENTIATION	http://www.broadinstitute.org/gsea/msigdb/cards/GO_POSITIVE_REGULATION_OF_CELL_DIFFERENTIATION.html	Any process that activates or increases the frequency, rate or extent of cell differentiation.		617/823	Gene Ontology	BP	GO:0045597	8.17271e-05	0.0040477	2120	1459.73	1312	8.17301e-06	40	1.16267	1.21775	1	35.038	2118	1856	523	3559	167	124	2373	3076	1312	909	40
75	M10624	GO_RESPONSE_TO_STEROID_HORMONE	http://www.broadinstitute.org/gsea/msigdb/cards/GO_RESPONSE_TO_STEROID_HORMONE.html	Any process that results in a change in state or activity of a cell or an organism (in terms of movement, secretion, enzyme production, gene expression, etc.) as a result of a steroid hormone stimulus.		367/497	Gene Ontology	BP	GO:0048545	8.82855e-05	0.00428669	1475	972.455	638	8.02628e-06	36	1.12242	1.1655	1	33.4729	1473	1024	563	36	152	607	1920	3079	638	915	290
76	M10944	GO_PEPTIDE_CROSS_LINKING	http://www.broadinstitute.org/gsea/msigdb/cards/GO_PEPTIDE_CROSS_LINKING.html	The formation of a covalent cross-link between or within protein chains.		27/56	Gene Ontology	BP	GO:0018149	8.88917e-05	0.00428669	395	1098.18	530	8.08139e-06	7	1.3329	1.3329	1	39.7498	392	142	3075	1378	1964	2813	530	463	7	485	831
77	M11868	GO_REGULATION_OF_GROWTH	http://www.broadinstitute.org/gsea/msigdb/cards/GO_REGULATION_OF_GROWTH.html	Any process that modulates the frequency, rate or extent of the growth of all or part of an organism so that it occurs at its proper speed, either globally or in a specific part of the organism's development.		489/633	Gene Ontology	BP	GO:0040008	9.4893e-05	0.00446824	45	1282.91	1391	8.62701e-06	41	1.17741	1.27956	1	34.8456	2144	1668	1359	44	580	1391	1909	2356	1680	940	41
78	M17217	GO_INTERMEDIATE_FILAMENT	http://www.broadinstitute.org/gsea/msigdb/cards/GO_INTERMEDIATE_FILAMENT.html	A cytoskeletal structure that forms a distinct elongated structure, characteristically 10 nm in diameter, that occurs in the cytoplasm of eukaryotic cells. Intermediate filaments form a fibrous system, composed of chemically heterogeneous subunits and involved in mechanically integrating the various components of the cytoplasmic space. Intermediate filaments may be divided into five chemically di…		90/196	Gene Ontology	CC	GO:0005882	9.50949e-05	0.00446824	480	408.182	427	8.64536e-06	35	1.2966	1.36622	1	38.373	478	477	719	231	35	48	575	1227	427	231	42
79	M10124	GO_LEUKOCYTE_ACTIVATION	http://www.broadinstitute.org/gsea/msigdb/cards/GO_LEUKOCYTE_ACTIVATION.html	A change in morphology and behavior of a leukocyte resulting from exposure to a specific antigen, mitogen, cytokine, cellular ligand, or soluble factor.		312/414	Gene Ontology	BP	GO:0045321	0.000108614	0.00485207	2135	1469.91	1437	9.87446e-06	37	1.15305	1.22162	1	33.6051	2133	834	1729	37	1363	1437	2294	2795	2205	1093	249
80	M10259	GO_EMBRYO_DEVELOPMENT_ENDING_IN_BIRTH_OR_EGG_HATCHING	http://www.broadinstitute.org/gsea/msigdb/cards/GO_EMBRYO_DEVELOPMENT_ENDING_IN_BIRTH_OR_EGG_HATCHING.html	The process whose specific outcome is the progression of an embryo over time, from zygote formation until the end of the embryonic life stage. The end of the embryonic life stage is organism-specific and may be somewhat arbitrary; for mammals it is usually considered to be birth, for insects the hatching of the first instar larva from the eggshell.		429/554	Gene Ontology	BP	GO:0009792	0.000109883	0.00485207	3650	1763.64	742	9.98989e-06	38	1.11139	1.19911	1	32.391	3584	2978	548	38	327	450	3292	3649	3647	742	145
81	M12230	GO_NEGATIVE_REGULATION_OF_WOUND_HEALING	http://www.broadinstitute.org/gsea/msigdb/cards/GO_NEGATIVE_REGULATION_OF_WOUND_HEALING.html	Any process that decreases the rate, frequency, or extent of the series of events that restore integrity to a damaged tissue, following an injury.		40/58	Gene Ontology	BP	GO:0061045	0.000107868	0.00485207	140	240.273	169	9.80668e-06	8	1.46558	1.46558	1	42.7136	140	35	832	212	114	240	511	342	8	40	169
82	M12354	GO_REGULATION_OF_HEMOPOIESIS	http://www.broadinstitute.org/gsea/msigdb/cards/GO_REGULATION_OF_HEMOPOIESIS.html	Any process that modulates the frequency, rate or extent of hemopoiesis.		230/314	Gene Ontology	BP	GO:1903706	0.000106935	0.00485207	3420	1328.27	608	9.7218e-06	43	1.09382	1.1228	1	31.8786	3420	2388	608	50	333	99	2772	2514	1861	523	43
83	M16445	GO_REGULATION_OF_CELL_PROLIFERATION	http://www.broadinstitute.org/gsea/msigdb/cards/GO_REGULATION_OF_CELL_PROLIFERATION.html	Any process that modulates the frequency, rate or extent of cell proliferation.		1127/1496	Gene Ontology	BP	GO:0042127	0.000108024	0.00485207	2940	1831	1565	1.08029e-05	46	1.04507	1.10149	1	30.4581	2936	1565	985	3581	763	263	2531	3587	2492	1392	46
84	M12651	GO_POSITIVE_REGULATION_OF_LEUKOCYTE_MIGRATION	http://www.broadinstitute.org/gsea/msigdb/cards/GO_POSITIVE_REGULATION_OF_LEUKOCYTE_MIGRATION.html	Any process that activates or increases the frequency, rate, or extent of leukocyte migration.		73/109	Gene Ontology	BP	GO:0002687	0.00011457	0.00499879	60	136.455	78	1.0416e-05	23	1.49435	1.54954	1	43.3086	60	23	112	78	72	486	88	337	142	59	44
85	M14123	GO_RNA_SECONDARY_STRUCTURE_UNWINDING	http://www.broadinstitute.org/gsea/msigdb/cards/GO_RNA_SECONDARY_STRUCTURE_UNWINDING.html	The process in which a secondary structure of RNA are broken or 'melted'.		39/44	Gene Ontology	BP	GO:0010501	0.000124062	0.00531387	5	588.091	217	1.1279e-05	1	0.740405	0.740405	1	21.2105	4	2	217	1809	314	491	6	1	22	598	3005
86	M15082	GO_NEGATIVE_REGULATION_OF_PHOSPHORYLATION	http://www.broadinstitute.org/gsea/msigdb/cards/GO_NEGATIVE_REGULATION_OF_PHOSPHORYLATION.html	Any process that stops, prevents or decreases the rate of addition of phosphate groups to a molecule.		345/422	Gene Ontology	BP	GO:0042326	0.000124691	0.00531387	2100	978.636	877	1.13362e-05	39	1.02046	1.05407	1	29.2333	2099	1261	565	39	299	135	1016	1713	2584	877	177
87	M14762	GO_RHYTHMIC_PROCESS	http://www.broadinstitute.org/gsea/msigdb/cards/GO_RHYTHMIC_PROCESS.html	Any process pertinent to the generation and maintenance of rhythms in the physiology of an organism.		236/298	Gene Ontology	BP	GO:0048511	0.000127017	0.00535079	2865	1733.09	1489	1.15477e-05	40	1.06536	1.16476	1	30.4791	2864	2203	1385	40	899	1489	2773	3470	2079	1280	582
88	M14328	GO_REGULATION_OF_SMOOTH_MUSCLE_CELL_PROLIFERATION	http://www.broadinstitute.org/gsea/msigdb/cards/GO_REGULATION_OF_SMOOTH_MUSCLE_CELL_PROLIFERATION.html	Any process that modulates the frequency, rate or extent of smooth muscle cell proliferation.		75/100	Gene Ontology	BP	GO:0048660	0.000143336	0.00596962	1730	1063.73	327	1.30314e-05	48	1.28232	1.59475	1	35.9187	1726	1670	115	62	138	1035	2921	3557	327	102	48
89	M17415	GO_SMALL_SUBUNIT_PROCESSOME	http://www.broadinstitute.org/gsea/msigdb/cards/GO_SMALL_SUBUNIT_PROCESSOME.html	A large ribonucleoprotein complex that is an early preribosomal complex. In S. cerevisiae, it has a size of 80S and consists of the 35S pre-rRNA, early-associating ribosomal proteins most of which are part of the small ribosomal subunit, the U3 snoRNA and associated proteins.		31/33	Gene Ontology	CC	GO:0032040	0.000155722	0.00641262	5	398.182	271	1.41576e-05	5	1.01945	1.01945	1	28.1563	5	486	294	414	271	1969	77	112	375	131	246
90	M10045	GO_CIRCADIAN_RHYTHM	http://www.broadinstitute.org/gsea/msigdb/cards/GO_CIRCADIAN_RHYTHM.html	Any biological process in an organism that recurs with a regularity of approximately 24 hours.		106/137	Gene Ontology	BP	GO:0007623	0.000749868	0.00670208	1990	1054.55	901	6.8193e-05	251	1.05331	1.09861	1	28.8372	1989	641	703	305	901	251	973	2428	1384	1391	634
91	M10099	GO_MEMORY	http://www.broadinstitute.org/gsea/msigdb/cards/GO_MEMORY.html	The activities involved in the mental information processing system that receives (registers), modifies, stores, and retrieves informational stimuli. The main stages involved in the formation and retrieval of memory are encoding (processing of received information by acquisition), storage (building a permanent record of received information as a result of consolidation) and retrieval (calling bac…		71/98	Gene Ontology	BP	GO:0007613	0.00049401	0.00670208	2470	1759.64	1405	4.492e-05	44	1.1261	1.21416	1	30.8301	2467	593	3294	1122	2224	44	3198	3135	861	1405	1013
92	M10101	GO_NEURON_DEVELOPMENT	http://www.broadinstitute.org/gsea/msigdb/cards/GO_NEURON_DEVELOPMENT.html	The process whose specific outcome is the progression of a neuron over time, from initial commitment of the cell to a specific fate, to the fully functional differentiated cell.		497/687	Gene Ontology	BP	GO:0048666	0.000962464	0.00670208	2225	2270.73	2225	8.75351e-05	411	0.96381	1.02679	1	26.3869	2225	3383	3581	1101	3509	411	2513	2060	2543	2202	1450
93	M10107	GO_REGULATION_OF_CELL_ACTIVATION	http://www.broadinstitute.org/gsea/msigdb/cards/GO_REGULATION_OF_CELL_ACTIVATION.html	Any process that modulates the frequency, rate or extent of cell activation, the change in the morphology or behavior of a cell resulting from exposure to an activating factor such as a cellular or soluble ligand.		339/484	Gene Ontology	BP	GO:0050865	0.000343661	0.00670208	1710	853	588	3.12468e-05	62	1.2318	1.33604	1	33.7237	1709	712	571	75	472	132	1377	1990	1695	588	62
94	M10120	GO_NEGATIVE_REGULATION_OF_PROTEIN_COMPLEX_ASSEMBLY	http://www.broadinstitute.org/gsea/msigdb/cards/GO_NEGATIVE_REGULATION_OF_PROTEIN_COMPLEX_ASSEMBLY.html	Any process that stops, prevents, or reduces the frequency, rate or extent of protein complex assembly.		87/107	Gene Ontology	BP	GO:0031333	0.000634479	0.00670208	3075	2299.64	2610	5.76965e-05	173	0.777156	-0.789772	-1	21.2767	2126	2975	2086	2301	3073	173	3074	2881	1275	2722	2610
95	M10136	GO_CARBOXYLIC_ACID_BIOSYNTHETIC_PROCESS	http://www.broadinstitute.org/gsea/msigdb/cards/GO_CARBOXYLIC_ACID_BIOSYNTHETIC_PROCESS.html	The chemical reactions and pathways resulting in the formation of carboxylic acids, any organic acid containing one or more carboxyl (-COOH) groups.		207/270	Gene Ontology	BP	GO:0046394	0.000706182	0.00670208	2355	2395.82	2352	6.42189e-05	224	1.13034	1.25181	1	30.946	2352	3115	3191	3101	3143	224	2257	1624	3556	1823	1968
96	M10199	GO_DNA_TEMPLATED_TRANSCRIPTION_ELONGATION	http://www.broadinstitute.org/gsea/msigdb/cards/GO_DNA_TEMPLATED_TRANSCRIPTION_ELONGATION.html	The extension of an RNA molecule after transcription initiation and promoter clearance at a DNA-dependent RNA polymerase promoter by the addition of ribonucleotides catalyzed by an RNA polymerase.		88/97	Gene Ontology	BP	GO:0006354	0.000749873	0.00670208	535	1019.91	534	6.81935e-05	100	1.08226	1.08226	1	29.6297	534	398	100	2991	1270	252	243	465	777	1848	2341
97	M10215	GO_RESPONSE_TO_NITROGEN_COMPOUND	http://www.broadinstitute.org/gsea/msigdb/cards/GO_RESPONSE_TO_NITROGEN_COMPOUND.html	Any process that results in a change in state or activity of a cell or an organism (in terms of movement, secretion, enzyme production, gene expression, etc.) as a result of a nitrogen compound stimulus.		638/859	Gene Ontology	BP	GO:1901698	0.000931387	0.00670208	1450	1403.73	1445	9.31778e-05	248	1.15367	1.20723	1	31.5848	1446	941	2012	3431	1445	446	846	1916	1504	1206	248
98	M10218	GO_REGULATION_OF_LEUKOCYTE_PROLIFERATION	http://www.broadinstitute.org/gsea/msigdb/cards/GO_REGULATION_OF_LEUKOCYTE_PROLIFERATION.html	Any process that modulates the frequency, rate or extent of leukocyte proliferation.		143/206	Gene Ontology	BP	GO:0070663	0.000628385	0.00670208	3040	1091.18	834	5.71422e-05	83	1.31548	1.32801	1	36.0147	3038	218	1074	300	834	164	2507	2290	1055	440	83
99	M10227	GO_POSITIVE_REGULATION_OF_DNA_REPLICATION	http://www.broadinstitute.org/gsea/msigdb/cards/GO_POSITIVE_REGULATION_OF_DNA_REPLICATION.html	Any process that activates or increases the frequency, rate or extent of DNA replication.		72/86	Gene Ontology	BP	GO:0045740	0.00087888	0.00670208	955	758.091	432	7.99301e-05	116	1.44061	1.44866	1	39.4406	952	1308	116	235	429	364	712	689	2693	432	409
100	M10239	GO_REGULATION_OF_MRNA_METABOLIC_PROCESS	http://www.broadinstitute.org/gsea/msigdb/cards/GO_REGULATION_OF_MRNA_METABOLIC_PROCESS.html	Any process that modulates the frequency, rate or extent of mRNA metabolic process.		101/118	Gene Ontology	BP	GO:1903311	0.00122704	0.00670208	545	691.182	544	0.000111611	44	0.881319	0.909687	1	24.1285	544	537	44	1216	47	588	258	264	2085	723	1297
101	M10256	GO_CARBOHYDRATE_TRANSPORT	http://www.broadinstitute.org/gsea/msigdb/cards/GO_CARBOHYDRATE_TRANSPORT.html	The directed movement of carbohydrate into, out of or within a cell, or between cells, by means of some agent such as a transporter or pore. Carbohydrates are any of a group of organic compounds based of the general formula Cx(H2O)y.		66/95	Gene Ontology	BP	GO:0008643	0.000577482	0.00670208	2120	2079.73	2119	5.25122e-05	125	1.09444	1.09444	1	29.9633	2119	379	3306	2090	2895	125	1793	3105	3228	1618	2219
102	M10257	GO_REGULATION_OF_CELLULAR_RESPONSE_TO_GROWTH_FACTOR_STIMULUS	http://www.broadinstitute.org/gsea/msigdb/cards/GO_REGULATION_OF_CELLULAR_RESPONSE_TO_GROWTH_FACTOR_STIMULUS.html	Any process that modulates the rate, frequency, or extent of a change in state or activity of a cell (in terms of movement, secretion, enzyme production, gene expression, etc.) as a result of a growth factor stimulus.		164/229	Gene Ontology	BP	GO:0090287	0.00054232	0.00670208	2700	1904.09	2048	4.93139e-05	85	1.02568	1.09285	1	28.0808	2698	3617	2048	879	1314	85	2875	2879	2271	1696	583
103	M10278	GO_INTRINSIC_APOPTOTIC_SIGNALING_PATHWAY_IN_RESPONSE_TO_DNA_DAMAGE_BY_P53_CLASS_MEDIATOR	http://www.broadinstitute.org/gsea/msigdb/cards/GO_INTRINSIC_APOPTOTIC_SIGNALING_PATHWAY_IN_RESPONSE_TO_DNA_DAMAGE_BY_P53_CLASS_MEDIATOR.html	A series of molecular signals in which an intracellular signal is conveyed to trigger the apoptotic death of a cell. The pathway is induced by the cell cycle regulator phosphoprotein p53, or an equivalent protein, in response to the detection of DNA damage, and ends when the execution phase of apoptosis is triggered.		27/30	Gene Ontology	BP	GO:0042771	0.00120154	0.00670208	780	1411.82	1278	0.000109291	47	1.23761	-1.26887	-1	33.883	776	882	3443	1278	1309	3055	1604	2343	47	579	214
104	M10301	GO_NEGATIVE_REGULATION_OF_CELL_DEVELOPMENT	http://www.broadinstitute.org/gsea/msigdb/cards/GO_NEGATIVE_REGULATION_OF_CELL_DEVELOPMENT.html	Any process that decreases the rate, frequency or extent of the progression of the cell over time, from its formation to the mature structure. Cell development does not include the steps involved in committing a cell to a specific fate.		222/303	Gene Ontology	BP	GO:0010721	0.00080045	0.00670208	2745	1805.36	1389	7.27947e-05	269	1.01862	1.00853	1	27.8874	2741	3634	1389	388	830	291	3620	2544	2772	1381	269
105	M10365	GO_MUSCLE_TISSUE_DEVELOPMENT	http://www.broadinstitute.org/gsea/msigdb/cards/GO_MUSCLE_TISSUE_DEVELOPMENT.html	The progression of muscle tissue over time, from its initial formation to its mature state. Muscle tissue is a contractile tissue made up of actin and myosin fibers.		196/275	Gene Ontology	BP	GO:0060537	0.0011988	0.00670208	1760	1312.82	1038	0.000109041	267	1.1547	1.16327	1	31.6129	1760	1057	1394	267	921	563	3105	3044	1038	1008	284
106	M10397	GO_PHOSPHATIDYLINOSITOL_METABOLIC_PROCESS	http://www.broadinstitute.org/gsea/msigdb/cards/GO_PHOSPHATIDYLINOSITOL_METABOLIC_PROCESS.html	The chemical reactions and pathways involving phosphatidylinositol, any glycophospholipid in which a sn-glycerol 3-phosphate residue is esterified to the 1-hydroxyl group of 1D-myo-inositol.		159/193	Gene Ontology	BP	GO:0046488	0.000749313	0.00670208	3555	2615.18	2804	6.81426e-05	250	0.993214	1.11218	1	27.1919	3553	2804	2882	2798	2971	250	3029	2414	3305	2740	2021
107	M10418	GO_REGULATION_OF_TYROSINE_PHOSPHORYLATION_OF_STAT_PROTEIN	http://www.broadinstitute.org/gsea/msigdb/cards/GO_REGULATION_OF_TYROSINE_PHOSPHORYLATION_OF_STAT_PROTEIN.html	Any process that modulates the frequency, rate or extent of the introduction of a phosphate group to a tyrosine residue of a STAT (Signal Transducer and Activator of Transcription) protein.		45/68	Gene Ontology	BP	GO:0042509	0.000527055	0.00670208	1520	783.636	251	4.79256e-05	72	1.19782	1.49287	1	32.7937	1520	251	196	103	367	72	2172	2945	567	216	211
108	M10424	GO_RIBOSOME_BIOGENESIS	http://www.broadinstitute.org/gsea/msigdb/cards/GO_RIBOSOME_BIOGENESIS.html	A cellular process that results in the biosynthesis of constituent macromolecules, assembly, and arrangement of constituent parts of ribosome subunits; includes transport to the sites of protein synthesis.		289/308	Gene Ontology	BP	GO:0042254	0.000563328	0.00670208	20	483.727	413	5.12248e-05	16	0.860578	0.870645	1	23.5606	16	517	575	1281	266	105	122	603	413	311	1112
109	M10429	GO_SINGLE_ORGANISM_BEHAVIOR	http://www.broadinstitute.org/gsea/msigdb/cards/GO_SINGLE_ORGANISM_BEHAVIOR.html	The specific behavior of a single organism in response to external or internal stimuli.		258/384	Gene Ontology	BP	GO:0044708	0.00116464	0.00670208	2645	2287.64	2644	0.000105933	515	1.06946	1.25093	1	29.2794	2644	3612	3627	1321	2784	525	2633	2803	2754	1946	515
110	M10447	GO_POSITIVE_REGULATION_OF_DNA_BIOSYNTHETIC_PROCESS	http://www.broadinstitute.org/gsea/msigdb/cards/GO_POSITIVE_REGULATION_OF_DNA_BIOSYNTHETIC_PROCESS.html	Any process that activates or increases the frequency, rate or extent of DNA biosynthetic process.		53/59	Gene Ontology	BP	GO:2000573	0.000885132	0.00670208	2110	1145	1012	8.04989e-05	160	0.967494	1.00007	1	26.4877	2107	2142	160	1012	415	367	1300	2621	714	500	1257
111	M10459	GO_POSITIVE_REGULATION_OF_HEMOPOIESIS	http://www.broadinstitute.org/gsea/msigdb/cards/GO_POSITIVE_REGULATION_OF_HEMOPOIESIS.html	Any process that activates or increases the frequency, rate or extent of hemopoiesis.		125/163	Gene Ontology	BP	GO:1903708	0.000318545	0.00670208	1390	872.091	321	2.89629e-05	11	1.17846	1.1954	1	32.2635	1389	988	11	80	329	17	2754	3418	227	321	59
112	M10470	GO_REGULATION_OF_MORPHOGENESIS_OF_A_BRANCHING_STRUCTURE	http://www.broadinstitute.org/gsea/msigdb/cards/GO_REGULATION_OF_MORPHOGENESIS_OF_A_BRANCHING_STRUCTURE.html	Any process that modulates the rate, frequency, or extent of branching morphogenesis, the process in which the anatomical structures of branches are generated and organized.		36/53	Gene Ontology	BP	GO:0060688	0.000493473	0.00670208	2860	1664.91	999	4.48712e-05	42	1.09019	1.27323	1	29.8469	2856	3431	291	628	242	42	3180	2692	3225	728	999
113	M10495	GO_REGULATION_OF_WOUND_HEALING	http://www.broadinstitute.org/gsea/msigdb/cards/GO_REGULATION_OF_WOUND_HEALING.html	Any process that modulates the rate, frequency, or extent of the series of events that restore integrity to a damaged tissue, following an injury.		93/126	Gene Ontology	BP	GO:0061041	0.000552755	0.00670208	235	292.545	132	5.02631e-05	37	1.35717	1.3837	1	37.1561	233	254	71	125	389	95	609	1197	37	132	76
114	M10496	GO_REGULATION_OF_MAPK_CASCADE	http://www.broadinstitute.org/gsea/msigdb/cards/GO_REGULATION_OF_MAPK_CASCADE.html	Any process that modulates the frequency, rate or extent of signal transduction mediated by the MAP kinase (MAPK) cascade.		497/660	Gene Ontology	BP	GO:0043408	0.000643333	0.00670208	1895	1100.91	738	5.85019e-05	149	1.24725	1.33496	1	34.1467	1895	1547	1015	149	687	180	2259	2688	692	738	260
115	M10503	GO_MYELOID_LEUKOCYTE_MIGRATION	http://www.broadinstitute.org/gsea/msigdb/cards/GO_MYELOID_LEUKOCYTE_MIGRATION.html	The movement of a myeloid leukocyte within or between different tissues and organs of the body.		57/99	Gene Ontology	BP	GO:0097529	0.00114936	0.00670208	190	633.182	232	0.000104542	85	1.59853	1.68054	1	43.764	190	132	2971	151	933	1061	417	697	232	96	85
116	M10512	GO_CARTILAGE_DEVELOPMENT	http://www.broadinstitute.org/gsea/msigdb/cards/GO_CARTILAGE_DEVELOPMENT.html	The process whose specific outcome is the progression of a cartilage element over time, from its formation to the mature structure. Cartilage elements are skeletal elements that consist of connective tissue dominated by extracellular matrix containing collagen type II and large amounts of proteoglycan, particularly chondroitin sulfate.		110/147	Gene Ontology	BP	GO:0051216	0.000724853	0.00670208	780	410.182	231	6.59174e-05	40	1.39324	1.43823	1	38.1437	778	214	40	116	148	231	775	1475	173	266	296
117	M10574	GO_IMMUNE_SYSTEM_PROCESS	http://www.broadinstitute.org/gsea/msigdb/cards/GO_IMMUNE_SYSTEM_PROCESS.html	Any process involved in the development or functioning of the immune system, an organismal system for calibrated responses to potential internal or invasive threats.		1413/1984	Gene Ontology	BP	GO:0002376	0.000760938	0.00670208	3190	2150.36	2280	7.61199e-05	247	1.03568	1.08209	1	28.3546	3189	1894	2280	3436	1404	329	2914	3564	2799	1598	247
118	M10591	GO_REGULATION_OF_STRESS_ACTIVATED_PROTEIN_KINASE_SIGNALING_CASCADE	http://www.broadinstitute.org/gsea/msigdb/cards/GO_REGULATION_OF_STRESS_ACTIVATED_PROTEIN_KINASE_SIGNALING_CASCADE.html	Any process that modulates the frequency, rate or extent of signaling via a stress-activated protein kinase signaling cascade.		162/197	Gene Ontology	BP	GO:0070302	0.000610203	0.00670208	3050	1660	818	5.54884e-05	153	1.24378	1.37474	1	34.0519	3048	2268	658	670	542	153	3499	3569	2465	570	818
119	M10594	GO_NEGATIVE_REGULATION_OF_KINASE_ACTIVITY	http://www.broadinstitute.org/gsea/msigdb/cards/GO_NEGATIVE_REGULATION_OF_KINASE_ACTIVITY.html	Any process that stops, prevents, or reduces the frequency, rate or extent of kinase activity, the catalysis of the transfer of a phosphate group, usually from ATP, to a substrate molecule.		205/250	Gene Ontology	BP	GO:0033673	0.000790243	0.00670208	1335	598.818	609	7.18661e-05	83	1.09163	1.14681	1	29.8862	1332	989	620	179	83	285	660	1059	452	609	319
120	M10600	GO_REGULATION_OF_HISTONE_DEACETYLATION	http://www.broadinstitute.org/gsea/msigdb/cards/GO_REGULATION_OF_HISTONE_DEACETYLATION.html	Any process that modulates the frequency, rate or extent of the removal of acetyl groups from histones.		23/24	Gene Ontology	BP	GO:0031063	0.00035644	0.00670208	25	534.545	198	3.24089e-05	18	1.1982	-1.35874	-1	32.804	59	21	937	519	733	1866	55	21	18	198	1453
121	M10608	GO_REGULATION_OF_INTERLEUKIN_10_PRODUCTION	http://www.broadinstitute.org/gsea/msigdb/cards/GO_REGULATION_OF_INTERLEUKIN_10_PRODUCTION.html	Any process that modulates the frequency, rate, or extent of interleukin-10 production.		31/46	Gene Ontology	BP	GO:0032653	0.000799162	0.00670208	3610	1969.27	1727	7.26775e-05	289	1.80855	1.80855	1	49.514	3608	3024	884	902	940	289	3600	2402	3149	1137	1727
122	M10629	GO_RESPONSE_TO_INTERLEUKIN_4	http://www.broadinstitute.org/gsea/msigdb/cards/GO_RESPONSE_TO_INTERLEUKIN_4.html	Any process that results in a change in state or activity of a cell or an organism (in terms of movement, secretion, enzyme production, gene expression, etc.) as a result of an interleukin-4 stimulus.		22/31	Gene Ontology	BP	GO:0070670	0.00115385	0.00670208	1785	2108.27	2148	0.000104951	522	0.655051	-0.655051	-1	17.9338	1782	2302	1969	1678	2148	522	2396	2070	2975	2688	2661
123	M10632	GO_REGULATION_OF_CARTILAGE_DEVELOPMENT	http://www.broadinstitute.org/gsea/msigdb/cards/GO_REGULATION_OF_CARTILAGE_DEVELOPMENT.html	Any process that modulates the rate, frequency, or extent of cartilage development, the process whose specific outcome is the progression of the cartilage over time, from its formation to the mature structure. Cartilage is a connective tissue dominated by extracellular matrix containing collagen type II and large amounts of proteoglycan, particularly chondroitin sulfate.		42/63	Gene Ontology	BP	GO:0061035	0.000682524	0.00670208	125	273.455	189	6.20669e-05	31	1.5146	1.50351	1	41.4663	124	205	1196	74	79	484	241	304	31	81	189
124	M10641	GO_REGULATION_OF_ENDOTHELIAL_CELL_APOPTOTIC_PROCESS	http://www.broadinstitute.org/gsea/msigdb/cards/GO_REGULATION_OF_ENDOTHELIAL_CELL_APOPTOTIC_PROCESS.html	Any process that modulates the frequency, rate or extent of endothelial cell apoptotic process.		35/42	Gene Ontology	BP	GO:2000351	0.00104722	0.00670208	1245	1055.64	772	9.5247e-05	44	1.62961	1.97619	1	44.6148	1244	87	1898	167	772	1213	2822	3173	44	60	132
125	M10649	GO_REGULATION_OF_LEUKOCYTE_APOPTOTIC_PROCESS	http://www.broadinstitute.org/gsea/msigdb/cards/GO_REGULATION_OF_LEUKOCYTE_APOPTOTIC_PROCESS.html	Any process that modulates the frequency, rate or extent of leukocyte apoptotic process.		62/79	Gene Ontology	BP	GO:2000106	0.000596551	0.00670208	3615	1345.64	893	5.42466e-05	146	1.25902	-1.37126	-1	34.469	3613	2757	1148	543	531	146	2119	2316	198	538	893
126	M10666	GO_REGULATION_OF_COAGULATION	http://www.broadinstitute.org/gsea/msigdb/cards/GO_REGULATION_OF_COAGULATION.html	Any process that modulates the frequency, rate or extent of coagulation, the process in which a fluid solution, or part of it, changes into a solid or semisolid mass.		62/88	Gene Ontology	BP	GO:0050818	0.000229613	0.00670208	55	310.364	270	2.08761e-05	11	1.40925	1.45555	1	38.582	270	52	769	297	440	51	545	752	11	130	97
127	M10700	GO_POSITIVE_REGULATION_OF_RESPONSE_TO_STIMULUS	http://www.broadinstitute.org/gsea/msigdb/cards/GO_POSITIVE_REGULATION_OF_RESPONSE_TO_STIMULUS.html	Any process that activates, maintains or increases the rate of a response to a stimulus. Response to stimulus is a change in state or activity of a cell or an organism (in terms of movement, secretion, enzyme production, gene expression, etc.) as a result of a stimulus.		1469/1929	Gene Ontology	BP	GO:0048584	0.000457045	0.00670208	3190	2067.36	2803	4.57139e-05	50	1.06875	1.15726	1	29.2599	3187	2872	1339	3438	1137	50	2803	2877	3277	1455	306
128	M10757	GO_REGULATION_OF_ADAPTIVE_IMMUNE_RESPONSE	http://www.broadinstitute.org/gsea/msigdb/cards/GO_REGULATION_OF_ADAPTIVE_IMMUNE_RESPONSE.html	Any process that modulates the frequency, rate, or extent of an adaptive immune response.		89/123	Gene Ontology	BP	GO:0002819	0.000847478	0.00670208	1565	761.091	595	7.70732e-05	138	1.3086	1.24815	1	35.8264	1563	138	717	299	595	337	1363	1945	977	229	209
129	M10760	GO_POSITIVE_REGULATION_OF_CELL_COMMUNICATION	http://www.broadinstitute.org/gsea/msigdb/cards/GO_POSITIVE_REGULATION_OF_CELL_COMMUNICATION.html	Any process that increases the frequency, rate or extent of cell communication. Cell communication is the process that mediates interactions between a cell and its surroundings. Encompasses interactions such as signaling or attachment between one cell and another cell, between a cell and an extracellular matrix, or between a cell and any other aspect of its environment.		1190/1532	Gene Ontology	BP	GO:0010647	0.00051441	0.00670208	2720	1912.64	2357	5.14529e-05	109	1.07861	1.16504	1	29.5299	2717	3396	492	3439	845	109	2357	2556	3467	1385	276
130	M10769	GO_PROTEIN_UBIQUITINATION_INVOLVED_IN_UBIQUITIN_DEPENDENT_PROTEIN_CATABOLIC_PROCESS	http://www.broadinstitute.org/gsea/msigdb/cards/GO_PROTEIN_UBIQUITINATION_INVOLVED_IN_UBIQUITIN_DEPENDENT_PROTEIN_CATABOLIC_PROCESS.html	The process in which a ubiquitin group, or multiple groups, are covalently attached to the target protein, thereby initiating the degradation of that protein.		113/134	Gene Ontology	BP	GO:0042787	0.000835632	0.00670208	275	1211.55	1362	7.59955e-05	271	0.855879	-0.802711	-1	23.432	271	1362	1781	2455	1530	324	457	356	583	2102	2106
131	M10794	GO_SMOOTH_MUSCLE_CELL_DIFFERENTIATION	http://www.broadinstitute.org/gsea/msigdb/cards/GO_SMOOTH_MUSCLE_CELL_DIFFERENTIATION.html	The process in which a relatively unspecialized cell acquires specialized features of a smooth muscle cell; smooth muscle lacks transverse striations in its constituent fibers and are almost always involuntary.		23/30	Gene Ontology	BP	GO:0051145	0.00118189	0.00670208	860	588.636	546	0.000107502	68	1.05432	-1.06768	-1	28.8647	858	1017	400	173	350	546	1031	818	482	68	732
132	M10796	GO_REGULATION_OF_HYDROLASE_ACTIVITY	http://www.broadinstitute.org/gsea/msigdb/cards/GO_REGULATION_OF_HYDROLASE_ACTIVITY.html	Any process that modulates the frequency, rate or extent of hydrolase activity, the catalysis of the hydrolysis of various bonds, e.g. C-O, C-N, C-C, phosphoric anhydride bonds, etc. Hydrolase is the systematic name for any enzyme of EC class 3.		1007/1327	Gene Ontology	BP	GO:0051336	0.000747607	0.00670208	2205	2061.09	2202	7.47859e-05	313	1.18454	1.32133	1	32.43	2202	3406	2009	3440	1699	313	2434	2226	2934	1386	623
133	M10810	GO_POSITIVE_REGULATION_OF_PHOSPHATE_METABOLIC_PROCESS	http://www.broadinstitute.org/gsea/msigdb/cards/GO_POSITIVE_REGULATION_OF_PHOSPHATE_METABOLIC_PROCESS.html	Any process that activates or increases the frequency, rate or extent of the chemical reactions and pathways involving phosphates.		745/1036	Gene Ontology	BP	GO:0045937	0.000592591	0.00670208	3185	2088.91	2614	5.92749e-05	182	1.15767	1.32221	1	31.6943	3185	3224	1346	3441	1027	182	2935	2614	3378	1272	374
134	M10820	GO_REGULATION_OF_CELL_MORPHOGENESIS_INVOLVED_IN_DIFFERENTIATION	http://www.broadinstitute.org/gsea/msigdb/cards/GO_REGULATION_OF_CELL_MORPHOGENESIS_INVOLVED_IN_DIFFERENTIATION.html	Any process that modulates the frequency, rate or extent of cell morphogenesis contributing to cell differentiation. Cell morphogenesis involved in differentiation is the change in form (cell shape and size) that occurs when relatively unspecialized cells acquire specialized structural and/or functional features that characterize the cells, tissues, or organs of the mature organism or some other …		264/337	Gene Ontology	BP	GO:0010769	0.000927439	0.00670208	3665	2481.64	3079	8.43482e-05	393	0.976947	0.97416	1	26.7465	3665	3079	3179	971	2765	393	3109	3604	3302	2020	1211
135	M10827	GO_POSITIVE_REGULATION_OF_REACTIVE_OXYGEN_SPECIES_BIOSYNTHETIC_PROCESS	http://www.broadinstitute.org/gsea/msigdb/cards/GO_POSITIVE_REGULATION_OF_REACTIVE_OXYGEN_SPECIES_BIOSYNTHETIC_PROCESS.html	Any process that activates or increases the frequency, rate or extent of reactive oxygen species biosynthetic process.		38/48	Gene Ontology	BP	GO:1903428	0.000865301	0.00670208	515	1012	513	7.86947e-05	34	1.53665	1.79217	1	42.0699	513	800	2178	132	491	1564	2442	2849	51	34	78
136	M10832	GO_ADULT_BEHAVIOR	http://www.broadinstitute.org/gsea/msigdb/cards/GO_ADULT_BEHAVIOR.html	Behavior in a fully developed and mature organism.		86/135	Gene Ontology	BP	GO:0030534	0.000897758	0.00670208	730	1502.91	1186	8.16477e-05	197	1.00567	-1.00567	-1	27.5329	727	777	2929	2363	2959	374	848	1337	197	2835	1186
137	M10841	GO_CELLULAR_RESPONSE_TO_ORGANIC_CYCLIC_COMPOUND	http://www.broadinstitute.org/gsea/msigdb/cards/GO_CELLULAR_RESPONSE_TO_ORGANIC_CYCLIC_COMPOUND.html	Any process that results in a change in state or activity of a cell (in terms of movement, secretion, enzyme production, gene expression, etc.) as a result of an organic cyclic compound stimulus.		360/465	Gene Ontology	BP	GO:0071407	0.000870348	0.00670208	950	870.364	949	7.91539e-05	155	1.12022	1.1205	1	30.6691	949	1119	566	155	499	348	1115	2271	1023	1048	481
138	M10844	GO_RESPONSE_TO_ENDOPLASMIC_RETICULUM_STRESS	http://www.broadinstitute.org/gsea/msigdb/cards/GO_RESPONSE_TO_ENDOPLASMIC_RETICULUM_STRESS.html	Any process that results in a change in state or activity of a cell (in terms of movement, secretion, enzyme production, gene expression, etc.) as a result of a stress acting at the endoplasmic reticulum. ER stress usually results from the accumulation of unfolded or misfolded proteins in the ER lumen.		210/233	Gene Ontology	BP	GO:0034976	0.000908562	0.00670208	1155	1502.73	1233	8.26307e-05	382	1.17149	0.999596	1	32.0727	1233	1153	1747	2564	2246	382	454	947	2891	1758	1155
139	M10848	GO_NEGATIVE_REGULATION_OF_STEM_CELL_DIFFERENTIATION	http://www.broadinstitute.org/gsea/msigdb/cards/GO_NEGATIVE_REGULATION_OF_STEM_CELL_DIFFERENTIATION.html	Any process that stops, prevents or reduces the frequency, rate or extent of stem cell differentiation.		32/43	Gene Ontology	BP	GO:2000737	0.00109678	0.00670208	375	509	478	9.97571e-05	282	1.06706	-0.898887	-1	29.2137	374	840	282	424	407	485	804	478	369	647	489
140	M10860	GO_NUCLEOTIDE_BINDING_DOMAIN_LEUCINE_RICH_REPEAT_CONTAINING_RECEPTOR_SIGNALING_PATHWAY	http://www.broadinstitute.org/gsea/msigdb/cards/GO_NUCLEOTIDE_BINDING_DOMAIN_LEUCINE_RICH_REPEAT_CONTAINING_RECEPTOR_SIGNALING_PATHWAY.html	A series of molecular signals generated as a consequence of a nucleotide-binding domain, leucine rich repeat containing receptor (NLR) binding to one of its physiological ligands. NLRs are cytoplasmic receptors defined by their tripartite domain architecture that contains: a variable C-terminus, a middle nucleotide-binding domain, and a LRR domain that is variable in the repeats composition and n…		27/28	Gene Ontology	BP	GO:0035872	0.00121448	0.00670208	175	552.818	311	0.000110468	48	1.37433	1.37433	1	37.626	174	221	895	908	627	938	284	311	48	73	1602
141	M10864	GO_MATURATION_OF_SSU_RRNA	http://www.broadinstitute.org/gsea/msigdb/cards/GO_MATURATION_OF_SSU_RRNA.html	Any process involved in the maturation of a precursor Small SubUnit (SSU) ribosomal RNA (rRNA) molecule into a mature SSU-rRNA molecule.		41/42	Gene Ontology	BP	GO:0030490	0.000380838	0.00670208	10	448	288	3.46277e-05	6	0.967364	0.967364	1	26.4842	6	433	243	806	288	1667	99	172	463	154	597
142	M10915	GO_POSITIVE_REGULATION_OF_INTRACELLULAR_PROTEIN_TRANSPORT	http://www.broadinstitute.org/gsea/msigdb/cards/GO_POSITIVE_REGULATION_OF_INTRACELLULAR_PROTEIN_TRANSPORT.html	Any process that activates or increases the frequency, rate or extent of the directed movement of proteins within cells.		211/258	Gene Ontology	BP	GO:0090316	0.00122092	0.00670208	1905	1415.82	1258	0.000111054	581	1.09094	1.18527	1	29.8675	1901	1236	617	2092	708	581	1221	1258	3130	1314	1516
143	M10946	GO_PEPTIDYL_SERINE_MODIFICATION	http://www.broadinstitute.org/gsea/msigdb/cards/GO_PEPTIDYL_SERINE_MODIFICATION.html	The modification of peptidyl-serine.		125/148	Gene Ontology	BP	GO:0018209	0.00121613	0.00670208	1600	1779.09	1763	0.000110618	577	1.03129	1.13719	1	28.2344	1598	3022	1089	1697	2055	577	1763	1511	2050	2024	2184
144	M10958	GO_TRNA_METABOLIC_PROCESS	http://www.broadinstitute.org/gsea/msigdb/cards/GO_TRNA_METABOLIC_PROCESS.html	The chemical reactions and pathways involving tRNA, transfer RNA, a class of relatively small RNA molecules responsible for mediating the insertion of amino acids into the sequence of nascent polypeptide chains during protein synthesis. Transfer RNA is characterized by the presence of many unusual minor bases, the function of which has not been completely established.		164/176	Gene Ontology	BP	GO:0006399	0.000742683	0.00670208	10	251.364	105	6.75394e-05	9	0.952927	0.952927	1	26.0889	10	24	642	618	16	248	9	68	105	603	422
145	M10989	GO_REGULATION_OF_KINASE_ACTIVITY	http://www.broadinstitute.org/gsea/msigdb/cards/GO_REGULATION_OF_KINASE_ACTIVITY.html	Any process that modulates the frequency, rate or extent of kinase activity, the catalysis of the transfer of a phosphate group, usually from ATP, to a substrate molecule.		623/776	Gene Ontology	BP	GO:0043549	0.000603283	0.00670208	3205	2131.55	2512	6.03447e-05	193	1.06334	1.14287	1	29.1118	3203	2512	1003	3444	989	193	3084	3600	3148	1445	826
146	M11015	GO_MRNA_PROCESSING	http://www.broadinstitute.org/gsea/msigdb/cards/GO_MRNA_PROCESSING.html	Any process involved in the conversion of a primary mRNA transcript into one or more mature mRNA(s) prior to translation into polypeptide.		379/432	Gene Ontology	BP	GO:0006397	0.000669046	0.00670208	200	781.455	277	6.08409e-05	15	0.844992	0.862466	1	23.1339	68	198	553	2438	277	198	15	215	813	1428	2393
147	M11043	GO_POSITIVE_REGULATION_OF_GLIAL_CELL_DIFFERENTIATION	http://www.broadinstitute.org/gsea/msigdb/cards/GO_POSITIVE_REGULATION_OF_GLIAL_CELL_DIFFERENTIATION.html	Any process that activates or increases the frequency, rate or extent of glia cell differentiation.		23/32	Gene Ontology	BP	GO:0045687	0.000858298	0.00670208	740	472.909	390	7.80576e-05	51	1.06923	1.12002	1	29.2731	738	460	390	164	65	344	967	1473	391	51	159
148	M11071	GO_CELL_DEATH	http://www.broadinstitute.org/gsea/msigdb/cards/GO_CELL_DEATH.html	Any biological process that results in permanent cessation of all vital functions of a cell. A cell should be considered dead when any one of the following molecular or morphological criteria is met: (1) the cell has lost the integrity of its plasma membrane; (2) the cell, including its nucleus, has undergone complete fragmentation into discrete bodies (frequently referred to as apoptotic bodies)…		826/1001	Gene Ontology	BP	GO:0008219	0.000520756	0.00670208	3445	1970.18	2212	5.20878e-05	119	1.06162	1.11535	1	29.0646	3522	2212	506	3445	388	119	3210	3441	3414	1174	241
149	M11076	GO_MACROMOLECULE_DEACYLATION	http://www.broadinstitute.org/gsea/msigdb/cards/GO_MACROMOLECULE_DEACYLATION.html	The removal of an acyl group, any group or radical of the form RCO- where R is an organic group, from a macromolecule.		59/67	Gene Ontology	BP	GO:0098732	0.000959836	0.00670208	1870	1451.82	1481	8.72959e-05	149	0.704603	0.681304	1	19.2904	1869	1481	161	1594	149	407	2906	2672	947	1077	2707
150	M11085	GO_POSITIVE_REGULATION_OF_CELLULAR_PROTEIN_LOCALIZATION	http://www.broadinstitute.org/gsea/msigdb/cards/GO_POSITIVE_REGULATION_OF_CELLULAR_PROTEIN_LOCALIZATION.html	Any process that activates or increases the frequency, rate or extent of cellular protein localization. Cellular protein localization is any process in which a protein is transported to, and/or maintained in, a specific location and encompasses movement within the cell, from within the cell to the cell surface, or from one location to another at the surface of a cell.		301/360	Gene Ontology	BP	GO:1903829	0.0011952	0.00670208	580	1061.64	795	0.000108713	349	0.975116	1.04474	1	26.6964	1268	795	579	1294	523	556	349	579	3436	1130	1169
151	M11103	GO_CYTOKINE_MEDIATED_SIGNALING_PATHWAY	http://www.broadinstitute.org/gsea/msigdb/cards/GO_CYTOKINE_MEDIATED_SIGNALING_PATHWAY.html	A series of molecular signals initiated by the binding of a cytokine to a receptor on the surface of a cell, and ending with regulation of a downstream cellular process, e.g. transcription.		322/452	Gene Ontology	BP	GO:0019221	0.001148	0.00670208	790	979.909	788	0.000104418	141	1.12309	1.19348	1	30.7477	788	141	2306	507	1788	516	465	1937	958	1103	270
152	M11114	GO_MITOCHONDRIAL_TRANSPORT	http://www.broadinstitute.org/gsea/msigdb/cards/GO_MITOCHONDRIAL_TRANSPORT.html	Transport of substances into, out of or within a mitochondrion.		159/177	Gene Ontology	BP	GO:0006839	0.000875086	0.00670208	1270	1115.36	1065	7.95849e-05	355	0.9685	0.99097	1	26.5153	1267	384	650	2281	458	355	447	1065	2648	1237	1477
153	M11151	GO_POSITIVE_REGULATION_OF_MAPK_CASCADE	http://www.broadinstitute.org/gsea/msigdb/cards/GO_POSITIVE_REGULATION_OF_MAPK_CASCADE.html	Any process that activates or increases the frequency, rate or extent of signal transduction mediated by the MAPK cascade.		350/470	Gene Ontology	BP	GO:0043410	0.000653477	0.00670208	3565	1685.09	1505	5.94247e-05	185	1.35433	1.47378	1	37.0785	3562	2716	2302	338	1334	185	2834	2524	1505	779	457
154	M11174	GO_PROTEIN_MODIFICATION_BY_SMALL_PROTEIN_CONJUGATION_OR_REMOVAL	http://www.broadinstitute.org/gsea/msigdb/cards/GO_PROTEIN_MODIFICATION_BY_SMALL_PROTEIN_CONJUGATION_OR_REMOVAL.html	A protein modification process in which one or more groups of a small protein, such as ubiquitin or a ubiquitin-like protein, are covalently attached to or removed from a target protein.		735/873	Gene Ontology	BP	GO:0070647	0.000788069	0.00670208	2995	2091.73	2797	7.88348e-05	38	0.916436	0.971311	1	25.0899	2797	3484	511	3447	38	346	3138	2992	2995	1554	1707
155	M11183	GO_REGULATION_OF_DEFENSE_RESPONSE	http://www.broadinstitute.org/gsea/msigdb/cards/GO_REGULATION_OF_DEFENSE_RESPONSE.html	Any process that modulates the frequency, rate or extent of a defense response.		573/759	Gene Ontology	BP	GO:0031347	0.00100715	0.00670208	2670	1801.09	1755	0.00010076	492	1.07275	1.1042	1	29.3693	2667	982	1010	3448	1756	492	1755	2633	2521	1569	979
156	M11206	GO_POSITIVE_REGULATION_OF_DNA_METABOLIC_PROCESS	http://www.broadinstitute.org/gsea/msigdb/cards/GO_POSITIVE_REGULATION_OF_DNA_METABOLIC_PROCESS.html	Any process that activates or increases the frequency, rate or extent of the chemical reactions and pathways involving DNA.		157/185	Gene Ontology	BP	GO:0051054	0.000686641	0.00670208	2960	1696.64	860	6.24414e-05	209	1.10621	1.17355	1	30.2855	2958	2520	652	380	451	209	2886	3626	3346	860	775
157	M11230	GO_DEFENSE_RESPONSE_TO_VIRUS	http://www.broadinstitute.org/gsea/msigdb/cards/GO_DEFENSE_RESPONSE_TO_VIRUS.html	Reactions triggered in response to the presence of a virus that act to protect the cell or organism.		124/164	Gene Ontology	BP	GO:0051607	0.00110999	0.00670208	390	1312.36	1186	0.000100959	16	1.13064	1.1854	1	30.9543	2172	1427	16	387	570	495	2570	2985	2241	1186	387
158	M11254	GO_REGULATION_OF_LIGASE_ACTIVITY	http://www.broadinstitute.org/gsea/msigdb/cards/GO_REGULATION_OF_LIGASE_ACTIVITY.html	Any process that modulates the frequency, rate or extent of ligase activity, the catalysis of the ligation of two substances with concomitant breaking of a diphosphate linkage, usually in a nucleoside triphosphate. Ligase is the systematic name for any enzyme of EC class 6.		118/130	Gene Ontology	BP	GO:0051340	0.00118031	0.00670208	1310	1773.64	1713	0.000107358	542	1.096	-1.30987	-1	30.006	1310	2451	690	3117	1330	542	1713	1231	2969	1718	2439
159	M11265	GO_ALPHA_AMINO_ACID_CATABOLIC_PROCESS	http://www.broadinstitute.org/gsea/msigdb/cards/GO_ALPHA_AMINO_ACID_CATABOLIC_PROCESS.html	The chemical reactions and pathways resulting in the breakdown of an alpha-amino acid.		70/95	Gene Ontology	BP	GO:1901606	0.000986286	0.00670208	1120	1704.55	1380	8.97026e-05	424	0.733448	-0.716552	-1	20.0801	1120	885	2116	2687	2840	424	1125	573	1380	2872	2728
160	M11272	GO_RRNA_METABOLIC_PROCESS	http://www.broadinstitute.org/gsea/msigdb/cards/GO_RRNA_METABOLIC_PROCESS.html	The chemical reactions and pathways involving rRNA, ribosomal RNA, a structural constituent of ribosomes.		239/255	Gene Ontology	BP	GO:0016072	0.000545205	0.00670208	40	631.091	569	4.95764e-05	39	0.874073	0.879139	1	23.9301	39	569	597	2125	272	91	317	854	612	400	1066
161	M11293	GO_PROTEIN_CATABOLIC_PROCESS	http://www.broadinstitute.org/gsea/msigdb/cards/GO_PROTEIN_CATABOLIC_PROCESS.html	The chemical reactions and pathways resulting in the breakdown of a protein by the destruction of the native, active configuration, with or without the hydrolysis of peptide bonds.		488/579	Gene Ontology	BP	GO:0030163	0.000553766	0.00670208	1620	2028.18	2190	5.03551e-05	96	1.01485	1.11714	1	27.7842	1616	2570	1358	3185	2245	96	1913	2745	2190	2034	2358
162	M11304	GO_REGULATION_OF_INTRACELLULAR_STEROID_HORMONE_RECEPTOR_SIGNALING_PATHWAY	http://www.broadinstitute.org/gsea/msigdb/cards/GO_REGULATION_OF_INTRACELLULAR_STEROID_HORMONE_RECEPTOR_SIGNALING_PATHWAY.html	Any process that modulates the frequency, rate or extent of the activity of any intracellular steroid hormone receptor signaling pathway.		47/59	Gene Ontology	BP	GO:0033143	0.00049267	0.00670208	1695	1466.91	1693	4.47982e-05	39	0.2913	-0.322578	-1	7.97512	1693	1572	190	2077	676	39	2619	1906	898	1730	2736
163	M11317	GO_EXTRINSIC_APOPTOTIC_SIGNALING_PATHWAY	http://www.broadinstitute.org/gsea/msigdb/cards/GO_EXTRINSIC_APOPTOTIC_SIGNALING_PATHWAY.html	A series of molecular signals in which a signal is conveyed from the cell surface to trigger the apoptotic death of a cell. The pathway starts with either a ligand binding to a cell surface receptor, or a ligand being withdrawn from a cell surface receptor (e.g. in the case of signaling by dependence receptors), and ends when the execution phase of apoptosis is triggered.		85/99	Gene Ontology	BP	GO:0097191	0.000772527	0.00670208	3500	1605.55	1173	7.02544e-05	85	0.937122	1.08439	1	25.6562	3498	2190	85	331	144	272	3256	3210	2793	709	1173
164	M11329	GO_REGULATION_OF_TRANSFERASE_ACTIVITY	http://www.broadinstitute.org/gsea/msigdb/cards/GO_REGULATION_OF_TRANSFERASE_ACTIVITY.html	Any process that modulates the frequency, rate or extent of transferase activity, the catalysis of the transfer of a group, e.g. a methyl group, glycosyl group, acyl group, phosphorus-containing, or other groups, from one compound (generally regarded as the donor) to another compound (generally regarded as the acceptor). Transferase is the systematic name for any enzyme of EC class 2.		771/946	Gene Ontology	BP	GO:0051338	0.000550792	0.00670208	3360	2124.27	2584	5.50928e-05	150	1.06552	1.13459	1	29.1714	3358	2584	510	3451	988	150	3269	3396	3323	1469	869
165	M11334	GO_TISSUE_HOMEOSTASIS	http://www.broadinstitute.org/gsea/msigdb/cards/GO_TISSUE_HOMEOSTASIS.html	A homeostatic process involved in the maintenance of an internal steady state within a defined tissue of an organism, including control of cellular proliferation and death and control of metabolic function.		120/171	Gene Ontology	BP	GO:0001894	0.000426983	0.00670208	1305	1123.09	1302	3.88242e-05	8	1.09594	1.26511	1	30.0042	1302	1910	21	918	222	8	1557	1564	1821	885	2146
166	M11368	GO_POSTREPLICATION_REPAIR	http://www.broadinstitute.org/gsea/msigdb/cards/GO_POSTREPLICATION_REPAIR.html	The conversion of DNA-damage induced single-stranded gaps into large molecular weight DNA after replication. Includes pathways that remove replication-blocking lesions in conjunction with DNA replication.		50/54	Gene Ontology	BP	GO:0006301	0.000765587	0.00670208	290	1142.64	803	6.96231e-05	177	0.700145	-0.700145	-1	19.1683	288	821	803	2271	1259	266	351	177	540	3048	2745
167	M11371	GO_SKELETAL_SYSTEM_DEVELOPMENT	http://www.broadinstitute.org/gsea/msigdb/cards/GO_SKELETAL_SYSTEM_DEVELOPMENT.html	The process whose specific outcome is the progression of the skeleton over time, from its formation to the mature structure. The skeleton is the bony framework of the body in vertebrates (endoskeleton) or the hard outer envelope of insects (exoskeleton or dermoskeleton).		323/455	Gene Ontology	BP	GO:0001501	0.000510773	0.00670208	2715	1631.64	1121	4.64447e-05	60	1.08895	1.23076	1	29.813	2712	3611	1027	216	616	60	2495	2217	3388	1121	485
168	M11394	GO_POLYSACCHARIDE_METABOLIC_PROCESS	http://www.broadinstitute.org/gsea/msigdb/cards/GO_POLYSACCHARIDE_METABOLIC_PROCESS.html	The chemical reactions and pathways involving a polysaccharide, a polymer of many (typically more than 10) monosaccharide residues linked glycosidically.		62/80	Gene Ontology	BP	GO:0005976	0.00122348	0.00670208	3055	2671.45	2866	0.000111287	585	0.797059	0.797059	1	21.8216	3054	2670	2958	2843	2901	585	3299	3101	2362	2866	2747
169	M11395	GO_REGULATION_OF_INTRACELLULAR_SIGNAL_TRANSDUCTION	http://www.broadinstitute.org/gsea/msigdb/cards/GO_REGULATION_OF_INTRACELLULAR_SIGNAL_TRANSDUCTION.html	Any process that modulates the frequency, rate or extent of intracellular signal transduction.		1306/1656	Gene Ontology	BP	GO:1902531	0.000986697	0.00670208	3335	2239.45	2961	9.87135e-05	228	1.1395	1.21374	1	31.1969	3335	2961	1340	3453	1075	475	3646	3364	3493	1264	228
170	M11412	GO_NEGATIVE_REGULATION_OF_NITROGEN_COMPOUND_METABOLIC_PROCESS	http://www.broadinstitute.org/gsea/msigdb/cards/GO_NEGATIVE_REGULATION_OF_NITROGEN_COMPOUND_METABOLIC_PROCESS.html	Any process that stops, prevents, or reduces the frequency, rate or extent of the chemical reactions and pathways involving nitrogen or nitrogenous compounds.		1180/1517	Gene Ontology	BP	GO:0051172	0.000665392	0.00670208	3260	1930.27	2766	6.65591e-05	75	0.976105	0.976967	1	26.7235	3260	2890	487	3455	260	236	3624	2766	2955	1225	75
171	M11415	GO_CELL_ACTIVATION	http://www.broadinstitute.org/gsea/msigdb/cards/GO_CELL_ACTIVATION.html	A change in the morphology or behavior of a cell resulting from exposure to an activating factor such as a cellular or soluble ligand.		424/568	Gene Ontology	BP	GO:0001775	0.000533795	0.00670208	2020	1507.73	1374	4.85386e-05	55	1.12869	1.18736	1	30.9009	2020	1259	1717	55	1374	1346	2195	3145	1982	1230	262
172	M11433	GO_CIRCADIAN_REGULATION_OF_GENE_EXPRESSION	http://www.broadinstitute.org/gsea/msigdb/cards/GO_CIRCADIAN_REGULATION_OF_GENE_EXPRESSION.html	Any process that modulates the frequency, rate or extent of gene expression such that an expression pattern recurs with a regularity of approximately 24 hours.		52/57	Gene Ontology	BP	GO:0032922	0.000606505	0.00670208	1575	1407.64	801	5.5152e-05	151	1.18129	-0.947616	-1	32.3408	1574	2257	801	601	759	151	2705	2088	3015	769	764
173	M11450	GO_REGULATION_OF_NERVOUS_SYSTEM_DEVELOPMENT	http://www.broadinstitute.org/gsea/msigdb/cards/GO_REGULATION_OF_NERVOUS_SYSTEM_DEVELOPMENT.html	Any process that modulates the frequency, rate or extent of nervous system development, the origin and formation of nervous tissue.		550/750	Gene Ontology	BP	GO:0051960	0.000858567	0.00670208	1720	1945.18	1835	8.58899e-05	388	1.02536	1.04689	1	28.072	1720	3084	2016	3456	1430	399	2320	1835	3064	1685	388
174	M11463	GO_ESTABLISHMENT_OF_LOCALIZATION_IN_CELL	http://www.broadinstitute.org/gsea/msigdb/cards/GO_ESTABLISHMENT_OF_LOCALIZATION_IN_CELL.html	The directed movement of a substance or cellular entity, such as a protein complex or organelle, to a specific location within, or in the membrane of, a cell.		1450/1676	Gene Ontology	BP	GO:0051649	0.00106307	0.00670208	2670	2573.91	2666	0.000106358	530	0.981087	0.967712	1	26.8599	2666	3489	3149	3457	2445	530	2982	2515	2712	2115	2253
175	M11503	GO_KIDNEY_EPITHELIUM_DEVELOPMENT	http://www.broadinstitute.org/gsea/msigdb/cards/GO_KIDNEY_EPITHELIUM_DEVELOPMENT.html	The process whose specific outcome is the progression of an epithelium in the kidney over time, from its formation to the mature structure. An epithelium is a tissue that covers the internal or external surfaces of an anatomical structure.		93/125	Gene Ontology	BP	GO:0072073	0.000424289	0.00670208	1370	1009.82	1180	3.85792e-05	6	1.00385	0.974031	1	27.4829	1366	1340	70	205	190	6	1532	1291	3377	1180	551
176	M11531	GO_BLASTOCYST_FORMATION	http://www.broadinstitute.org/gsea/msigdb/cards/GO_BLASTOCYST_FORMATION.html	The initial formation of a blastocyst from a solid ball of cells known as a morula.		23/30	Gene Ontology	BP	GO:0001825	0.000458379	0.00670208	380	1314.18	1177	4.16795e-05	23	0.869374	0.869374	1	23.8014	376	166	2801	1177	1820	2490	556	374	23	1912	2761
177	M11553	GO_CELLULAR_RESPONSE_TO_ACID_CHEMICAL	http://www.broadinstitute.org/gsea/msigdb/cards/GO_CELLULAR_RESPONSE_TO_ACID_CHEMICAL.html	Any process that results in a change in state or activity of a cell (in terms of movement, secretion, enzyme production, gene expression, etc.) as a result of a stimulus by the chemical structure of the anion portion of the dissociated acid (rather than the acid acting as a proton donor). The acid chemical may be in gaseous, liquid or solid form.		134/175	Gene Ontology	BP	GO:0071229	0.00116541	0.00670208	1220	1173.64	1220	0.000106002	9	1.07839	1.15101	1	29.5237	1220	1698	9	749	711	526	1622	2077	1301	1193	1804
178	M11568	GO_POSITIVE_REGULATION_OF_EPITHELIAL_CELL_PROLIFERATION	http://www.broadinstitute.org/gsea/msigdb/cards/GO_POSITIVE_REGULATION_OF_EPITHELIAL_CELL_PROLIFERATION.html	Any process that activates or increases the rate or extent of epithelial cell proliferation.		112/154	Gene Ontology	BP	GO:0050679	0.000540275	0.00670208	1545	1095.73	1046	4.9128e-05	36	1.10843	1.17735	1	30.3461	1542	1218	36	360	526	83	1745	3126	1720	651	1046
179	M11589	GO_REGULATION_OF_CELLULAR_COMPONENT_BIOGENESIS	http://www.broadinstitute.org/gsea/msigdb/cards/GO_REGULATION_OF_CELLULAR_COMPONENT_BIOGENESIS.html	Any process that modulates the frequency, rate or extent of cellular component biogenesis, a process that results in the biosynthesis of constituent macromolecules, assembly, and arrangement of constituent parts of a cellular component.		614/767	Gene Ontology	BP	GO:0044087	0.000739551	0.00670208	3275	2533.64	3153	7.39797e-05	306	1.08784	1.16742	1	29.7825	3272	3153	2838	3458	2082	306	3664	3329	3420	1398	950
180	M11609	GO_CELLULAR_RESPONSE_TO_OXYGEN_CONTAINING_COMPOUND	http://www.broadinstitute.org/gsea/msigdb/cards/GO_CELLULAR_RESPONSE_TO_OXYGEN_CONTAINING_COMPOUND.html	Any process that results in a change in state or activity of a cell (in terms of movement, secretion, enzyme production, gene expression, etc.) as a result of an oxygen-containing compound stimulus.		608/799	Gene Ontology	BP	GO:1901701	0.00118507	0.00670208	1670	1464.09	1026	0.00011857	254	1.13332	1.17666	1	31.0276	1668	1323	525	3459	796	629	2286	3393	746	1026	254
181	M11621	GO_WNT_SIGNALING_PATHWAY_CALCIUM_MODULATING_PATHWAY	http://www.broadinstitute.org/gsea/msigdb/cards/GO_WNT_SIGNALING_PATHWAY_CALCIUM_MODULATING_PATHWAY.html	The series of molecular signals initiated by binding of a Wnt protein to a receptor on the surface of the target cell where activated receptors leads to an increase in intracellular calcium and activation of protein kinase C (PKC).		33/39	Gene Ontology	BP	GO:0007223	0.0011516	0.00670208	1415	2094.27	2249	0.000104746	520	0.653778	-0.653778	-1	17.8989	1415	2381	1905	2500	2249	520	2864	2107	1101	3227	2768
182	M11626	GO_REGULATION_OF_IMMUNE_RESPONSE	http://www.broadinstitute.org/gsea/msigdb/cards/GO_REGULATION_OF_IMMUNE_RESPONSE.html	Any process that modulates the frequency, rate or extent of the immune response, the immunological reaction of an organism to an immunogenic stimulus.		620/858	Gene Ontology	BP	GO:0050776	0.000522816	0.00670208	2880	1855.09	1675	5.22939e-05	123	1.12771	1.16226	1	30.8741	2879	997	1354	3460	1477	123	2426	2918	1945	1675	1152
183	M11627	GO_NEGATIVE_REGULATION_OF_NOTCH_SIGNALING_PATHWAY	http://www.broadinstitute.org/gsea/msigdb/cards/GO_NEGATIVE_REGULATION_OF_NOTCH_SIGNALING_PATHWAY.html	Any process that stops, prevents, or reduces the frequency, rate or extent of the Notch signaling pathway.		22/28	Gene Ontology	BP	GO:0045746	0.000560936	0.00670208	2420	901.273	399	5.10072e-05	18	1.52851	-1.81924	-1	41.847	2417	2704	399	162	269	476	2006	1243	150	18	70
184	M11633	GO_PEPTIDE_SECRETION	http://www.broadinstitute.org/gsea/msigdb/cards/GO_PEPTIDE_SECRETION.html	The controlled release of a peptide from a cell or a tissue.		33/58	Gene Ontology	BP	GO:0002790	0.000351414	0.00670208	860	1162.64	1024	3.19518e-05	17	1.69554	1.69554	1	46.4198	857	697	1911	1024	1721	1989	1350	2457	17	270	496
185	M11639	GO_NEGATIVE_REGULATION_OF_CELLULAR_AMIDE_METABOLIC_PROCESS	http://www.broadinstitute.org/gsea/msigdb/cards/GO_NEGATIVE_REGULATION_OF_CELLULAR_AMIDE_METABOLIC_PROCESS.html	Any process that stops, prevents, or reduces the frequency, rate or extent of the chemical reactions and pathways involving amides.		114/131	Gene Ontology	BP	GO:0034249	0.000757183	0.00670208	615	731.182	613	6.88585e-05	20	0.856218	0.818422	1	23.4412	613	950	20	1233	129	260	282	536	1006	1503	1511
186	M11657	GO_REGULATION_OF_NITRIC_OXIDE_BIOSYNTHETIC_PROCESS	http://www.broadinstitute.org/gsea/msigdb/cards/GO_REGULATION_OF_NITRIC_OXIDE_BIOSYNTHETIC_PROCESS.html	Any process that modulates the frequency, rate or extent of the chemical reactions and pathways resulting in the formation of nitric oxide.		41/53	Gene Ontology	BP	GO:0045428	0.000391803	0.00670208	130	881.091	277	3.56248e-05	19	1.79217	1.79217	1	49.0654	127	277	2718	210	525	2886	845	1946	19	49	90
187	M11667	GO_REGULATION_OF_INNATE_IMMUNE_RESPONSE	http://www.broadinstitute.org/gsea/msigdb/cards/GO_REGULATION_OF_INNATE_IMMUNE_RESPONSE.html	Any process that modulates the frequency, rate or extent of the innate immune response, the organism's first line of defense against infection.		285/357	Gene Ontology	BP	GO:0045088	0.000661001	0.00670208	2660	1728.73	1776	6.01091e-05	191	1.01924	1.09328	1	27.9044	2656	1162	1032	2246	878	191	2468	2717	2226	1664	1776
188	M11678	GO_LEUKOCYTE_MEDIATED_IMMUNITY	http://www.broadinstitute.org/gsea/msigdb/cards/GO_LEUKOCYTE_MEDIATED_IMMUNITY.html	Any process involved in the carrying out of an immune response by a leukocyte.		105/189	Gene Ontology	BP	GO:0002443	0.000724966	0.00670208	2215	1204.64	1106	6.59278e-05	82	1.05887	1.26777	1	28.9893	2213	82	1106	731	1231	232	2065	2081	1518	1003	989
189	M11688	GO_REGULATION_OF_MUSCLE_TISSUE_DEVELOPMENT	http://www.broadinstitute.org/gsea/msigdb/cards/GO_REGULATION_OF_MUSCLE_TISSUE_DEVELOPMENT.html	Any process that modulates the frequency, rate or extent of muscle tissue development.		76/103	Gene Ontology	BP	GO:1901861	0.000816015	0.00670208	1575	1192.55	1282	7.42107e-05	307	0.977017	1.12683	1	26.7485	1573	1298	735	402	671	307	1206	1282	2534	1432	1678
190	M11689	GO_ORGANIC_ACID_BIOSYNTHETIC_PROCESS	http://www.broadinstitute.org/gsea/msigdb/cards/GO_ORGANIC_ACID_BIOSYNTHETIC_PROCESS.html	The chemical reactions and pathways resulting in the formation of organic acids, any acidic compound containing carbon in covalent linkage.		207/270	Gene Ontology	BP	GO:0016053	0.000706182	0.00670208	2355	2395.73	2353	6.42189e-05	225	1.13034	1.25181	1	30.946	2353	3118	3192	3102	3144	225	2258	1625	3543	1824	1969
191	M11696	GO_REGULATION_OF_LEUKOCYTE_MIGRATION	http://www.broadinstitute.org/gsea/msigdb/cards/GO_REGULATION_OF_LEUKOCYTE_MIGRATION.html	Any process that modulates the frequency, rate, or extent of leukocyte migration.		103/149	Gene Ontology	BP	GO:0002685	0.000970534	0.00670208	50	141.636	115	8.82693e-05	48	1.49435	1.54954	1	40.9119	87	115	49	135	165	415	48	157	69	224	94
192	M11699	GO_REGULATION_OF_CELLULAR_RESPONSE_TO_HEAT	http://www.broadinstitute.org/gsea/msigdb/cards/GO_REGULATION_OF_CELLULAR_RESPONSE_TO_HEAT.html	Any process that modulates the frequency, rate or extent of cellular response to heat.		72/76	Gene Ontology	BP	GO:1900034	0.00119512	0.00670208	80	754.273	555	0.000108706	68	0.916848	0.916848	1	25.1011	76	322	122	1670	799	555	68	89	755	1579	2262
193	M11721	GO_POSITIVE_REGULATION_OF_CARBOHYDRATE_METABOLIC_PROCESS	http://www.broadinstitute.org/gsea/msigdb/cards/GO_POSITIVE_REGULATION_OF_CARBOHYDRATE_METABOLIC_PROCESS.html	Any process that activates or increases the frequency, rate or extent of the chemical reactions and pathways involving carbohydrate.		55/75	Gene Ontology	BP	GO:0045913	0.000800658	0.00670208	2370	1223.91	809	7.28136e-05	168	1.10122	1.14407	1	30.1488	2366	2837	168	244	396	292	1379	1132	3470	370	809
194	M11738	GO_NEGATIVE_REGULATION_OF_MAPK_CASCADE	http://www.broadinstitute.org/gsea/msigdb/cards/GO_NEGATIVE_REGULATION_OF_MAPK_CASCADE.html	Any process that stops, prevents, or reduces the frequency, rate or extent of signal transduction mediated by the MAPKKK cascade.		123/145	Gene Ontology	BP	GO:0043409	0.000847996	0.00670208	285	558.636	648	7.71203e-05	163	1.03532	1.10505	1	28.3447	284	383	687	800	794	338	163	325	648	916	807
195	M11740	GO_NEGATIVE_REGULATION_OF_NERVOUS_SYSTEM_DEVELOPMENT	http://www.broadinstitute.org/gsea/msigdb/cards/GO_NEGATIVE_REGULATION_OF_NERVOUS_SYSTEM_DEVELOPMENT.html	Any process that stops, prevents, or reduces the frequency, rate or extent of nervous system development, the origin and formation of nervous tissue.		193/262	Gene Ontology	BP	GO:0051961	0.00112589	0.00670208	1340	1499.09	1609	0.000102406	504	1.00388	-1.03248	-1	27.4838	1337	2418	2318	717	1741	504	1915	1609	1571	1811	549
196	M11743	GO_REGULATION_OF_EXTRACELLULAR_MATRIX_ORGANIZATION	http://www.broadinstitute.org/gsea/msigdb/cards/GO_REGULATION_OF_EXTRACELLULAR_MATRIX_ORGANIZATION.html	Any process that modulates the frequency, rate or extent of extracellular matrix organization.		22/29	Gene Ontology	BP	GO:1903053	0.000951933	0.00670208	2215	1395.91	1010	8.65768e-05	236	0.895812	0.92603	1	24.5252	2215	1385	958	1010	520	402	3622	2720	873	236	1414
197	M11744	GO_CELL_DIFFERENTIATION_IN_SPINAL_CORD	http://www.broadinstitute.org/gsea/msigdb/cards/GO_CELL_DIFFERENTIATION_IN_SPINAL_CORD.html	The process in which relatively unspecialized cells acquire specialized structural and/or functional features that characterize the cells of the spinal cord. Differentiation includes the processes involved in commitment of a cell to a specific fate.		21/54	Gene Ontology	BP	GO:0021515	0.000800757	0.00670208	145	539.364	339	7.28226e-05	142	1.33539	-1.33539	-1	36.5598	142	339	463	640	757	293	306	232	144	1250	1367
198	M11767	GO_NEGATIVE_REGULATION_OF_SEQUENCE_SPECIFIC_DNA_BINDING_TRANSCRIPTION_FACTOR_ACTIVITY	http://www.broadinstitute.org/gsea/msigdb/cards/GO_NEGATIVE_REGULATION_OF_SEQUENCE_SPECIFIC_DNA_BINDING_TRANSCRIPTION_FACTOR_ACTIVITY.html	Any process that stops, prevents, or reduces the frequency, rate or extent of the activity of a transcription factor, any factor involved in the initiation or regulation of transcription.		104/136	Gene Ontology	BP	GO:0043433	0.00113014	0.00670208	2365	1430.73	627	0.000102793	53	1.1262	1.12515	1	30.8326	2364	2970	53	496	462	505	1771	2238	3627	625	627
199	M11769	GO_CELLULAR_AMINO_ACID_METABOLIC_PROCESS	http://www.broadinstitute.org/gsea/msigdb/cards/GO_CELLULAR_AMINO_ACID_METABOLIC_PROCESS.html	The chemical reactions and pathways involving amino acids, carboxylic acids containing one or more amino groups, as carried out by individual cells.		262/332	Gene Ontology	BP	GO:0006520	0.000634493	0.00670208	3425	2489.91	2346	5.76979e-05	174	0.86286	0.923553	1	23.6231	3421	2335	1736	3088	2346	174	2283	3624	3598	2263	2521
200	M11815	GO_ACTIVATION_OF_CYSTEINE_TYPE_ENDOPEPTIDASE_ACTIVITY	http://www.broadinstitute.org/gsea/msigdb/cards/GO_ACTIVATION_OF_CYSTEINE_TYPE_ENDOPEPTIDASE_ACTIVITY.html	Any process that initiates the activity of the inactive enzyme cysteine-type endopeptidase.		81/95	Gene Ontology	BP	GO:0097202	0.000802898	0.00670208	2085	1705.82	1769	7.30174e-05	106	0.899322	-1.0569	-1	24.6213	2084	2258	106	1812	709	295	3498	3405	1303	1525	1769
201	M11859	GO_POSITIVE_REGULATION_OF_RELEASE_OF_CYTOCHROME_C_FROM_MITOCHONDRIA	http://www.broadinstitute.org/gsea/msigdb/cards/GO_POSITIVE_REGULATION_OF_RELEASE_OF_CYTOCHROME_C_FROM_MITOCHONDRIA.html	Any process that increases the rate, frequency or extent of release of cytochrome c from mitochondria, the process in which cytochrome c is enabled to move from the mitochondrial intermembrane space into the cytosol, which is an early step in apoptosis and leads to caspase activation.		26/28	Gene Ontology	BP	GO:0090200	0.000836022	0.00670208	840	980.182	963	7.60309e-05	327	0.972465	-0.994089	-1	26.6238	837	1066	392	891	813	327	963	1606	1214	1106	1567
202	M11871	GO_MACROAUTOPHAGY	http://www.broadinstitute.org/gsea/msigdb/cards/GO_MACROAUTOPHAGY.html	The major inducible pathway for the general turnover of cytoplasmic constituents in eukaryotic cells, it is also responsible for the degradation of active cytoplasmic enzymes and organelles during nutrient starvation. Macroautophagy involves the formation of double-membrane-bounded autophagosomes which enclose the cytoplasmic constituent targeted for degradation in a membrane-bounded structure. A…		231/281	Gene Ontology	BP	GO:0016236	0.000824334	0.00670208	2000	2216.91	2215	7.49675e-05	316	0.789063	0.832783	1	21.6027	2000	2209	1388	3121	3052	316	2215	2637	2139	2825	2484
203	M11901	GO_POSITIVE_REGULATION_OF_CELL_PROLIFERATION	http://www.broadinstitute.org/gsea/msigdb/cards/GO_POSITIVE_REGULATION_OF_CELL_PROLIFERATION.html	Any process that activates or increases the rate or extent of cell proliferation.		592/814	Gene Ontology	BP	GO:0008284	0.000469812	0.00670208	2620	1616.27	1710	4.69912e-05	65	1.13388	1.18974	1	31.0431	2620	456	1710	3466	806	65	2098	3662	1763	1056	77
204	M11906	GO_NEGATIVE_REGULATION_OF_G_PROTEIN_COUPLED_RECEPTOR_PROTEIN_SIGNALING_PATHWAY	http://www.broadinstitute.org/gsea/msigdb/cards/GO_NEGATIVE_REGULATION_OF_G_PROTEIN_COUPLED_RECEPTOR_PROTEIN_SIGNALING_PATHWAY.html	Any process that stops, prevents, or reduces the frequency, rate or extent of G-protein coupled receptor protein signaling pathway activity.		30/41	Gene Ontology	BP	GO:0045744	0.000760828	0.00670208	310	926.727	655	6.91901e-05	32	1.308	1.308	1	35.8099	309	324	1922	655	1064	3246	1029	1032	32	118	463
205	M11915	GO_PANCREAS_DEVELOPMENT	http://www.broadinstitute.org/gsea/msigdb/cards/GO_PANCREAS_DEVELOPMENT.html	The process whose specific outcome is the progression of the pancreas over time, from its formation to the mature structure. The pancreas is an endoderm derived structure that produces precursors of digestive enzymes and blood glucose regulating enzymes.		47/73	Gene Ontology	BP	GO:0031016	0.00119802	0.00670208	1680	1140.09	1351	0.000108971	254	1.04864	1.09141	1	28.7092	1678	1622	1854	254	645	562	1351	1411	2088	665	411
206	M11931	GO_REGULATION_OF_TOLL_LIKE_RECEPTOR_SIGNALING_PATHWAY	http://www.broadinstitute.org/gsea/msigdb/cards/GO_REGULATION_OF_TOLL_LIKE_RECEPTOR_SIGNALING_PATHWAY.html	Any process that modulates the frequency, rate, or extent of toll-like receptor signaling pathway.		38/49	Gene Ontology	BP	GO:0034121	0.00111606	0.00670208	765	980.182	764	0.000101511	45	1.43578	1.43578	1	39.3083	764	556	2453	682	957	1835	1327	1107	45	492	564
207	M11941	GO_NEGATIVE_REGULATION_OF_INTRACELLULAR_SIGNAL_TRANSDUCTION	http://www.broadinstitute.org/gsea/msigdb/cards/GO_NEGATIVE_REGULATION_OF_INTRACELLULAR_SIGNAL_TRANSDUCTION.html	Any process that stops, prevents or reduces the frequency, rate or extent of intracellular signal transduction.		362/437	Gene Ontology	BP	GO:1902532	0.000779045	0.00670208	720	582	560	7.08474e-05	219	1.15561	1.12981	1	31.638	719	826	560	382	467	276	355	640	1133	825	219
208	M11964	GO_RNA_PROCESSING	http://www.broadinstitute.org/gsea/msigdb/cards/GO_RNA_PROCESSING.html	Any process involved in the conversion of one or more primary RNA transcripts into one or more mature RNA molecules.		756/835	Gene Ontology	BP	GO:0006396	0.000572076	0.00670208	30	606.091	281	5.72224e-05	13	0.888469	0.898406	1	24.3242	27	34	504	3467	258	165	13	281	314	787	817
209	M11973	GO_POSITIVE_REGULATION_OF_LEUKOCYTE_PROLIFERATION	http://www.broadinstitute.org/gsea/msigdb/cards/GO_POSITIVE_REGULATION_OF_LEUKOCYTE_PROLIFERATION.html	Any process that activates or increases the frequency, rate or extent of leukocyte proliferation.		89/136	Gene Ontology	BP	GO:0070665	0.00118418	0.00670208	2520	1239.18	714	0.00010771	118	1.23021	1.18353	1	33.6804	2516	453	714	403	790	549	3465	3221	1119	283	118
210	M11976	GO_DEFENSE_RESPONSE	http://www.broadinstitute.org/gsea/msigdb/cards/GO_DEFENSE_RESPONSE.html	Reactions, triggered in response to the presence of a foreign body or the occurrence of an injury, which result in restriction of damage to the organism attacked or prevention/recovery from the infection caused by the attack.		807/1231	Gene Ontology	BP	GO:0006952	0.000448682	0.00670208	2110	1394.91	1256	4.48773e-05	43	1.08341	1.12408	1	29.6613	2108	389	994	3468	1046	43	1395	2997	1490	1256	158
211	M11986	GO_POSITIVE_REGULATION_OF_TELOMERASE_ACTIVITY	http://www.broadinstitute.org/gsea/msigdb/cards/GO_POSITIVE_REGULATION_OF_TELOMERASE_ACTIVITY.html	Any process that activates or increases the frequency, rate or extent of telomerase activity, the catalysis of the reaction: deoxynucleoside triphosphate + DNA(n) = diphosphate + DNA(n+1).		27/28	Gene Ontology	BP	GO:0051973	0.000678494	0.00670208	1620	1092.64	1117	6.17003e-05	205	0.822479	-1.06232	-1	22.5176	1620	2145	321	1117	397	205	2534	1133	235	707	1605
212	M11987	GO_NEGATIVE_REGULATION_OF_INTERLEUKIN_6_PRODUCTION	http://www.broadinstitute.org/gsea/msigdb/cards/GO_NEGATIVE_REGULATION_OF_INTERLEUKIN_6_PRODUCTION.html	Any process that stops, prevents, or reduces the frequency, rate, or extent of interleukin-6 production.		21/35	Gene Ontology	BP	GO:0032715	0.000987042	0.00670208	870	1003.55	868	8.97714e-05	39	1.86117	1.86117	1	50.9544	868	85	2809	1071	1287	2743	949	410	39	99	679
213	M12005	GO_POSITIVE_REGULATION_OF_ENDOTHELIAL_CELL_MIGRATION	http://www.broadinstitute.org/gsea/msigdb/cards/GO_POSITIVE_REGULATION_OF_ENDOTHELIAL_CELL_MIGRATION.html	Any process that increases the rate, frequency, or extent of the orderly movement of an endothelial cell into the extracellular matrix to form an endothelium.		54/67	Gene Ontology	BP	GO:0010595	0.00099041	0.00670208	3365	1140.73	451	9.00779e-05	109	1.48143	1.57126	1	40.5581	3361	3191	177	184	480	426	2199	1703	451	109	267
214	M12035	GO_CELL_DIFFERENTIATION_INVOLVED_IN_EMBRYONIC_PLACENTA_DEVELOPMENT	http://www.broadinstitute.org/gsea/msigdb/cards/GO_CELL_DIFFERENTIATION_INVOLVED_IN_EMBRYONIC_PLACENTA_DEVELOPMENT.html	The process in which a relatively unspecialized cell acquires specialized features of the embryonic placenta.		22/25	Gene Ontology	BP	GO:0060706	0.00116331	0.00670208	315	907.182	713	0.000105812	152	1.2909	1.20451	1	35.3418	815	1300	950	314	357	524	1099	713	3441	314	152
215	M12058	GO_REGULATION_OF_EPITHELIAL_CELL_DIFFERENTIATION	http://www.broadinstitute.org/gsea/msigdb/cards/GO_REGULATION_OF_EPITHELIAL_CELL_DIFFERENTIATION.html	Any process that modulates the frequency, rate or extent of epithelial cell differentiation.		79/122	Gene Ontology	BP	GO:0030856	0.00065021	0.00670208	1865	1240	1210	5.91274e-05	117	0.999323	1.00463	1	27.3591	1863	1701	117	247	216	181	2161	2909	2581	1210	454
216	M12063	GO_PEPTIDYL_AMINO_ACID_MODIFICATION	http://www.broadinstitute.org/gsea/msigdb/cards/GO_PEPTIDYL_AMINO_ACID_MODIFICATION.html	The alteration of an amino acid residue in a peptide.		708/841	Gene Ontology	BP	GO:0018193	0.00100802	0.00670208	1740	2003.27	1997	0.000100848	493	0.880231	0.967308	1	24.0987	1739	2964	1349	3471	1997	493	1721	1556	2145	2127	2474
217	M12070	GO_POSITIVE_REGULATION_OF_VASODILATION	http://www.broadinstitute.org/gsea/msigdb/cards/GO_POSITIVE_REGULATION_OF_VASODILATION.html	Any process that activates or increases the frequency, rate or extent of vasodilation.		23/32	Gene Ontology	BP	GO:0045909	0.000797126	0.00670208	705	691.818	739	7.24923e-05	46	1.00765	1.09307	1	27.587	705	46	454	791	963	288	817	92	1256	739	1459
218	M12077	GO_NEGATIVE_REGULATION_OF_DNA_BINDING	http://www.broadinstitute.org/gsea/msigdb/cards/GO_NEGATIVE_REGULATION_OF_DNA_BINDING.html	Any process that stops or reduces the frequency, rate or extent of DNA binding. DNA binding is any process in which a gene product interacts selectively with DNA (deoxyribonucleic acid).		39/46	Gene Ontology	BP	GO:0043392	0.000546503	0.00670208	395	349.182	374	4.96944e-05	46	1.49245	-1.69989	-1	40.8597	395	274	247	160	374	93	481	600	46	592	579
219	M12105	GO_PROTEIN_OLIGOMERIZATION	http://www.broadinstitute.org/gsea/msigdb/cards/GO_PROTEIN_OLIGOMERIZATION.html	The process of creating protein oligomers, compounds composed of a small number, usually between three and ten, of component monomers; protein oligomers may be composed of different or identical monomers. Oligomers may be formed by the polymerization of a number of monomers or the depolymerization of a large protein polymer.		332/434	Gene Ontology	BP	GO:0051259	0.00121682	0.00670208	2250	1699.91	1673	0.000110681	579	1.07277	1.15353	1	29.3699	2249	1148	3173	1803	1866	579	1673	2300	1227	1582	1099
220	M12114	GO_REGULATION_OF_EPITHELIAL_CELL_PROLIFERATION	http://www.broadinstitute.org/gsea/msigdb/cards/GO_REGULATION_OF_EPITHELIAL_CELL_PROLIFERATION.html	Any process that modulates the frequency, rate or extent of epithelial cell proliferation.		219/285	Gene Ontology	BP	GO:0050678	0.000709442	0.00670208	2375	1386.73	826	6.45155e-05	136	1.0725	1.17446	1	29.3627	2371	1582	615	136	826	227	2422	3631	2449	737	258
221	M12127	GO_POSITIVE_REGULATION_OF_RESPONSE_TO_EXTERNAL_STIMULUS	http://www.broadinstitute.org/gsea/msigdb/cards/GO_POSITIVE_REGULATION_OF_RESPONSE_TO_EXTERNAL_STIMULUS.html	Any process that activates, maintains or increases the rate of a response to an external stimulus.		208/296	Gene Ontology	BP	GO:0032103	0.00070407	0.00670208	1710	1173.45	958	6.40268e-05	222	1.21312	1.23116	1	33.2124	1708	284	1041	373	838	222	2538	3439	1181	958	326
222	M12132	GO_AGING	http://www.broadinstitute.org/gsea/msigdb/cards/GO_AGING.html	A developmental process that is a deterioration and loss of function over time. Aging includes loss of functions such as resistance to disease, homeostasis, and fertility, as well as wear and tear. Aging includes cellular senescence, but is more inclusive. May precede death and may succeed developmental maturation (GO:0021700).		202/264	Gene Ontology	BP	GO:0007568	0.000594948	0.00670208	1115	729	625	5.41008e-05	137	1.34557	1.42649	1	36.8387	1115	719	625	200	522	144	892	2440	729	496	137
223	M12140	GO_NEGATIVE_REGULATION_OF_EXTRINSIC_APOPTOTIC_SIGNALING_PATHWAY	http://www.broadinstitute.org/gsea/msigdb/cards/GO_NEGATIVE_REGULATION_OF_EXTRINSIC_APOPTOTIC_SIGNALING_PATHWAY.html	Any process that stops, prevents or reduces the frequency, rate or extent of extrinsic apoptotic signaling pathway.		79/98	Gene Ontology	BP	GO:2001237	0.000219664	0.00670208	165	225.636	161	1.99715e-05	42	1.35037	1.49591	1	36.9701	161	161	86	67	308	561	386	597	42	61	52
224	M12163	GO_RESPONSE_TO_ENDOGENOUS_STIMULUS	http://www.broadinstitute.org/gsea/msigdb/cards/GO_RESPONSE_TO_ENDOGENOUS_STIMULUS.html	Any process that results in a change in state or activity of a cell or an organism (in terms of movement, secretion, enzyme production, gene expression, etc.) as a result of a stimulus arising within the organism.		1072/1450	Gene Ontology	BP	GO:0009719	0.000898473	0.00670208	3050	2072.82	2107	8.98837e-05	364	1.07167	1.12886	1	29.3398	3047	2107	986	3473	1425	425	3042	3616	2875	1441	364
225	M12173	GO_EMBRYO_DEVELOPMENT	http://www.broadinstitute.org/gsea/msigdb/cards/GO_EMBRYO_DEVELOPMENT.html	The process whose specific outcome is the progression of an embryo from its formation until the end of its embryonic life stage. The end of the embryonic stage is organism-specific. For example, for mammals, the process would begin with zygote formation and end with birth. For insects, the process would begin at zygote formation and end with larval hatching. For plant zygotic embryos, this would …		672/894	Gene Ontology	BP	GO:0009790	0.000399242	0.00670208	1000	1961.09	2665	3.99314e-05	66	1.08812	1.15206	1	29.7901	3318	2665	997	3474	328	283	2694	3102	3646	999	66
226	M12177	GO_REGULATION_OF_LEUKOCYTE_DIFFERENTIATION	http://www.broadinstitute.org/gsea/msigdb/cards/GO_REGULATION_OF_LEUKOCYTE_DIFFERENTIATION.html	Any process that modulates the frequency, rate or extent of leukocyte differentiation.		170/232	Gene Ontology	BP	GO:1902105	0.000274138	0.00670208	2310	1134.45	641	2.49247e-05	57	1.17118	1.16556	1	32.0642	2308	1200	641	82	345	62	3051	3643	743	347	57
227	M12201	GO_TAXIS	http://www.broadinstitute.org/gsea/msigdb/cards/GO_TAXIS.html	The directed movement of a motile cell or organism in response to an external stimulus.		312/464	Gene Ontology	BP	GO:0042330	0.000766726	0.00670208	3430	2052.64	2575	6.97266e-05	175	1.22616	1.32988	1	33.5695	3430	2629	2575	280	1726	267	3385	3458	3657	997	175
228	M12216	GO_EMBRYONIC_PLACENTA_DEVELOPMENT	http://www.broadinstitute.org/gsea/msigdb/cards/GO_EMBRYONIC_PLACENTA_DEVELOPMENT.html	The embryonically driven process whose specific outcome is the progression of the placenta over time, from its formation to the mature structure. The placenta is an organ of metabolic interchange between fetus and mother, partly of embryonic origin and partly of maternal origin.		67/83	Gene Ontology	BP	GO:0001892	0.000452704	0.00670208	2290	1293.91	818	4.11633e-05	63	1.34485	1.41567	1	36.8187	2287	2171	145	63	296	818	3197	3012	2044	133	67
229	M12222	GO_REGULATION_OF_JAK_STAT_CASCADE	http://www.broadinstitute.org/gsea/msigdb/cards/GO_REGULATION_OF_JAK_STAT_CASCADE.html	Any process that modulates the frequency, rate or extent of the JAK-STAT signaling pathway.		87/144	Gene Ontology	BP	GO:0046425	0.000654468	0.00670208	1860	1117.91	723	5.95148e-05	187	1.12851	1.28691	1	30.8958	1859	745	723	311	931	187	2731	3272	550	668	320
230	M12226	GO_REGULATION_OF_EXTRINSIC_APOPTOTIC_SIGNALING_PATHWAY_VIA_DEATH_DOMAIN_RECEPTORS	http://www.broadinstitute.org/gsea/msigdb/cards/GO_REGULATION_OF_EXTRINSIC_APOPTOTIC_SIGNALING_PATHWAY_VIA_DEATH_DOMAIN_RECEPTORS.html	Any process that modulates the frequency, rate or extent of extrinsic apoptotic signaling pathway via death domain receptors.		48/55	Gene Ontology	BP	GO:1902041	0.000519558	0.00670208	400	225	199	4.72437e-05	25	1.36554	1.40146	1	37.3853	237	397	199	156	398	175	274	425	25	74	115
231	M12237	GO_POSITIVE_REGULATION_OF_INSULIN_SECRETION	http://www.broadinstitute.org/gsea/msigdb/cards/GO_POSITIVE_REGULATION_OF_INSULIN_SECRETION.html	Any process that activates or increases the frequency, rate or extent of the regulated release of insulin.		47/66	Gene Ontology	BP	GO:0032024	0.000666435	0.00670208	110	1160.64	281	6.06033e-05	94	0.795267	-0.795267	-1	21.7725	107	281	1539	2036	2409	197	109	94	263	2908	2824
232	M12245	GO_REGULATION_OF_MYELOID_CELL_DIFFERENTIATION	http://www.broadinstitute.org/gsea/msigdb/cards/GO_REGULATION_OF_MYELOID_CELL_DIFFERENTIATION.html	Any process that modulates the frequency, rate or extent of myeloid cell differentiation.		129/183	Gene Ontology	BP	GO:0045637	0.00075392	0.00670208	3395	1372	1066	6.85617e-05	12	0.94506	0.944922	1	25.8735	3392	2465	12	369	184	255	2820	2200	1752	1066	577
233	M12252	GO_POSITIVE_REGULATION_OF_MUSCLE_CONTRACTION	http://www.broadinstitute.org/gsea/msigdb/cards/GO_POSITIVE_REGULATION_OF_MUSCLE_CONTRACTION.html	Any process that activates or increases the frequency, rate or extent of muscle contraction.		33/44	Gene Ontology	BP	GO:0045933	0.000577676	0.00670208	210	526	214	5.25298e-05	20	1.57031	1.73409	1	42.9913	210	20	852	214	124	2181	942	694	28	24	497
234	M12260	GO_POSITIVE_REGULATION_OF_PROTEIN_LOCALIZATION_TO_NUCLEUS	http://www.broadinstitute.org/gsea/msigdb/cards/GO_POSITIVE_REGULATION_OF_PROTEIN_LOCALIZATION_TO_NUCLEUS.html	Any process that activates or increases the frequency, rate or extent of protein localization to nucleus.		104/129	Gene Ontology	BP	GO:1900182	0.000672351	0.00670208	435	296.636	260	6.11415e-05	29	1.13974	1.30981	1	31.2034	336	199	29	139	433	202	260	212	455	564	434
235	M12279	GO_REGULATION_OF_ANATOMICAL_STRUCTURE_SIZE	http://www.broadinstitute.org/gsea/msigdb/cards/GO_REGULATION_OF_ANATOMICAL_STRUCTURE_SIZE.html	Any process that modulates the size of an anatomical structure.		353/472	Gene Ontology	BP	GO:0090066	0.0011809	0.00670208	2610	2455.45	2567	0.000107413	545	1.02671	1.12179	1	28.1089	2608	3632	3171	1753	3178	545	3031	2549	2567	1821	2155
236	M12283	GO_POSITIVE_REGULATION_OF_CATALYTIC_ACTIVITY	http://www.broadinstitute.org/gsea/msigdb/cards/GO_POSITIVE_REGULATION_OF_CATALYTIC_ACTIVITY.html	Any process that activates or increases the activity of an enzyme.		1191/1518	Gene Ontology	BP	GO:0043085	0.000813087	0.00670208	2710	2423.73	2618	8.13385e-05	371	1.11325	1.233	1	30.4781	2709	3503	2282	3476	2424	371	3392	3099	2618	1643	1144
237	M12310	GO_RESPONSE_TO_EXTERNAL_STIMULUS	http://www.broadinstitute.org/gsea/msigdb/cards/GO_RESPONSE_TO_EXTERNAL_STIMULUS.html	Any process that results in a change in state or activity of a cell or an organism (in terms of movement, secretion, enzyme production, gene expression, etc.) as a result of an external stimulus.		1262/1821	Gene Ontology	BP	GO:0009605	0.000529504	0.00670208	3190	1920.27	1707	5.2963e-05	117	1.05531	1.10786	1	28.8919	3188	1707	1341	3477	743	129	3018	3625	2488	1290	117
238	M12316	GO_POSITIVE_REGULATION_OF_LEUKOCYTE_DIFFERENTIATION	http://www.broadinstitute.org/gsea/msigdb/cards/GO_POSITIVE_REGULATION_OF_LEUKOCYTE_DIFFERENTIATION.html	Any process that activates or increases the frequency, rate or extent of leukocyte differentiation.		98/131	Gene Ontology	BP	GO:1902107	0.000203442	0.00670208	820	502.909	170	1.84965e-05	10	1.21652	1.23786	1	33.3056	817	170	51	86	312	10	1617	2098	139	182	50
239	M12333	GO_NEGATIVE_REGULATION_OF_CELLULAR_RESPONSE_TO_GROWTH_FACTOR_STIMULUS	http://www.broadinstitute.org/gsea/msigdb/cards/GO_NEGATIVE_REGULATION_OF_CELLULAR_RESPONSE_TO_GROWTH_FACTOR_STIMULUS.html	Any process that decreases the rate, frequency, or extent of a change in state or activity of a cell (in terms of movement, secretion, enzyme production, gene expression, etc.) as a result of a growth factor stimulus.		88/121	Gene Ontology	BP	GO:0090288	0.000462993	0.00670208	3360	2235.55	2085	4.20991e-05	20	1.06119	1.06542	1	29.0528	3357	3361	2085	1709	1325	20	3287	3595	3161	1877	814
240	M12370	GO_INTRACELLULAR_SIGNAL_TRANSDUCTION	http://www.broadinstitute.org/gsea/msigdb/cards/GO_INTRACELLULAR_SIGNAL_TRANSDUCTION.html	The process in which a signal is passed on to downstream components within the cell, which become activated themselves to further propagate the signal and finally trigger a change in the function or state of the cell.		1251/1572	Gene Ontology	BP	GO:0035556	0.000641684	0.00670208	2960	2323.64	2863	6.4187e-05	223	1.09459	1.16033	1	29.9673	2957	3315	2281	3479	1718	223	3606	3141	2863	1595	382
241	M12384	GO_REGULATION_OF_HOMEOSTATIC_PROCESS	http://www.broadinstitute.org/gsea/msigdb/cards/GO_REGULATION_OF_HOMEOSTATIC_PROCESS.html	Any process that modulates the frequency, rate, or extent of a homeostatic process.		333/447	Gene Ontology	BP	GO:0032844	0.000845508	0.00670208	2290	1185.82	714	7.6894e-05	333	1.18445	1.2251	1	32.4275	2289	1077	570	581	519	333	1688	3140	1620	714	513
242	M12386	GO_POSITIVE_REGULATION_OF_VASOCONSTRICTION	http://www.broadinstitute.org/gsea/msigdb/cards/GO_POSITIVE_REGULATION_OF_VASOCONSTRICTION.html	Any process that activates or increases the frequency, rate or extent of vasoconstriction.		23/35	Gene Ontology	BP	GO:0045907	0.000286388	0.00670208	445	925.636	725	2.60387e-05	15	2.01062	2.01062	1	55.0462	441	310	2252	883	1133	2894	715	725	15	79	735
243	M12409	GO_NEGATIVE_REGULATION_OF_INTRACELLULAR_STEROID_HORMONE_RECEPTOR_SIGNALING_PATHWAY	http://www.broadinstitute.org/gsea/msigdb/cards/GO_NEGATIVE_REGULATION_OF_INTRACELLULAR_STEROID_HORMONE_RECEPTOR_SIGNALING_PATHWAY.html	Any process that stops, prevents, or reduces the frequency, rate or extent of the activity of any intracellular steroid hormone receptor signaling pathway.		23/30	Gene Ontology	BP	GO:0033144	0.00107917	0.00670208	655	969.727	654	9.81543e-05	53	0.293983	-0.324253	-1	8.04857	654	396	445	1916	1282	472	752	95	53	1766	2836
244	M12413	GO_REGULATION_OF_BIOMINERAL_TISSUE_DEVELOPMENT	http://www.broadinstitute.org/gsea/msigdb/cards/GO_REGULATION_OF_BIOMINERAL_TISSUE_DEVELOPMENT.html	Any process that modulates the frequency, rate or extent of biomineral tissue development, the formation of hard tissues that consist mainly of inorganic compounds.		53/75	Gene Ontology	BP	GO:0070167	0.000835882	0.00670208	2315	1634.64	1384	7.60182e-05	326	1.04681	1.1508	1	28.6593	2313	2199	784	378	1384	326	3295	3234	1592	1217	1259
245	M12423	GO_NCRNA_PROCESSING	http://www.broadinstitute.org/gsea/msigdb/cards/GO_NCRNA_PROCESSING.html	Any process that results in the conversion of one or more primary non-coding RNA (ncRNA) transcripts into one or more mature ncRNA molecules.		364/386	Gene Ontology	BP	GO:0034470	0.000533156	0.00670208	400	344.182	299	4.84805e-05	15	0.900108	0.899795	1	24.6429	15	249	554	1066	265	77	33	433	299	399	396
246	M12474	GO_REGULATION_OF_SYNAPTIC_PLASTICITY	http://www.broadinstitute.org/gsea/msigdb/cards/GO_REGULATION_OF_SYNAPTIC_PLASTICITY.html	A process that modulates synaptic plasticity, the ability of synapses to change as circumstances require. They may alter function, such as increasing or decreasing their sensitivity, or they may increase or decrease in actual numbers.		97/140	Gene Ontology	BP	GO:0048167	0.000812886	0.00670208	2975	2146.91	2440	7.3926e-05	304	0.962418	0.995665	1	26.3488	2974	1001	2912	1558	2440	304	3062	3589	3088	1788	900
247	M12479	GO_REGULATION_OF_INTERLEUKIN_1_BETA_PRODUCTION	http://www.broadinstitute.org/gsea/msigdb/cards/GO_REGULATION_OF_INTERLEUKIN_1_BETA_PRODUCTION.html	Any process that modulates the frequency, rate, or extent of interleukin-1 beta production.		33/48	Gene Ontology	BP	GO:0032651	0.000663515	0.00670208	2190	1315.09	1310	6.03378e-05	192	1.41599	1.41599	1	38.7665	2186	2649	300	511	488	192	1997	1310	2850	197	1786
248	M12510	GO_REGULATION_OF_PEPTIDYL_SERINE_PHOSPHORYLATION	http://www.broadinstitute.org/gsea/msigdb/cards/GO_REGULATION_OF_PEPTIDYL_SERINE_PHOSPHORYLATION.html	Any process that modulates the frequency, rate or extent of the phosphorylation of peptidyl-serine.		87/118	Gene Ontology	BP	GO:0033135	0.00043258	0.00670208	1610	891.636	878	3.93332e-05	12	1.05984	-1.05499	-1	29.0159	685	1609	91	1353	547	12	878	591	1240	1610	1192
249	M12514	GO_DEFENSE_RESPONSE_TO_OTHER_ORGANISM	http://www.broadinstitute.org/gsea/msigdb/cards/GO_DEFENSE_RESPONSE_TO_OTHER_ORGANISM.html	Reactions triggered in response to the presence of another organism that act to protect the cell or organism from damage caused by that organism.		314/505	Gene Ontology	BP	GO:0098542	0.000491587	0.00670208	1800	1134.45	1055	4.46997e-05	38	1.05957	1.1193	1	29.0086	1798	698	1373	495	1055	38	989	2175	1928	1472	458
250	M12563	GO_RNA_MODIFICATION	http://www.broadinstitute.org/gsea/msigdb/cards/GO_RNA_MODIFICATION.html	The covalent alteration of one or more nucleotides within an RNA molecule to produce an RNA molecule with a sequence that differs from that coded genetically.		108/120	Gene Ontology	BP	GO:0009451	0.000515891	0.00670208	15	162.455	64	4.69102e-05	10	0.913309	0.913309	1	25.0043	13	11	22	523	11	64	10	77	201	402	453
251	M12569	GO_CELL_DIFFERENTIATION_INVOLVED_IN_KIDNEY_DEVELOPMENT	http://www.broadinstitute.org/gsea/msigdb/cards/GO_CELL_DIFFERENTIATION_INVOLVED_IN_KIDNEY_DEVELOPMENT.html	The process in which relatively unspecialized cells acquire specialized structural and/or functional features that characterize the cells of the kidney as it progresses from its formation to the mature state.		27/36	Gene Ontology	BP	GO:0061005	0.000534241	0.00670208	320	338.182	297	4.85792e-05	61	1.08145	1.20772	1	29.6076	317	297	329	128	61	79	555	607	987	144	216
252	M12572	GO_MUSCLE_STRUCTURE_DEVELOPMENT	http://www.broadinstitute.org/gsea/msigdb/cards/GO_MUSCLE_STRUCTURE_DEVELOPMENT.html	The progression of a muscle structure over time, from its formation to its mature state. Muscle structures are contractile cells, tissues or organs that are found in multicellular organisms.		317/432	Gene Ontology	BP	GO:0061061	0.000781554	0.00670208	3610	1817.91	1284	7.10756e-05	279	1.05504	1.08404	1	28.8845	3609	2646	1026	281	1053	279	2927	2890	3639	1284	363
253	M12574	GO_RESPONSE_TO_INCREASED_OXYGEN_LEVELS	http://www.broadinstitute.org/gsea/msigdb/cards/GO_RESPONSE_TO_INCREASED_OXYGEN_LEVELS.html	Any process that results in a change in state or activity of a cell or an organism (in terms of movement, secretion, enzyme production, gene expression, etc.) as a result of a stimulus reflecting an increase in the level of oxygen.		21/23	Gene Ontology	BP	GO:0036296	0.00117372	0.00670208	1140	1087.91	760	0.000106759	420	0.922403	0.922403	1	25.2532	1139	677	470	1447	850	534	760	420	3565	733	1372
254	M12632	GO_ENZYME_LINKED_RECEPTOR_PROTEIN_SIGNALING_PATHWAY	http://www.broadinstitute.org/gsea/msigdb/cards/GO_ENZYME_LINKED_RECEPTOR_PROTEIN_SIGNALING_PATHWAY.html	Any series of molecular signals initiated by the binding of an extracellular ligand to a receptor on the surface of the target cell, where the receptor possesses catalytic activity or is closely associated with an enzyme such as a protein kinase, and ending with regulation of a downstream cellular process, e.g. transcription.		541/689	Gene Ontology	BP	GO:0007167	0.000517494	0.00670208	2855	2432.82	2787	5.17614e-05	116	1.02915	1.06605	1	28.1756	2852	3445	2841	3483	2787	116	3118	2571	2631	1888	1029
255	M12660	GO_APOPTOTIC_SIGNALING_PATHWAY	http://www.broadinstitute.org/gsea/msigdb/cards/GO_APOPTOTIC_SIGNALING_PATHWAY.html	A series of molecular signals which triggers the apoptotic death of a cell. The pathway starts with reception of a signal, and ends when the execution phase of apoptosis is triggered.		245/289	Gene Ontology	BP	GO:0097190	0.00104135	0.00670208	1855	1267.55	1242	9.47133e-05	166	1.03751	-1.09322	-1	28.4045	1855	2544	1038	187	626	453	1427	1953	2452	1242	166
256	M12663	GO_LYMPHOCYTE_MEDIATED_IMMUNITY	http://www.broadinstitute.org/gsea/msigdb/cards/GO_LYMPHOCYTE_MEDIATED_IMMUNITY.html	Any process involved in the carrying out of an immune response by a lymphocyte.		79/147	Gene Ontology	BP	GO:0002449	0.000810217	0.00670208	2170	2048.36	2167	7.36832e-05	302	0.931704	-0.745513	-1	25.5079	3133	2167	1810	1212	2170	302	3149	2519	2947	1406	1717
257	M12668	GO_REGULATION_OF_HEART_MORPHOGENESIS	http://www.broadinstitute.org/gsea/msigdb/cards/GO_REGULATION_OF_HEART_MORPHOGENESIS.html	Any process that modulates the frequency, rate or extent of heart morphogenesis.		24/29	Gene Ontology	BP	GO:2000826	0.00110966	0.00670208	3160	1849.27	1492	0.00010093	402	0.999007	1.21959	1	27.3505	3157	3659	402	550	843	494	3376	3276	2381	712	1492
258	M12685	GO_PROTEIN_K11_LINKED_UBIQUITINATION	http://www.broadinstitute.org/gsea/msigdb/cards/GO_PROTEIN_K11_LINKED_UBIQUITINATION.html	A protein ubiquitination process in which ubiquitin monomers are attached to a protein, and then ubiquitin polymers are formed by linkages between lysine residues at position 11 of the ubiquitin monomers. K11-linked polyubiquitination targets the substrate protein for degradation. The anaphase-promoting complex promotes the degradation of mitotic regulators by assembling K11-linked polyubiquitin …		24/27	Gene Ontology	BP	GO:0070979	0.000801688	0.00670208	2780	2388.55	2866	7.29073e-05	294	0.219605	-0.204177	-1	6.01227	2776	3378	391	3124	692	294	3266	3661	3500	2326	2866
259	M12694	GO_PROTEIN_ACETYLATION	http://www.broadinstitute.org/gsea/msigdb/cards/GO_PROTEIN_ACETYLATION.html	The addition of an acetyl group to a protein amino acid. An acetyl group is CH3CO-, derived from acetic		110/129	Gene Ontology	BP	GO:0006473	0.000493459	0.00670208	1300	1305.64	1298	4.487e-05	41	0.857896	-0.864676	-1	23.4872	1298	2104	1098	1284	1345	41	1348	833	944	1648	2419
260	M12716	GO_CHEMOKINE_MEDIATED_SIGNALING_PATHWAY	http://www.broadinstitute.org/gsea/msigdb/cards/GO_CHEMOKINE_MEDIATED_SIGNALING_PATHWAY.html	A series of molecular signals initiated by the binding of a chemokine to a receptor on the surface of a cell, and ending with regulation of a downstream cellular process, e.g. transcription.		35/72	Gene Ontology	BP	GO:0070098	0.00120226	0.00670208	395	439.727	393	0.000109356	55	1.45636	1.45636	1	39.8716	98	393	850	570	84	567	393	759	790	55	278
261	M12719	GO_POSITIVE_REGULATION_OF_INTERFERON_BETA_PRODUCTION	http://www.broadinstitute.org/gsea/msigdb/cards/GO_POSITIVE_REGULATION_OF_INTERFERON_BETA_PRODUCTION.html	Any process that activates or increases the frequency, rate, or extent of interferon-beta production.		26/30	Gene Ontology	BP	GO:0032728	0.000737539	0.00670208	790	956.091	790	6.70715e-05	241	1.14821	1.14821	1	31.4354	790	518	1279	1444	1229	241	751	404	418	1875	1568
262	M12723	GO_REGULATION_OF_PEPTIDYL_TYROSINE_PHOSPHORYLATION	http://www.broadinstitute.org/gsea/msigdb/cards/GO_REGULATION_OF_PEPTIDYL_TYROSINE_PHOSPHORYLATION.html	Any process that modulates the frequency, rate or extent of the phosphorylation of peptidyl-tyrosine.		153/213	Gene Ontology	BP	GO:0050730	0.000453831	0.00670208	2660	1466.64	1120	4.12659e-05	19	1.23947	1.45542	1	33.9337	2658	2221	1068	204	1120	19	3089	3332	1222	817	383
263	M12736	GO_B_CELL_ACTIVATION	http://www.broadinstitute.org/gsea/msigdb/cards/GO_B_CELL_ACTIVATION.html	The change in morphology and behavior of a mature or immature B cell resulting from exposure to a mitogen, cytokine, chemokine, cellular ligand, or an antigen for which it is specific.		95/132	Gene Ontology	BP	GO:0042113	0.000759325	0.00670208	3130	1751.45	1112	6.90534e-05	211	0.971389	0.931429	1	26.5944	3127	2072	1112	211	1037	262	3319	3201	3662	697	566
264	M12783	GO_GLIOGENESIS	http://www.broadinstitute.org/gsea/msigdb/cards/GO_GLIOGENESIS.html	The process that results in the generation of glial cells. This includes the production of glial progenitors and their differentiation into mature glia.		133/175	Gene Ontology	BP	GO:0042063	0.000732891	0.00670208	1375	1321.73	1384	6.66487e-05	237	0.968864	-0.913055	-1	26.5252	1384	1797	1423	1373	1608	237	1827	1779	1148	1372	591
265	M12796	GO_CELLULAR_AMINO_ACID_CATABOLIC_PROCESS	http://www.broadinstitute.org/gsea/msigdb/cards/GO_CELLULAR_AMINO_ACID_CATABOLIC_PROCESS.html	The chemical reactions and pathways resulting in the breakdown of amino acids, organic acids containing one or more amino substituents.		85/112	Gene Ontology	BP	GO:0009063	0.00106758	0.00670208	1010	1676.09	1279	9.70999e-05	465	0.728633	0.736687	1	19.9483	1010	836	2091	2869	2526	465	899	880	1279	2704	2878
266	M12798	GO_MAINTENANCE_OF_LOCATION	http://www.broadinstitute.org/gsea/msigdb/cards/GO_MAINTENANCE_OF_LOCATION.html	Any process in which a cell, substance or cellular entity, such as a protein complex or organelle, is maintained in a location and prevented from moving elsewhere.		111/138	Gene Ontology	BP	GO:0051235	0.00109462	0.00670208	3395	2706.91	2749	9.95602e-05	481	1.0566	-0.90839	-1	28.9274	3394	2749	2619	2665	3560	481	2877	3217	3473	2648	2093
267	M12799	GO_NEPHRON_EPITHELIUM_DEVELOPMENT	http://www.broadinstitute.org/gsea/msigdb/cards/GO_NEPHRON_EPITHELIUM_DEVELOPMENT.html	The process whose specific outcome is the progression of the nephron epithelium over time, from its formation to the mature structure. An epithelium is a tissue that covers the internal or external surfaces of an anatomical structure. The nephron epithelium is a tissue that covers the surface of a nephron.		69/93	Gene Ontology	BP	GO:0072009	0.000489859	0.00670208	3080	1551.45	1096	4.45425e-05	37	1.04	1.01832	1	28.4727	3076	2708	136	130	162	37	3398	3561	2372	1096	390
268	M12814	GO_POSITIVE_REGULATION_OF_SMOOTH_MUSCLE_CONTRACTION	http://www.broadinstitute.org/gsea/msigdb/cards/GO_POSITIVE_REGULATION_OF_SMOOTH_MUSCLE_CONTRACTION.html	Any process that activates or increases the frequency, rate or extent of smooth muscle contraction.		22/30	Gene Ontology	BP	GO:0045987	0.000591829	0.00670208	520	665.636	578	5.38171e-05	17	1.4098	1.62928	1	38.5971	516	17	928	406	615	2447	993	578	29	85	708
269	M12817	GO_POSITIVE_REGULATION_OF_PROTEIN_SECRETION	http://www.broadinstitute.org/gsea/msigdb/cards/GO_POSITIVE_REGULATION_OF_PROTEIN_SECRETION.html	Any process that activates or increases the frequency, rate or extent of the controlled release of a protein from a cell.		155/211	Gene Ontology	BP	GO:0050714	0.000841961	0.00670208	1435	1275.18	1157	7.65713e-05	331	1.11835	1.3087	1	30.6178	1431	2071	1066	636	1157	331	1149	858	2560	1334	1434
270	M12823	GO_NEGATIVE_REGULATION_OF_PROTEIN_KINASE_B_SIGNALING	http://www.broadinstitute.org/gsea/msigdb/cards/GO_NEGATIVE_REGULATION_OF_PROTEIN_KINASE_B_SIGNALING.html	Any process that stops, prevents, or reduces the frequency, rate or extent of protein kinase B signaling, a series of reactions mediated by the intracellular serine/threonine kinase protein kinase B.		31/36	Gene Ontology	BP	GO:0051898	0.000629609	0.00670208	1200	1376.18	1196	5.72535e-05	167	1.06677	-1.21872	-1	29.2057	1196	1739	2200	1420	1017	167	2343	2195	1022	934	905
271	M12838	GO_REGULATION_OF_ENDOTHELIAL_CELL_MIGRATION	http://www.broadinstitute.org/gsea/msigdb/cards/GO_REGULATION_OF_ENDOTHELIAL_CELL_MIGRATION.html	Any process that modulates the rate, frequency, or extent of the orderly movement of an endothelial cell into the extracellular matrix to form an endothelium.		87/114	Gene Ontology	BP	GO:0010594	0.0011976	0.00670208	1720	1023.45	559	0.000108932	89	1.30621	1.43407	1	35.7609	1717	2620	89	236	515	559	1227	1092	2288	411	504
272	M12852	GO_CELLULAR_RESPONSE_TO_HYDROGEN_PEROXIDE	http://www.broadinstitute.org/gsea/msigdb/cards/GO_CELLULAR_RESPONSE_TO_HYDROGEN_PEROXIDE.html	Any process that results in a change in state or activity of a cell (in terms of movement, secretion, enzyme production, gene expression, etc.) as a result of a hydrogen peroxide (H2O2) stimulus.		57/61	Gene Ontology	BP	GO:0070301	0.000480155	0.00670208	220	333.818	257	4.366e-05	31	1.34376	1.41927	1	36.7891	220	589	164	257	414	31	750	582	130	250	285
273	M12864	GO_BONE_MINERALIZATION	http://www.broadinstitute.org/gsea/msigdb/cards/GO_BONE_MINERALIZATION.html	The deposition of hydroxyapatite, a form of calcium phosphate with the formula Ca10(PO4)6(OH)2, in bone tissue.		28/38	Gene Ontology	BP	GO:0030282	0.000574884	0.00670208	1435	1004.91	443	5.22758e-05	27	1.28962	1.28962	1	35.3069	1433	90	1604	423	102	1917	3231	1599	27	185	443
274	M12865	GO_REGULATION_OF_TRANSMEMBRANE_RECEPTOR_PROTEIN_SERINE_THREONINE_KINASE_SIGNALING_PATHWAY	http://www.broadinstitute.org/gsea/msigdb/cards/GO_REGULATION_OF_TRANSMEMBRANE_RECEPTOR_PROTEIN_SERINE_THREONINE_KINASE_SIGNALING_PATHWAY.html	Any process that modulates the rate, frequency, or extent of the series of molecular signals generated as a consequence of a transmembrane receptor serine/threonine kinase binding to its physiological ligand.		145/207	Gene Ontology	BP	GO:0090092	0.000805192	0.00670208	3450	1687.27	990	7.32261e-05	220	1.05235	1.14958	1	28.8108	3446	2864	671	531	220	297	3532	3183	2346	990	480
275	M12866	GO_CELLULAR_RESPONSE_TO_ORGANIC_SUBSTANCE	http://www.broadinstitute.org/gsea/msigdb/cards/GO_CELLULAR_RESPONSE_TO_ORGANIC_SUBSTANCE.html	Any process that results in a change in state or activity of a cell (in terms of movement, secretion, enzyme production, gene expression, etc.) as a result of an organic substance stimulus.		1389/1848	Gene Ontology	BP	GO:0071310	0.000535505	0.00670208	1940	1372.64	1298	5.35635e-05	136	1.07743	1.1126	1	29.4976	1937	1088	484	3486	180	136	1544	3063	1656	1298	227
276	M12870	GO_POSITIVE_REGULATION_OF_CELL_ADHESION	http://www.broadinstitute.org/gsea/msigdb/cards/GO_POSITIVE_REGULATION_OF_CELL_ADHESION.html	Any process that activates or increases the frequency, rate or extent of cell adhesion.		281/376	Gene Ontology	BP	GO:0045785	0.000613101	0.00670208	700	1740.73	1184	5.5752e-05	157	1.05614	1.14401	1	28.9147	3454	2818	589	696	696	157	2918	2562	3247	1184	827
277	M12877	GO_RNA_PHOSPHODIESTER_BOND_HYDROLYSIS	http://www.broadinstitute.org/gsea/msigdb/cards/GO_RNA_PHOSPHODIESTER_BOND_HYDROLYSIS.html	The RNA metabolic process in which the phosphodiester bonds between ribonucleotides are cleaved by hydrolysis.		102/120	Gene Ontology	BP	GO:0090501	0.000628089	0.00670208	35	171.727	159	5.71153e-05	12	0.934243	0.98815	1	25.5774	35	107	35	159	12	163	23	263	213	459	420
278	M12878	GO_ORGANIC_ACID_METABOLIC_PROCESS	http://www.broadinstitute.org/gsea/msigdb/cards/GO_ORGANIC_ACID_METABOLIC_PROCESS.html	The chemical reactions and pathways involving organic acids, any acidic compound containing carbon in covalent linkage.		727/953	Gene Ontology	BP	GO:0006082	0.000572129	0.00670208	3010	2864.73	3008	5.72276e-05	166	0.897621	0.9427	1	24.5748	3008	2811	3561	3487	3376	166	3501	3000	3495	2515	2592
279	M12903	GO_RESPONSE_TO_OXYGEN_LEVELS	http://www.broadinstitute.org/gsea/msigdb/cards/GO_RESPONSE_TO_OXYGEN_LEVELS.html	Any process that results in a change in state or activity of a cell or an organism (in terms of movement, secretion, enzyme production, gene expression, etc.) as a result of a stimulus reflecting the presence, absence, or concentration of oxygen.		264/311	Gene Ontology	BP	GO:0070482	0.00101719	0.00670208	285	429.273	331	9.25147e-05	72	1.29304	1.40382	1	35.4003	281	240	1381	121	866	444	72	331	368	520	98
280	M12904	GO_POSITIVE_REGULATION_OF_IMMUNE_SYSTEM_PROCESS	http://www.broadinstitute.org/gsea/msigdb/cards/GO_POSITIVE_REGULATION_OF_IMMUNE_SYSTEM_PROCESS.html	Any process that activates or increases the frequency, rate, or extent of an immune system process.		630/867	Gene Ontology	BP	GO:0002684	0.000371656	0.00670208	1600	1216.45	1000	3.71719e-05	4	1.17185	1.21435	1	32.0824	1596	334	1000	3488	832	4	1241	2636	1300	869	81
281	M12926	GO_NEGATIVE_REGULATION_OF_EXTRINSIC_APOPTOTIC_SIGNALING_PATHWAY_IN_ABSENCE_OF_LIGAND	http://www.broadinstitute.org/gsea/msigdb/cards/GO_NEGATIVE_REGULATION_OF_EXTRINSIC_APOPTOTIC_SIGNALING_PATHWAY_IN_ABSENCE_OF_LIGAND.html	Any process that stops, prevents or reduces the frequency, rate or extent of extrinsic apoptotic signaling pathway in absence of ligand.		24/32	Gene Ontology	BP	GO:2001240	0.00092985	0.00670208	75	227.545	160	8.45676e-05	10	1.33673	1.48048	1	36.5964	71	10	352	226	317	1046	160	83	38	27	173
282	M12929	GO_REGULATION_OF_DNA_BINDING	http://www.broadinstitute.org/gsea/msigdb/cards/GO_REGULATION_OF_DNA_BINDING.html	Any process that modulates the frequency, rate or extent of DNA binding. DNA binding is any process in which a gene product interacts selectively with DNA (deoxyribonucleic acid).		78/93	Gene Ontology	BP	GO:0051101	0.000483995	0.00670208	935	692.364	688	4.40092e-05	33	1.18647	-1.41438	-1	32.4828	935	666	108	177	810	33	911	1750	217	1321	688
283	M12931	GO_REGULATION_OF_TRANSFORMING_GROWTH_FACTOR_BETA_PRODUCTION	http://www.broadinstitute.org/gsea/msigdb/cards/GO_REGULATION_OF_TRANSFORMING_GROWTH_FACTOR_BETA_PRODUCTION.html	Any process that modulates the frequency, rate, or extent of production of transforming growth factor-beta.		22/25	Gene Ontology	BP	GO:0071634	0.000398169	0.00670208	700	1038.64	812	3.62038e-05	20	1.38339	1.58161	1	37.8739	700	1292	956	475	812	1265	2301	3158	20	92	354
284	M12940	GO_POSITIVE_REGULATION_OF_PHOSPHORUS_METABOLIC_PROCESS	http://www.broadinstitute.org/gsea/msigdb/cards/GO_POSITIVE_REGULATION_OF_PHOSPHORUS_METABOLIC_PROCESS.html	Any process that increases the frequency, rate or extent of the chemical reactions and pathways involving phosphorus or compounds containing phosphorus.		745/1036	Gene Ontology	BP	GO:0010562	0.000592591	0.00670208	3190	2095.09	2615	5.92749e-05	183	1.15767	1.32221	1	31.6943	3186	3219	1347	3490	1028	183	2936	2615	3394	1273	375
285	M12956	GO_REGULATION_OF_MUSCLE_CELL_DIFFERENTIATION	http://www.broadinstitute.org/gsea/msigdb/cards/GO_REGULATION_OF_MUSCLE_CELL_DIFFERENTIATION.html	Any process that modulates the frequency, rate or extent of muscle cell differentiation.		114/152	Gene Ontology	BP	GO:0051147	0.000474357	0.00670208	1020	1153.82	1156	4.31326e-05	26	1.16512	1.20808	1	31.8983	1019	1253	2343	483	1872	26	1405	1510	1156	902	723
286	M12968	GO_REGULATION_OF_CALCIUM_ION_IMPORT	http://www.broadinstitute.org/gsea/msigdb/cards/GO_REGULATION_OF_CALCIUM_ION_IMPORT.html	Any process that modulates the rate, frequency, or extent of the directed movement of calcium ions into a cell or organelle.		65/103	Gene Ontology	BP	GO:0090279	0.00091998	0.00670208	1835	1266.18	1446	8.36695e-05	378	1.78203	2.29736	1	48.7878	1834	378	2394	1567	1771	388	926	1485	1110	629	1446
287	M12980	GO_MODIFICATION_BY_SYMBIONT_OF_HOST_MORPHOLOGY_OR_PHYSIOLOGY	http://www.broadinstitute.org/gsea/msigdb/cards/GO_MODIFICATION_BY_SYMBIONT_OF_HOST_MORPHOLOGY_OR_PHYSIOLOGY.html	The process in which a symbiont organism effects a change in the structure or processes of its host organism.		34/45	Gene Ontology	BP	GO:0044003	0.000559955	0.00670208	300	712.818	444	5.09179e-05	53	0.935361	-0.959364	-1	25.608	298	444	295	1113	789	102	170	53	609	1072	2896
288	M12990	GO_REGULATION_OF_ERK1_AND_ERK2_CASCADE	http://www.broadinstitute.org/gsea/msigdb/cards/GO_REGULATION_OF_ERK1_AND_ERK2_CASCADE.html	Any process that modulates the frequency, rate or extent of signal transduction mediated by the ERK1 and ERK2 cascade.		157/238	Gene Ontology	BP	GO:0070372	0.000566552	0.00670208	110	973.545	281	5.1518e-05	97	1.43469	1.57212	1	39.2784	2236	1633	654	97	151	110	2965	2338	281	136	108
289	M12992	GO_CARBOHYDRATE_DERIVATIVE_BIOSYNTHETIC_PROCESS	http://www.broadinstitute.org/gsea/msigdb/cards/GO_CARBOHYDRATE_DERIVATIVE_BIOSYNTHETIC_PROCESS.html	The chemical reactions and pathways resulting in the formation of carbohydrate derivative.		480/595	Gene Ontology	BP	GO:1901137	0.00104072	0.00670208	1395	1793.36	1660	9.46556e-05	390	0.969757	0.96965	1	26.5497	1391	708	3166	3174	3038	452	390	1660	1652	2096	2000
290	M13011	GO_CELL_PROLIFERATION	http://www.broadinstitute.org/gsea/msigdb/cards/GO_CELL_PROLIFERATION.html	The multiplication or reproduction of cells, resulting in the expansion of a cell population.		518/672	Gene Ontology	BP	GO:0008283	0.00046365	0.00670208	3515	2178.91	3004	4.63747e-05	57	1.016	1.02921	1	27.8157	3512	3004	536	3491	748	57	3452	3428	3408	1403	929
291	M13026	GO_RESPONSE_TO_HORMONE	http://www.broadinstitute.org/gsea/msigdb/cards/GO_RESPONSE_TO_HORMONE.html	Any process that results in a change in state or activity of a cell or an organism (in terms of movement, secretion, enzyme production, gene expression, etc.) as a result of a hormone stimulus.		675/893	Gene Ontology	BP	GO:0009725	0.0010413	0.00670208	515	1693.82	1505	0.000104179	474	1.07055	1.12653	1	29.309	2146	1505	998	3492	514	513	2144	3267	2320	1259	474
292	M13089	GO_RENAL_TUBULE_DEVELOPMENT	http://www.broadinstitute.org/gsea/msigdb/cards/GO_RENAL_TUBULE_DEVELOPMENT.html	The progression of the renal tubule over time from its formation to the mature form. A renal tubule is a tube that filters, re-absorbs and secretes substances to rid an organism of waste and to play a role in fluid homeostasis.		60/78	Gene Ontology	BP	GO:0061326	0.000487477	0.00670208	3255	1484.45	937	4.43259e-05	36	1.04	1.01832	1	28.4727	3253	3443	773	153	182	36	2372	2937	1935	937	308
293	M13124	GO_REGULATION_OF_MAST_CELL_ACTIVATION	http://www.broadinstitute.org/gsea/msigdb/cards/GO_REGULATION_OF_MAST_CELL_ACTIVATION.html	Any process that modulates the frequency, rate, or extent of mast cell activation.		32/39	Gene Ontology	BP	GO:0033003	0.00087307	0.00670208	350	766.364	320	7.94015e-05	23	0.717068	0.717068	1	19.6317	347	271	320	1773	230	353	110	23	216	1882	2905
294	M13132	GO_REGULATION_OF_NEURON_APOPTOTIC_PROCESS	http://www.broadinstitute.org/gsea/msigdb/cards/GO_REGULATION_OF_NEURON_APOPTOTIC_PROCESS.html	Any process that modulates the occurrence or rate of cell death by apoptotic process in neurons.		156/192	Gene Ontology	BP	GO:0043523	0.000531305	0.00670208	1920	1487.45	1466	4.83122e-05	74	0.996173	-0.901308	-1	27.2729	1919	2847	1067	866	1466	74	2465	2183	862	1845	768
295	M13151	GO_ORGAN_MORPHOGENESIS	http://www.broadinstitute.org/gsea/msigdb/cards/GO_ORGAN_MORPHOGENESIS.html	Morphogenesis of an organ. An organ is defined as a tissue or set of tissues that work together to perform a specific function or functions. Morphogenesis is the process in which anatomical structures are generated and organized. Organs are commonly observed as visibly distinct structures, but may also exist as loosely associated clusters of cells that work together to perform a specific function…		596/841	Gene Ontology	BP	GO:0009887	0.00107548	0.00670208	3405	2185.36	2550	0.0001076	134	1.16735	1.24132	1	31.9594	3402	2550	1711	3496	618	547	3368	3655	3504	1054	134
296	M13171	GO_BRANCHING_INVOLVED_IN_URETERIC_BUD_MORPHOGENESIS	http://www.broadinstitute.org/gsea/msigdb/cards/GO_BRANCHING_INVOLVED_IN_URETERIC_BUD_MORPHOGENESIS.html	The process in which the branching structure of the ureteric bud is generated and organized. The ureteric bud is an epithelial tube that grows out from the metanephric duct. The bud elongates and branches to give rise to the ureter and kidney collecting tubules.		30/44	Gene Ontology	BP	GO:0001658	0.00104272	0.00670208	3375	1651.82	881	9.48381e-05	204	1.1009	0.937124	1	30.14	3373	3041	340	432	204	455	3348	2887	2582	627	881
297	M13178	GO_REGULATION_OF_RESPONSE_TO_WOUNDING	http://www.broadinstitute.org/gsea/msigdb/cards/GO_REGULATION_OF_RESPONSE_TO_WOUNDING.html	Any process that modulates the frequency, rate or extent of response to wounding.		287/413	Gene Ontology	BP	GO:1903034	0.000741441	0.00670208	795	671.182	478	6.74264e-05	66	1.2308	1.26051	1	33.6964	792	375	1376	66	478	1347	408	1289	448	610	194
298	M13195	GO_REGULATION_OF_EXTRINSIC_APOPTOTIC_SIGNALING_PATHWAY	http://www.broadinstitute.org/gsea/msigdb/cards/GO_REGULATION_OF_EXTRINSIC_APOPTOTIC_SIGNALING_PATHWAY.html	Any process that modulates the frequency, rate or extent of extrinsic apoptotic signaling pathway.		126/153	Gene Ontology	BP	GO:2001236	0.000343155	0.00670208	380	251.545	255	3.12008e-05	1	1.25807	1.44494	1	34.443	377	255	1	71	376	543	299	525	86	173	61
299	M13213	GO_INNATE_IMMUNE_RESPONSE	http://www.broadinstitute.org/gsea/msigdb/cards/GO_INNATE_IMMUNE_RESPONSE.html	Innate immune responses are defense responses mediated by germline encoded components that directly recognize components of potential pathogens.		391/619	Gene Ontology	BP	GO:0045087	0.000564388	0.00670208	3085	1846.18	1722	5.13212e-05	106	1.07182	1.15959	1	29.3439	3083	3039	1722	975	1418	106	1918	2404	2914	1561	1168
300	M13217	GO_SPERM_EGG_RECOGNITION	http://www.broadinstitute.org/gsea/msigdb/cards/GO_SPERM_EGG_RECOGNITION.html	The initial contact step made between the sperm plasma membrane and outer layer of the egg during fertilization.		23/45	Gene Ontology	BP	GO:0035036	0.00121549	0.00670208	710	1409.64	969	0.000110561	362	0.268098	0.290596	1	7.3399	710	969	431	2166	2317	576	362	382	1583	3095	2915
301	M13232	GO_REGULATION_OF_CELL_ADHESION_MEDIATED_BY_INTEGRIN	http://www.broadinstitute.org/gsea/msigdb/cards/GO_REGULATION_OF_CELL_ADHESION_MEDIATED_BY_INTEGRIN.html	Any process that modulates the frequency, rate, or extent of cell adhesion mediated by integrin.		33/39	Gene Ontology	BP	GO:0033628	0.000301832	0.00670208	200	513.364	287	2.7443e-05	16	1.10377	1.10377	1	30.2186	196	381	1229	634	223	1899	348	171	16	287	263
302	M13239	GO_REGULATION_OF_PROTEIN_MODIFICATION_BY_SMALL_PROTEIN_CONJUGATION_OR_REMOVAL	http://www.broadinstitute.org/gsea/msigdb/cards/GO_REGULATION_OF_PROTEIN_MODIFICATION_BY_SMALL_PROTEIN_CONJUGATION_OR_REMOVAL.html	Any process that modulates the frequency, rate or extent of protein modification by small protein conjugation or removal.		253/280	Gene Ontology	BP	GO:1903320	0.00080915	0.00670208	3595	1910.36	1916	7.35862e-05	300	1.03515	1.10545	1	28.3401	3595	2681	592	1850	486	300	3246	2748	2770	830	1916
303	M13257	GO_POSITIVE_REGULATION_OF_RECEPTOR_ACTIVITY	http://www.broadinstitute.org/gsea/msigdb/cards/GO_POSITIVE_REGULATION_OF_RECEPTOR_ACTIVITY.html	Any process that activates or increases the frequency, rate or extent of receptor activity.		37/45	Gene Ontology	BP	GO:2000273	0.00119031	0.00670208	1665	1290.18	1263	0.000108268	254	1.2082	1.2082	1	33.0776	1663	267	1571	2645	254	551	1263	1111	1972	1029	1866
304	M13259	GO_NEGATIVE_REGULATION_OF_HOMEOSTATIC_PROCESS	http://www.broadinstitute.org/gsea/msigdb/cards/GO_NEGATIVE_REGULATION_OF_HOMEOSTATIC_PROCESS.html	Any process that stops, prevents, or reduces the frequency, rate, or extent of a homeostatic process.		98/124	Gene Ontology	BP	GO:0032845	0.000923684	0.00670208	2320	1468.18	1413	8.40066e-05	390	1.07172	1.04397	1	29.3413	2316	1413	1450	1293	541	390	1921	1569	3190	789	1278
305	M13260	GO_APPENDAGE_DEVELOPMENT	http://www.broadinstitute.org/gsea/msigdb/cards/GO_APPENDAGE_DEVELOPMENT.html	The process whose specific outcome is the progression of an appendage over time, from its formation to the mature structure. An appendage is an organ or part that is attached to the trunk of an organism, such as a limb or a branch.		115/169	Gene Ontology	BP	GO:0048736	0.00106748	0.00670208	275	874	742	9.70911e-05	260	0.942022	-0.967358	-1	25.7904	272	1108	693	737	1392	463	742	851	260	2015	1081
306	M13290	GO_REGULATION_OF_FATTY_ACID_TRANSPORT	http://www.broadinstitute.org/gsea/msigdb/cards/GO_REGULATION_OF_FATTY_ACID_TRANSPORT.html	Any process that modulates the frequency, rate or extent of fatty acid transport.		23/27	Gene Ontology	BP	GO:2000191	0.000176236	0.00670208	3645	1095.45	855	1.60228e-05	9	1.73377	1.73377	1	47.4666	3642	2959	957	855	856	617	1297	437	9	43	378
307	M13300	GO_RESPONSE_TO_ORGANIC_CYCLIC_COMPOUND	http://www.broadinstitute.org/gsea/msigdb/cards/GO_RESPONSE_TO_ORGANIC_CYCLIC_COMPOUND.html	Any process that results in a change in state or activity of a cell or an organism (in terms of movement, secretion, enzyme production, gene expression, etc.) as a result of an organic cyclic compound stimulus.		677/917	Gene Ontology	BP	GO:0014070	0.00106833	0.00670208	880	1056.82	876	0.000106884	312	1.10718	1.13773	1	30.312	876	905	518	3499	474	536	935	1747	682	1141	312
308	M13309	GO_REGULATION_OF_INTERLEUKIN_1_PRODUCTION	http://www.broadinstitute.org/gsea/msigdb/cards/GO_REGULATION_OF_INTERLEUKIN_1_PRODUCTION.html	Any process that modulates the frequency, rate, or extent of interleukin-1 production.		40/58	Gene Ontology	BP	GO:0032652	0.00117973	0.00670208	2360	1248	555	0.000107305	53	1.73034	1.73034	1	47.3727	2356	1646	244	335	168	540	3132	3630	555	53	1069
309	M13341	GO_REGULATION_OF_CHONDROCYTE_DIFFERENTIATION	http://www.broadinstitute.org/gsea/msigdb/cards/GO_REGULATION_OF_CHONDROCYTE_DIFFERENTIATION.html	Any process that modulates the frequency, rate or extent of chondrocyte differentiation.		30/46	Gene Ontology	BP	GO:0032330	0.000591824	0.00670208	140	371.909	333	5.38167e-05	57	1.70807	1.74668	1	46.7629	400	426	1257	242	136	140	474	333	57	162	464
310	M13345	GO_REGULATION_OF_RESPONSE_TO_STRESS	http://www.broadinstitute.org/gsea/msigdb/cards/GO_REGULATION_OF_RESPONSE_TO_STRESS.html	Any process that modulates the frequency, rate or extent of a response to stress. Response to stress is a change in state or activity of a cell or an organism (in terms of movement, secretion, enzyme production, gene expression, etc.) as a result of a disturbance in organismal or cellular homeostasis, usually, but not necessarily, exogenous (e.g. temperature, humidity, ionizing radiation).		1188/1468	Gene Ontology	BP	GO:0080134	0.000527833	0.00670208	2465	1676.45	1486	5.27958e-05	126	1.06867	1.10376	1	29.2577	2464	1486	983	3500	868	126	1637	2837	2548	1366	626
311	M13352	GO_GLOMERULUS_DEVELOPMENT	http://www.broadinstitute.org/gsea/msigdb/cards/GO_GLOMERULUS_DEVELOPMENT.html	The progression of the glomerulus over time from its initial formation until its mature state. The glomerulus is a capillary tuft which forms a close network with the visceral epithelium (podocytes) and the mesangium to form the filtration barrier and is surrounded by Bowman's capsule in nephrons of the vertebrate kidney. The glomerulus is part of the nephron and is restricted to one body segment.		35/49	Gene Ontology	BP	GO:0032835	0.000728083	0.00670208	1590	1125.45	463	6.62113e-05	101	1.04865	-0.779142	-1	28.7095	1586	1301	267	158	101	234	2261	2422	3308	463	279
312	M13355	GO_REGULATION_OF_RELEASE_OF_CYTOCHROME_C_FROM_MITOCHONDRIA	http://www.broadinstitute.org/gsea/msigdb/cards/GO_REGULATION_OF_RELEASE_OF_CYTOCHROME_C_FROM_MITOCHONDRIA.html	Any process that modulates the rate, frequency or extent of release of cytochrome c from mitochondria, the process in which cytochrome c is enabled to move from the mitochondrial intermembrane space into the cytosol, which is an early step in apoptosis and leads to caspase activation.		40/44	Gene Ontology	BP	GO:0090199	0.000584256	0.00670208	1775	1549.18	1772	5.31283e-05	131	0.972465	-0.994089	-1	26.6238	1772	1916	266	1473	854	131	2287	3159	1830	1430	1923
313	M13368	GO_GRANULOCYTE_MIGRATION	http://www.broadinstitute.org/gsea/msigdb/cards/GO_GRANULOCYTE_MIGRATION.html	The movement of a granulocyte within or between different tissues and organs of the body.		42/75	Gene Ontology	BP	GO:0097530	0.0011962	0.00670208	125	532.091	316	0.000108804	54	1.56422	1.66784	1	42.8247	123	252	2436	316	767	558	376	523	258	54	190
314	M13371	GO_NCRNA_METABOLIC_PROCESS	http://www.broadinstitute.org/gsea/msigdb/cards/GO_NCRNA_METABOLIC_PROCESS.html	The chemical reactions and pathways involving non-coding RNA transcripts (ncRNAs).		490/533	Gene Ontology	BP	GO:0034660	0.000555116	0.00670208	20	324.091	264	5.04778e-05	12	0.917106	0.928223	1	25.1082	17	116	533	1220	264	98	12	270	204	509	322
315	M13385	GO_POSITIVE_REGULATION_OF_CELL_ACTIVATION	http://www.broadinstitute.org/gsea/msigdb/cards/GO_POSITIVE_REGULATION_OF_CELL_ACTIVATION.html	Any process that activates or increases the frequency, rate or extent of activation.		204/311	Gene Ontology	BP	GO:0050867	0.000465553	0.00670208	2215	1251.82	1021	4.2332e-05	21	1.27172	1.29744	1	34.8169	2212	1021	1046	238	501	21	2865	3242	2154	378	92
316	M13414	GO_RNA_SPLICING_VIA_TRANSESTERIFICATION_REACTIONS	http://www.broadinstitute.org/gsea/msigdb/cards/GO_RNA_SPLICING_VIA_TRANSESTERIFICATION_REACTIONS.html	Splicing of RNA via a series of two transesterification reactions.		248/267	Gene Ontology	BP	GO:0000375	0.000769522	0.00670208	105	825.909	410	6.99811e-05	43	0.796553	0.811497	1	21.8077	105	410	591	2095	278	268	43	397	1059	1338	2501
317	M13420	GO_PROTEIN_PHOSPHORYLATION	http://www.broadinstitute.org/gsea/msigdb/cards/GO_PROTEIN_PHOSPHORYLATION.html	The process of introducing a phosphate group on to a protein.		758/944	Gene Ontology	BP	GO:0006468	0.00100973	0.00670208	3020	2538.82	2781	0.000101019	497	1.01523	1.04338	1	27.7947	3019	3342	1705	3502	2781	497	2997	2746	2832	2099	2407
318	M13427	GO_ENDOTHELIUM_DEVELOPMENT	http://www.broadinstitute.org/gsea/msigdb/cards/GO_ENDOTHELIUM_DEVELOPMENT.html	The process whose specific outcome is the progression of an endothelium over time, from its formation to the mature structure. Endothelium refers to the layer of cells lining blood vessels, lymphatics, the heart, and serous cavities, and is derived from bone marrow or mesoderm. Corneal endothelium is a special case, derived from neural crest cells.		72/90	Gene Ontology	BP	GO:0003158	0.00039346	0.00670208	2410	1399.18	624	3.57755e-05	2	1.32917	1.37012	1	36.3895	2407	3057	129	461	439	2	2547	2412	3005	308	624
319	M13433	GO_MESONEPHRIC_TUBULE_MORPHOGENESIS	http://www.broadinstitute.org/gsea/msigdb/cards/GO_MESONEPHRIC_TUBULE_MORPHOGENESIS.html	The process in which the anatomical structures of a mesonephric tubule are generated and organized. A mesonephric tubule is an epithelial tube that is part of the mesonephros.		37/53	Gene Ontology	BP	GO:0072171	0.000573469	0.00670208	3265	1585.45	1023	5.21471e-05	121	0.974147	0.923706	1	26.6699	3263	2955	274	337	186	121	3434	2926	2328	593	1023
320	M13436	GO_RESPONSE_TO_INTERLEUKIN_1	http://www.broadinstitute.org/gsea/msigdb/cards/GO_RESPONSE_TO_INTERLEUKIN_1.html	Any process that results in a change in state or activity of a cell or an organism (in terms of movement, secretion, enzyme production, gene expression, etc.) as a result of an interleukin-1 stimulus.		76/115	Gene Ontology	BP	GO:0070555	0.000596208	0.00670208	60	150.273	106	5.42154e-05	56	1.35783	1.41227	1	37.1743	56	106	103	60	315	274	182	286	71	56	144
321	M13446	GO_REGULATION_OF_REACTIVE_OXYGEN_SPECIES_METABOLIC_PROCESS	http://www.broadinstitute.org/gsea/msigdb/cards/GO_REGULATION_OF_REACTIVE_OXYGEN_SPECIES_METABOLIC_PROCESS.html	Any process that modulates the frequency, rate or extent of reactive oxygen species metabolic process.		119/152	Gene Ontology	BP	GO:2000377	0.00108507	0.00670208	600	736	529	9.86915e-05	82	1.23787	1.43471	1	33.8899	597	288	2063	146	529	1880	738	1398	107	268	82
322	M13480	GO_VERY_LONG_CHAIN_FATTY_ACID_METABOLIC_PROCESS	http://www.broadinstitute.org/gsea/msigdb/cards/GO_VERY_LONG_CHAIN_FATTY_ACID_METABOLIC_PROCESS.html	The chemical reactions and pathways involving a fatty acid which has a chain length greater than C22.		24/29	Gene Ontology	BP	GO:0000038	0.000775308	0.00670208	2270	1470.36	1096	7.05074e-05	275	0.969223	-0.969223	-1	26.5351	2266	1096	923	2337	947	275	700	392	2468	1829	2941
323	M13484	GO_REGULATION_OF_PEPTIDASE_ACTIVITY	http://www.broadinstitute.org/gsea/msigdb/cards/GO_REGULATION_OF_PEPTIDASE_ACTIVITY.html	Any process that modulates the frequency, rate or extent of peptidase activity, the hydrolysis of peptide bonds within proteins.		291/392	Gene Ontology	BP	GO:0052547	0.000480116	0.00670208	2610	1557.82	1184	4.36564e-05	30	1.20091	1.34925	1	32.8781	2606	3437	1731	1139	685	30	1184	1729	3098	857	640
324	M13485	GO_POSITIVE_REGULATION_OF_PROTEIN_SERINE_THREONINE_KINASE_ACTIVITY	http://www.broadinstitute.org/gsea/msigdb/cards/GO_POSITIVE_REGULATION_OF_PROTEIN_SERINE_THREONINE_KINASE_ACTIVITY.html	Any process that increases the rate, frequency, or extent of protein serine/threonine kinase activity.		236/289	Gene Ontology	BP	GO:0071902	0.000632849	0.00670208	3105	2067.55	1739	5.75483e-05	171	1.02757	1.11234	1	28.1325	3103	2779	1739	548	1604	171	3243	3392	3364	1510	1290
325	M13488	GO_BROWN_FAT_CELL_DIFFERENTIATION	http://www.broadinstitute.org/gsea/msigdb/cards/GO_BROWN_FAT_CELL_DIFFERENTIATION.html	The process in which a relatively unspecialized cell acquires specialized features of a brown adipocyte, an animal connective tissue cell involved in adaptive thermogenesis. Brown adipocytes contain multiple small droplets of triglycerides and a high number of mitochondria.		23/30	Gene Ontology	BP	GO:0050873	0.000714984	0.00670208	30	222.818	161	6.50197e-05	3	1.28727	1.32092	1	35.2426	26	12	430	230	286	298	19	3	895	91	161
326	M13495	GO_POSITIVE_REGULATION_OF_TRANSFERASE_ACTIVITY	http://www.broadinstitute.org/gsea/msigdb/cards/GO_POSITIVE_REGULATION_OF_TRANSFERASE_ACTIVITY.html	Any process that activates or increases the frequency, rate or extent of transferase activity, the catalysis of the transfer of a group, e.g. a methyl group, glycosyl group, acyl group, phosphorus-containing, or other groups, from a donor compound to an acceptor.		507/616	Gene Ontology	BP	GO:0051347	0.000818266	0.00670208	3570	2438.73	2932	8.18567e-05	375	1.09887	1.18224	1	30.0844	3568	2932	1712	3504	1762	375	3424	3342	3512	1622	1073
327	M13496	GO_REGULATION_OF_IMMUNE_SYSTEM_PROCESS	http://www.broadinstitute.org/gsea/msigdb/cards/GO_REGULATION_OF_IMMUNE_SYSTEM_PROCESS.html	Any process that modulates the frequency, rate, or extent of an immune system process.		1029/1403	Gene Ontology	BP	GO:0002682	0.000496207	0.00670208	3305	1976.82	1491	4.96318e-05	92	1.07336	1.13784	1	29.3861	3301	1491	987	3505	1119	92	3337	3578	2659	1481	195
328	M13508	GO_NEGATIVE_REGULATION_OF_MITOTIC_CELL_CYCLE	http://www.broadinstitute.org/gsea/msigdb/cards/GO_NEGATIVE_REGULATION_OF_MITOTIC_CELL_CYCLE.html	Any process that stops, prevents or reduces the rate or extent of progression through the mitotic cell cycle.		183/199	Gene Ontology	BP	GO:0045930	0.000799223	0.00670208	1190	1500.09	1409	7.26831e-05	290	0.943375	-0.995588	-1	25.8274	1186	2719	1401	982	1409	290	2165	1991	1468	1910	980
329	M13509	GO_NEGATIVE_REGULATION_OF_MOLECULAR_FUNCTION	http://www.broadinstitute.org/gsea/msigdb/cards/GO_NEGATIVE_REGULATION_OF_MOLECULAR_FUNCTION.html	Any process that stops or reduces the rate or extent of a molecular function, an elemental biological activity occurring at the molecular level, such as catalysis or binding.		832/1079	Gene Ontology	BP	GO:0044092	0.000554924	0.00670208	3445	1848	2109	5.55062e-05	154	1.0947	1.12063	1	29.9703	3443	2139	505	3506	434	154	3489	2993	2109	1255	301
330	M13520	GO_REGULATION_OF_LYMPHOCYTE_DIFFERENTIATION	http://www.broadinstitute.org/gsea/msigdb/cards/GO_REGULATION_OF_LYMPHOCYTE_DIFFERENTIATION.html	Any process that modulates the frequency, rate or extent of lymphocyte differentiation.		97/132	Gene Ontology	BP	GO:0045619	0.000185788	0.00670208	2970	1120.91	427	1.68912e-05	49	1.30169	1.35317	1	35.6372	2967	1277	62	91	326	427	2872	2933	1152	174	49
331	M13524	GO_REGULATION_OF_T_CELL_PROLIFERATION	http://www.broadinstitute.org/gsea/msigdb/cards/GO_REGULATION_OF_T_CELL_PROLIFERATION.html	Any process that modulates the frequency, rate or extent of T cell proliferation.		103/147	Gene Ontology	BP	GO:0042129	0.000721205	0.00670208	3160	1824.27	1906	6.55856e-05	228	1.08036	1.17857	1	29.5778	3158	3119	2068	988	1906	228	2079	1817	2790	1296	618
332	M13535	GO_NEGATIVE_REGULATION_OF_TRANSFERASE_ACTIVITY	http://www.broadinstitute.org/gsea/msigdb/cards/GO_NEGATIVE_REGULATION_OF_TRANSFERASE_ACTIVITY.html	Any process that stops or reduces the rate of transferase activity, the catalysis of the transfer of a group, e.g. a methyl group, glycosyl group, acyl group, phosphorus-containing, or other groups, from a donor compound to an acceptor.		293/351	Gene Ontology	BP	GO:0051348	0.0009565	0.00670208	2410	1130.27	875	8.69923e-05	405	1.0872	1.13207	1	29.765	2406	1177	584	875	475	405	1796	2436	919	853	507
333	M13539	GO_RIBONUCLEOPROTEIN_COMPLEX_SUBUNIT_ORGANIZATION	http://www.broadinstitute.org/gsea/msigdb/cards/GO_RIBONUCLEOPROTEIN_COMPLEX_SUBUNIT_ORGANIZATION.html	Any process in which macromolecules aggregate, disaggregate, or are modified, resulting in the formation, disassembly, or alteration of a ribonucleoprotein complex.		181/199	Gene Ontology	BP	GO:0071826	0.000773365	0.00670208	155	642	473	7.03307e-05	41	0.89294	0.880373	1	24.4466	155	201	624	1888	281	273	41	473	598	782	1746
334	M13558	GO_RESPONSE_TO_OXYGEN_CONTAINING_COMPOUND	http://www.broadinstitute.org/gsea/msigdb/cards/GO_RESPONSE_TO_OXYGEN_CONTAINING_COMPOUND.html	Any process that results in a change in state or activity of a cell or an organism (in terms of movement, secretion, enzyme production, gene expression, etc.) as a result of an oxygen-containing compound stimulus.		1033/1381	Gene Ontology	BP	GO:1901700	0.00100073	0.00670208	2080	1514.18	1151	0.000100118	150	1.10587	1.15499	1	30.2761	2077	1440	496	3508	632	490	2334	3477	901	1151	150
335	M13564	GO_POSITIVE_REGULATION_OF_PEPTIDASE_ACTIVITY	http://www.broadinstitute.org/gsea/msigdb/cards/GO_POSITIVE_REGULATION_OF_PEPTIDASE_ACTIVITY.html	Any process that increases the frequency, rate or extent of peptidase activity, the hydrolysis of peptide bonds within proteins.		129/154	Gene Ontology	BP	GO:0010952	0.000822483	0.00670208	2660	1528.91	1270	7.47991e-05	15	1.18001	1.31301	1	32.306	2660	3395	15	1270	240	314	2369	2288	2573	497	1197
336	M13568	GO_REGULATION_OF_OLIGODENDROCYTE_DIFFERENTIATION	http://www.broadinstitute.org/gsea/msigdb/cards/GO_REGULATION_OF_OLIGODENDROCYTE_DIFFERENTIATION.html	Any process that modulates the frequency, rate or extent of oligodendrocyte differentiation.		22/29	Gene Ontology	BP	GO:0048713	0.00109623	0.00670208	1705	1624.91	1686	9.97073e-05	390	0.841934	-0.887514	-1	23.0502	1705	1988	960	1686	849	483	3494	2953	1947	390	1419
337	M13570	GO_TRNA_METHYLATION	http://www.broadinstitute.org/gsea/msigdb/cards/GO_TRNA_METHYLATION.html	The posttranscriptional addition of methyl groups to specific residues in a tRNA molecule.		23/25	Gene Ontology	BP	GO:0030488	0.000482812	0.00670208	395	325.818	166	4.39016e-05	18	0.946596	0.946596	1	25.9156	44	98	395	251	18	1695	120	394	24	166	379
338	M13575	GO_NEGATIVE_REGULATION_OF_VASCULATURE_DEVELOPMENT	http://www.broadinstitute.org/gsea/msigdb/cards/GO_NEGATIVE_REGULATION_OF_VASCULATURE_DEVELOPMENT.html	Any process that stops, prevents or reduces the frequency, rate or extent of vasculature development.		55/80	Gene Ontology	BP	GO:1901343	0.0011433	0.00670208	145	376.182	310	0.00010399	57	1.20223	1.26327	1	32.9143	301	57	794	310	650	512	240	486	145	501	142
339	M13620	GO_REGULATION_OF_LIPID_TRANSPORT	http://www.broadinstitute.org/gsea/msigdb/cards/GO_REGULATION_OF_LIPID_TRANSPORT.html	Any process that modulates the frequency, rate or extent of the directed movement of lipids into, out of or within a cell, or between cells, by means of some agent such as a transporter or pore.		68/95	Gene Ontology	BP	GO:0032368	0.000961956	0.00670208	1735	1414.45	1136	8.74888e-05	191	1.25258	1.25258	1	34.2926	1731	1131	2377	1136	1589	410	2053	3278	191	680	983
340	M13625	GO_POSITIVE_REGULATION_OF_HORMONE_SECRETION	http://www.broadinstitute.org/gsea/msigdb/cards/GO_POSITIVE_REGULATION_OF_HORMONE_SECRETION.html	Any process that activates or increases the frequency, rate or extent of the regulated release of a hormone from a cell.		85/119	Gene Ontology	BP	GO:0046887	0.000539811	0.00670208	1815	1563.45	1449	4.90857e-05	82	1.10756	1.26371	1	30.3225	1815	2243	730	953	1449	82	1902	1257	3511	1436	1820
341	M13643	GO_NOTCH_SIGNALING_PATHWAY	http://www.broadinstitute.org/gsea/msigdb/cards/GO_NOTCH_SIGNALING_PATHWAY.html	A series of molecular signals initiated by the binding of an extracellular ligand to the receptor Notch on the surface of a target cell, and ending with regulation of a downstream cellular process, e.g. transcription.		84/114	Gene Ontology	BP	GO:0007219	0.000912574	0.00670208	2580	1473.09	996	8.29957e-05	104	1.03335	-1.07095	-1	28.2907	2580	3424	104	996	459	384	3033	2630	1808	484	302
342	M13657	GO_INFLAMMATORY_RESPONSE	http://www.broadinstitute.org/gsea/msigdb/cards/GO_INFLAMMATORY_RESPONSE.html	The immediate defensive reaction (by vertebrate tissue) to infection or injury caused by chemical or physical agents. The process is characterized by local vasodilation, extravasation of plasma into intercellular spaces and accumulation of white blood cells and macrophages.		293/454	Gene Ontology	BP	GO:0006954	0.000466814	0.00670208	1090	636.909	483	4.24466e-05	22	1.18888	1.2348	1	32.5488	1089	287	1029	110	409	22	483	1809	1052	506	210
343	M13663	GO_POSITIVE_REGULATION_OF_LIGASE_ACTIVITY	http://www.broadinstitute.org/gsea/msigdb/cards/GO_POSITIVE_REGULATION_OF_LIGASE_ACTIVITY.html	Any process that activates or increases the frequency, rate or extent of ligase activity, the catalysis of the ligation of two substances with concomitant breaking of a diphosphate linkage, usually in a nucleoside triphosphate.		99/110	Gene Ontology	BP	GO:0051351	0.00118053	0.00670208	1700	2047.73	1909	0.000107379	544	1.31727	-1.70428	-1	36.0637	1696	2833	1111	3231	1641	544	2399	1788	2986	1909	2387
344	M13676	GO_REGULATION_OF_CELL_CYCLE	http://www.broadinstitute.org/gsea/msigdb/cards/GO_REGULATION_OF_CELL_CYCLE.html	Any process that modulates the rate or extent of progression through the cell cycle.		830/949	Gene Ontology	BP	GO:0051726	0.000998069	0.00670208	2970	2024.91	2568	9.98517e-05	449	1.05777	1.11172	1	28.9592	2970	3357	502	3509	586	487	3293	2568	3164	1389	449
345	M13677	GO_TUBE_DEVELOPMENT	http://www.broadinstitute.org/gsea/msigdb/cards/GO_TUBE_DEVELOPMENT.html	The process whose specific outcome is the progression of a tube over time, from its initial formation to a mature structure. Epithelial and endothelial tubes transport gases, liquids and cells from one site to another and form the basic structure of many organs and tissues including lung and trachea, kidney, the mammary gland, the vascular system and the gastrointestinal and urinary-genital tract…		420/552	Gene Ontology	BP	GO:0035295	0.000256086	0.00670208	2055	1372.36	1363	2.32833e-05	45	1.11329	1.16383	1	30.4792	2055	3180	1363	45	426	398	1884	1742	3011	919	73
346	M13702	GO_MITOCHONDRIAL_RNA_METABOLIC_PROCESS	http://www.broadinstitute.org/gsea/msigdb/cards/GO_MITOCHONDRIAL_RNA_METABOLIC_PROCESS.html	The chemical reactions and pathways involving RNA transcribed from the mitochondrial genome and occurring in the mitochondrion.		27/29	Gene Ontology	BP	GO:0000959	0.000460692	0.00670208	10	304.091	72	4.18899e-05	5	1.07857	1.07857	1	29.5287	7	5	324	577	270	1574	22	19	72	47	428
347	M13726	GO_EXTRINSIC_APOPTOTIC_SIGNALING_PATHWAY_VIA_DEATH_DOMAIN_RECEPTORS	http://www.broadinstitute.org/gsea/msigdb/cards/GO_EXTRINSIC_APOPTOTIC_SIGNALING_PATHWAY_VIA_DEATH_DOMAIN_RECEPTORS.html	A series of molecular signals in which a signal is conveyed from the cell surface to trigger the apoptotic death of a cell. The pathway starts with a ligand binding to a death domain receptor on the cell surface, and ends when the execution phase of apoptosis is triggered.		34/39	Gene Ontology	BP	GO:0008625	0.00113142	0.00670208	645	747.091	578	0.00010291	263	0.723343	-0.709872	-1	19.8035	643	321	263	796	354	507	587	574	578	631	2964
348	M13735	GO_POSITIVE_REGULATION_OF_DNA_REPAIR	http://www.broadinstitute.org/gsea/msigdb/cards/GO_POSITIVE_REGULATION_OF_DNA_REPAIR.html	Any process that activates or increases the frequency, rate or extent of DNA repair.		35/38	Gene Ontology	BP	GO:0045739	0.000836863	0.00670208	2635	2053.91	2632	7.61074e-05	277	0.654571	-0.654571	-1	17.9206	2632	3233	277	1765	793	328	2785	3190	2640	1985	2965
349	M13784	GO_REGULATION_OF_SMOOTH_MUSCLE_CELL_MIGRATION	http://www.broadinstitute.org/gsea/msigdb/cards/GO_REGULATION_OF_SMOOTH_MUSCLE_CELL_MIGRATION.html	Any process that modulates the frequency, rate or extent of smooth muscle cell migration.		38/49	Gene Ontology	BP	GO:0014910	0.000632233	0.00670208	1505	1323.36	1038	5.74922e-05	170	1.04244	1.17318	1	28.5396	1505	1876	841	1097	702	170	3104	3065	544	615	1038
350	M13799	GO_PROTEIN_UBIQUITINATION	http://www.broadinstitute.org/gsea/msigdb/cards/GO_PROTEIN_UBIQUITINATION.html	The process in which one or more ubiquitin groups are added to a protein.		532/629	Gene Ontology	BP	GO:0016567	0.000685496	0.00670208	2710	2034.45	2625	6.85708e-05	50	0.933639	1.00561	1	25.5608	2706	3572	531	3512	50	256	3011	2625	2928	1476	1712
351	M13801	GO_CELL_MORPHOGENESIS_INVOLVED_IN_DIFFERENTIATION	http://www.broadinstitute.org/gsea/msigdb/cards/GO_CELL_MORPHOGENESIS_INVOLVED_IN_DIFFERENTIATION.html	The change in form (cell shape and size) that occurs when relatively unspecialized cells, e.g. embryonic or regenerative cells, acquire specialized structural and/or functional features that characterize the cells, tissues, or organs of the mature organism or some other relatively stable phase of the organism's life history.		377/513	Gene Ontology	BP	GO:0000904	0.000584876	0.00670208	2050	2051.36	2329	5.31847e-05	133	0.988883	0.985225	1	27.0733	2050	3304	2568	668	2401	133	3095	2874	2329	2042	1101
352	M13819	GO_POSITIVE_REGULATION_OF_CHROMATIN_MODIFICATION	http://www.broadinstitute.org/gsea/msigdb/cards/GO_POSITIVE_REGULATION_OF_CHROMATIN_MODIFICATION.html	Any process that activates or increases the frequency, rate or extent of chromatin modification.		77/85	Gene Ontology	BP	GO:1903310	0.00120269	0.00670208	1090	657	568	0.000109395	105	1.13254	1.05247	1	31.0063	1090	1632	105	278	387	568	1033	691	685	312	446
353	M13833	GO_POSITIVE_REGULATION_OF_CELL_DEATH	http://www.broadinstitute.org/gsea/msigdb/cards/GO_POSITIVE_REGULATION_OF_CELL_DEATH.html	Any process that increases the rate or frequency of cell death. Cell death is the specific activation or halting of processes within a cell so that its vital functions markedly cease, rather than simply deteriorating gradually over time, which culminates in cell death.		509/605	Gene Ontology	BP	GO:0010942	0.0004863	0.00670208	1340	1099.18	724	4.86407e-05	69	1.09355	1.11483	1	29.9389	1340	724	535	3513	303	269	1004	2262	1427	645	69
354	M13846	GO_REGULATION_OF_T_CELL_DIFFERENTIATION	http://www.broadinstitute.org/gsea/msigdb/cards/GO_REGULATION_OF_T_CELL_DIFFERENTIATION.html	Any process that modulates the frequency, rate or extent of T cell differentiation.		76/107	Gene Ontology	BP	GO:0045580	0.00072568	0.00670208	125	1186.27	330	6.59926e-05	84	1.31909	1.31688	1	36.1137	3005	1204	110	124	330	233	3527	3613	695	124	84
355	M13847	GO_ADAPTIVE_IMMUNE_RESPONSE	http://www.broadinstitute.org/gsea/msigdb/cards/GO_ADAPTIVE_IMMUNE_RESPONSE.html	An immune response based on directed amplification of specific receptors for antigen produced through a somatic diversification process, and allowing for enhanced response to subsequent exposures to the same antigen (immunological memory).		165/288	Gene Ontology	BP	GO:0002250	0.000907012	0.00670208	2815	1757.09	1998	8.24896e-05	380	1.13717	1.2272	1	31.1332	2814	1653	2051	613	1998	380	3122	2978	2413	882	424
356	M13871	GO_POSITIVE_REGULATION_OF_TISSUE_REMODELING	http://www.broadinstitute.org/gsea/msigdb/cards/GO_POSITIVE_REGULATION_OF_TISSUE_REMODELING.html	Any process that activates or increases the frequency, rate, or extent of tissue remodeling.		20/26	Gene Ontology	BP	GO:0034105	0.00109191	0.00670208	685	674.818	664	9.93134e-05	227	1.15538	1.15538	1	31.6317	683	357	451	994	383	477	966	888	664	227	1333
357	M13875	GO_POSITIVE_REGULATION_OF_MYELOID_CELL_DIFFERENTIATION	http://www.broadinstitute.org/gsea/msigdb/cards/GO_POSITIVE_REGULATION_OF_MYELOID_CELL_DIFFERENTIATION.html	Any process that activates or increases the frequency, rate or extent of myeloid cell differentiation.		60/81	Gene Ontology	BP	GO:0045639	0.000431618	0.00670208	310	1209.91	415	3.92457e-05	11	1.02363	0.98853	1	28.0247	2850	2389	150	306	131	11	2943	1518	2287	415	309
358	M13878	GO_CELLULAR_RESPONSE_TO_NITROGEN_COMPOUND	http://www.broadinstitute.org/gsea/msigdb/cards/GO_CELLULAR_RESPONSE_TO_NITROGEN_COMPOUND.html	Any process that results in a change in state or activity of a cell (in terms of movement, secretion, enzyme production, gene expression, etc.) as a result of a nitrogen compound stimulus.		386/505	Gene Ontology	BP	GO:1901699	0.00081773	0.00670208	1790	1566.27	1724	7.43667e-05	308	1.03314	1.057	1	28.2851	1790	1840	1019	669	2427	308	1514	1963	2829	1724	1146
359	M13898	GO_NEGATIVE_REGULATION_OF_CELL_DEATH	http://www.broadinstitute.org/gsea/msigdb/cards/GO_NEGATIVE_REGULATION_OF_CELL_DEATH.html	Any process that decreases the rate or frequency of cell death. Cell death is the specific activation or halting of processes within a cell so that its vital functions markedly cease, rather than simply deteriorating gradually over time, which culminates in cell death.		698/872	Gene Ontology	BP	GO:0060548	0.000470722	0.00670208	1290	1033.45	873	4.70821e-05	66	1.1882	1.2714	1	32.5301	1287	845	514	3514	466	66	876	1882	916	873	129
360	M13908	GO_NEUROGENESIS	http://www.broadinstitute.org/gsea/msigdb/cards/GO_NEUROGENESIS.html	Generation of cells within the nervous system.		1038/1402	Gene Ontology	BP	GO:0022008	0.000522318	0.00670208	1665	1915.36	2008	5.22441e-05	122	0.973248	0.998953	1	26.6453	1662	2993	2008	3515	2351	122	2173	1695	2140	1963	447
361	M13920	GO_REGULATION_OF_PROTEIN_ACETYLATION	http://www.broadinstitute.org/gsea/msigdb/cards/GO_REGULATION_OF_PROTEIN_ACETYLATION.html	Any process that modulates the frequency, rate or extent of protein acetylation.		55/64	Gene Ontology	BP	GO:1901983	0.000421567	0.00670208	2390	1142.64	772	3.83316e-05	5	1.12195	1.12195	1	30.7164	2389	2679	166	772	215	5	1196	386	3328	622	811
362	M13932	GO_REGULATION_OF_DNA_METABOLIC_PROCESS	http://www.broadinstitute.org/gsea/msigdb/cards/GO_REGULATION_OF_DNA_METABOLIC_PROCESS.html	Any process that modulates the frequency, rate or extent of the chemical reactions and pathways involving DNA.		292/340	Gene Ontology	BP	GO:0051052	0.00118518	0.00670208	2460	1423.82	870	0.000107802	143	1.14049	1.1528	1	31.2239	2458	2078	581	143	364	550	2116	2961	3038	870	503
363	M13934	GO_POSITIVE_REGULATION_OF_NUCLEOCYTOPLASMIC_TRANSPORT	http://www.broadinstitute.org/gsea/msigdb/cards/GO_POSITIVE_REGULATION_OF_NUCLEOCYTOPLASMIC_TRANSPORT.html	Any process that activates or increases the frequency, rate or extent of the directed movement of substances between the nucleus and the cytoplasm.		96/121	Gene Ontology	BP	GO:0046824	0.00087518	0.00670208	785	666.545	809	7.95935e-05	67	1.22671	1.30198	1	33.5846	785	833	67	809	246	356	913	514	1070	852	887
364	M13940	GO_GROWTH	http://www.broadinstitute.org/gsea/msigdb/cards/GO_GROWTH.html	The increase in size or mass of an entire organism, a part of an organism or a cell.		308/410	Gene Ontology	BP	GO:0040007	0.000489664	0.00670208	2870	1929.55	1559	4.45248e-05	53	1.03732	1.05643	1	28.3994	2868	2766	1374	53	1057	1559	3199	3486	3215	1323	325
365	M13942	GO_EMBRYONIC_MORPHOGENESIS	http://www.broadinstitute.org/gsea/msigdb/cards/GO_EMBRYONIC_MORPHOGENESIS.html	The process in which anatomical structures are generated and organized during the embryonic phase. The embryonic phase begins with zygote formation. The end of the embryonic phase is organism-specific. For example, it would be at birth for mammals, larval hatching for insects and seed dormancy in plants.		389/539	Gene Ontology	BP	GO:0048598	0.000469934	0.00670208	1560	1216.64	1454	4.27304e-05	24	1.01334	1.09579	1	27.7427	1556	2778	555	169	449	24	2171	2168	1454	1486	573
366	M13979	GO_NEGATIVE_REGULATION_OF_CANONICAL_WNT_SIGNALING_PATHWAY	http://www.broadinstitute.org/gsea/msigdb/cards/GO_NEGATIVE_REGULATION_OF_CANONICAL_WNT_SIGNALING_PATHWAY.html	Any process that decreases the rate, frequency, or extent of the Wnt signaling pathway through beta-catenin, the series of molecular signals initiated by binding of a Wnt protein to a frizzled family receptor on the surface of the target cell, followed by propagation of the signal via beta-catenin, and ending with a change in transcription of target genes.		128/162	Gene Ontology	BP	GO:0090090	0.000910815	0.00670208	1850	1702.55	1849	8.28357e-05	383	1.03129	0.984497	1	28.2344	1849	2217	1090	2780	1172	383	1432	1369	2340	1892	2204
367	M13991	GO_NEGATIVE_REGULATION_OF_CATALYTIC_ACTIVITY	http://www.broadinstitute.org/gsea/msigdb/cards/GO_NEGATIVE_REGULATION_OF_CATALYTIC_ACTIVITY.html	Any process that stops or reduces the activity of an enzyme.		635/829	Gene Ontology	BP	GO:0043086	0.000873741	0.00670208	3500	1904.09	1837	8.74085e-05	203	1.07735	1.15096	1	29.4953	3496	2349	999	3516	203	408	3179	2899	1837	1363	696
368	M13997	GO_NEGATIVE_REGULATION_OF_EMBRYONIC_DEVELOPMENT	http://www.broadinstitute.org/gsea/msigdb/cards/GO_NEGATIVE_REGULATION_OF_EMBRYONIC_DEVELOPMENT.html	Any process that stops, prevents, or reduces the frequency, rate or extent of embryonic development.		20/26	Gene Ontology	BP	GO:0045992	0.000595081	0.00670208	2330	1479.09	1335	5.41129e-05	145	1.05662	1.05662	1	28.9278	2328	2276	449	1168	194	145	2143	2294	2840	1098	1335
369	M14001	GO_REGULATION_OF_NOTCH_SIGNALING_PATHWAY	http://www.broadinstitute.org/gsea/msigdb/cards/GO_REGULATION_OF_NOTCH_SIGNALING_PATHWAY.html	Any process that modulates the frequency, rate or extent of the Notch signaling pathway.		51/67	Gene Ontology	BP	GO:0008593	0.000587523	0.00670208	2055	669.364	274	5.34255e-05	33	1.32862	-1.42311	-1	36.3746	2054	183	180	274	720	134	2003	1357	33	301	124
370	M14008	GO_NEGATIVE_REGULATION_OF_CYSTEINE_TYPE_ENDOPEPTIDASE_ACTIVITY	http://www.broadinstitute.org/gsea/msigdb/cards/GO_NEGATIVE_REGULATION_OF_CYSTEINE_TYPE_ENDOPEPTIDASE_ACTIVITY.html	Any process that stops, prevents, or reduces the frequency, rate or extent of cysteine-type endopeptidase activity.		73/88	Gene Ontology	BP	GO:2000117	0.00117246	0.00670208	3635	1879.91	1040	0.000106644	131	1.13435	1.38324	1	31.0558	3631	2994	131	686	974	531	3530	3014	3197	951	1040
371	M14014	GO_SYSTEM_PROCESS	http://www.broadinstitute.org/gsea/msigdb/cards/GO_SYSTEM_PROCESS.html	A multicellular organismal process carried out by any of the organs or tissues in an organ system. An organ system is a regularly interacting or interdependent group of organs or tissues that work together to carry out a biological objective.		953/1785	Gene Ontology	BP	GO:0003008	0.000875618	0.00670208	3575	2808.27	3467	8.75964e-05	412	1.02686	1.08998	1	28.1131	3571	1997	3548	3517	3658	412	2757	3467	3643	2340	1981
372	M14016	GO_REGULATION_OF_PROTEIN_MATURATION	http://www.broadinstitute.org/gsea/msigdb/cards/GO_REGULATION_OF_PROTEIN_MATURATION.html	Any process that modulates the frequency, rate or extent of protein maturation.		58/82	Gene Ontology	BP	GO:1903317	0.00100928	0.00670208	1880	1415.55	1523	9.17949e-05	92	1.26474	1.32994	1	34.6255	1879	92	1832	1523	2703	437	2521	2303	262	1518	501
373	M14026	GO_MOVEMENT_OF_CELL_OR_SUBCELLULAR_COMPONENT	http://www.broadinstitute.org/gsea/msigdb/cards/GO_MOVEMENT_OF_CELL_OR_SUBCELLULAR_COMPONENT.html	The directed, self-propelled movement of a cell or subcellular component without the involvement of an external agent such as a transporter or a pore.		911/1275	Gene Ontology	BP	GO:0006928	0.00064433	0.00670208	2855	2518.18	2851	6.44516e-05	226	1.13022	1.23057	1	30.9428	2851	3476	3549	3518	3129	226	3384	2740	2598	1709	520
374	M14037	GO_RESPONSE_TO_LIPID	http://www.broadinstitute.org/gsea/msigdb/cards/GO_RESPONSE_TO_LIPID.html	Any process that results in a change in state or activity of a cell or an organism (in terms of movement, secretion, enzyme production, gene expression, etc.) as a result of a lipid stimulus.		665/888	Gene Ontology	BP	GO:0033993	0.000815228	0.00670208	905	935.909	521	8.15528e-05	39	1.12236	1.16755	1	30.7276	905	521	516	3519	39	372	964	2178	435	745	101
375	M14038	GO_RESPONSE_TO_NICOTINE	http://www.broadinstitute.org/gsea/msigdb/cards/GO_RESPONSE_TO_NICOTINE.html	Any process that results in a change in state or activity of a cell or an organism (in terms of movement, secretion, enzyme production, gene expression, etc.) as a result of a nicotine stimulus.		31/51	Gene Ontology	BP	GO:0035094	0.000956029	0.00670208	1930	1479.73	1734	8.69495e-05	404	1.16481	1.42177	1	31.8897	1926	1588	2203	1866	1615	404	2101	1829	568	443	1734
376	M14049	GO_POSITIVE_REGULATION_OF_PROTEIN_METABOLIC_PROCESS	http://www.broadinstitute.org/gsea/msigdb/cards/GO_POSITIVE_REGULATION_OF_PROTEIN_METABOLIC_PROCESS.html	Any process that activates or increases the frequency, rate or extent of the chemical reactions and pathways involving a protein.		1165/1492	Gene Ontology	BP	GO:0051247	0.000630453	0.00670208	2885	1883.18	2393	6.30632e-05	163	1.12805	1.22614	1	30.8833	2882	3302	984	3520	237	217	2700	2393	3165	1152	163
377	M14059	GO_NEGATIVE_REGULATION_OF_BINDING	http://www.broadinstitute.org/gsea/msigdb/cards/GO_NEGATIVE_REGULATION_OF_BINDING.html	Any process that stops or reduces the rate or extent of binding, the selective interaction of a molecule with one or more specific sites on another molecule.		112/131	Gene Ontology	BP	GO:0051100	0.000693199	0.00670208	2480	1112.82	692	6.3038e-05	216	1.36052	1.19084	1	37.248	2479	2777	692	494	471	216	1756	1470	913	663	310
378	M14061	GO_POSITIVE_REGULATION_OF_RESPONSE_TO_EXTRACELLULAR_STIMULUS	http://www.broadinstitute.org/gsea/msigdb/cards/GO_POSITIVE_REGULATION_OF_RESPONSE_TO_EXTRACELLULAR_STIMULUS.html	Any process that activates, maintains or increases the rate of a response to an extracellular stimulus.		43/48	Gene Ontology	BP	GO:0032106	0.00117705	0.00670208	2530	1871.18	1866	0.000107062	537	1.57723	1.57723	1	43.1809	2528	2916	1192	3080	1328	537	1866	595	3551	1014	1976
379	M14074	GO_POSITIVE_REGULATION_OF_INNATE_IMMUNE_RESPONSE	http://www.broadinstitute.org/gsea/msigdb/cards/GO_POSITIVE_REGULATION_OF_INNATE_IMMUNE_RESPONSE.html	Any process that activates or increases the frequency, rate or extent of the innate immune response, the organism's first line of defense against infection.		198/246	Gene Ontology	BP	GO:0045089	0.00100645	0.00670208	1310	1668.09	1393	9.15371e-05	436	1.07278	1.12332	1	29.3701	2134	891	1393	2505	1161	436	2209	3108	1308	1310	1894
380	M14088	GO_POSITIVE_REGULATION_OF_LYMPHOCYTE_DIFFERENTIATION	http://www.broadinstitute.org/gsea/msigdb/cards/GO_POSITIVE_REGULATION_OF_LYMPHOCYTE_DIFFERENTIATION.html	Any process that activates or increases the frequency, rate or extent of lymphocyte differentiation.		58/80	Gene Ontology	BP	GO:0045621	0.000853912	0.00670208	175	375.545	240	7.76585e-05	73	1.39964	1.43675	1	38.3189	759	298	172	240	128	343	962	826	73	175	155
381	M14102	GO_NEGATIVE_REGULATION_OF_CARBOHYDRATE_METABOLIC_PROCESS	http://www.broadinstitute.org/gsea/msigdb/cards/GO_NEGATIVE_REGULATION_OF_CARBOHYDRATE_METABOLIC_PROCESS.html	Any process that stops, prevents, or reduces the frequency, rate or extent of the chemical reactions and pathways involving carbohydrate.		38/53	Gene Ontology	BP	GO:0045912	0.00061226	0.00670208	3240	1689.27	846	5.56755e-05	156	1.19095	-1.06702	-1	32.6054	3240	3432	840	553	621	156	2529	2376	3424	846	565
382	M14119	GO_MODULATION_BY_VIRUS_OF_HOST_MORPHOLOGY_OR_PHYSIOLOGY	http://www.broadinstitute.org/gsea/msigdb/cards/GO_MODULATION_BY_VIRUS_OF_HOST_MORPHOLOGY_OR_PHYSIOLOGY.html	The process in which a virus effects a change in the structure or processes of its host organism.		29/37	Gene Ontology	BP	GO:0019048	0.000723865	0.00670208	310	853.909	439	6.58276e-05	80	0.911358	0.911358	1	24.9509	310	352	887	1541	1114	230	203	80	439	1233	3004
383	M14133	GO_TOXIN_TRANSPORT	http://www.broadinstitute.org/gsea/msigdb/cards/GO_TOXIN_TRANSPORT.html	The directed movement of a toxin into, out of or within a cell, or between cells, by means of some agent such as a transporter or pore.		32/36	Gene Ontology	BP	GO:1901998	0.00106222	0.00670208	1660	1495.82	1548	9.66119e-05	302	0.264742	0.287584	1	7.248	1656	1086	302	2542	1083	462	960	1548	1990	1819	3006
384	M14154	GO_NEGATIVE_REGULATION_OF_RESPONSE_TO_CYTOKINE_STIMULUS	http://www.broadinstitute.org/gsea/msigdb/cards/GO_NEGATIVE_REGULATION_OF_RESPONSE_TO_CYTOKINE_STIMULUS.html	Any process that decreases the rate, frequency, or extent of a response to cytokine stimulus.		33/44	Gene Ontology	BP	GO:0060761	0.00114907	0.00670208	1350	1174.55	1245	0.000104515	318	0.894263	0.894263	1	24.4828	1349	1361	318	1460	1245	518	1103	866	995	1917	1788
385	M14157	GO_CELLULAR_RESPONSE_TO_CYTOKINE_STIMULUS	http://www.broadinstitute.org/gsea/msigdb/cards/GO_CELLULAR_RESPONSE_TO_CYTOKINE_STIMULUS.html	Any process that results in a change in state or activity of a cell (in terms of movement, secretion, enzyme production, gene expression, etc.) as a result of a cytokine stimulus.		445/606	Gene Ontology	BP	GO:0071345	0.000589326	0.00670208	970	788.364	522	5.35895e-05	137	1.13817	1.22917	1	31.1605	966	143	1715	202	925	137	504	2411	522	976	171
386	M14158	GO_FAT_CELL_DIFFERENTIATION	http://www.broadinstitute.org/gsea/msigdb/cards/GO_FAT_CELL_DIFFERENTIATION.html	The process in which a relatively unspecialized cell acquires specialized features of an adipocyte, an animal connective tissue cell specialized for the synthesis and storage of fat.		89/106	Gene Ontology	BP	GO:0045444	0.000967278	0.00670208	75	428.364	254	8.79731e-05	30	1.06315	1.11303	1	29.1066	254	30	72	72	37	1524	149	533	1008	696	337
387	M14163	GO_RESPONSE_TO_PROGESTERONE	http://www.broadinstitute.org/gsea/msigdb/cards/GO_RESPONSE_TO_PROGESTERONE.html	Any process that results in a change in state or activity of a cell or an organism (in terms of movement, secretion, enzyme production, gene expression, etc.) as a result of a progesterone stimulus.		37/50	Gene Ontology	BP	GO:0032570	0.00018297	0.00670208	25	205.727	134	1.6635e-05	4	1.26055	1.26055	1	34.5109	24	4	260	145	134	1045	63	33	10	246	299
388	M14175	GO_POSITIVE_REGULATION_OF_SMOOTH_MUSCLE_CELL_MIGRATION	http://www.broadinstitute.org/gsea/msigdb/cards/GO_POSITIVE_REGULATION_OF_SMOOTH_MUSCLE_CELL_MIGRATION.html	Any process that activates, maintains or increases the frequency, rate or extent of smooth muscle cell migration.		22/30	Gene Ontology	BP	GO:0014911	0.0011249	0.00670208	1245	1020.09	948	0.000102316	137	0.990016	1.15991	1	27.1043	1243	1229	452	948	239	503	2317	2417	137	315	1421
389	M14177	GO_RESPONSE_TO_FATTY_ACID	http://www.broadinstitute.org/gsea/msigdb/cards/GO_RESPONSE_TO_FATTY_ACID.html	Any process that results in a change in state or activity of a cell or an organism (in terms of movement, secretion, enzyme production, gene expression, etc.) as a result of a fatty acid stimulus.		61/83	Gene Ontology	BP	GO:0070542	0.000683003	0.00670208	915	841.909	774	6.21105e-05	56	1.51224	1.6551	1	41.4015	911	1211	774	296	798	207	2044	2287	56	149	528
390	M14192	GO_TISSUE_REMODELING	http://www.broadinstitute.org/gsea/msigdb/cards/GO_TISSUE_REMODELING.html	The reorganization or renovation of existing tissues. This process can either change the characteristics of a tissue such as in blood vessel remodeling, or result in the dynamic equilibrium of a tissue such as in bone remodeling.		62/87	Gene Ontology	BP	GO:0048771	0.00082657	0.00670208	665	768.727	650	7.5171e-05	184	1.14697	1.15285	1	31.4015	663	1240	767	521	247	321	1590	1925	650	348	184
391	M14227	GO_REGULATION_OF_B_CELL_ACTIVATION	http://www.broadinstitute.org/gsea/msigdb/cards/GO_REGULATION_OF_B_CELL_ACTIVATION.html	Any process that modulates the frequency, rate or extent of B cell activation.		72/121	Gene Ontology	BP	GO:0050864	0.000764614	0.00670208	1215	1011.73	1215	6.95346e-05	74	1.47651	1.45717	1	40.4234	1215	645	1486	343	780	1882	1391	1931	1298	84	74
392	M14232	GO_POSITIVE_REGULATION_OF_INTRACELLULAR_SIGNAL_TRANSDUCTION	http://www.broadinstitute.org/gsea/msigdb/cards/GO_POSITIVE_REGULATION_OF_INTRACELLULAR_SIGNAL_TRANSDUCTION.html	Any process that activates or increases the frequency, rate or extent of intracellular signal transduction.		682/876	Gene Ontology	BP	GO:1902533	0.00046087	0.00670208	3420	1864	1835	4.60965e-05	54	1.16378	1.28475	1	31.8617	3417	2435	996	3524	839	54	3212	3117	1835	959	116
393	M14241	GO_RESPONSE_TO_BMP	http://www.broadinstitute.org/gsea/msigdb/cards/GO_RESPONSE_TO_BMP.html	Any process that results in a change in state or activity of a cell or an organism (in terms of movement, secretion, enzyme production, gene expression, etc.) as a result of a bone morphogenetic protein (BMP) stimulus.		56/94	Gene Ontology	BP	GO:0071772	0.00100125	0.00670208	1095	1472.64	1091	9.10638e-05	431	0.893111	0.893111	1	24.4513	1091	1091	791	1735	2243	431	951	883	1165	2804	3014
394	M14257	GO_HEAD_DEVELOPMENT	http://www.broadinstitute.org/gsea/msigdb/cards/GO_HEAD_DEVELOPMENT.html	The biological process whose specific outcome is the progression of a head from an initial condition to its mature state. The head is the anterior-most division of the body.		516/709	Gene Ontology	BP	GO:0060322	0.000798363	0.00670208	1570	2302.55	2172	7.9865e-05	361	0.929463	-0.953967	-1	25.4465	1568	2685	3578	3525	3327	361	1802	2172	1817	2580	1913
395	M14318	GO_REGULATION_OF_ACTIN_FILAMENT_BUNDLE_ASSEMBLY	http://www.broadinstitute.org/gsea/msigdb/cards/GO_REGULATION_OF_ACTIN_FILAMENT_BUNDLE_ASSEMBLY.html	Any process that modulates the frequency, rate or extent of the assembly of actin filament bundles.		64/77	Gene Ontology	BP	GO:0032231	0.00107805	0.00670208	3350	2166.27	2208	9.80522e-05	471	1.17994	1.47512	1	32.304	3348	3352	2123	1671	1019	471	3562	2898	2644	533	2208
396	M14324	GO_REGULATION_OF_CELL_CELL_ADHESION	http://www.broadinstitute.org/gsea/msigdb/cards/GO_REGULATION_OF_CELL_CELL_ADHESION.html	Any process that modulates the frequency, rate or extent of attachment of a cell to another cell.		277/380	Gene Ontology	BP	GO:0022407	0.000468869	0.00670208	2910	1555.91	851	4.26336e-05	23	1.07217	1.08775	1	29.3536	2910	2048	588	291	212	23	3538	3501	2909	851	244
397	M14329	GO_IMMUNE_RESPONSE	http://www.broadinstitute.org/gsea/msigdb/cards/GO_IMMUNE_RESPONSE.html	Any immune system process that functions in the calibrated response of an organism to a potential internal or invasive threat.		704/1100	Gene Ontology	BP	GO:0006955	0.000557969	0.00670208	2290	1670.27	1348	5.58109e-05	159	1.06132	1.10636	1	29.0563	2288	718	1348	3527	1039	159	2780	3453	1659	1221	181
398	M14331	GO_POSITIVE_REGULATION_OF_CAMP_METABOLIC_PROCESS	http://www.broadinstitute.org/gsea/msigdb/cards/GO_POSITIVE_REGULATION_OF_CAMP_METABOLIC_PROCESS.html	Any process that activates or increases the frequency, rate or extent of the chemical reactions and pathways involving the nucleotide cAMP (cyclic AMP, adenosine 3',5'-cyclophosphate).		49/89	Gene Ontology	BP	GO:0030816	0.000996548	0.00670208	1760	1556.91	1550	9.06364e-05	429	1.07839	1.1874	1	29.5239	1757	1793	1531	1929	1602	429	1550	861	3307	1165	1202
399	M14341	GO_NEURON_APOPTOTIC_PROCESS	http://www.broadinstitute.org/gsea/msigdb/cards/GO_NEURON_APOPTOTIC_PROCESS.html	Any apoptotic process in a neuron, the basic cellular unit of nervous tissue. Each neuron consists of a body, an axon, and dendrites. Their purpose is to receive, conduct, and transmit impulses in the nervous system.		33/35	Gene Ontology	BP	GO:0051402	0.00109862	0.00670208	2810	1698.45	1621	9.99247e-05	488	0.80181	-0.80181	-1	21.9517	2809	811	1586	2494	1621	488	886	867	2387	1706	3028
400	M14342	GO_REGULATION_OF_VASOCONSTRICTION	http://www.broadinstitute.org/gsea/msigdb/cards/GO_REGULATION_OF_VASOCONSTRICTION.html	Any process that modulates the frequency, rate or extent of reductions in the diameter of blood vessels.		44/66	Gene Ontology	BP	GO:0019229	0.000229819	0.00670208	135	638.636	247	2.08948e-05	12	1.45086	1.45086	1	39.7212	133	160	2160	497	677	2179	186	247	12	142	632
401	M14343	GO_CELLULAR_RESPONSE_TO_FATTY_ACID	http://www.broadinstitute.org/gsea/msigdb/cards/GO_CELLULAR_RESPONSE_TO_FATTY_ACID.html	Any process that results in a change in state or activity of a cell (in terms of movement, secretion, enzyme production, gene expression, etc.) as a result of a fatty acid stimulus.		43/51	Gene Ontology	BP	GO:0071398	0.00103698	0.00670208	1090	1155.64	1121	9.43153e-05	160	1.35489	1.35489	1	37.0938	1086	1656	1203	648	1148	451	2014	2662	160	563	1121
402	M14380	GO_CELLULAR_RESPONSE_TO_STEROID_HORMONE_STIMULUS	http://www.broadinstitute.org/gsea/msigdb/cards/GO_CELLULAR_RESPONSE_TO_STEROID_HORMONE_STIMULUS.html	Any process that results in a change in state or activity of a cell (in terms of movement, secretion, enzyme production, gene expression, etc.) as a result of a steroid hormone stimulus.		169/218	Gene Ontology	BP	GO:0071383	0.00116751	0.00670208	2840	1600.64	1579	0.000106194	399	1.12443	1.11669	1	30.7842	2838	3557	1056	399	625	529	2102	1579	2259	1043	1620
403	M14381	GO_RIBONUCLEOPROTEIN_COMPLEX_BIOGENESIS	http://www.broadinstitute.org/gsea/msigdb/cards/GO_RIBONUCLEOPROTEIN_COMPLEX_BIOGENESIS.html	A cellular process that results in the biosynthesis of constituent macromolecules, assembly, and arrangement of constituent parts of a complex containing RNA and proteins. Includes the biosynthesis of the constituent RNA and protein molecules, and those macromolecular modifications that are involved in synthesis or assembly of the ribonucleoprotein complex.		411/440	Gene Ontology	BP	GO:0022613	0.000617644	0.00670208	25	446.182	446	5.61652e-05	21	0.877058	0.87716	1	24.0118	21	306	542	1143	263	161	44	481	446	453	1048
404	M14392	GO_REGULATION_OF_OSTEOBLAST_DIFFERENTIATION	http://www.broadinstitute.org/gsea/msigdb/cards/GO_REGULATION_OF_OSTEOBLAST_DIFFERENTIATION.html	Any process that modulates the frequency, rate or extent of osteoblast differentiation.		84/112	Gene Ontology	BP	GO:0045667	0.000179557	0.00670208	965	834.364	961	1.63247e-05	43	1.21949	1.30404	1	33.3868	961	1189	97	43	81	1341	1631	1885	1424	421	105
405	M14397	GO_COENZYME_METABOLIC_PROCESS	http://www.broadinstitute.org/gsea/msigdb/cards/GO_COENZYME_METABOLIC_PROCESS.html	The chemical reactions and pathways involving coenzymes, any of various nonprotein organic cofactors that are required, in addition to an enzyme and a substrate, for an enzymatic reaction to proceed.		219/265	Gene Ontology	BP	GO:0006732	0.00114992	0.00670208	1370	1732.55	1390	0.000104593	461	0.993716	0.997215	1	27.2056	1369	830	1390	3289	2592	519	461	1014	2933	2352	2309
406	M14472	GO_NUCLEAR_IMPORT	http://www.broadinstitute.org/gsea/msigdb/cards/GO_NUCLEAR_IMPORT.html	The directed movement of substances into the nucleus.		111/129	Gene Ontology	BP	GO:0051170	0.000688217	0.00670208	2340	1738.18	1783	6.25848e-05	212	1.07358	0.956929	1	29.392	2337	1830	1783	1109	1681	212	1984	2512	3340	1289	1043
407	M14540	GO_RESPONSE_TO_GROWTH_FACTOR	http://www.broadinstitute.org/gsea/msigdb/cards/GO_RESPONSE_TO_GROWTH_FACTOR.html	Any process that results in a change in state or activity of a cell or an organism (in terms of movement, secretion, enzyme production, gene expression, etc.) as a result of a growth factor stimulus.		366/475	Gene Ontology	BP	GO:0070848	0.00114636	0.00670208	3010	1699.82	1521	0.000104268	374	1.14886	1.23179	1	31.453	3006	2274	2022	374	705	514	3638	3287	1521	956	401
408	M14544	GO_REGULATION_OF_LEUKOCYTE_MEDIATED_IMMUNITY	http://www.broadinstitute.org/gsea/msigdb/cards/GO_REGULATION_OF_LEUKOCYTE_MEDIATED_IMMUNITY.html	Any process that modulates the frequency, rate, or extent of leukocyte mediated immunity.		113/156	Gene Ontology	BP	GO:0002703	0.000659351	0.00670208	895	537.818	626	5.99589e-05	39	1.30696	1.23896	1	35.7816	893	372	39	657	667	190	432	626	753	568	719
409	M14556	GO_DIENCEPHALON_DEVELOPMENT	http://www.broadinstitute.org/gsea/msigdb/cards/GO_DIENCEPHALON_DEVELOPMENT.html	The process whose specific outcome is the progression of the diencephalon over time, from its formation to the mature structure. The diencephalon is the paired caudal parts of the prosencephalon from which the thalamus, hypothalamus, epithalamus and subthalamus are derived; these regions regulate autonomic, visceral and endocrine function, and process information directed to the cerebral cortex.		44/77	Gene Ontology	BP	GO:0021536	0.00101519	0.00670208	205	907.091	443	9.23326e-05	40	0.861696	-0.946612	-1	23.5912	202	326	1545	1161	1920	443	92	40	383	1876	1990
410	M14569	GO_REGULATION_OF_CHROMATIN_ORGANIZATION	http://www.broadinstitute.org/gsea/msigdb/cards/GO_REGULATION_OF_CHROMATIN_ORGANIZATION.html	Any process that modulates the frequency, rate or extent of chromatin organization.		135/152	Gene Ontology	BP	GO:1902275	0.00111706	0.00670208	570	760.545	698	0.000101603	385	1.1038	1.01465	1	30.2196	570	1482	682	385	775	500	698	502	734	1136	902
411	M14574	GO_CELL_FATE_COMMITMENT	http://www.broadinstitute.org/gsea/msigdb/cards/GO_CELL_FATE_COMMITMENT.html	The commitment of cells to specific cell fates and their capacity to differentiate into particular kinds of cells. Positional information is established through protein signals that emanate from a localized source within a cell (the initial one-cell zygote) or within a developmental field.		136/227	Gene Ontology	BP	GO:0045165	0.000669697	0.00670208	720	923.455	745	6.09001e-05	65	1.16805	1.20835	1	31.9783	717	1512	1770	65	938	199	745	661	2371	1108	72
412	M14584	GO_NEGATIVE_REGULATION_OF_HYDROLASE_ACTIVITY	http://www.broadinstitute.org/gsea/msigdb/cards/GO_NEGATIVE_REGULATION_OF_HYDROLASE_ACTIVITY.html	Any process that stops or reduces the rate of hydrolase activity, the catalysis of the hydrolysis of various bonds.		288/397	Gene Ontology	BP	GO:0051346	0.00097179	0.00670208	2600	1669.82	1431	8.83836e-05	418	1.16142	1.27849	1	31.797	2597	3558	1379	679	1958	418	1649	1372	2225	1431	1102
413	M14589	GO_POSITIVE_REGULATION_OF_PROTEIN_ACETYLATION	http://www.broadinstitute.org/gsea/msigdb/cards/GO_POSITIVE_REGULATION_OF_PROTEIN_ACETYLATION.html	Any process that activates or increases the frequency, rate or extent of protein acetylation.		31/36	Gene Ontology	BP	GO:1901985	0.00105789	0.00670208	2935	1046.09	548	9.62185e-05	150	1.20551	1.20551	1	33.004	2932	1934	293	872	482	459	2497	862	548	150	478
414	M14599	GO_LIMB_DEVELOPMENT	http://www.broadinstitute.org/gsea/msigdb/cards/GO_LIMB_DEVELOPMENT.html	The process whose specific outcome is the progression of a limb over time, from its formation to the mature structure. A limb is an appendage of an animal used for locomotion or grasping. Examples include legs, arms or some types of fin.		115/169	Gene Ontology	BP	GO:0060173	0.00106748	0.00670208	275	878	743	9.70911e-05	273	0.942022	-0.967358	-1	25.7904	273	1098	694	738	1393	464	743	852	305	2016	1082
415	M14642	GO_REGULATION_OF_TUMOR_NECROSIS_FACTOR_MEDIATED_SIGNALING_PATHWAY	http://www.broadinstitute.org/gsea/msigdb/cards/GO_REGULATION_OF_TUMOR_NECROSIS_FACTOR_MEDIATED_SIGNALING_PATHWAY.html	Any process that modulates the rate or extent of the tumor necrosis factor-mediated signaling pathway. The tumor necrosis factor-mediated signaling pathway is the series of molecular signals generated as a consequence of tumor necrosis factor binding to a cell surface receptor.		41/50	Gene Ontology	BP	GO:0010803	0.000591407	0.00670208	340	402.364	377	5.37788e-05	139	1.38407	1.38407	1	37.8925	340	227	825	630	185	139	503	377	404	195	601
416	M14656	GO_ENDOCYTIC_RECYCLING	http://www.broadinstitute.org/gsea/msigdb/cards/GO_ENDOCYTIC_RECYCLING.html	The directed movement of membrane-bounded vesicles from recycling endosomes back to the plasma membrane where they are recycled for further rounds of transport.		24/25	Gene Ontology	BP	GO:0032456	0.000949908	0.00670208	1185	986.727	1181	8.63926e-05	219	1.33555	1.33555	1	36.5644	1181	1727	422	1219	1348	400	641	219	1005	1196	1496
417	M14669	GO_MULTICELLULAR_ORGANISMAL_HOMEOSTASIS	http://www.broadinstitute.org/gsea/msigdb/cards/GO_MULTICELLULAR_ORGANISMAL_HOMEOSTASIS.html	Any process involved in the maintenance of an internal steady state at the level of the multicellular organism.		193/272	Gene Ontology	BP	GO:0048871	0.000978847	0.00670208	3440	1710.27	1300	8.90257e-05	189	1.19758	1.31605	1	32.787	3440	2562	631	389	189	422	3065	3473	2471	871	1300
418	M14679	GO_POSITIVE_REGULATION_OF_CYTOKINE_PRODUCTION	http://www.broadinstitute.org/gsea/msigdb/cards/GO_POSITIVE_REGULATION_OF_CYTOKINE_PRODUCTION.html	Any process that activates or increases the frequency, rate or extent of production of a cytokine.		272/370	Gene Ontology	BP	GO:0001819	0.000229116	0.00670208	675	549.182	452	2.08309e-05	48	1.21056	1.23875	1	33.1424	675	178	590	48	452	448	552	1950	440	655	53
419	M14685	GO_REGULATION_OF_CELLULAR_AMIDE_METABOLIC_PROCESS	http://www.broadinstitute.org/gsea/msigdb/cards/GO_REGULATION_OF_CELLULAR_AMIDE_METABOLIC_PROCESS.html	Any process that modulates the frequency, rate or extent of the chemical reactions and pathways involving amides.		310/354	Gene Ontology	BP	GO:0034248	0.00114727	0.00670208	490	687.818	547	0.000104352	114	1.00788	1.0454	1	27.5934	488	547	578	1730	117	515	114	508	879	1100	990
420	M14701	GO_CELL_AGING	http://www.broadinstitute.org/gsea/msigdb/cards/GO_CELL_AGING.html	An aging process that has as participant a cell after a cell has stopped dividing. Cell aging may occur when a cell has temporarily stopped dividing through cell cycle arrest (GO:0007050) or when a cell has permanently stopped dividing, in which case it is undergoing cellular senescence (GO:0090398). May precede cell death (GO:0008219) and succeed cell maturation (GO:0048469).		58/67	Gene Ontology	BP	GO:0007569	0.000738649	0.00670208	1525	770.182	562	6.71724e-05	157	1.19216	1.26922	1	32.6385	1522	1453	157	562	457	244	1093	949	1565	178	292
421	M14710	GO_POSITIVE_REGULATION_OF_PROTEIN_MODIFICATION_PROCESS	http://www.broadinstitute.org/gsea/msigdb/cards/GO_POSITIVE_REGULATION_OF_PROTEIN_MODIFICATION_PROCESS.html	Any process that activates or increases the frequency, rate or extent of the covalent alteration of one or more amino acid residues within a protein.		864/1135	Gene Ontology	BP	GO:0031401	0.000507835	0.00670208	2575	1934.36	2188	5.07951e-05	100	1.15751	1.29055	1	31.6899	2575	3630	991	3535	863	100	2553	2188	3547	1057	239
422	M14725	GO_POSITIVE_REGULATION_OF_CELL_CELL_ADHESION	http://www.broadinstitute.org/gsea/msigdb/cards/GO_POSITIVE_REGULATION_OF_CELL_CELL_ADHESION.html	Any process that activates or increases the rate or extent of cell adhesion to another cell.		173/243	Gene Ontology	BP	GO:0022409	0.000617465	0.00670208	3225	1596.82	893	5.61489e-05	160	1.02988	1.09605	1	28.1956	3225	2164	639	627	233	160	3365	2942	2692	893	625
423	M14729	GO_MORPHOGENESIS_OF_A_BRANCHING_STRUCTURE	http://www.broadinstitute.org/gsea/msigdb/cards/GO_MORPHOGENESIS_OF_A_BRANCHING_STRUCTURE.html	The process in which the anatomical structures of branches are generated and organized. A branch is a division or offshoot from a main stem. Examples in animals would include blood vessels, nerves, lymphatics and other endothelial or epithelial tubes.		127/167	Gene Ontology	BP	GO:0001763	0.000849628	0.00670208	2295	1315.27	468	7.72687e-05	2	1.12848	1.14125	1	30.8951	2291	3281	2	102	419	340	1998	1737	3431	468	399
424	M14730	GO_INTRACELLULAR_RECEPTOR_SIGNALING_PATHWAY	http://www.broadinstitute.org/gsea/msigdb/cards/GO_INTRACELLULAR_RECEPTOR_SIGNALING_PATHWAY.html	Any series of molecular signals initiated by a ligand binding to an receptor located within a cell.		141/168	Gene Ontology	BP	GO:0030522	0.000893362	0.00670208	1790	1372.55	1347	8.12478e-05	202	0.961995	0.999671	1	26.3372	1787	1391	675	544	202	370	1786	3550	1180	1347	2266
425	M14754	GO_REGULATION_OF_HOMOTYPIC_CELL_CELL_ADHESION	http://www.broadinstitute.org/gsea/msigdb/cards/GO_REGULATION_OF_HOMOTYPIC_CELL_CELL_ADHESION.html	Any process that modulates the frequency, rate, or extent of homotypic cell-cell adhesion.		219/307	Gene Ontology	BP	GO:0034110	0.000594058	0.00670208	2415	1377.45	876	5.40198e-05	142	1.15791	1.19789	1	31.7008	2412	1322	619	515	528	142	2477	3015	2860	876	386
426	M14805	GO_REGULATION_OF_DNA_BIOSYNTHETIC_PROCESS	http://www.broadinstitute.org/gsea/msigdb/cards/GO_REGULATION_OF_DNA_BIOSYNTHETIC_PROCESS.html	Any process that modulates the frequency, rate or extent of DNA biosynthetic process.		82/94	Gene Ontology	BP	GO:2000278	0.00115336	0.00670208	1105	799.727	521	0.000104906	73	1.13208	1.19306	1	30.9937	1102	859	73	386	331	521	763	1910	2005	372	475
427	M14813	GO_REGULATION_OF_ANATOMICAL_STRUCTURE_MORPHOGENESIS	http://www.broadinstitute.org/gsea/msigdb/cards/GO_REGULATION_OF_ANATOMICAL_STRUCTURE_MORPHOGENESIS.html	Any process that modulates the frequency, rate or extent of anatomical structure morphogenesis.		787/1021	Gene Ontology	BP	GO:0022603	0.000666698	0.00670208	2720	1920.09	2223	6.66898e-05	88	1.16277	1.20513	1	31.8338	2720	2247	2011	3537	1154	238	2487	3188	2223	1228	88
428	M14817	GO_PROTEIN_HOMOOLIGOMERIZATION	http://www.broadinstitute.org/gsea/msigdb/cards/GO_PROTEIN_HOMOOLIGOMERIZATION.html	The process of creating protein oligomers, compounds composed of a small number, usually between three and ten, of identical component monomers. Oligomers may be formed by the polymerization of a number of monomers or the depolymerization of a large protein polymer.		184/248	Gene Ontology	BP	GO:0051260	0.000821562	0.00670208	2780	2056.18	2010	7.47154e-05	312	1.02049	1.14098	1	27.9386	3419	2780	2320	1580	1799	312	2854	2776	2010	1496	1272
429	M14831	GO_POSITIVE_REGULATION_OF_CHROMOSOME_ORGANIZATION	http://www.broadinstitute.org/gsea/msigdb/cards/GO_POSITIVE_REGULATION_OF_CHROMOSOME_ORGANIZATION.html	Any process that activates or increases the frequency, rate or extent of chromosome organization.		134/150	Gene Ontology	BP	GO:2001252	0.000582369	0.00670208	2170	1215.55	690	5.29567e-05	128	1.0079	0.900381	1	27.594	2168	3104	664	287	304	128	2920	1716	690	498	892
430	M14845	GO_POSITIVE_REGULATION_OF_CYTOKINE_BIOSYNTHETIC_PROCESS	http://www.broadinstitute.org/gsea/msigdb/cards/GO_POSITIVE_REGULATION_OF_CYTOKINE_BIOSYNTHETIC_PROCESS.html	Any process that activates or increases the frequency, rate or extent of the chemical reactions and pathways resulting in the formation of cytokines.		41/58	Gene Ontology	BP	GO:0042108	0.000988046	0.00670208	30	330.364	115	8.98627e-05	12	1.49024	1.49024	1	40.7993	28	29	1209	332	1062	610	17	12	40	115	180
431	M14849	GO_REGULATION_OF_CYSTEINE_TYPE_ENDOPEPTIDASE_ACTIVITY	http://www.broadinstitute.org/gsea/msigdb/cards/GO_REGULATION_OF_CYSTEINE_TYPE_ENDOPEPTIDASE_ACTIVITY.html	Any process that modulates the frequency, rate or extent of cysteine-type endopeptidase activity.		177/213	Gene Ontology	BP	GO:2000116	0.000572467	0.00670208	3025	1565.09	639	5.2056e-05	118	1.17682	1.38885	1	32.2187	3022	2850	635	493	213	118	2838	2761	3121	526	639
432	M14850	GO_REGULATION_OF_CELLULAR_RESPONSE_TO_STRESS	http://www.broadinstitute.org/gsea/msigdb/cards/GO_REGULATION_OF_CELLULAR_RESPONSE_TO_STRESS.html	Any process that modulates the frequency, rate or extent of a cellular response to stress. Cellular response to stress is a change in state or activity of a cell (in terms of movement, secretion, enzyme production, gene expression, etc.) as a result of a stimulus indicating the organism is under stress. The stress is usually, but not necessarily, exogenous (e.g. temperature, humidity, ionizing ra…		609/691	Gene Ontology	BP	GO:0080135	0.000749635	0.00670208	525	1910.64	2153	7.49888e-05	317	1.09062	1.11172	1	29.8588	2949	2153	524	3538	524	317	2537	3209	3229	1105	932
433	M14851	GO_POSITIVE_REGULATION_OF_EPITHELIAL_CELL_MIGRATION	http://www.broadinstitute.org/gsea/msigdb/cards/GO_POSITIVE_REGULATION_OF_EPITHELIAL_CELL_MIGRATION.html	Any process that activates or increases the frequency, rate or extent of epithelial cell migration.		84/103	Gene Ontology	BP	GO:0010634	0.00093558	0.00670208	2975	1187.45	503	8.50889e-05	133	1.45204	1.51574	1	39.7535	2971	2317	727	133	503	397	2852	2369	317	293	183
434	M14860	GO_NEGATIVE_REGULATION_OF_EPITHELIAL_CELL_DIFFERENTIATION	http://www.broadinstitute.org/gsea/msigdb/cards/GO_NEGATIVE_REGULATION_OF_EPITHELIAL_CELL_DIFFERENTIATION.html	Any process that stops, prevents, or reduces the frequency, rate or extent of epithelial cell differentiation.		24/37	Gene Ontology	BP	GO:0030857	0.000567266	0.00670208	3440	1754.09	1714	5.1583e-05	112	0.71031	-0.810077	-1	19.4466	3436	3240	932	1121	1714	112	2687	1736	322	2498	1497
435	M14876	GO_UROGENITAL_SYSTEM_DEVELOPMENT	http://www.broadinstitute.org/gsea/msigdb/cards/GO_UROGENITAL_SYSTEM_DEVELOPMENT.html	The process whose specific outcome is the progression of the urogenital system over time, from its formation to the mature structure.		219/299	Gene Ontology	BP	GO:0001655	0.000504994	0.00670208	3435	1698.09	1543	4.5919e-05	52	0.953555	0.97468	1	26.1061	3432	2876	612	120	619	52	2953	3334	2203	1543	935
436	M14896	GO_EYE_DEVELOPMENT	http://www.broadinstitute.org/gsea/msigdb/cards/GO_EYE_DEVELOPMENT.html	The process whose specific outcome is the progression of the eye over time, from its formation to the mature structure. The eye is the organ of sight.		229/326	Gene Ontology	BP	GO:0001654	0.000741921	0.00670208	1655	1495.91	1653	6.74701e-05	246	1.04722	1.15903	1	28.6705	1825	2408	613	301	2133	246	1653	1653	3300	1775	548
437	M14904	GO_DEVELOPMENTAL_PROCESS_INVOLVED_IN_REPRODUCTION	http://www.broadinstitute.org/gsea/msigdb/cards/GO_DEVELOPMENTAL_PROCESS_INVOLVED_IN_REPRODUCTION.html	A developmental process in which a progressive change in the state of some part of an organism specifically contributes to its ability to form offspring.		435/602	Gene Ontology	BP	GO:0003006	0.000592875	0.00670208	1670	1162.45	1113	5.39123e-05	59	1.07162	1.17942	1	29.3385	1669	2596	1017	59	437	553	1710	1374	1870	1113	389
438	M14911	GO_REGULATION_OF_NEURON_DEATH	http://www.broadinstitute.org/gsea/msigdb/cards/GO_REGULATION_OF_NEURON_DEATH.html	Any process that modulates the frequency, rate or extent of neuron death.		205/252	Gene Ontology	BP	GO:1901214	0.000508767	0.00670208	2210	1625.27	1283	4.62622e-05	56	1.05746	-0.969162	-1	28.9507	2207	3133	1045	814	1164	56	3144	2741	1283	1688	603
439	M14917	GO_REGULATION_OF_CELL_DEATH	http://www.broadinstitute.org/gsea/msigdb/cards/GO_REGULATION_OF_CELL_DEATH.html	Any process that modulates the rate or frequency of cell death. Cell death is the specific activation or halting of processes within a cell so that its vital functions markedly cease, rather than simply deteriorating gradually over time, which culminates in cell death.		1184/1472	Gene Ontology	BP	GO:0010941	0.000355467	0.00670208	1870	1244.36	1025	3.55524e-05	29	1.0985	1.15247	1	30.0743	1868	1025	491	3540	320	29	1358	2499	1483	1012	63
440	M14921	GO_POSITIVE_REGULATION_OF_PROTEIN_IMPORT	http://www.broadinstitute.org/gsea/msigdb/cards/GO_POSITIVE_REGULATION_OF_PROTEIN_IMPORT.html	Any process that activates or increases the frequency, rate or extent of protein import.		81/104	Gene Ontology	BP	GO:1904591	0.0008781	0.00670208	400	434.727	468	7.98592e-05	98	1.22671	1.30198	1	33.5846	399	468	98	492	221	360	591	341	483	604	725
441	M14928	GO_REGULATION_OF_BMP_SIGNALING_PATHWAY	http://www.broadinstitute.org/gsea/msigdb/cards/GO_REGULATION_OF_BMP_SIGNALING_PATHWAY.html	Any process that modulates the frequency, rate or extent of the activity of any BMP receptor signaling pathway.		51/77	Gene Ontology	BP	GO:0030510	0.00101151	0.00670208	2080	1645.27	1227	9.19977e-05	439	0.983784	1.07621	1	26.9337	2078	3109	1176	1145	647	439	2457	3563	1580	677	1227
442	M14930	GO_MUSCLE_SYSTEM_PROCESS	http://www.broadinstitute.org/gsea/msigdb/cards/GO_MUSCLE_SYSTEM_PROCESS.html	A organ system process carried out at the level of a muscle. Muscle tissue is composed of contractile cells or fibers.		192/282	Gene Ontology	BP	GO:0003012	0.000733576	0.00670208	850	980.727	1017	6.6711e-05	239	1.09444	1.18607	1	29.9633	848	336	2319	1017	1241	239	394	1463	1102	1068	761
443	M14946	GO_REGULATION_OF_PROTEIN_KINASE_B_SIGNALING	http://www.broadinstitute.org/gsea/msigdb/cards/GO_REGULATION_OF_PROTEIN_KINASE_B_SIGNALING.html	Any process that modulates the frequency, rate or extent of protein kinase B signaling, a series of reactions mediated by the intracellular serine/threonine kinase protein kinase B.		99/121	Gene Ontology	BP	GO:0051896	0.00119935	0.00670208	230	527.364	488	0.000109091	47	1.15759	-1.07095	-1	31.6921	227	648	47	488	201	564	85	158	1892	901	590
444	M14953	GO_RESPONSE_TO_LITHIUM_ION	http://www.broadinstitute.org/gsea/msigdb/cards/GO_RESPONSE_TO_LITHIUM_ION.html	Any process that results in a change in state or activity of a cell or an organism (in terms of movement, secretion, enzyme production, gene expression, etc.) as a result of a lithium (Li+) ion stimulus.		23/27	Gene Ontology	BP	GO:0010226	0.00107233	0.00670208	1015	859.545	628	9.75318e-05	255	1.2138	-1.17257	-1	33.231	1014	935	1307	517	628	468	791	255	2881	279	380
445	M14992	GO_NEGATIVE_REGULATION_OF_RESPONSE_TO_STIMULUS	http://www.broadinstitute.org/gsea/msigdb/cards/GO_NEGATIVE_REGULATION_OF_RESPONSE_TO_STIMULUS.html	Any process that stops, prevents, or reduces the frequency, rate or extent of a response to a stimulus. Response to stimulus is a change in state or activity of a cell or an organism (in terms of movement, secretion, enzyme production, gene expression, etc.) as a result of a stimulus.		1032/1360	Gene Ontology	BP	GO:0048585	0.000873819	0.00670208	2070	1475.91	1507	8.74163e-05	95	1.07898	1.09821	1	29.5399	2067	1507	494	3541	445	409	1671	2419	2460	1127	95
446	M15014	GO_CONNECTIVE_TISSUE_DEVELOPMENT	http://www.broadinstitute.org/gsea/msigdb/cards/GO_CONNECTIVE_TISSUE_DEVELOPMENT.html	The progression of a connective tissue over time, from its formation to the mature structure.		151/194	Gene Ontology	BP	GO:0061448	0.000475092	0.00670208	2240	1132.18	666	4.31995e-05	28	1.33586	1.4079	1	36.5729	2240	1181	666	99	166	28	2770	3608	1032	422	242
447	M15023	GO_REGULATION_OF_GLIAL_CELL_DIFFERENTIATION	http://www.broadinstitute.org/gsea/msigdb/cards/GO_REGULATION_OF_GLIAL_CELL_DIFFERENTIATION.html	Any process that modulates the frequency, rate or extent of glia cell differentiation.		42/59	Gene Ontology	BP	GO:0045685	0.00112154	0.00670208	225	565.545	502	0.000102011	223	0.978036	1.01683	1	26.7764	584	788	224	223	352	502	771	1161	989	267	360
448	M15026	GO_CELLULAR_RESPONSE_TO_ENDOGENOUS_STIMULUS	http://www.broadinstitute.org/gsea/msigdb/cards/GO_CELLULAR_RESPONSE_TO_ENDOGENOUS_STIMULUS.html	Any process that results in a change in state or activity of a cell (in terms of movement, secretion, enzyme production, gene expression, etc.) as a result of a stimulus arising within the organism.		753/1008	Gene Ontology	BP	GO:0071495	0.000801572	0.00670208	3545	2000.09	1970	8.01862e-05	366	1.08466	1.13389	1	29.6954	2502	1970	1704	3543	1115	366	2739	3543	2604	1365	550
449	M15027	GO_SCHWANN_CELL_DEVELOPMENT	http://www.broadinstitute.org/gsea/msigdb/cards/GO_SCHWANN_CELL_DEVELOPMENT.html	The process aimed at the progression of a Schwann cell over time, from initial commitment of the cell to a specific fate, to the fully functional differentiated cell. Schwann cells are found in the peripheral nervous system, where they insulate neurons and axons, and regulate the environment in which neurons function.		22/26	Gene Ontology	BP	GO:0014044	0.000506053	0.00670208	2955	1732.55	1325	4.60154e-05	53	0.958351	-0.893129	-1	26.2374	2951	3492	945	1325	173	53	3654	3299	2286	169	711
450	M15033	GO_NEGATIVE_REGULATION_OF_T_CELL_DIFFERENTIATION	http://www.broadinstitute.org/gsea/msigdb/cards/GO_NEGATIVE_REGULATION_OF_T_CELL_DIFFERENTIATION.html	Any process that stops, prevents, or reduces the frequency, rate or extent of T cell differentiation.		24/32	Gene Ontology	BP	GO:0045581	0.000849946	0.00670208	395	1496	559	7.72977e-05	32	1.36076	-1.6191	-1	37.2544	3007	2316	397	559	393	341	2912	3227	2879	32	393
451	M15042	GO_POSITIVE_REGULATION_OF_MUSCLE_TISSUE_DEVELOPMENT	http://www.broadinstitute.org/gsea/msigdb/cards/GO_POSITIVE_REGULATION_OF_MUSCLE_TISSUE_DEVELOPMENT.html	Any process that activates or increases the frequency, rate or extent of muscle tissue development.		40/56	Gene Ontology	BP	GO:1901863	0.00120467	0.00670208	1195	1226.18	1191	0.000109575	494	1.08607	1.21324	1	29.734	1191	1184	2443	1089	1322	569	1612	1279	494	1234	1071
452	M15043	GO_MRNA_METABOLIC_PROCESS	http://www.broadinstitute.org/gsea/msigdb/cards/GO_MRNA_METABOLIC_PROCESS.html	The chemical reactions and pathways involving mRNA, messenger RNA, which is responsible for carrying the coded genetic 'message', transcribed from DNA, to sites of protein assembly at the ribosomes.		551/611	Gene Ontology	BP	GO:0016071	0.000883919	0.00670208	535	1145.91	532	8.8427e-05	98	0.808006	0.820711	1	22.1213	532	313	529	3544	347	419	98	1190	1419	1651	2563
453	M15144	GO_POSITIVE_REGULATION_OF_ERK1_AND_ERK2_CASCADE	http://www.broadinstitute.org/gsea/msigdb/cards/GO_POSITIVE_REGULATION_OF_ERK1_AND_ERK2_CASCADE.html	Any process that activates or increases the frequency, rate or extent of signal transduction mediated by the ERK1 and ERK2 cascade.		105/172	Gene Ontology	BP	GO:0070374	0.00106905	0.00670208	240	853.273	705	9.72337e-05	98	1.56309	1.85175	1	42.7938	1880	2703	705	237	238	466	822	927	1036	98	274
454	M15166	GO_REGULATION_OF_CHROMOSOME_ORGANIZATION	http://www.broadinstitute.org/gsea/msigdb/cards/GO_REGULATION_OF_CHROMOSOME_ORGANIZATION.html	Any process that modulates the frequency, rate or extent of a process involved in the formation, arrangement of constituent parts, or disassembly of a chromosome.		251/278	Gene Ontology	BP	GO:0033044	0.000928973	0.00670208	1410	1151.45	1324	8.44877e-05	308	0.983177	0.897328	1	26.9171	1410	2468	593	308	353	395	1940	980	1452	1324	1443
455	M15176	GO_REGULATION_OF_CELL_ADHESION	http://www.broadinstitute.org/gsea/msigdb/cards/GO_REGULATION_OF_CELL_ADHESION.html	Any process that modulates the frequency, rate or extent of attachment of a cell to another cell or to the extracellular matrix.		483/629	Gene Ontology	BP	GO:0030155	0.000230792	0.00670208	1765	1076.73	768	2.09833e-05	54	1.09724	1.13062	1	30.0399	1761	1329	541	58	135	296	2375	2943	1584	768	54
456	M15186	GO_ENDOCRINE_SYSTEM_DEVELOPMENT	http://www.broadinstitute.org/gsea/msigdb/cards/GO_ENDOCRINE_SYSTEM_DEVELOPMENT.html	Progression of the endocrine system over time, from its formation to a mature structure. The endocrine system is a system of hormones and ductless glands, where the glands release hormones directly into the blood, lymph or other intercellular fluid, and the hormones circulate within the body to affect distant organs. The major glands that make up the human endocrine system are the hypothalamus, p…		79/123	Gene Ontology	BP	GO:0035270	0.000820303	0.00670208	2680	1519.45	895	7.46008e-05	114	0.96555	0.989271	1	26.4345	2676	3426	114	117	214	311	2637	2601	3267	895	456
457	M15189	GO_REGULATION_OF_MYELOID_LEUKOCYTE_DIFFERENTIATION	http://www.broadinstitute.org/gsea/msigdb/cards/GO_REGULATION_OF_MYELOID_LEUKOCYTE_DIFFERENTIATION.html	Any process that modulates the frequency, rate, or extent of myeloid leukocyte differentiation.		76/108	Gene Ontology	BP	GO:0002761	0.00121922	0.00670208	1220	868.636	580	0.000110899	113	0.9888	0.96224	1	27.071	1219	508	113	542	183	580	1833	2900	394	614	669
458	M15217	GO_TUBE_MORPHOGENESIS	http://www.broadinstitute.org/gsea/msigdb/cards/GO_TUBE_MORPHOGENESIS.html	The process in which the anatomical structures of a tube are generated and organized. Epithelial and endothelial tubes transport gases, liquids and cells from one site to another and form the basic structure of many organs and tissues, with tube shape and organization varying from the single-celled excretory organ in Caenorhabditis elegans to the branching trees of the mammalian kidney and insect…		253/323	Gene Ontology	BP	GO:0035239	0.000571257	0.00670208	1545	1198.91	1133	5.1946e-05	57	1.06466	1.0886	1	29.1479	1544	2676	596	57	423	1133	1513	1870	2177	933	266
459	M15223	GO_SENSORY_ORGAN_DEVELOPMENT	http://www.broadinstitute.org/gsea/msigdb/cards/GO_SENSORY_ORGAN_DEVELOPMENT.html	The process whose specific outcome is the progression of sensory organs over time, from its formation to the mature structure.		333/493	Gene Ontology	BP	GO:0007423	0.000539054	0.00670208	1935	1893.45	2441	4.90169e-05	81	1.04623	1.19457	1	28.6434	1933	2865	2573	330	3207	81	2441	2577	2446	1861	514
460	M15225	GO_POSITIVE_REGULATION_OF_MAP_KINASE_ACTIVITY	http://www.broadinstitute.org/gsea/msigdb/cards/GO_POSITIVE_REGULATION_OF_MAP_KINASE_ACTIVITY.html	Any process that activates or increases the frequency, rate or extent of MAP kinase activity.		163/207	Gene Ontology	BP	GO:0043406	0.000872753	0.00670208	3625	2234.73	2047	7.93727e-05	350	1.20334	1.27026	1	32.9445	3625	3087	2047	897	1944	350	3555	3022	3097	1440	1518
461	M15231	GO_ISOPRENOID_BIOSYNTHETIC_PROCESS	http://www.broadinstitute.org/gsea/msigdb/cards/GO_ISOPRENOID_BIOSYNTHETIC_PROCESS.html	The chemical reactions and pathways resulting in the formation of any isoprenoid compound, isoprene (2-methylbuta-1,3-diene) or compounds containing or derived from linked isoprene (3-methyl-2-butenylene) residues.		23/25	Gene Ontology	BP	GO:0008299	0.00111426	0.00670208	1665	1878.55	1750	0.000101348	499	0.765859	0.765859	1	20.9674	1664	1228	1955	2941	1302	499	1750	3064	1040	2100	3121
462	M15232	GO_NEGATIVE_REGULATION_OF_PROTEIN_METABOLIC_PROCESS	http://www.broadinstitute.org/gsea/msigdb/cards/GO_NEGATIVE_REGULATION_OF_PROTEIN_METABOLIC_PROCESS.html	Any process that stops, prevents, or reduces the frequency, rate or extent of chemical reactions and pathways involving a protein.		871/1087	Gene Ontology	BP	GO:0051248	0.000494081	0.00670208	2380	1490.09	1640	4.94191e-05	87	1.02696	1.06685	1	28.1158	2377	1640	501	3549	321	87	1849	2947	1646	1231	243
463	M15265	GO_RESPONSE_TO_INTERFERON_GAMMA	http://www.broadinstitute.org/gsea/msigdb/cards/GO_RESPONSE_TO_INTERFERON_GAMMA.html	Any process that results in a change in state or activity of a cell or an organism (in terms of movement, secretion, enzyme production, gene expression, etc.) as a result of an interferon-gamma stimulus. Interferon-gamma is also known as type II interferon.		100/144	Gene Ontology	BP	GO:0034341	0.000426389	0.00670208	1165	1225.64	1164	3.87701e-05	7	1.30475	1.36052	1	35.7209	1164	1330	2072	522	624	7	2037	3372	1637	304	413
464	M15269	GO_PROTEIN_LOCALIZATION_TO_MITOCHONDRION	http://www.broadinstitute.org/gsea/msigdb/cards/GO_PROTEIN_LOCALIZATION_TO_MITOCHONDRION.html	A process in which a protein is transported to, or maintained in, a location within the mitochondrion.		60/70	Gene Ontology	BP	GO:0070585	0.0010439	0.00670208	3350	2164.36	2662	9.4945e-05	456	1.15916	-1.23681	-1	31.7352	3350	2843	1154	2662	1127	456	3430	2679	3126	1671	1310
465	M15274	GO_POSITIVE_REGULATION_OF_BLOOD_CIRCULATION	http://www.broadinstitute.org/gsea/msigdb/cards/GO_POSITIVE_REGULATION_OF_BLOOD_CIRCULATION.html	Any process that activates or increases the frequency, rate or extent of blood circulation.		63/93	Gene Ontology	BP	GO:1903524	0.000883479	0.00670208	35	333	173	8.03485e-05	32	1.56429	1.65462	1	42.8267	57	32	1500	137	188	1082	173	202	35	64	193
466	M15276	GO_SENSORY_ORGAN_MORPHOGENESIS	http://www.broadinstitute.org/gsea/msigdb/cards/GO_SENSORY_ORGAN_MORPHOGENESIS.html	Morphogenesis of a sensory organ. A sensory organ is defined as a tissue or set of tissues that work together to receive and transmit signals from external or internal stimuli. Morphogenesis is the process in which anatomical structures are generated and organized. Organs are commonly observed as visibly distinct structures, but may also exist as loosely associated clusters of cells that work tog…		156/239	Gene Ontology	BP	GO:0090596	0.000665906	0.00670208	1040	1316.64	1189	6.05553e-05	194	1.16766	-0.960752	-1	31.9678	1039	1269	2881	606	2180	194	1082	1807	1189	1467	769
467	M15282	GO_REGULATION_OF_MUSCLE_ORGAN_DEVELOPMENT	http://www.broadinstitute.org/gsea/msigdb/cards/GO_REGULATION_OF_MUSCLE_ORGAN_DEVELOPMENT.html	Any process that modulates the frequency, rate or extent of muscle development.		76/103	Gene Ontology	BP	GO:0048634	0.00054515	0.00670208	1905	1055.18	1076	4.95714e-05	90	1.06648	1.26776	1	29.1978	1905	1439	734	194	196	90	1608	1773	1760	832	1076
468	M15299	GO_RETINA_HOMEOSTASIS	http://www.broadinstitute.org/gsea/msigdb/cards/GO_RETINA_HOMEOSTASIS.html	A tissue homeostatic process involved in the maintenance of an internal equilibrium within the retina of the eye, including control of cellular proliferation and death and control of metabolic function.		41/71	Gene Ontology	BP	GO:0001895	0.000891324	0.00670208	855	1504.73	1194	8.10623e-05	36	0.808744	-0.808744	-1	22.1415	851	534	234	1603	1194	479	2969	3505	36	2017	3130
469	M15304	GO_STEM_CELL_DIFFERENTIATION	http://www.broadinstitute.org/gsea/msigdb/cards/GO_STEM_CELL_DIFFERENTIATION.html	The process in which a relatively unspecialized cell acquires specialized features of a stem cell. A stem cell is a cell that retains the ability to divide and proliferate throughout life to provide progenitor cells that can differentiate into specialized cells.		140/190	Gene Ontology	BP	GO:0048863	0.000329028	0.00670208	2360	1263.45	803	2.99161e-05	47	1.10425	1.09831	1	30.2317	2358	2051	674	47	750	245	1738	2204	2721	803	307
470	M15313	GO_SCHWANN_CELL_DIFFERENTIATION	http://www.broadinstitute.org/gsea/msigdb/cards/GO_SCHWANN_CELL_DIFFERENTIATION.html	The process in which a relatively unspecialized cell acquires the specialized features of a Schwann cell. Schwann cells are found in the peripheral nervous system, where they insulate neurons and axons, and regulate the environment in which neurons function.		27/31	Gene Ontology	BP	GO:0014037	0.00091747	0.00670208	2700	1540.73	1002	8.34411e-05	139	0.945209	-0.892967	-1	25.8776	2699	3255	363	1061	139	386	3578	3440	1002	189	836
471	M15316	GO_PROTEIN_COMPLEX_LOCALIZATION	http://www.broadinstitute.org/gsea/msigdb/cards/GO_PROTEIN_COMPLEX_LOCALIZATION.html	A localization process that acts on a protein complex; the complex is transported to, or maintained in, a specific location.		46/53	Gene Ontology	BP	GO:0031503	0.00112058	0.00670208	2390	1578.45	1163	0.000101923	212	0.872918	0.872918	1	23.8985	2386	2225	212	1083	575	501	2330	3315	2612	961	1163
472	M15330	GO_NEURON_DIFFERENTIATION	http://www.broadinstitute.org/gsea/msigdb/cards/GO_NEURON_DIFFERENTIATION.html	The process in which a relatively unspecialized cell acquires specialized features of a neuron.		620/874	Gene Ontology	BP	GO:0030182	0.000754491	0.00670208	1850	2278.64	2076	7.54747e-05	322	0.96359	0.988892	1	26.3808	1848	3043	3570	3551	3521	322	2076	1748	1905	2328	1153
473	M15332	GO_PROTEASOMAL_PROTEIN_CATABOLIC_PROCESS	http://www.broadinstitute.org/gsea/msigdb/cards/GO_PROTEASOMAL_PROTEIN_CATABOLIC_PROCESS.html	The chemical reactions and pathways resulting in the breakdown of a protein or peptide by hydrolysis of its peptide bonds that is mediated by the proteasome.		243/271	Gene Ontology	BP	GO:0010498	0.000533061	0.00670208	1375	1844.45	2145	4.84719e-05	76	0.920088	-0.984037	-1	25.1899	1374	2403	603	3123	1590	76	2145	2330	2251	2013	2381
474	M15372	GO_REGULATION_OF_CELL_CYCLE_PHASE_TRANSITION	http://www.broadinstitute.org/gsea/msigdb/cards/GO_REGULATION_OF_CELL_CYCLE_PHASE_TRANSITION.html	Any process that modulates the frequency, rate or extent of cell cycle phase transition.		291/321	Gene Ontology	BP	GO:1901987	0.000809429	0.00670208	1405	1761.73	1729	7.36115e-05	301	0.986735	-1.05796	-1	27.0145	1401	2801	1377	2176	1622	301	2666	2017	1729	2173	1116
475	M15397	GO_REGULATION_OF_TYROSINE_PHOSPHORYLATION_OF_STAT3_PROTEIN	http://www.broadinstitute.org/gsea/msigdb/cards/GO_REGULATION_OF_TYROSINE_PHOSPHORYLATION_OF_STAT3_PROTEIN.html	Any process that modulates the frequency, rate or extent of introducing a phosphate group to a tyrosine residue of a Stat3 protein.		33/44	Gene Ontology	BP	GO:0042516	0.00047493	0.00670208	1805	1080.82	516	4.31848e-05	27	1.12323	1.37196	1	30.7515	1804	806	307	313	477	27	2824	3514	803	516	498
476	M15407	GO_RESPONSE_TO_BIOTIC_STIMULUS	http://www.broadinstitute.org/gsea/msigdb/cards/GO_RESPONSE_TO_BIOTIC_STIMULUS.html	Any process that results in a change in state or activity of a cell or an organism (in terms of movement, secretion, enzyme production, gene expression, etc.) as a result of a biotic stimulus, a stimulus caused or produced by a living organism.		613/886	Gene Ontology	BP	GO:0009607	0.000456661	0.00670208	1145	1048.82	858	4.56755e-05	49	1.08563	1.14344	1	29.722	1142	135	1002	3553	554	49	496	2332	1296	858	120
477	M15417	GO_RESPONSE_TO_TRANSITION_METAL_NANOPARTICLE	http://www.broadinstitute.org/gsea/msigdb/cards/GO_RESPONSE_TO_TRANSITION_METAL_NANOPARTICLE.html	Any process that results in a change in state or activity of a cell or an organism (in terms of movement, secretion, enzyme production, gene expression, etc.) as a result of a transition metal nanoparticle.		102/148	Gene Ontology	BP	GO:1990267	0.000289244	0.00670208	60	268	58	2.62983e-05	20	1.37602	1.54829	1	37.6721	320	71	45	56	20	47	702	1462	136	31	58
478	M15426	GO_REGULATION_OF_PROTEIN_MODIFICATION_PROCESS	http://www.broadinstitute.org/gsea/msigdb/cards/GO_REGULATION_OF_PROTEIN_MODIFICATION_PROCESS.html	Any process that modulates the frequency, rate or extent of the covalent alteration of one or more amino acid residues within a protein.		1335/1710	Gene Ontology	BP	GO:0031399	0.000617635	0.00670208	3105	1957.45	2685	6.17807e-05	132	1.07433	1.14884	1	29.4127	3102	3214	486	3554	132	206	3148	2685	3562	1223	220
479	M15451	GO_POSITIVE_REGULATION_OF_CELL_DEVELOPMENT	http://www.broadinstitute.org/gsea/msigdb/cards/GO_POSITIVE_REGULATION_OF_CELL_DEVELOPMENT.html	Any process that increases the rate, frequency or extent of the progression of the cell over time, from its formation to the mature structure. Cell development does not include the steps involved in committing a cell to a specific fate.		365/472	Gene Ontology	BP	GO:0010720	0.00077974	0.00670208	3120	1747.09	1177	7.09106e-05	107	1.08693	1.13792	1	29.7575	3119	3290	567	107	837	277	3616	3057	2885	1177	286
480	M15457	GO_TRANSMEMBRANE_RECEPTOR_PROTEIN_TYROSINE_KINASE_SIGNALING_PATHWAY	http://www.broadinstitute.org/gsea/msigdb/cards/GO_TRANSMEMBRANE_RECEPTOR_PROTEIN_TYROSINE_KINASE_SIGNALING_PATHWAY.html	A series of molecular signals initiated by the binding of an extracellular ligand to a receptor on the surface of the target cell where the receptor possesses tyrosine kinase activity, and ending with regulation of a downstream cellular process, e.g. transcription.		406/498	Gene Ontology	BP	GO:0007169	0.000594239	0.00670208	1740	2007.82	1915	5.40363e-05	143	1.06355	1.11777	1	29.1176	1740	2775	3167	2203	3148	143	1670	1521	2289	1915	1515
481	M15474	GO_REGULATION_OF_DNA_REPLICATION	http://www.broadinstitute.org/gsea/msigdb/cards/GO_REGULATION_OF_DNA_REPLICATION.html	Any process that modulates the frequency, rate or extent of DNA replication.		140/161	Gene Ontology	BP	GO:0006275	0.00104499	0.00670208	1255	982.818	826	9.50446e-05	249	1.23125	1.1892	1	33.7088	1255	1648	670	249	403	457	1160	1427	2083	826	633
482	M15483	GO_CELL_CELL_RECOGNITION	http://www.broadinstitute.org/gsea/msigdb/cards/GO_CELL_CELL_RECOGNITION.html	Cell recognition between cells. May involve the formation of specialized cell junctions.		31/60	Gene Ontology	BP	GO:0009988	0.00114884	0.00670208	2005	2039.64	2197	0.000104495	328	0.262139	0.27083	1	7.17675	2002	2197	328	2398	2678	517	1270	1466	3238	3192	3150
483	M15485	GO_NEGATIVE_REGULATION_OF_DNA_METABOLIC_PROCESS	http://www.broadinstitute.org/gsea/msigdb/cards/GO_NEGATIVE_REGULATION_OF_DNA_METABOLIC_PROCESS.html	Any process that stops, prevents, or reduces the frequency, rate or extent of the chemical reactions and pathways involving DNA.		96/111	Gene Ontology	BP	GO:0051053	0.000446725	0.00670208	2780	1696.18	1273	4.06196e-05	15	1.18992	1.07421	1	32.5773	2778	3598	61	784	438	15	2960	2649	3517	585	1273
484	M15486	GO_SKELETAL_MUSCLE_CELL_DIFFERENTIATION	http://www.broadinstitute.org/gsea/msigdb/cards/GO_SKELETAL_MUSCLE_CELL_DIFFERENTIATION.html	The process in which a relatively unspecialized cell acquires specialized features of a skeletal muscle cell, a somatic cell located in skeletal muscle.		41/53	Gene Ontology	BP	GO:0035914	0.000701828	0.00670208	1895	1197	594	6.38229e-05	221	1.35931	1.43468	1	37.2147	1893	262	1201	525	1186	221	2827	3647	467	594	344
485	M15487	GO_RNA_3_END_PROCESSING	http://www.broadinstitute.org/gsea/msigdb/cards/GO_RNA_3_END_PROCESSING.html	Any process involved in forming the mature 3' end of an RNA molecule.		86/98	Gene Ontology	BP	GO:0031123	0.000860617	0.00670208	45	225	198	7.82685e-05	45	0.885261	0.899775	1	24.2364	45	103	63	530	268	345	52	198	95	281	495
486	M15500	GO_POSITIVE_REGULATION_OF_TRANSPORT	http://www.broadinstitute.org/gsea/msigdb/cards/GO_POSITIVE_REGULATION_OF_TRANSPORT.html	Any process that activates or increases the frequency, rate or extent of the directed movement of substances (such as macromolecules, small molecules, ions) into, out of or within a cell, or between cells, by means of some agent such as a transporter or pore.		704/936	Gene Ontology	BP	GO:0051050	0.000716534	0.00670208	2895	2251.91	2322	7.16765e-05	282	1.04044	1.11279	1	28.4848	2891	1844	1351	3555	2818	282	2322	2984	3316	1894	1514
487	M15511	GO_REGULATION_OF_CELLULAR_COMPONENT_MOVEMENT	http://www.broadinstitute.org/gsea/msigdb/cards/GO_REGULATION_OF_CELLULAR_COMPONENT_MOVEMENT.html	Any process that modulates the frequency, rate or extent of the movement of a cellular component.		594/771	Gene Ontology	BP	GO:0051270	0.000488288	0.00670208	80	1670.27	1286	4.88395e-05	79	1.14478	1.1928	1	31.3414	2507	1286	1008	3556	622	80	2335	3597	2194	1109	79
488	M15526	GO_PLACENTA_DEVELOPMENT	http://www.broadinstitute.org/gsea/msigdb/cards/GO_PLACENTA_DEVELOPMENT.html	The process whose specific outcome is the progression of the placenta over time, from its formation to the mature structure. The placenta is an organ of metabolic interchange between fetus and mother, partly of embryonic origin and partly of maternal origin.		117/138	Gene Ontology	BP	GO:0001890	0.00109743	0.00670208	2580	1283	829	9.98161e-05	23	1.27707	1.44491	1	34.9631	2579	3307	23	76	310	829	2067	1486	3068	240	128
489	M15586	GO_PROTEIN_ACYLATION	http://www.broadinstitute.org/gsea/msigdb/cards/GO_PROTEIN_ACYLATION.html	The addition of an acyl group, any group or radical of the form RCO- where R is an organic group, to a protein amino acid.		136/159	Gene Ontology	BP	GO:0043543	0.000390504	0.00670208	1660	1525.73	1660	3.55067e-05	1	0.857896	-0.864676	-1	23.4872	1660	2534	680	1782	1651	1	1952	1454	787	1813	2469
490	M15630	GO_REGULATION_OF_TRANSPORT	http://www.broadinstitute.org/gsea/msigdb/cards/GO_REGULATION_OF_TRANSPORT.html	Any process that modulates the frequency, rate or extent of the directed movement of substances (such as macromolecules, small molecules, ions) into, out of or within a cell, or between cells, by means of some agent such as a transporter or pore.		1334/1804	Gene Ontology	BP	GO:0051049	0.0010864	0.00670208	3400	2716.18	2835	0.000108693	554	1.03566	1.08924	1	28.3538	3398	2383	2835	3557	3631	554	2809	3306	3636	1924	1845
491	M15661	GO_MATURATION_OF_5_8S_RRNA	http://www.broadinstitute.org/gsea/msigdb/cards/GO_MATURATION_OF_5_8S_RRNA.html	Any process involved in the maturation of a precursor 5.8S ribosomal RNA (rRNA) molecule into a mature 5.8S rRNA molecule.		27/28	Gene Ontology	BP	GO:0000460	0.000484405	0.00670208	105	579.545	487	4.40465e-05	34	1.02294	1.02294	1	28.0056	103	531	380	1590	735	34	466	754	487	458	837
492	M15674	GO_REGULATION_OF_IMMUNE_EFFECTOR_PROCESS	http://www.broadinstitute.org/gsea/msigdb/cards/GO_REGULATION_OF_IMMUNE_EFFECTOR_PROCESS.html	Any process that modulates the frequency, rate, or extent of an immune effector process.		328/424	Gene Ontology	BP	GO:0002697	0.000675361	0.00670208	2565	1268.09	1150	6.14153e-05	204	1.17963	1.239	1	32.2955	2563	377	1728	419	1107	204	1289	2291	2322	1150	499
493	M15679	GO_REGULATION_OF_NUCLEOTIDE_METABOLIC_PROCESS	http://www.broadinstitute.org/gsea/msigdb/cards/GO_REGULATION_OF_NUCLEOTIDE_METABOLIC_PROCESS.html	Any process that modulates the frequency, rate or extent of the chemical reactions and pathways involving nucleotides.		142/211	Gene Ontology	BP	GO:0006140	0.000763308	0.00670208	2640	2022.36	2096	6.94157e-05	264	1.16535	-0.920885	-1	31.9045	2636	3457	2331	1068	2096	264	3470	3463	982	1504	975
494	M15704	GO_POSITIVE_REGULATION_OF_I_KAPPAB_KINASE_NF_KAPPAB_SIGNALING	http://www.broadinstitute.org/gsea/msigdb/cards/GO_POSITIVE_REGULATION_OF_I_KAPPAB_KINASE_NF_KAPPAB_SIGNALING.html	Any process that activates or increases the frequency, rate or extent of I-kappaB kinase/NF-kappaB signaling.		153/179	Gene Ontology	BP	GO:0043123	0.000687168	0.00670208	540	738.545	657	6.24894e-05	211	1.04529	1.09277	1	28.6175	538	741	657	1451	487	211	612	919	273	1171	1064
495	M15713	GO_REGULATION_OF_INTERLEUKIN_2_PRODUCTION	http://www.broadinstitute.org/gsea/msigdb/cards/GO_REGULATION_OF_INTERLEUKIN_2_PRODUCTION.html	Any process that modulates the frequency, rate, or extent of interleukin-2 production.		38/48	Gene Ontology	BP	GO:0032663	0.000269483	0.00670208	295	313	250	2.45015e-05	14	1.45064	1.45064	1	39.7152	295	155	250	191	103	511	631	871	14	107	315
496	M15741	GO_REGULATION_OF_RESPONSE_TO_CYTOKINE_STIMULUS	http://www.broadinstitute.org/gsea/msigdb/cards/GO_REGULATION_OF_RESPONSE_TO_CYTOKINE_STIMULUS.html	Any process that modulates the rate, frequency, or extent of a response to cytokine stimulus.		111/144	Gene Ontology	BP	GO:0060759	0.00109347	0.00670208	670	611.455	669	9.9456e-05	38	1.36822	1.36822	1	37.4586	669	888	38	469	227	480	1075	1217	190	786	687
497	M15764	GO_IMMUNE_RESPONSE_REGULATING_CELL_SURFACE_RECEPTOR_SIGNALING_PATHWAY	http://www.broadinstitute.org/gsea/msigdb/cards/GO_IMMUNE_RESPONSE_REGULATING_CELL_SURFACE_RECEPTOR_SIGNALING_PATHWAY.html	A series of molecular signals initiated by the binding of an extracellular ligand to a receptor on the surface of the target cell capable of activating, perpetuating, or inhibiting an immune response.		237/323	Gene Ontology	BP	GO:0002768	0.000580998	0.00670208	2245	2251.18	2473	5.28319e-05	127	0.829562	0.90568	1	22.7115	2241	3033	2580	3285	2473	127	2081	1944	1756	2754	2489
498	M15778	GO_CELLULAR_RESPONSE_TO_BMP_STIMULUS	http://www.broadinstitute.org/gsea/msigdb/cards/GO_CELLULAR_RESPONSE_TO_BMP_STIMULUS.html	Any process that results in a change in state or activity of a cell (in terms of movement, secretion, enzyme production, gene expression, etc.) as a result of a bone morphogenetic protein (BMP) stimulus.		56/94	Gene Ontology	BP	GO:0071773	0.00100125	0.00670208	1095	1497.27	1164	9.10638e-05	432	0.893111	0.893111	1	24.4513	1092	1164	792	1736	2244	432	952	884	1186	2805	3183
499	M15782	GO_RESPONSE_TO_HYPEROXIA	http://www.broadinstitute.org/gsea/msigdb/cards/GO_RESPONSE_TO_HYPEROXIA.html	Any process that results in a change in state or activity of a cell or an organism (in terms of movement, secretion, enzyme production, gene expression, etc.) as a result of a stimulus indicating increased oxygen tension.		21/23	Gene Ontology	BP	GO:0055093	0.00117372	0.00670208	1140	1087.45	761	0.000106759	421	0.922403	0.922403	1	25.2532	1140	656	471	1448	851	535	761	421	3564	734	1381
500	M15783	GO_RESPONSE_TO_CYTOKINE	http://www.broadinstitute.org/gsea/msigdb/cards/GO_RESPONSE_TO_CYTOKINE.html	Any process that results in a change in state or activity of a cell or an organism (in terms of movement, secretion, enzyme production, gene expression, etc.) as a result of a cytokine stimulus.		533/714	Gene Ontology	BP	GO:0034097	0.000583366	0.00670208	680	917.455	679	5.8352e-05	111	1.10484	1.16712	1	30.2481	679	185	1013	3558	578	179	215	2000	706	868	111
501	M15787	GO_SPLICEOSOMAL_COMPLEX_ASSEMBLY	http://www.broadinstitute.org/gsea/msigdb/cards/GO_SPLICEOSOMAL_COMPLEX_ASSEMBLY.html	The aggregation, arrangement and bonding together of a spliceosomal complex, a ribonucleoprotein apparatus that catalyzes nuclear mRNA splicing via transesterification reactions.		48/53	Gene Ontology	BP	GO:0000245	0.00120096	0.00670208	755	1124.55	873	0.000109238	179	0.6858	0.6858	1	18.7756	751	565	179	1333	721	566	873	1139	1791	1267	3185
502	M15791	GO_RRNA_MODIFICATION	http://www.broadinstitute.org/gsea/msigdb/cards/GO_RRNA_MODIFICATION.html	The covalent alteration of one or more nucleotides within an rRNA molecule to produce an rRNA molecule with a sequence that differs from that coded genetically.		23/27	Gene Ontology	BP	GO:0000154	0.000746023	0.00670208	75	439.364	275	6.78433e-05	26	0.850183	0.850183	1	23.276	75	337	359	987	275	249	159	259	1364	26	743
503	M15805	GO_REGULATION_OF_INTERLEUKIN_6_PRODUCTION	http://www.broadinstitute.org/gsea/msigdb/cards/GO_REGULATION_OF_INTERLEUKIN_6_PRODUCTION.html	Any process that modulates the frequency, rate, or extent of interleukin-6 production.		66/104	Gene Ontology	BP	GO:0032675	0.000870025	0.00670208	1315	710.182	631	7.91245e-05	219	1.30994	1.31952	1	35.863	1313	711	760	377	228	347	1519	1340	631	219	367
504	M15845	GO_REGULATION_OF_STAT_CASCADE	http://www.broadinstitute.org/gsea/msigdb/cards/GO_REGULATION_OF_STAT_CASCADE.html	Any process that modulates the frequency, rate or extent of STAT cascade.		87/144	Gene Ontology	BP	GO:1904892	0.000654468	0.00670208	1860	1135.45	724	5.95148e-05	188	1.12851	1.28691	1	30.8958	1860	814	724	312	932	188	2732	3273	665	669	321
505	M15848	GO_REGULATION_OF_ION_TRANSPORT	http://www.broadinstitute.org/gsea/msigdb/cards/GO_REGULATION_OF_ION_TRANSPORT.html	Any process that modulates the frequency, rate or extent of the directed movement of charged atoms or small charged molecules into, out of or within a cell, or between cells, by means of some agent such as a transporter or pore.		384/592	Gene Ontology	BP	GO:0043269	0.000531545	0.00670208	2125	1665.55	1700	4.8334e-05	75	1.24163	1.36066	1	33.9929	2124	349	3597	1967	3180	75	777	2156	1700	1262	1134
506	M15852	GO_POSITIVE_REGULATION_OF_AUTOPHAGY	http://www.broadinstitute.org/gsea/msigdb/cards/GO_POSITIVE_REGULATION_OF_AUTOPHAGY.html	Any process that activates, maintains or increases the rate of autophagy. Autophagy is the process in which cells digest parts of their own cytoplasm.		67/75	Gene Ontology	BP	GO:0010508	0.00104227	0.00670208	3600	1883.73	1482	9.47969e-05	454	0.95291	0.95291	1	26.0884	3599	3229	746	2069	848	454	2891	1200	2938	1265	1482
507	M15853	GO_SIGNAL_TRANSDUCTION_BY_PROTEIN_PHOSPHORYLATION	http://www.broadinstitute.org/gsea/msigdb/cards/GO_SIGNAL_TRANSDUCTION_BY_PROTEIN_PHOSPHORYLATION.html	A process in which the transfer of one or more phosphate groups to a substrate transmits a signal to the phosphorylated substrate.		321/404	Gene Ontology	BP	GO:0023014	0.000695433	0.00670208	3200	2476.91	2775	6.32412e-05	218	1.08696	1.17535	1	29.7584	3198	3188	2028	2952	2104	218	3340	3618	2775	1817	2008
508	M15872	GO_NEPHRON_DEVELOPMENT	http://www.broadinstitute.org/gsea/msigdb/cards/GO_NEPHRON_DEVELOPMENT.html	The process whose specific outcome is the progression of the nephron over time, from its formation to the mature structure. A nephron is the functional unit of the kidney.		84/115	Gene Ontology	BP	GO:0072006	0.00103063	0.00670208	3635	1530.09	1081	9.37376e-05	73	1.05867	1.10224	1	28.9838	3633	3121	101	73	154	593	2695	2817	2260	1081	303
509	M15876	GO_PLATELET_DEGRANULATION	http://www.broadinstitute.org/gsea/msigdb/cards/GO_PLATELET_DEGRANULATION.html	The regulated exocytosis of secretory granules containing preformed mediators such as histamine and serotonin by a platelet.		76/107	Gene Ontology	BP	GO:0002576	0.000951069	0.00670208	1085	1086.36	868	8.64982e-05	388	1.06106	1.08554	1	29.0494	1083	388	1135	868	658	401	1725	3176	1609	469	438
510	M15889	GO_SKIN_DEVELOPMENT	http://www.broadinstitute.org/gsea/msigdb/cards/GO_SKIN_DEVELOPMENT.html	The process whose specific outcome is the progression of the skin over time, from its formation to the mature structure. The skin is the external membranous integument of an animal. In vertebrates the skin generally consists of two layers, an outer nonsensitive and nonvascular epidermis (cuticle or skarfskin) composed of cells which are constantly growing and multiplying in the deeper, and being …		146/211	Gene Ontology	BP	GO:0043588	0.00113632	0.00670208	710	875.909	706	0.000103355	135	1.36153	1.4254	1	37.2755	706	973	2329	363	1509	508	541	996	647	928	135
511	M15903	GO_CELLULAR_RESPONSE_TO_STRESS	http://www.broadinstitute.org/gsea/msigdb/cards/GO_CELLULAR_RESPONSE_TO_STRESS.html	Any process that results in a change in state or activity of a cell (in terms of movement, secretion, enzyme production, gene expression, etc.) as a result of a stimulus indicating the organism is under stress. The stress is usually, but not necessarily, exogenous (e.g. temperature, humidity, ionizing radiation).		1357/1565	Gene Ontology	BP	GO:0033554	0.000750802	0.00670208	3310	2040.45	2697	7.51056e-05	320	1.05686	1.09133	1	28.9343	3306	2922	485	3562	390	320	3260	3498	2697	1483	522
512	M15904	GO_PATTERN_SPECIFICATION_PROCESS	http://www.broadinstitute.org/gsea/msigdb/cards/GO_PATTERN_SPECIFICATION_PROCESS.html	Any developmental process that results in the creation of defined areas or spaces within an organism to which cells respond and eventually are instructed to differentiate.		283/418	Gene Ontology	BP	GO:0007389	0.000957468	0.00670208	1365	1163.09	1294	8.70804e-05	126	1.04286	-0.965241	-1	28.5512	1362	2046	586	126	889	406	1497	2812	1407	1294	369
513	M15905	GO_REGULATION_OF_ALCOHOL_BIOSYNTHETIC_PROCESS	http://www.broadinstitute.org/gsea/msigdb/cards/GO_REGULATION_OF_ALCOHOL_BIOSYNTHETIC_PROCESS.html	Any process that modulates the frequency, rate or extent of alcohol biosynthetic process.		33/45	Gene Ontology	BP	GO:1902930	0.00111089	0.00670208	245	437	417	0.000101041	213	0.974299	1.01145	1	26.674	242	273	283	452	613	498	213	417	545	331	940
514	M15914	GO_EPITHELIAL_CELL_DIFFERENTIATION	http://www.broadinstitute.org/gsea/msigdb/cards/GO_EPITHELIAL_CELL_DIFFERENTIATION.html	The process in which a relatively unspecialized cell acquires specialized features of an epithelial cell, any of the cells making up an epithelium.		343/495	Gene Ontology	BP	GO:0030855	0.000403352	0.00670208	80	1461.55	1368	3.66751e-05	65	1.12887	1.15903	1	30.9059	2818	2001	1368	79	1189	78	1917	2102	3301	1159	65
515	M15954	GO_CELL_DEVELOPMENT	http://www.broadinstitute.org/gsea/msigdb/cards/GO_CELL_DEVELOPMENT.html	The process whose specific outcome is the progression of the cell over time, from its formation to the mature structure. Cell development does not include the steps involved in committing a cell to a specific fate.		1014/1426	Gene Ontology	BP	GO:0048468	0.000973243	0.00670208	3580	2428.55	2868	9.7367e-05	467	1.01654	1.07381	1	27.8306	3577	2868	2553	3563	1728	467	3240	3215	3270	1680	553
516	M15988	GO_POSITIVE_REGULATION_OF_CYCLIC_NUCLEOTIDE_METABOLIC_PROCESS	http://www.broadinstitute.org/gsea/msigdb/cards/GO_POSITIVE_REGULATION_OF_CYCLIC_NUCLEOTIDE_METABOLIC_PROCESS.html	Any process that activates or increases the frequency, rate or extent of the chemical reactions and pathways involving cyclic nucleotides.		61/109	Gene Ontology	BP	GO:0030801	0.00122666	0.00670208	3655	2091.73	1829	0.000111577	587	1.07839	1.1874	1	29.5239	3654	3205	1829	1761	1916	587	2869	2443	1805	1589	1351
517	M15995	GO_MESENCHYME_MORPHOGENESIS	http://www.broadinstitute.org/gsea/msigdb/cards/GO_MESENCHYME_MORPHOGENESIS.html	The process in which the anatomical structures of a mesenchymal tissue are generated and organized. A mesenchymal tissue is made up of loosely packed stellate cells.		28/38	Gene Ontology	BP	GO:0072132	0.000609412	0.00670208	2460	1292.09	1306	5.54164e-05	13	1.37438	1.25913	1	37.6272	2460	1306	296	61	274	1683	3092	2607	2197	13	224
518	M15998	GO_REGULATION_OF_BINDING	http://www.broadinstitute.org/gsea/msigdb/cards/GO_REGULATION_OF_BINDING.html	Any process that modulates the frequency, rate or extent of binding, the selective interaction of a molecule with one or more specific sites on another molecule.		239/283	Gene Ontology	BP	GO:0051098	0.000742173	0.00670208	3635	1695.09	1034	6.7493e-05	219	1.13429	1.05387	1	31.0542	3632	2412	601	219	828	247	3472	3191	2777	1034	233
519	M16000	GO_POSITIVE_REGULATION_OF_IMMUNE_RESPONSE	http://www.broadinstitute.org/gsea/msigdb/cards/GO_POSITIVE_REGULATION_OF_IMMUNE_RESPONSE.html	Any process that activates or increases the frequency, rate or extent of the immune response, the immunological reaction of an organism to an immunogenic stimulus.		405/563	Gene Ontology	BP	GO:0050778	0.000506976	0.00670208	2420	1591.64	1634	4.60993e-05	55	1.07237	1.1312	1	29.3589	2419	929	1721	2293	1174	55	1703	2951	1409	1634	1220
520	M16018	GO_MUSCLE_CELL_DIFFERENTIATION	http://www.broadinstitute.org/gsea/msigdb/cards/GO_MUSCLE_CELL_DIFFERENTIATION.html	The process in which a relatively unspecialized cell acquires specialized features of a muscle cell.		171/237	Gene Ontology	BP	GO:0042692	0.000999177	0.00670208	2420	1387	1059	9.08756e-05	430	1.02924	1.06061	1	28.1783	2418	3156	1059	446	608	430	1628	2221	1900	775	616
521	M16028	GO_POSITIVE_REGULATION_OF_EMBRYONIC_DEVELOPMENT	http://www.broadinstitute.org/gsea/msigdb/cards/GO_POSITIVE_REGULATION_OF_EMBRYONIC_DEVELOPMENT.html	Any process that activates or increases the frequency, rate or extent of embryonic development.		23/33	Gene Ontology	BP	GO:0040019	0.0010022	0.00670208	1550	1409.18	1467	9.11506e-05	433	0.768786	-0.798332	-1	21.0476	1121	1548	934	1550	823	433	2155	2286	1868	1316	1467
522	M16045	GO_REGULATION_OF_ORGANELLE_ORGANIZATION	http://www.broadinstitute.org/gsea/msigdb/cards/GO_REGULATION_OF_ORGANELLE_ORGANIZATION.html	Any process that modulates the frequency, rate or extent of a process involved in the formation, arrangement of constituent parts, or disassembly of an organelle.		1010/1178	Gene Ontology	BP	GO:0033043	0.000718649	0.00670208	2440	2037.64	2410	7.18881e-05	286	1.04866	1.08238	1	28.7099	2437	3610	497	3565	1406	286	3000	2410	2464	1562	1177
523	M16054	GO_NEGATIVE_REGULATION_OF_CYTOKINE_PRODUCTION	http://www.broadinstitute.org/gsea/msigdb/cards/GO_NEGATIVE_REGULATION_OF_CYTOKINE_PRODUCTION.html	Any process that stops, prevents, or reduces the rate of production of a cytokine.		157/211	Gene Ontology	BP	GO:0001818	0.000819704	0.00670208	1015	605.091	310	7.45463e-05	111	1.34673	1.31785	1	36.8703	1011	301	661	111	191	310	1215	2014	125	552	165
524	M16059	GO_REGULATION_OF_PROTEOLYSIS	http://www.broadinstitute.org/gsea/msigdb/cards/GO_REGULATION_OF_PROTEOLYSIS.html	Any process that modulates the frequency, rate or extent of the hydrolysis of a peptide bond or bonds within a protein.		562/711	Gene Ontology	BP	GO:0030162	0.000761147	0.00670208	2285	1671	1268	7.61408e-05	251	1.12986	1.21873	1	30.9328	2282	2965	530	3567	251	330	1104	1942	3390	1268	752
525	M16073	GO_POSITIVE_REGULATION_OF_SECRETION	http://www.broadinstitute.org/gsea/msigdb/cards/GO_POSITIVE_REGULATION_OF_SECRETION.html	Any process that activates or increases the frequency, rate or extent of the controlled release of a substance from a cell or a tissue.		275/370	Gene Ontology	BP	GO:0051047	0.000605365	0.00670208	2675	2066.18	2169	5.50483e-05	149	1.1689	1.32571	1	32.0016	2674	3655	2034	1030	2810	149	2342	2169	2368	1816	1681
526	M16081	GO_REGULATION_OF_TELOMERE_MAINTENANCE_VIA_TELOMERE_LENGTHENING	http://www.broadinstitute.org/gsea/msigdb/cards/GO_REGULATION_OF_TELOMERE_MAINTENANCE_VIA_TELOMERE_LENGTHENING.html	Any process that modulates the frequency, rate or extent of telomere maintenance via telomere lengthening.		47/50	Gene Ontology	BP	GO:1904356	0.00105736	0.00670208	460	936.909	458	9.61695e-05	175	0.848311	0.848311	1	23.2248	556	391	175	1640	372	458	297	459	3606	319	2033
527	M16096	GO_RNA_SPLICING	http://www.broadinstitute.org/gsea/msigdb/cards/GO_RNA_SPLICING.html	The process of removing sections of the primary RNA transcript to remove sequences not present in the mature form of the RNA and joining the remaining sections to form the mature form of the RNA.		331/367	Gene Ontology	BP	GO:0008380	0.000878205	0.00670208	105	860.636	370	7.98687e-05	30	0.813246	0.828466	1	22.2648	101	370	568	2342	276	362	30	306	1085	1522	2505
528	M16119	GO_VITAMIN_METABOLIC_PROCESS	http://www.broadinstitute.org/gsea/msigdb/cards/GO_VITAMIN_METABOLIC_PROCESS.html	The chemical reactions and pathways involving vitamins. Vitamin is a general term for a number of unrelated organic substances that occur in many foods in small amounts and that are necessary in trace amounts for the normal metabolic functioning of the body. Vitamins may be water-soluble or fat-soluble and usually serve as components of coenzyme systems.		94/120	Gene Ontology	BP	GO:0006766	0.00117365	0.00670208	3255	2348.55	2371	0.000106753	533	1.18529	1.18529	1	32.4504	2890	3544	3253	3111	3253	533	1607	908	2283	2081	2371
529	M16122	GO_MUSCLE_CELL_DEVELOPMENT	http://www.broadinstitute.org/gsea/msigdb/cards/GO_MUSCLE_CELL_DEVELOPMENT.html	The process whose specific outcome is the progression of a muscle cell over time, from its formation to the mature structure. Muscle cell development does not include the steps involved in committing an unspecified cell to the muscle cell fate.		84/128	Gene Ontology	BP	GO:0055001	0.000872567	0.00670208	2505	1866.73	1807	7.93558e-05	349	0.990347	1.10747	1	27.1134	2503	1867	1465	1283	979	349	3491	3152	2586	1052	1807
530	M16142	GO_POSITIVE_REGULATION_OF_LEUKOCYTE_CHEMOTAXIS	http://www.broadinstitute.org/gsea/msigdb/cards/GO_POSITIVE_REGULATION_OF_LEUKOCYTE_CHEMOTAXIS.html	Any process that activates or increases the frequency, rate, or extent of leukocyte chemotaxis.		55/81	Gene Ontology	BP	GO:0002690	0.000911614	0.00670208	150	410.909	247	8.29083e-05	80	1.26912	1.30995	1	34.7455	150	247	777	232	588	1075	225	652	337	157	80
531	M16162	GO_ACTIVATION_OF_MAPK_ACTIVITY	http://www.broadinstitute.org/gsea/msigdb/cards/GO_ACTIVATION_OF_MAPK_ACTIVITY.html	The initiation of the activity of the inactive enzyme MAP kinase (MAPK).		112/137	Gene Ontology	BP	GO:0000187	0.00102834	0.00670208	1915	1945.91	1913	9.35296e-05	447	1.05324	1.05324	1	28.8353	1913	1684	2347	1800	2649	447	1874	2565	2170	1855	2101
532	M16197	GO_HISTONE_H3_ACETYLATION	http://www.broadinstitute.org/gsea/msigdb/cards/GO_HISTONE_H3_ACETYLATION.html	The modification of histone H3 by the addition of an acetyl group.		43/46	Gene Ontology	BP	GO:0043966	0.000519627	0.00670208	585	1021.55	594	4.725e-05	67	0.774294	0.818359	1	21.1984	582	1170	232	1694	1191	67	252	126	594	2105	3224
533	M16221	GO_BINDING_OF_SPERM_TO_ZONA_PELLUCIDA	http://www.broadinstitute.org/gsea/msigdb/cards/GO_BINDING_OF_SPERM_TO_ZONA_PELLUCIDA.html	The process in which the sperm binds to the zona pellucida glycoprotein layer of the egg. The process begins with the attachment of the sperm plasma membrane to the zona pellucida and includes attachment of the acrosome inner membrane to the zona pellucida after the acrosomal reaction takes place.		20/33	Gene Ontology	BP	GO:0007339	0.00075619	0.00670208	260	1282.82	744	6.87682e-05	257	0.28886	0.29378	1	7.9083	667	744	455	1998	1667	257	257	367	1573	2900	3226
534	M16228	GO_REGULATION_OF_CELL_DEVELOPMENT	http://www.broadinstitute.org/gsea/msigdb/cards/GO_REGULATION_OF_CELL_DEVELOPMENT.html	Any process that modulates the rate, frequency or extent of the progression of the cell over time, from its formation to the mature structure. Cell development does not include the steps involved in committing a cell to a specific fate.		635/836	Gene Ontology	BP	GO:0060284	0.000724128	0.00670208	2265	2027.64	2146	7.24364e-05	287	1.02235	1.04348	1	27.9894	2261	3488	1353	3574	1138	287	2939	2146	3276	1537	305
535	M16258	GO_REGULATION_OF_MITOTIC_CELL_CYCLE	http://www.broadinstitute.org/gsea/msigdb/cards/GO_REGULATION_OF_MITOTIC_CELL_CYCLE.html	Any process that modulates the rate or extent of progress through the mitotic cell cycle.		423/468	Gene Ontology	BP	GO:0007346	0.000771397	0.00670208	1660	1816.55	1757	7.01516e-05	271	1.03439	-0.968905	-1	28.3191	1659	2988	1716	1747	1757	271	2589	2122	2172	1857	1104
536	M16285	GO_MESONEPHROS_DEVELOPMENT	http://www.broadinstitute.org/gsea/msigdb/cards/GO_MESONEPHROS_DEVELOPMENT.html	The process whose specific outcome is the progression of the mesonephros over time, from its formation to the mature structure. In mammals, the mesonephros is the second of the three embryonic kidneys to be established and exists only transiently. In lower vertebrates such as fish and amphibia, the mesonephros will form the mature kidney.		65/90	Gene Ontology	BP	GO:0001823	0.000542759	0.00670208	2740	1327.91	1447	4.93539e-05	86	0.954495	0.906281	1	26.1318	2736	1911	138	732	504	86	2239	1614	2356	844	1447
537	M16302	GO_CELLULAR_RESPONSE_TO_MECHANICAL_STIMULUS	http://www.broadinstitute.org/gsea/msigdb/cards/GO_CELLULAR_RESPONSE_TO_MECHANICAL_STIMULUS.html	Any process that results in a change in state or activity of a cell (in terms of movement, secretion, enzyme production, gene expression, etc.) as a result of a mechanical stimulus.		66/80	Gene Ontology	BP	GO:0071260	0.000737822	0.00670208	140	205.636	184	6.70972e-05	26	1.11669	1.15743	1	30.5723	136	26	119	199	349	243	80	150	408	184	368
538	M16306	GO_POSITIVE_REGULATION_OF_DEFENSE_RESPONSE	http://www.broadinstitute.org/gsea/msigdb/cards/GO_POSITIVE_REGULATION_OF_DEFENSE_RESPONSE.html	Any process that activates or increases the frequency, rate or extent of a defense response.		276/364	Gene Ontology	BP	GO:0031349	0.000922341	0.00670208	1525	1228.45	1033	8.38844e-05	389	1.15449	1.18802	1	31.6072	1523	746	1033	1241	869	389	1825	2968	1120	1007	792
539	M16331	GO_NEGATIVE_REGULATION_OF_CELL_CYCLE	http://www.broadinstitute.org/gsea/msigdb/cards/GO_NEGATIVE_REGULATION_OF_CELL_CYCLE.html	Any process that stops, prevents or reduces the rate or extent of progression through the cell cycle.		384/433	Gene Ontology	BP	GO:0045786	0.0011404	0.00670208	1975	1435.64	1134	0.000103726	130	1.06656	1.11023	1	29.1999	1973	3261	1018	170	742	510	2406	1965	2483	1134	130
540	M16332	GO_POSITIVE_REGULATION_OF_CYCLIN_DEPENDENT_PROTEIN_KINASE_ACTIVITY	http://www.broadinstitute.org/gsea/msigdb/cards/GO_POSITIVE_REGULATION_OF_CYCLIN_DEPENDENT_PROTEIN_KINASE_ACTIVITY.html	Any process that activates or increases the frequency, rate or extent of cyclin-dependent protein kinase activity.		32/36	Gene Ontology	BP	GO:1904031	0.00107719	0.00670208	1905	1045.55	470	9.7974e-05	191	1.06743	-1.00948	-1	29.2237	1904	1239	298	365	378	470	3083	2385	937	191	251
541	M16346	GO_REGIONALIZATION	http://www.broadinstitute.org/gsea/msigdb/cards/GO_REGIONALIZATION.html	The pattern specification process that results in the subdivision of an axis or axes in space to define an area or volume in which specific patterns of cell differentiation will take place or in which cells interpret a specific environment.		209/311	Gene Ontology	BP	GO:0003002	0.000819193	0.00670208	730	719.545	691	7.44998e-05	89	1.02275	-0.989293	-1	28.0006	730	1311	618	113	89	309	691	1757	1033	1027	237
542	M16349	GO_CENTRAL_NERVOUS_SYSTEM_DEVELOPMENT	http://www.broadinstitute.org/gsea/msigdb/cards/GO_CENTRAL_NERVOUS_SYSTEM_DEVELOPMENT.html	The process whose specific outcome is the progression of the central nervous system over time, from its formation to the mature structure. The central nervous system is the core nervous system that serves an integrating and coordinating function. In vertebrates it consists of the brain and spinal cord. In those invertebrates with a central nervous system it typically consists of a brain, cerebral…		614/872	Gene Ontology	BP	GO:0007417	0.000465234	0.00670208	1395	2038.36	1689	4.65331e-05	61	0.921802	0.924826	1	25.2368	1394	2226	3161	3578	3294	61	1332	1677	1689	2416	1594
543	M16354	GO_REGULATION_OF_ORGAN_MORPHOGENESIS	http://www.broadinstitute.org/gsea/msigdb/cards/GO_REGULATION_OF_ORGAN_MORPHOGENESIS.html	Any process that modulates the frequency, rate or extent of organ morphogenesis.		192/242	Gene Ontology	BP	GO:2000027	0.00066628	0.00670208	3485	1832.82	1047	6.05892e-05	196	1.10654	1.25323	1	30.2944	3482	2505	1047	594	861	196	3068	3665	3492	706	545
544	M16361	GO_RESPONSE_TO_OXIDATIVE_STRESS	http://www.broadinstitute.org/gsea/msigdb/cards/GO_RESPONSE_TO_OXIDATIVE_STRESS.html	Any process that results in a change in state or activity of a cell or an organism (in terms of movement, secretion, enzyme production, gene expression, etc.) as a result of oxidative stress, a state often resulting from exposure to high levels of reactive oxygen species, e.g. superoxide anions, hydrogen peroxide (H2O2), and hydroxyl radicals.		295/352	Gene Ontology	BP	GO:0006979	0.000965762	0.00670208	3045	1457.45	927	8.78351e-05	199	1.21583	1.34433	1	33.2865	3043	2228	585	358	199	413	3336	3129	1408	927	406
545	M16371	GO_REGULATION_OF_PHOSPHORUS_METABOLIC_PROCESS	http://www.broadinstitute.org/gsea/msigdb/cards/GO_REGULATION_OF_PHOSPHORUS_METABOLIC_PROCESS.html	Any process that modulates the frequency, rate or extent of the chemical reactions and pathways involving phosphorus or compounds containing phosphorus.		1217/1618	Gene Ontology	BP	GO:0051174	0.000515402	0.00670208	3390	2163.18	2997	5.15522e-05	111	1.06739	1.16393	1	29.2225	3388	2997	982	3579	808	111	3510	3200	3533	1371	316
546	M16372	GO_POSITIVE_REGULATION_OF_RESPONSE_TO_NUTRIENT_LEVELS	http://www.broadinstitute.org/gsea/msigdb/cards/GO_POSITIVE_REGULATION_OF_RESPONSE_TO_NUTRIENT_LEVELS.html	Any process that activates or increases the frequency, rate or extent of a response to nutrient levels.		43/48	Gene Ontology	BP	GO:0032109	0.00117705	0.00670208	2530	1877.09	1867	0.000107062	538	1.57723	1.57723	1	43.1809	2529	2953	1193	3081	1329	538	1867	596	3570	1015	1977
547	M16373	GO_TRNA_PROCESSING	http://www.broadinstitute.org/gsea/msigdb/cards/GO_TRNA_PROCESSING.html	The process in which a pre-tRNA molecule is converted to a mature tRNA, ready for addition of an aminoacyl group.		105/114	Gene Ontology	BP	GO:0008033	0.000550721	0.00670208	10	115.909	85	5.00781e-05	8	0.926011	0.926011	1	25.352	9	16	28	275	8	94	14	85	110	361	275
548	M16432	GO_TEMPERATURE_HOMEOSTASIS	http://www.broadinstitute.org/gsea/msigdb/cards/GO_TEMPERATURE_HOMEOSTASIS.html	A homeostatic process in which an organism modulates its internal body temperature.		20/26	Gene Ontology	BP	GO:0001659	0.00100505	0.00670208	565	960.091	742	9.14103e-05	41	1.31885	1.31885	1	36.1069	564	49	2814	742	953	1244	859	2377	41	265	653
549	M16480	GO_RESPONSE_TO_VIRUS	http://www.broadinstitute.org/gsea/msigdb/cards/GO_RESPONSE_TO_VIRUS.html	Any process that results in a change in state or activity of a cell or an organism (in terms of movement, secretion, enzyme production, gene expression, etc.) as a result of a stimulus from a virus.		194/247	Gene Ontology	BP	GO:0009615	0.000891729	0.00670208	1540	1074.45	874	8.10991e-05	368	1.02398	1.05743	1	28.0343	1537	874	627	781	596	368	1435	2042	1888	1257	414
550	M16493	GO_NEGATIVE_REGULATION_OF_SIGNAL_TRANSDUCTION_IN_ABSENCE_OF_LIGAND	http://www.broadinstitute.org/gsea/msigdb/cards/GO_NEGATIVE_REGULATION_OF_SIGNAL_TRANSDUCTION_IN_ABSENCE_OF_LIGAND.html	Any process that stops, prevents or reduces the frequency, rate or extent of signal transduction in absence of ligand.		24/32	Gene Ontology	BP	GO:1901099	0.000837498	0.00670208	75	227.909	161	7.61652e-05	9	1.33673	1.48048	1	36.5964	72	9	353	227	318	1047	161	84	34	28	174
551	M16497	GO_NEGATIVE_REGULATION_OF_PROTEIN_MODIFICATION_PROCESS	http://www.broadinstitute.org/gsea/msigdb/cards/GO_NEGATIVE_REGULATION_OF_PROTEIN_MODIFICATION_PROCESS.html	Any process that stops, prevents, or reduces the frequency, rate or extent of the covalent alteration of one or more amino acid residues within a protein.		517/616	Gene Ontology	BP	GO:0031400	0.000685019	0.00670208	3070	1886.27	2289	6.8523e-05	254	1.02616	1.05694	1	28.0938	3070	2289	532	3582	344	254	2743	3455	2918	1080	482
552	M16505	GO_POSITIVE_REGULATION_OF_BLOOD_VESSEL_ENDOTHELIAL_CELL_MIGRATION	http://www.broadinstitute.org/gsea/msigdb/cards/GO_POSITIVE_REGULATION_OF_BLOOD_VESSEL_ENDOTHELIAL_CELL_MIGRATION.html	Any process that activates or increases the frequency, rate or extent of the migration of the endothelial cells of blood vessels.		22/25	Gene Ontology	BP	GO:0043536	0.0012141	0.00670208	355	1099.27	574	0.000110434	58	1.43036	1.59299	1	39.16	2815	3295	428	354	479	574	1359	1183	1192	58	355
553	M16567	GO_REGULATION_OF_TELOMERASE_ACTIVITY	http://www.broadinstitute.org/gsea/msigdb/cards/GO_REGULATION_OF_TELOMERASE_ACTIVITY.html	Any process that modulates the frequency, rate or extent of telomerase activity, the catalysis of the reaction: deoxynucleoside triphosphate + DNA(n) = diphosphate + DNA(n+1). Telomerases catalyze extension of the 3'- end of a DNA strand by one deoxynucleotide at a time using an internal RNA template that encodes the telomeric repeat sequence.		40/43	Gene Ontology	BP	GO:0051972	0.000872864	0.00670208	750	1138.27	817	7.93828e-05	218	0.961162	0.910584	1	26.3144	2265	2729	218	817	412	352	2123	1038	748	747	1072
554	M16576	GO_TRANSMEMBRANE_RECEPTOR_PROTEIN_SERINE_THREONINE_KINASE_SIGNALING_PATHWAY	http://www.broadinstitute.org/gsea/msigdb/cards/GO_TRANSMEMBRANE_RECEPTOR_PROTEIN_SERINE_THREONINE_KINASE_SIGNALING_PATHWAY.html	A series of molecular signals initiated by the binding of an extracellular ligand to a receptor on the surface of the target cell where the receptor possesses serine/threonine kinase activity, and ending with regulation of a downstream cellular process, e.g. transcription.		135/190	Gene Ontology	BP	GO:0007178	0.000825824	0.00670208	3470	1860.27	1383	7.51031e-05	319	1.00688	1.07655	1	27.5661	3466	2628	1081	688	1121	319	3324	3483	2067	1383	903
555	M16577	GO_CHAPERONE_MEDIATED_PROTEIN_FOLDING	http://www.broadinstitute.org/gsea/msigdb/cards/GO_CHAPERONE_MEDIATED_PROTEIN_FOLDING.html	The process of inhibiting aggregation and assisting in the covalent and noncovalent assembly of single chain polypeptides or multisubunit complexes into the correct tertiary structure that is dependent on interaction with a chaperone.		41/47	Gene Ontology	BP	GO:0061077	0.00063165	0.00670208	1085	1246.82	1054	5.74392e-05	169	0.817846	-0.814783	-1	22.3907	1084	972	819	1577	1054	169	277	774	2533	1195	3261
556	M16581	GO_CELLULAR_RESPONSE_TO_REACTIVE_OXYGEN_SPECIES	http://www.broadinstitute.org/gsea/msigdb/cards/GO_CELLULAR_RESPONSE_TO_REACTIVE_OXYGEN_SPECIES.html	Any process that results in a change in state or activity of a cell (in terms of movement, secretion, enzyme production, gene expression, etc.) as a result of a reactive oxygen species stimulus. Reactive oxygen species include singlet oxygen, superoxide, and oxygen free radicals.		91/104	Gene Ontology	BP	GO:0034614	0.00072223	0.00670208	905	670.545	448	6.56789e-05	76	1.29375	1.43034	1	35.4199	901	1151	76	347	448	229	1611	1499	301	462	351
557	M16589	GO_ZYMOGEN_ACTIVATION	http://www.broadinstitute.org/gsea/msigdb/cards/GO_ZYMOGEN_ACTIVATION.html	The proteolytic processing of an inactive enzyme to an active form.		91/112	Gene Ontology	BP	GO:0031638	0.000497117	0.00670208	1225	1194.82	1286	4.52027e-05	46	0.857882	-0.944988	-1	23.4868	1224	848	77	1785	694	46	1599	2145	1286	1551	1888
558	M16599	GO_LYMPHOCYTE_DIFFERENTIATION	http://www.broadinstitute.org/gsea/msigdb/cards/GO_LYMPHOCYTE_DIFFERENTIATION.html	The process in which a relatively unspecialized precursor cell acquires specialized features of a lymphocyte. A lymphocyte is a leukocyte commonly found in the blood and lymph that has the characteristics of a large nucleus, a neutral staining cytoplasm, and prominent heterochromatin.		152/209	Gene Ontology	BP	GO:0030098	0.000813459	0.00670208	1445	1116.36	1364	7.39782e-05	112	1.15616	1.15244	1	31.6529	1445	2175	1410	112	1366	305	988	850	1753	1364	512
559	M16601	GO_CELLULAR_RESPONSE_TO_OXIDATIVE_STRESS	http://www.broadinstitute.org/gsea/msigdb/cards/GO_CELLULAR_RESPONSE_TO_OXIDATIVE_STRESS.html	Any process that results in a change in state or activity of a cell (in terms of movement, secretion, enzyme production, gene expression, etc.) as a result of oxidative stress, a state often resulting from exposure to high levels of reactive oxygen species, e.g. superoxide anions, hydrogen peroxide (H2O2), and hydroxyl radicals.		163/184	Gene Ontology	BP	GO:0034599	0.000687072	0.00670208	1820	1116.36	651	6.24806e-05	210	1.26233	1.4081	1	34.5598	1819	1740	651	246	425	210	2817	2640	518	796	418
560	M16602	GO_NEURAL_CREST_CELL_DIFFERENTIATION	http://www.broadinstitute.org/gsea/msigdb/cards/GO_NEURAL_CREST_CELL_DIFFERENTIATION.html	The process in which a relatively unspecialized cell acquires specialized features of a neural crest cell.		62/75	Gene Ontology	BP	GO:0014033	0.0005679	0.00670208	475	867.182	606	5.16406e-05	113	1.14135	-0.883148	-1	31.2476	475	1658	170	393	1424	113	1005	859	2513	606	323
561	M16641	GO_PROTEOLYSIS	http://www.broadinstitute.org/gsea/msigdb/cards/GO_PROTEOLYSIS.html	The hydrolysis of proteins into smaller polypeptides and/or amino acids by cleavage of their peptide bonds.		898/1208	Gene Ontology	BP	GO:0006508	0.00118111	0.00670208	2345	2644.91	2584	0.000118174	625	0.905691	0.90595	1	24.7957	2341	3390	2285	3590	2943	625	3192	3494	2357	2293	2584
562	M16675	GO_RESPONSE_TO_TOPOLOGICALLY_INCORRECT_PROTEIN	http://www.broadinstitute.org/gsea/msigdb/cards/GO_RESPONSE_TO_TOPOLOGICALLY_INCORRECT_PROTEIN.html	Any process that results in a change in state or activity of a cell or an organism (in terms of movement, secretion, enzyme production, gene expression, etc.) as a result of a protein that is not folded in its correct three-dimensional structure.		144/163	Gene Ontology	BP	GO:0035966	0.000665982	0.00670208	595	1051.55	1073	6.05621e-05	195	1.04187	0.955307	1	28.524	594	938	1073	1584	1221	195	430	727	2069	1447	1289
563	M16710	GO_RESPONSE_TO_HYDROGEN_PEROXIDE	http://www.broadinstitute.org/gsea/msigdb/cards/GO_RESPONSE_TO_HYDROGEN_PEROXIDE.html	Any process that results in a change in state or activity of a cell or an organism (in terms of movement, secretion, enzyme production, gene expression, etc.) as a result of a hydrogen peroxide (H2O2) stimulus.		99/109	Gene Ontology	BP	GO:0042542	0.000805935	0.00670208	630	460.091	408	7.32937e-05	60	1.38414	1.41927	1	37.8944	626	805	60	405	224	299	844	649	185	556	408
564	M16717	GO_POSITIVE_REGULATION_OF_ANION_TRANSPORT	http://www.broadinstitute.org/gsea/msigdb/cards/GO_POSITIVE_REGULATION_OF_ANION_TRANSPORT.html	Any process that activates or increases the frequency, rate or extent of anion transport.		43/58	Gene Ontology	BP	GO:1903793	0.00113979	0.00670208	3405	1664.73	1771	0.000103671	376	1.85345	1.85345	1	50.7431	3403	1771	2166	1911	2430	509	2493	1266	376	864	1123
565	M16781	GO_ANATOMICAL_STRUCTURE_HOMEOSTASIS	http://www.broadinstitute.org/gsea/msigdb/cards/GO_ANATOMICAL_STRUCTURE_HOMEOSTASIS.html	A homeostatic process involved in the maintenance of an internal steady state within a defined anatomical structure of an organism, including control of cellular proliferation and death and control of metabolic function. An anatomical structure is any biological entity that occupies space and is distinguished from its surroundings. Anatomical structures can be macroscopic such as a carpel, or mic…		213/285	Gene Ontology	BP	GO:0060249	0.000822536	0.00670208	1580	1424	1548	7.48039e-05	315	1.06109	1.19612	1	29.0502	1300	2444	1044	928	1994	315	1577	1577	1635	1302	1548
566	M16839	GO_REGULATION_OF_INTERLEUKIN_12_PRODUCTION	http://www.broadinstitute.org/gsea/msigdb/cards/GO_REGULATION_OF_INTERLEUKIN_12_PRODUCTION.html	Any process that modulates the frequency, rate, or extent of interleukin-12 production.		34/51	Gene Ontology	BP	GO:0032655	0.00118352	0.00670208	2745	1078.18	548	0.000107651	156	1.08094	1.08094	1	29.5937	2742	3108	276	326	156	548	1481	776	1585	351	511
567	M16865	GO_NEGATIVE_REGULATION_OF_PROTEIN_SERINE_THREONINE_KINASE_ACTIVITY	http://www.broadinstitute.org/gsea/msigdb/cards/GO_NEGATIVE_REGULATION_OF_PROTEIN_SERINE_THREONINE_KINASE_ACTIVITY.html	Any process that decreases the rate, frequency, or extent of protein serine/threonine kinase activity.		112/126	Gene Ontology	BP	GO:0071901	0.00106042	0.00670208	1320	633.091	461	9.6448e-05	26	1.08116	-0.931979	-1	29.5996	1316	959	26	233	87	461	482	637	2063	389	311
568	M16875	GO_TRNA_MODIFICATION	http://www.broadinstitute.org/gsea/msigdb/cards/GO_TRNA_MODIFICATION.html	The covalent alteration of one or more nucleotides within a tRNA molecule to produce a tRNA molecule with a sequence that differs from that coded genetically.		56/60	Gene Ontology	BP	GO:0006400	0.000231086	0.00670208	10	203.545	31	2.101e-05	8	0.934351	0.934351	1	25.5803	8	8	158	222	13	999	18	31	13	286	483
569	M16883	GO_POSITIVE_REGULATION_OF_GLIOGENESIS	http://www.broadinstitute.org/gsea/msigdb/cards/GO_POSITIVE_REGULATION_OF_GLIOGENESIS.html	Any process that activates or increases the frequency, rate or extent of gliogenesis, the formation of mature glia.		34/47	Gene Ontology	BP	GO:0014015	0.000897562	0.00670208	1205	599.909	373	8.16299e-05	141	1.02168	1.12002	1	27.9712	1205	611	289	245	141	373	1087	1550	533	294	271
570	M16905	GO_IMMUNE_EFFECTOR_PROCESS	http://www.broadinstitute.org/gsea/msigdb/cards/GO_IMMUNE_EFFECTOR_PROCESS.html	Any process of the immune system that can potentially contribute to an immune response.		339/486	Gene Ontology	BP	GO:0002252	0.000873128	0.00670208	3150	1858.64	1722	7.94068e-05	354	1.03884	1.13475	1	28.4409	3147	1406	1369	593	1839	354	3363	3403	2715	1722	534
571	M16917	GO_NEGATIVE_REGULATION_OF_LYMPHOCYTE_DIFFERENTIATION	http://www.broadinstitute.org/gsea/msigdb/cards/GO_NEGATIVE_REGULATION_OF_LYMPHOCYTE_DIFFERENTIATION.html	Any process that stops, prevents, or reduces the frequency, rate or extent of lymphocyte differentiation.		30/40	Gene Ontology	BP	GO:0045620	0.00119943	0.00670208	3530	1269.18	565	0.000109098	41	1.35395	-1.52163	-1	37.0679	3527	2830	306	433	370	565	2408	2279	962	41	240
572	M16933	GO_REGULATION_OF_APOPTOTIC_SIGNALING_PATHWAY	http://www.broadinstitute.org/gsea/msigdb/cards/GO_REGULATION_OF_APOPTOTIC_SIGNALING_PATHWAY.html	Any process that modulates the frequency, rate or extent of apoptotic signaling pathway.		312/363	Gene Ontology	BP	GO:2001233	0.00121252	0.00670208	575	507.455	562	0.00011029	239	1.12059	1.18548	1	30.6791	801	239	572	440	492	573	265	612	562	685	341
573	M16937	GO_POSITIVE_REGULATION_OF_PROTEIN_MODIFICATION_BY_SMALL_PROTEIN_CONJUGATION_OR_REMOVAL	http://www.broadinstitute.org/gsea/msigdb/cards/GO_POSITIVE_REGULATION_OF_PROTEIN_MODIFICATION_BY_SMALL_PROTEIN_CONJUGATION_OR_REMOVAL.html	Any process that activates or increases the frequency, rate or extent of protein modification by small protein conjugation or removal.		178/196	Gene Ontology	BP	GO:1903322	0.000931639	0.00670208	3225	2087.09	2513	8.47304e-05	396	1.04538	1.02308	1	28.62	3222	2513	1055	2729	872	396	2566	3568	2542	1359	2136
574	M16946	GO_POSITIVE_REGULATION_OF_GLUCOSE_METABOLIC_PROCESS	http://www.broadinstitute.org/gsea/msigdb/cards/GO_POSITIVE_REGULATION_OF_GLUCOSE_METABOLIC_PROCESS.html	Any process that increases the rate, frequency or extent of glucose metabolism. Glucose metabolic processes are the chemical reactions and pathways involving glucose, the aldohexose gluco-hexose.		29/36	Gene Ontology	BP	GO:0010907	0.000451672	0.00670208	350	529.818	424	4.10695e-05	18	1.18619	1.16931	1	32.4751	664	970	348	552	424	18	340	234	1062	350	866
575	M16952	GO_POSITIVE_REGULATION_OF_OSSIFICATION	http://www.broadinstitute.org/gsea/msigdb/cards/GO_POSITIVE_REGULATION_OF_OSSIFICATION.html	Any process that activates or increases the frequency, rate or extent of bone formation.		65/84	Gene Ontology	BP	GO:0045778	0.000520462	0.00670208	995	1113.36	995	4.73259e-05	54	1.3051	1.43072	1	35.7306	995	1601	140	54	385	1293	2710	3148	1281	434	206
576	M16964	GO_POSITIVE_CHEMOTAXIS	http://www.broadinstitute.org/gsea/msigdb/cards/GO_POSITIVE_CHEMOTAXIS.html	The directed movement of a motile cell or organism towards a higher concentration of a chemical.		26/36	Gene Ontology	BP	GO:0050918	0.000789653	0.00670208	795	799.727	791	7.18124e-05	200	1.27411	-0.94247	-1	34.8822	791	865	387	926	870	284	407	200	1834	653	1580
577	M16985	GO_PHAGOCYTIC_VESICLE	http://www.broadinstitute.org/gsea/msigdb/cards/GO_PHAGOCYTIC_VESICLE.html	A membrane-bounded intracellular vesicle that arises from the ingestion of particulate material by phagocytosis.		76/86	Gene Ontology	CC	GO:0045335	0.00119599	0.00670208	1290	1937.73	1302	0.000108786	557	0.196239	-0.214459	-1	5.37257	1141	1290	1814	3331	3157	557	1286	1302	943	3196	3298
578	M17049	GO_VESICLE_MEMBRANE	http://www.broadinstitute.org/gsea/msigdb/cards/GO_VESICLE_MEMBRANE.html	The lipid bilayer surrounding any membrane-bounded vesicle in the cell.		398/512	Gene Ontology	CC	GO:0012506	0.000656558	0.00670208	2535	2824.82	2991	5.97049e-05	189	0.87186	0.85449	1	23.8695	2533	3574	3596	3303	3398	189	3563	2991	2577	2853	2496
579	M17088	GO_SECRETORY_GRANULE_LUMEN	http://www.broadinstitute.org/gsea/msigdb/cards/GO_SECRETORY_GRANULE_LUMEN.html	The volume enclosed by the membrane of a secretory granule.		48/85	Gene Ontology	CC	GO:0034774	0.00101432	0.00670208	440	1366.73	1268	9.22532e-05	417	1.12951	1.18904	1	30.9234	3317	1811	2156	690	1268	440	1930	683	1883	439	417
580	M17101	GO_PERINUCLEAR_REGION_OF_CYTOPLASM	http://www.broadinstitute.org/gsea/msigdb/cards/GO_PERINUCLEAR_REGION_OF_CYTOPLASM.html	Cytoplasm situated near, or occurring around, the nucleus.		532/642	Gene Ontology	CC	GO:0048471	0.000738929	0.00670208	2075	1629.09	1064	7.39175e-05	303	1.12252	1.1621	1	30.732	2071	928	1014	3598	751	303	1879	3228	2455	1064	629
581	M17120	GO_NUCLEAR_SPECK	http://www.broadinstitute.org/gsea/msigdb/cards/GO_NUCLEAR_SPECK.html	A discrete extra-nucleolar subnuclear domain, 20-50 in number, in which splicing factors are seen to be localized by immunofluorescence microscopy.		173/194	Gene Ontology	CC	GO:0016607	0.0012091	0.00670208	210	724.818	571	0.000109979	66	0.857725	0.8926	1	23.4825	207	230	636	1663	75	571	66	391	1091	1387	1656
582	M17154	GO_ROUGH_ENDOPLASMIC_RETICULUM	http://www.broadinstitute.org/gsea/msigdb/cards/GO_ROUGH_ENDOPLASMIC_RETICULUM.html	The rough (or granular) endoplasmic reticulum (ER) has ribosomes adhering to the outer surface; the ribosomes are the site of translation of the mRNA for those proteins which are either to be retained within the cisternae (ER-resident proteins), the proteins of the lysosomes, or the proteins destined for export from the cell. Glycoproteins undergo their initial glycosylation within the cisternae.		59/71	Gene Ontology	CC	GO:0005791	0.000904216	0.00670208	1165	1399.82	1287	8.22352e-05	377	1.20254	1.46643	1	32.9227	1165	804	1508	1574	2510	377	1003	1040	1968	1287	2162
583	M17155	GO_TRANSFERASE_COMPLEX	http://www.broadinstitute.org/gsea/msigdb/cards/GO_TRANSFERASE_COMPLEX.html	A protein complex capable of catalyzing the transfer of a group, e.g. a methyl group, glycosyl group, acyl group, phosphorus-containing, or other groups, from one compound (generally regarded as the donor) to another compound (generally regarded as the acceptor).		615/703	Gene Ontology	CC	GO:1990234	0.00077611	0.00670208	2840	2251.36	2216	7.76381e-05	342	0.893288	0.917349	1	24.4561	2840	2216	1001	3601	894	342	2755	3576	3497	1940	2103
584	M17188	GO_NUCLEAR_BODY	http://www.broadinstitute.org/gsea/msigdb/cards/GO_NUCLEAR_BODY.html	Extra-nucleolar nuclear domains usually visualized by confocal microscopy and fluorescent antibodies to specific proteins.		311/349	Gene Ontology	CC	GO:0016604	0.000928519	0.00670208	230	610	524	8.44465e-05	33	0.840042	0.857558	1	22.9984	228	328	576	807	33	394	89	524	1013	1502	1216
585	M17221	GO_UBIQUITIN_LIGASE_COMPLEX	http://www.broadinstitute.org/gsea/msigdb/cards/GO_UBIQUITIN_LIGASE_COMPLEX.html	A protein complex that includes a ubiquitin-protein ligase and enables ubiquitin protein ligase activity. The complex also contains other proteins that may confer substrate specificity on the complex.		221/262	Gene Ontology	CC	GO:0000151	0.000569124	0.00670208	2790	1807.09	1414	5.17519e-05	48	0.91412	0.946921	1	25.0265	2787	2345	610	1369	48	115	3524	3271	3447	1414	948
586	M17288	GO_TRANSCRIPTIONAL_REPRESSOR_COMPLEX	http://www.broadinstitute.org/gsea/msigdb/cards/GO_TRANSCRIPTIONAL_REPRESSOR_COMPLEX.html	A protein complex that possesses activity that prevents or downregulates transcription.		63/74	Gene Ontology	CC	GO:0017053	0.000692787	0.00670208	1990	1854.55	1836	6.30005e-05	159	0.657198	-0.641315	-1	17.9925	1986	2938	159	1690	1378	215	2722	1602	1836	2525	3349
587	M17313	GO_TRANSCRIPTION_FACTOR_COMPLEX	http://www.broadinstitute.org/gsea/msigdb/cards/GO_TRANSCRIPTION_FACTOR_COMPLEX.html	A protein complex that is capable of associating with DNA by direct binding, or via other DNA-binding proteins or complexes, and regulating transcription.		236/298	Gene Ontology	CC	GO:0005667	0.000569875	0.00670208	1835	1113.18	1198	5.18202e-05	52	0.980715	0.902797	1	26.8497	1832	2535	607	140	52	117	1965	1801	1198	1205	793
588	M17325	GO_RIBONUCLEOPROTEIN_GRANULE	http://www.broadinstitute.org/gsea/msigdb/cards/GO_RIBONUCLEOPROTEIN_GRANULE.html	A non-membranous macromolecular complex containing proteins and translationally silenced mRNAs. RNA granules contain proteins that control the localization, stability, and translation of their RNA cargo. Different types of RNA granules (RGs) exist, depending on the cell type and cellular conditions.		126/148	Gene Ontology	CC	GO:0035770	0.000969469	0.00670208	990	957.455	989	8.81724e-05	4	0.913279	0.885298	1	25.0034	989	855	4	1300	348	414	471	1034	1532	1395	2190
589	M17429	GO_NUCLEOPLASM_PART	http://www.broadinstitute.org/gsea/msigdb/cards/GO_NUCLEOPLASM_PART.html	Any constituent part of the nucleoplasm, that part of the nuclear content other than the chromosomes or the nucleolus.		626/708	Gene Ontology	CC	GO:0044451	0.000709708	0.00670208	1765	1604.27	1631	7.09935e-05	25	0.832833	0.863458	1	22.801	1765	1187	520	3610	25	278	1110	2711	2679	1631	2131
590	M17474	GO_EXTRACELLULAR_SPACE	http://www.broadinstitute.org/gsea/msigdb/cards/GO_EXTRACELLULAR_SPACE.html	That part of a multicellular organism outside the cells proper, usually taken to be outside the plasma membranes, and occupied by fluid.		822/1376	Gene Ontology	CC	GO:0005615	0.000511534	0.00670208	1230	1774.64	1230	5.11651e-05	104	1.15279	1.228	1	31.5606	1891	220	3155	3614	3436	104	1230	3318	1188	1226	139
591	M17513	GO_TRANSPORTER_COMPLEX	http://www.broadinstitute.org/gsea/msigdb/cards/GO_TRANSPORTER_COMPLEX.html	A protein complex facilitating transport of molecules (proteins, small molecules, nucleic acids) into, out of or within a cell, or between cells.		183/321	Gene Ontology	CC	GO:1990351	0.000904605	0.00670208	3285	2456.64	2974	8.22706e-05	378	0.736573	-0.726116	-1	20.1656	3281	1890	3658	3157	3607	378	1020	1301	2974	3216	2541
592	M17583	GO_ORGANELLE_ENVELOPE_LUMEN	http://www.broadinstitute.org/gsea/msigdb/cards/GO_ORGANELLE_ENVELOPE_LUMEN.html	The region between the inner and outer lipid bilayers of an organelle envelope.		76/83	Gene Ontology	CC	GO:0031970	0.000830241	0.00670208	3485	2670.09	2934	7.55049e-05	323	0.717977	0.717977	1	19.6565	3484	3056	2102	3155	2767	323	2934	2747	2450	2954	3399
593	M17619	GO_CYTOPLASMIC_VESICLE_PART	http://www.broadinstitute.org/gsea/msigdb/cards/GO_CYTOPLASMIC_VESICLE_PART.html	Any constituent part of cytoplasmic vesicle, a vesicle formed of membrane or protein, found in the cytoplasm of a cell.		446/601	Gene Ontology	CC	GO:0044433	0.000540603	0.00670208	2355	2570	2406	4.91578e-05	84	0.962381	0.967443	1	26.3478	2354	3369	3589	3115	3634	84	2873	2359	2406	2396	2091
594	M17620	GO_INTERMEDIATE_FILAMENT_CYTOSKELETON	http://www.broadinstitute.org/gsea/msigdb/cards/GO_INTERMEDIATE_FILAMENT_CYTOSKELETON.html	Cytoskeletal structure made from intermediate filaments, typically organized in the cytosol as an extended system that stretches from the nuclear envelope to the plasma membrane. Some intermediate filaments run parallel to the cell surface, while others traverse the cytosol; together they form an internal framework that helps support the shape and resilience of the cell.		128/239	Gene Ontology	CC	GO:0045111	0.000397334	0.00670208	460	347.636	246	3.61278e-05	34	1.18213	1.26037	1	32.3639	457	74	1088	195	34	108	246	740	328	490	64
595	M17632	GO_SARCOLEMMA	http://www.broadinstitute.org/gsea/msigdb/cards/GO_SARCOLEMMA.html	The outer membrane of a muscle cell, consisting of the plasma membrane, a covering basement membrane (about 100 nm thick and sometimes common to more than one fiber), and the associated loose network of collagen fibers.		94/125	Gene Ontology	CC	GO:0042383	0.0010027	0.00670208	2780	1994.73	2073	9.11961e-05	434	1.42785	1.75406	1	39.0912	2779	3563	2625	1764	2552	434	2073	1355	2781	761	1255
596	M17635	GO_CELL_BODY	http://www.broadinstitute.org/gsea/msigdb/cards/GO_CELL_BODY.html	The portion of a cell bearing surface projections such as axons, dendrites, cilia, or flagella that includes the nucleus, but excludes all cell projections.		353/494	Gene Ontology	CC	GO:0044297	0.00101452	0.00670208	3320	2596.55	2914	9.22718e-05	441	0.952879	1.013	1	26.0876	3319	2914	3604	2053	3599	441	3492	3248	1822	2196	1874
597	M17699	GO_NUCLEOLUS	http://www.broadinstitute.org/gsea/msigdb/cards/GO_NUCLEOLUS.html	A small, dense body one or more of which are present in the nucleus of eukaryotic cells. It is rich in RNA and protein, is not bounded by a limiting membrane, and is not seen during mitosis. Its prime function is the transcription of the nucleolar DNA into 45S ribosomal-precursor RNA, the processing of this RNA into 5.8S, 18S, and 28S components of ribosomal RNA, and the association of these comp…		774/848	Gene Ontology	CC	GO:0005730	0.000457784	0.00670208	70	651.273	344	4.57878e-05	2	0.892217	0.901018	1	24.4268	69	44	507	3625	261	669	2	210	344	1087	346
598	M17826	GO_ACETYLTRANSFERASE_COMPLEX	http://www.broadinstitute.org/gsea/msigdb/cards/GO_ACETYLTRANSFERASE_COMPLEX.html	A protein complex which is capable of acetyltransferase activity.		89/100	Gene Ontology	CC	GO:1902493	0.000436363	0.00670208	1015	1560.91	1398	3.96772e-05	13	0.803131	-0.825616	-1	21.9879	1012	2029	1120	2407	1666	13	1398	1002	950	2132	3441
599	M17847	GO_CYCLIN_DEPENDENT_PROTEIN_KINASE_HOLOENZYME_COMPLEX	http://www.broadinstitute.org/gsea/msigdb/cards/GO_CYCLIN_DEPENDENT_PROTEIN_KINASE_HOLOENZYME_COMPLEX.html	Cyclin-dependent protein kinases (CDKs) are enzyme complexes that contain a kinase catalytic subunit associated with a regulatory cyclin partner.		29/31	Gene Ontology	CC	GO:0000307	0.00115435	0.00670208	605	673	523	0.000104996	229	0.852702	0.852702	1	23.345	425	248	345	1511	601	523	478	229	767	602	1674
600	M17853	GO_POLYUBIQUITIN_BINDING	http://www.broadinstitute.org/gsea/msigdb/cards/GO_POLYUBIQUITIN_BINDING.html	Interacting selectively and non-covalently with a polymer of ubiqutin.		39/42	Gene Ontology	MF	GO:0031593	0.000673333	0.00670208	3275	1341.91	1287	6.12308e-05	78	1.03866	-0.623504	-1	28.4361	3271	2342	228	1287	361	203	2221	1622	1242	78	1906
601	M17873	GO_UBIQUITIN_LIKE_PROTEIN_TRANSFERASE_ACTIVITY	http://www.broadinstitute.org/gsea/msigdb/cards/GO_UBIQUITIN_LIKE_PROTEIN_TRANSFERASE_ACTIVITY.html	Catalysis of the transfer of a ubiquitin-like from one protein to another via the reaction X-ULP + Y --> Y-ULP + X, where both X-ULP and Y-ULP are covalent linkages. ULP represents a ubiquitin-like protein.		352/420	Gene Ontology	MF	GO:0019787	0.00103279	0.00670208	1810	1439.55	1478	9.39344e-05	21	0.928197	1.02889	1	25.4119	1807	3035	559	871	21	449	1858	1783	2763	1211	1478
602	M17890	GO_PROTEIN_KINASE_C_BINDING	http://www.broadinstitute.org/gsea/msigdb/cards/GO_PROTEIN_KINASE_C_BINDING.html	Interacting selectively and non-covalently with protein kinase C.		42/50	Gene Ontology	MF	GO:0005080	0.0009187	0.00670208	3170	1991.36	2128	8.35531e-05	387	0.819869	0.88878	1	22.4461	3166	2589	1549	2128	1104	387	2856	3053	2635	1328	1110
603	M17907	GO_PEPTIDASE_REGULATOR_ACTIVITY	http://www.broadinstitute.org/gsea/msigdb/cards/GO_PEPTIDASE_REGULATOR_ACTIVITY.html	Modulates the activity of a peptidase, any enzyme that catalyzes the hydrolysis peptide bonds.		140/214	Gene Ontology	MF	GO:0061134	0.000624212	0.00670208	1595	1701.27	1594	5.67626e-05	162	1.24343	1.28093	1	34.0422	1594	1965	2607	2578	2215	162	803	835	3591	1421	943
604	M17926	GO_UBIQUITIN_LIKE_PROTEIN_BINDING	http://www.broadinstitute.org/gsea/msigdb/cards/GO_UBIQUITIN_LIKE_PROTEIN_BINDING.html	Interacting selectively and non-covalently with a small conjugating protein such as ubiquitin or a ubiquitin-like protein.		112/121	Gene Ontology	MF	GO:0032182	0.000728548	0.00670208	2585	1376.91	1379	6.62536e-05	31	1.06019	1.40027	1	29.0257	2583	2176	31	1379	98	235	1937	3033	2087	540	1047
605	M17942	GO_PURINE_NTP_DEPENDENT_HELICASE_ACTIVITY	http://www.broadinstitute.org/gsea/msigdb/cards/GO_PURINE_NTP_DEPENDENT_HELICASE_ACTIVITY.html	Catalysis of the reaction: purine NTP + H2O = purine NDP + phosphate, to drive the unwinding of a DNA or RNA helix.		87/98	Gene Ontology	MF	GO:0070035	0.000510453	0.00670208	15	750.182	269	4.64156e-05	13	0.724983	0.724983	1	19.8483	14	269	74	1674	725	58	21	13	407	1534	3463
606	M17973	GO_PROTEIN_HETERODIMERIZATION_ACTIVITY	http://www.broadinstitute.org/gsea/msigdb/cards/GO_PROTEIN_HETERODIMERIZATION_ACTIVITY.html	Interacting selectively and non-covalently with a nonidentical protein to form a heterodimer.		333/468	Gene Ontology	MF	GO:0046982	0.00121642	0.00670208	3185	1836.82	1976	0.000110645	578	0.966157	0.978542	1	26.4511	3183	1112	2025	700	1976	578	2157	3281	2344	1744	1105
607	M18016	GO_ENHANCER_BINDING	http://www.broadinstitute.org/gsea/msigdb/cards/GO_ENHANCER_BINDING.html	Interacting selectively and non-covalently with an enhancer, a transcription regulatory region that is somewhat distal from the core promoter and which enhances transcription from that promoter.		68/93	Gene Ontology	MF	GO:0035326	0.000825268	0.00670208	985	627.545	512	7.50525e-05	99	0.856855	-0.802669	-1	23.4587	982	1497	123	842	99	318	932	274	340	512	984
608	M18021	GO_KINASE_INHIBITOR_ACTIVITY	http://www.broadinstitute.org/gsea/msigdb/cards/GO_KINASE_INHIBITOR_ACTIVITY.html	Stops, prevents or reduces the activity of a kinase, an enzyme which catalyzes of the transfer of a phosphate group, usually from ATP, to a substrate molecule.		69/89	Gene Ontology	MF	GO:0019210	0.000737775	0.00670208	680	577.273	460	6.70929e-05	86	0.998294	-1.04776	-1	27.3309	677	721	135	460	86	242	1024	1706	265	643	391
609	M18046	GO_PROTEIN_DIMERIZATION_ACTIVITY	http://www.broadinstitute.org/gsea/msigdb/cards/GO_PROTEIN_DIMERIZATION_ACTIVITY.html	The formation of a protein dimer, a macromolecular structure consists of two noncovalently associated identical or nonidentical subunits.		828/1149	Gene Ontology	MF	GO:0046983	0.000436554	0.00670208	2255	2087.45	2037	4.3664e-05	32	0.942713	0.957724	1	25.8093	2251	3166	1702	3634	2697	32	1837	2037	1373	2003	2230
610	M18048	GO_UNFOLDED_PROTEIN_BINDING	http://www.broadinstitute.org/gsea/msigdb/cards/GO_UNFOLDED_PROTEIN_BINDING.html	Interacting selectively and non-covalently with an unfolded protein.		87/100	Gene Ontology	MF	GO:0051082	0.00087277	0.00670208	85	873.909	351	7.93743e-05	8	0.892125	0.924247	1	24.4243	84	156	79	1821	1069	351	8	35	1871	1803	2336
611	M18075	GO_KINASE_BINDING	http://www.broadinstitute.org/gsea/msigdb/cards/GO_KINASE_BINDING.html	Interacting selectively and non-covalently with a kinase, any enzyme that catalyzes the transfer of a phosphate group.		524/606	Gene Ontology	MF	GO:0019900	0.000769847	0.00670208	3500	2665.45	3220	7.70114e-05	335	0.92808	0.936048	1	25.4087	3500	3220	2292	3635	2090	335	3251	3433	3243	2164	2157
612	M18087	GO_HISTONE_DEACETYLASE_BINDING	http://www.broadinstitute.org/gsea/msigdb/cards/GO_HISTONE_DEACETYLASE_BINDING.html	Interacting selectively and non-covalently with the enzyme histone deacetylase.		90/105	Gene Ontology	MF	GO:0042826	0.00111706	0.00670208	405	482.091	426	0.000101602	69	0.949444	1.01593	1	25.9935	403	276	69	77	723	532	236	426	1027	1004	530
613	M18091	GO_PROTEIN_KINASE_ACTIVITY	http://www.broadinstitute.org/gsea/msigdb/cards/GO_PROTEIN_KINASE_ACTIVITY.html	Catalysis of the phosphorylation of an amino acid residue in a protein, usually according to the reaction: a protein + ATP = a phosphoprotein + ADP.		520/640	Gene Ontology	MF	GO:0004672	0.000695924	0.00670208	1750	2068.45	2118	6.96142e-05	265	1.03283	1.11239	1	28.2764	1749	3082	1356	3636	2501	265	1739	1591	2305	2118	2411
614	M18111	GO_PROTEIN_HOMODIMERIZATION_ACTIVITY	http://www.broadinstitute.org/gsea/msigdb/cards/GO_PROTEIN_HOMODIMERIZATION_ACTIVITY.html	Interacting selectively and non-covalently with an identical protein to form a homodimer.		538/722	Gene Ontology	MF	GO:0042803	0.000407959	0.00670208	2240	2294.27	2338	4.08034e-05	16	0.933922	1.00241	1	25.5686	2832	3345	1012	3637	2730	16	2829	2240	2237	2021	2338
615	M18126	GO_KINASE_REGULATOR_ACTIVITY	http://www.broadinstitute.org/gsea/msigdb/cards/GO_KINASE_REGULATOR_ACTIVITY.html	Modulates the activity of a kinase, an enzyme which catalyzes of the transfer of a phosphate group, usually from ATP, to a substrate molecule.		151/186	Gene Ontology	MF	GO:0019207	0.000613317	0.00670208	1555	1329.55	1045	5.57716e-05	158	0.927073	-0.964936	-1	25.3811	1553	2429	663	774	179	158	2567	2906	924	1427	1045
616	M18130	GO_ATPASE_REGULATOR_ACTIVITY	http://www.broadinstitute.org/gsea/msigdb/cards/GO_ATPASE_REGULATOR_ACTIVITY.html	Modulates the rate of ATP hydrolysis by an ATPase.		26/30	Gene Ontology	MF	GO:0060590	0.0010731	0.00670208	335	709.909	334	9.7602e-05	66	0.891719	0.891719	1	24.4132	109	295	334	1376	727	469	84	66	332	521	3496
617	M18131	GO_PHOSPHATIDYLINOSITOL_PHOSPHATE_BINDING	http://www.broadinstitute.org/gsea/msigdb/cards/GO_PHOSPHATIDYLINOSITOL_PHOSPHATE_BINDING.html	Interacting selectively and non-covalently with phosphatidylinositol phosphate.		93/116	Gene Ontology	MF	GO:1901981	0.00111059	0.00670208	935	1623.27	1664	0.000101014	496	0.937223	0.894498	1	25.659	933	2406	1798	1226	2668	496	1664	1238	1420	2093	1914
618	M18150	GO_ACETYLTRANSFERASE_ACTIVITY	http://www.broadinstitute.org/gsea/msigdb/cards/GO_ACETYLTRANSFERASE_ACTIVITY.html	Catalysis of the transfer of an acetyl group to an acceptor molecule.		85/103	Gene Ontology	MF	GO:0016407	0.00101908	0.00670208	1885	1944.91	2113	9.26863e-05	445	0.85625	-0.898417	-1	23.4421	1884	2731	1125	1543	2113	445	2628	2704	1709	2185	2327
619	M18154	GO_MRNA_BINDING	http://www.broadinstitute.org/gsea/msigdb/cards/GO_MRNA_BINDING.html	Interacting selectively and non-covalently with messenger RNA (mRNA), an intermediate molecule between DNA and protein. mRNA includes UTR and coding sequences, but does not contain introns.		137/155	Gene Ontology	MF	GO:0003729	0.000695542	0.00670208	220	478.273	442	6.32511e-05	183	0.928825	0.993165	1	25.4291	216	535	659	950	280	219	183	442	390	767	620
620	M18172	GO_PROTEIN_C_TERMINUS_BINDING	http://www.broadinstitute.org/gsea/msigdb/cards/GO_PROTEIN_C_TERMINUS_BINDING.html	Interacting selectively and non-covalently with a protein C-terminus, the end of any peptide chain at which the 1-carboxy function of a constituent amino acid is not attached in peptide linkage to another amino-acid residue.		161/186	Gene Ontology	MF	GO:0008022	0.00109963	0.00670208	2270	2059.82	2268	0.000100016	489	1.00967	1.11819	1	27.6424	2268	3218	1408	1610	1701	489	3120	2360	2630	1515	2339
621	M18194	GO_RAN_GTPASE_BINDING	http://www.broadinstitute.org/gsea/msigdb/cards/GO_RAN_GTPASE_BINDING.html	Interacting selectively and non-covalently with Ran, a conserved Ras-like GTP-binding protein, implicated in nucleocytoplasmic transport, cell cycle progression, spindle assembly, nuclear organization and nuclear envelope (NE) assembly.		29/31	Gene Ontology	MF	GO:0008536	0.000529034	0.00670208	3640	2779.09	2854	4.81056e-05	73	0.209777	-0.177464	-1	5.74319	3639	3338	2763	2817	3456	73	2734	3151	2238	2854	3507
622	M18205	GO_SINGLE_STRANDED_RNA_BINDING	http://www.broadinstitute.org/gsea/msigdb/cards/GO_SINGLE_STRANDED_RNA_BINDING.html	Interacting selectively and non-covalently with single-stranded RNA.		60/69	Gene Ontology	MF	GO:0003727	0.000591131	0.00670208	1790	1665.36	1483	5.37536e-05	138	0.789848	0.797229	1	21.6242	1789	1192	153	2232	1066	138	1477	1483	3375	1903	3511
623	M18231	GO_KINASE_ACTIVITY	http://www.broadinstitute.org/gsea/msigdb/cards/GO_KINASE_ACTIVITY.html	Catalysis of the transfer of a phosphate group, usually from ATP, to a substrate molecule.		694/842	Gene Ontology	MF	GO:0016301	0.000551815	0.00670208	1735	2208.64	2272	5.51952e-05	152	1.04966	1.10554	1	28.7373	1734	3009	2556	3639	2720	152	1782	1815	2272	2154	2462
624	M18298	GO_TRANSCRIPTION_FACTOR_ACTIVITY_RNA_POLYMERASE_II_TRANSCRIPTION_FACTOR_BINDING	http://www.broadinstitute.org/gsea/msigdb/cards/GO_TRANSCRIPTION_FACTOR_ACTIVITY_RNA_POLYMERASE_II_TRANSCRIPTION_FACTOR_BINDING.html	Interacting selectively and non-covalently with an RNA polymerase II transcription factor, which may be a single protein or a complex, in order to modulate transcription. A protein binding transcription factor may or may not also interact with the template nucleic acid (either DNA or RNA) as well.		106/133	Gene Ontology	MF	GO:0001076	0.000877946	0.00670208	35	1615.45	1006	7.98452e-05	32	0.938395	1.00118	1	25.6911	3211	2849	34	70	32	359	3660	2447	3105	1006	997
625	M18339	GO_EXORIBONUCLEASE_ACTIVITY	http://www.broadinstitute.org/gsea/msigdb/cards/GO_EXORIBONUCLEASE_ACTIVITY.html	Catalysis of the sequential cleavage of mononucleotides from a free 5' or 3' terminus of an RNA molecule.		34/34	Gene Ontology	MF	GO:0004532	0.00122226	0.00670208	280	440.091	290	0.000111177	55	1.01222	1.01222	1	27.7123	280	200	290	607	55	584	576	906	88	282	973
626	M18366	GO_ACTININ_BINDING	http://www.broadinstitute.org/gsea/msigdb/cards/GO_ACTININ_BINDING.html	Interacting selectively and non-covalently with actinin, any member of a family of proteins that crosslink F-actin.		22/29	Gene Ontology	MF	GO:0042805	0.00108203	0.00670208	235	810.727	473	9.84145e-05	101	0.890999	0.890999	1	24.3935	231	208	2255	1412	1110	473	416	348	101	932	1432
627	M18368	GO_PROTEIN_SERINE_THREONINE_KINASE_INHIBITOR_ACTIVITY	http://www.broadinstitute.org/gsea/msigdb/cards/GO_PROTEIN_SERINE_THREONINE_KINASE_INHIBITOR_ACTIVITY.html	Stops, prevents or reduces the activity of a protein serine/threonine kinase.		29/30	Gene Ontology	MF	GO:0030291	0.000566906	0.00670208	35	197.182	201	5.15502e-05	18	0.944366	-0.953974	-1	25.8545	33	152	331	225	282	638	32	18	26	201	231
628	M18418	GO_BINDING_BRIDGING	http://www.broadinstitute.org/gsea/msigdb/cards/GO_BINDING_BRIDGING.html	The binding activity of a molecule that brings together two or more molecules through a selective, non-covalent, often stoichiometric interaction, permitting those molecules to function in a coordinated way.		149/173	Gene Ontology	MF	GO:0060090	0.000560908	0.00670208	1655	2426.45	2813	5.10047e-05	103	0.968401	-1.10184	-1	26.5126	1655	2924	3209	2850	3557	103	3008	2003	2636	2813	1933
629	M18435	GO_INTRAMOLECULAR_TRANSFERASE_ACTIVITY	http://www.broadinstitute.org/gsea/msigdb/cards/GO_INTRAMOLECULAR_TRANSFERASE_ACTIVITY.html	Catalysis of the transfer of a functional group from one position to another within a single molecule.		25/27	Gene Ontology	MF	GO:0016866	0.000996466	0.00670208	390	770.182	387	9.06289e-05	107	0.726244	0.726244	1	19.8829	387	405	366	1593	107	428	374	139	358	770	3545
630	M18449	GO_ATPASE_BINDING	http://www.broadinstitute.org/gsea/msigdb/cards/GO_ATPASE_BINDING.html	Interacting selectively and non-covalently with an ATPase, any enzyme that catalyzes the hydrolysis of ATP.		58/76	Gene Ontology	MF	GO:0051117	0.000696761	0.00670208	455	1162.64	1162	6.3362e-05	220	0.974463	0.974463	1	26.6785	452	634	1162	2429	2027	220	445	832	1314	1978	1296
631	M18465	GO_MOLECULAR_FUNCTION_REGULATOR	http://www.broadinstitute.org/gsea/msigdb/cards/GO_MOLECULAR_FUNCTION_REGULATOR.html	A molecular function that modulates the activity of a gene product or complex. Examples include enzyme regulators and channel regulators.		1027/1353	Gene Ontology	MF	GO:0098772	0.00053917	0.00670208	1635	2167.09	1820	5.393e-05	141	1.04787	1.14244	1	28.6882	1632	2873	3154	3645	3438	141	1780	1756	2382	1820	1217
632	M18478	GO_DOUBLE_STRANDED_DNA_BINDING	http://www.broadinstitute.org/gsea/msigdb/cards/GO_DOUBLE_STRANDED_DNA_BINDING.html	Interacting selectively and non-covalently with double-stranded DNA.		556/764	Gene Ontology	MF	GO:0003690	0.00114626	0.00670208	3325	2007.82	2720	0.000114685	5	0.947778	0.903296	1	25.9479	3322	2720	1009	3646	5	602	2811	3522	3103	1247	99
633	M18479	GO_TRANSITION_METAL_ION_BINDING	http://www.broadinstitute.org/gsea/msigdb/cards/GO_TRANSITION_METAL_ION_BINDING.html	Interacting selectively and non-covalently with a transition metal ions; a transition metal is an element whose atom has an incomplete d-subshell of extranuclear electrons, or which gives rise to a cation or cations with an incomplete d-subshell. Transition metals often have more than one valency state. Biologically relevant transition metals include vanadium, manganese, iron, copper, cobalt, nic…		1060/1400	Gene Ontology	MF	GO:0046914	0.000690142	0.00670208	2880	2558.73	2880	6.90357e-05	261	0.986814	1.11805	1	27.0167	2880	3318	1698	3647	2666	261	3522	3515	2989	1849	1801
634	M18531	GO_PEPTIDE_N_ACETYLTRANSFERASE_ACTIVITY	http://www.broadinstitute.org/gsea/msigdb/cards/GO_PEPTIDE_N_ACETYLTRANSFERASE_ACTIVITY.html	Catalysis of the acetylation of an amino acid residue of a peptide or protein, according to the reaction: acetyl-CoA + peptide = CoA + N-acetylpeptide.		57/67	Gene Ontology	MF	GO:0034212	0.000427931	0.00670208	1085	1277.18	1140	3.89104e-05	9	0.851146	-0.859805	-1	23.3024	1081	1994	178	1140	1350	9	1212	708	1063	1754	3560
635	M18579	GO_CHAPERONE_BINDING	http://www.broadinstitute.org/gsea/msigdb/cards/GO_CHAPERONE_BINDING.html	Interacting selectively and non-covalently with a chaperone protein, a class of proteins that bind to nascent or unfolded polypeptides and ensure correct folding or transport.		71/81	Gene Ontology	MF	GO:0051087	0.000639019	0.00670208	1315	912.909	741	5.81095e-05	109	0.821631	0.835143	1	22.4943	1314	544	109	1248	342	178	418	741	1934	957	2257
636	M18581	GO_IDENTICAL_PROTEIN_BINDING	http://www.broadinstitute.org/gsea/msigdb/cards/GO_IDENTICAL_PROTEIN_BINDING.html	Interacting selectively and non-covalently with an identical protein or proteins.		949/1209	Gene Ontology	MF	GO:0042802	0.0005309	0.00670208	3310	2266.55	2299	5.31027e-05	130	0.965825	1.02205	1	26.442	3309	2913	989	3648	1710	130	3116	2988	2299	1865	1965
637	M18617	GO_ENZYME_INHIBITOR_ACTIVITY	http://www.broadinstitute.org/gsea/msigdb/cards/GO_ENZYME_INHIBITOR_ACTIVITY.html	Binds to and stops, prevents or reduces the activity of an enzyme.		256/378	Gene Ontology	MF	GO:0004857	0.00121472	0.00670208	1580	1452.09	1407	0.00011049	506	1.13304	1.19506	1	31.02	1580	1756	2577	1407	1506	575	813	1234	2776	1243	506
638	M18642	GO_ORGANIC_ACID_BINDING	http://www.broadinstitute.org/gsea/msigdb/cards/GO_ORGANIC_ACID_BINDING.html	Interacting selectively and non-covalently with an organic acid, any acidic compound containing carbon in covalent linkage.		147/209	Gene Ontology	MF	GO:0043177	0.000907907	0.00670208	1900	1823.45	1899	8.25711e-05	381	0.976895	0.981278	1	26.7451	1899	2179	1767	2674	2771	381	1001	780	1522	2597	2487
639	M18713	GO_UBIQUITIN_LIKE_PROTEIN_CONJUGATING_ENZYME_BINDING	http://www.broadinstitute.org/gsea/msigdb/cards/GO_UBIQUITIN_LIKE_PROTEIN_CONJUGATING_ENZYME_BINDING.html	Interacting selectively and non-covalently with a ubiquitin-like protein conjugating enzyme such as ubiquitin conjugating enzyme.		32/34	Gene Ontology	MF	GO:0044390	0.00117895	0.00670208	175	670.182	566	0.000107234	171	0.817351	-0.884673	-1	22.3771	171	774	309	615	566	539	358	197	719	1357	1767
640	M18718	GO_UBIQUITIN_LIKE_PROTEIN_LIGASE_BINDING	http://www.broadinstitute.org/gsea/msigdb/cards/GO_UBIQUITIN_LIKE_PROTEIN_LIGASE_BINDING.html	Interacting selectively and non-covalently with a ubiquitin-like protein ligase, such as ubiquitin-ligase.		247/264	Gene Ontology	MF	GO:0044389	0.000683912	0.00670208	2325	1600.82	1612	6.21932e-05	208	0.92068	0.857417	1	25.2061	2322	1534	600	2237	679	208	1343	2159	2723	1612	2192
641	M18731	GO_GUANYL_NUCLEOTIDE_BINDING	http://www.broadinstitute.org/gsea/msigdb/cards/GO_GUANYL_NUCLEOTIDE_BINDING.html	Interacting selectively and non-covalently with guanyl nucleotides, any compound consisting of guanosine esterified with (ortho)phosphate.		312/390	Gene Ontology	MF	GO:0019001	0.000638376	0.00670208	1640	1406	1372	5.8051e-05	177	0.95031	0.985653	1	26.0173	1640	1087	1372	2124	1044	177	599	1067	3188	1608	1560
642	M18760	GO_TRANSCRIPTION_FACTOR_ACTIVITY_PROTEIN_BINDING	http://www.broadinstitute.org/gsea/msigdb/cards/GO_TRANSCRIPTION_FACTOR_ACTIVITY_PROTEIN_BINDING.html	Interacting selectively and non-covalently with any protein or protein complex (a complex of two or more proteins that may include other nonprotein molecules), in order to modulate transcription. A protein binding transcription factor may or may not also interact with the template nucleic acid (either DNA or RNA) as well.		481/588	Gene Ontology	MF	GO:0000988	0.000322012	0.00670208	3570	1670.64	1382	2.92781e-05	22	0.949576	0.924998	1	25.9972	3567	2969	539	46	22	281	2496	3214	2908	1382	953
643	M18769	GO_RIBONUCLEOTIDE_BINDING	http://www.broadinstitute.org/gsea/msigdb/cards/GO_RIBONUCLEOTIDE_BINDING.html	Interacting selectively and non-covalently with a ribonucleotide, any compound consisting of a ribonucleoside that is esterified with (ortho)phosphate or an oligophosphate at any hydroxyl group on the ribose moiety.		1488/1860	Gene Ontology	MF	GO:0032553	0.00105983	0.00670208	2535	2463.09	2498	0.000106034	527	0.937396	0.955748	1	25.6637	2534	2434	2005	3650	2667	527	2243	2588	3660	2288	2498
644	M18775	GO_ACTIVATING_TRANSCRIPTION_FACTOR_BINDING	http://www.broadinstitute.org/gsea/msigdb/cards/GO_ACTIVATING_TRANSCRIPTION_FACTOR_BINDING.html	Interacting selectively and non-covalently with an activating transcription factor, any protein whose activity is required to initiate or upregulate transcription.		46/57	Gene Ontology	MF	GO:0033613	0.000878474	0.00670208	2255	1813.36	2018	7.98932e-05	363	0.885241	-0.719478	-1	24.2358	2255	2927	1188	840	1559	363	2467	873	3332	2125	2018
645	M18816	GO_GROWTH_FACTOR_RECEPTOR_BINDING	http://www.broadinstitute.org/gsea/msigdb/cards/GO_GROWTH_FACTOR_RECEPTOR_BINDING.html	Interacting selectively and non-covalently with a growth factor receptor.		93/129	Gene Ontology	MF	GO:0070851	0.000893344	0.00670208	865	507.364	360	8.12461e-05	68	1.25892	1.41855	1	34.4663	863	136	68	290	430	369	1144	1642	153	360	126
646	M18826	GO_HSP70_PROTEIN_BINDING	http://www.broadinstitute.org/gsea/msigdb/cards/GO_HSP70_PROTEIN_BINDING.html	Interacting selectively and non-covalently with Hsp70 proteins, any of a group of heat shock proteins around 70kDa in size.		26/30	Gene Ontology	MF	GO:0030544	0.00121056	0.00670208	1700	864.273	572	0.000110111	335	0.963222	-1.01844	-1	26.3708	1700	594	335	1508	406	572	538	443	1378	447	1586
647	M18829	GO_ENZYME_REGULATOR_ACTIVITY	http://www.broadinstitute.org/gsea/msigdb/cards/GO_ENZYME_REGULATOR_ACTIVITY.html	Binds to and modulates the activity of an enzyme.		743/959	Gene Ontology	MF	GO:0030234	0.000441265	0.00670208	1745	2177.09	2225	4.41353e-05	35	0.97825	1.02594	1	26.7822	1743	3010	2289	3651	2680	35	2225	1988	2365	1979	1983
648	M18885	GO_ENZYME_BINDING	http://www.broadinstitute.org/gsea/msigdb/cards/GO_ENZYME_BINDING.html	Interacting selectively and non-covalently with any enzyme.		1480/1737	Gene Ontology	MF	GO:0019899	0.000711561	0.00670208	3630	2510.73	2896	7.11789e-05	280	0.930974	0.962321	1	25.4879	3629	2896	1338	3652	1991	280	3188	3657	3382	2005	1600
649	M18903	GO_ZINC_ION_BINDING	http://www.broadinstitute.org/gsea/msigdb/cards/GO_ZINC_ION_BINDING.html	Interacting selectively and non-covalently with zinc (Zn) ions.		896/1155	Gene Ontology	MF	GO:0008270	0.000983838	0.00670208	2260	2415.91	2432	9.84274e-05	474	0.978094	1.10613	1	26.7779	2257	3475	1700	3653	2665	474	3021	3341	2432	1812	1745
650	M18940	GO_PROTEIN_SERINE_THREONINE_KINASE_ACTIVITY	http://www.broadinstitute.org/gsea/msigdb/cards/GO_PROTEIN_SERINE_THREONINE_KINASE_ACTIVITY.html	Catalysis of the reactions: ATP + protein serine = ADP + protein serine phosphate, and ATP + protein threonine = ADP + protein threonine phosphate.		370/445	Gene Ontology	MF	GO:0004674	0.00122192	0.00670208	1040	1746	1725	0.000111146	583	1.03974	1.10732	1	28.4656	1038	2650	1725	1505	2498	583	1265	1193	1974	2307	2468
651	M18948	GO_RECEPTOR_ACTIVITY	http://www.broadinstitute.org/gsea/msigdb/cards/GO_RECEPTOR_ACTIVITY.html	Combining with an extracellular or intracellular messenger to initiate a change in cell activity.		812/1649	Gene Ontology	MF	GO:0004872	0.000996058	0.00670208	2225	2580.73	2581	9.96505e-05	482	0.982081	1.06061	1	26.8871	2222	3172	3559	3655	3433	482	1730	2222	2435	2897	2581
652	M18956	GO_CHROMATIN_BINDING	http://www.broadinstitute.org/gsea/msigdb/cards/GO_CHROMATIN_BINDING.html	Interacting selectively and non-covalently with chromatin, the network of fibers of DNA, protein, and sometimes RNA, that make up the chromosomes of the eukaryotic nucleus during interphase.		365/435	Gene Ontology	MF	GO:0003682	0.000423171	0.00670208	1920	1497.36	1682	3.84775e-05	49	0.925763	0.941354	1	25.3452	1920	3151	564	49	722	460	2779	2128	2175	1682	841
653	M18981	GO_LIPID_BINDING	http://www.broadinstitute.org/gsea/msigdb/cards/GO_LIPID_BINDING.html	Interacting selectively and non-covalently with a lipid.		464/657	Gene Ontology	MF	GO:0008289	0.000771191	0.00670208	780	1783.91	1718	7.01329e-05	270	0.963077	0.973515	1	26.3668	777	1718	2846	2306	3517	270	883	963	1234	2617	2492
654	M19011	GO_RNA_POLYMERASE_II_TRANSCRIPTION_COFACTOR_ACTIVITY	http://www.broadinstitute.org/gsea/msigdb/cards/GO_RNA_POLYMERASE_II_TRANSCRIPTION_COFACTOR_ACTIVITY.html	Interacting selectively and non-covalently with an RNA polymerase II (RNAP II) regulatory transcription factor and also with the RNAP II basal transcription machinery in order to modulate transcription. Cofactors generally do not bind DNA, but rather mediate protein-protein interactions between regulatory transcription factors and the basal RNAP II transcription machinery.		73/91	Gene Ontology	MF	GO:0001104	0.000510762	0.00670208	3500	1589.82	1042	4.64437e-05	30	0.957369	1.02867	1	26.2105	3497	3078	111	298	30	59	2942	2232	3645	554	1042
655	M19021	GO_PHOSPHOLIPID_BINDING	http://www.broadinstitute.org/gsea/msigdb/cards/GO_PHOSPHOLIPID_BINDING.html	Interacting selectively and non-covalently with phospholipids, a class of lipids containing phosphoric acid as a mono- or diester.		265/360	Gene Ontology	MF	GO:0005543	0.000691031	0.00670208	420	1618	1740	6.28407e-05	214	0.970283	0.954512	1	26.5641	418	1760	3180	1740	3029	214	940	785	964	2507	2261
656	M19029	GO_TRANSCRIPTION_COREPRESSOR_ACTIVITY	http://www.broadinstitute.org/gsea/msigdb/cards/GO_TRANSCRIPTION_COREPRESSOR_ACTIVITY.html	Interacting selectively and non-covalently with a repressing transcription factor and also with the basal transcription machinery in order to stop, prevent, or reduce the frequency, rate or extent of transcription. Cofactors generally do not bind the template nucleic acid, but rather mediate protein-protein interactions between repressive transcription factors and the basal transcription machiner…		179/221	Gene Ontology	MF	GO:0003714	0.000707531	0.00670208	1110	1183.91	1053	6.43417e-05	64	1.0279	0.987843	1	28.1414	1109	2370	632	64	718	937	2170	2341	1145	1053	484
657	M19032	GO_RIBONUCLEASE_ACTIVITY	http://www.broadinstitute.org/gsea/msigdb/cards/GO_RIBONUCLEASE_ACTIVITY.html	Catalysis of the hydrolysis of phosphodiester bonds in chains of RNA.		79/100	Gene Ontology	MF	GO:0004540	0.000904725	0.00670208	55	308.091	289	8.22815e-05	24	0.904933	0.952119	1	24.775	52	109	94	349	24	379	64	384	289	531	1114
658	M19092	GO_PRE_MRNA_BINDING	http://www.broadinstitute.org/gsea/msigdb/cards/GO_PRE_MRNA_BINDING.html	Interacting selectively and non-covalently with pre-messenger RNA (pre-mRNA), an intermediate molecule between DNA and protein that may contain introns and, at least in part, encodes one or more proteins. Introns are removed from pre-mRNA to form a mRNA molecule.		23/24	Gene Ontology	MF	GO:0036002	0.00100314	0.00670208	770	1271.82	770	9.12359e-05	235	0.741879	0.741879	1	20.3109	770	406	439	1810	1073	435	319	235	3527	1335	3641
659	M19102	GO_ADENYL_NUCLEOTIDE_BINDING	http://www.broadinstitute.org/gsea/msigdb/cards/GO_ADENYL_NUCLEOTIDE_BINDING.html	Interacting selectively and non-covalently with adenyl nucleotides, any compound consisting of adenosine esterified with (ortho)phosphate.		1211/1514	Gene Ontology	MF	GO:0030554	0.000865891	0.00670208	2770	2581.82	2692	8.66229e-05	403	0.93451	0.945857	1	25.5847	2767	2692	2007	3659	2673	403	2696	2940	3594	2414	2555
660	M19112	GO_TRNA_METHYLTRANSFERASE_ACTIVITY	http://www.broadinstitute.org/gsea/msigdb/cards/GO_TRNA_METHYLTRANSFERASE_ACTIVITY.html	Catalysis of the transfer of a methyl group from a donor to a nucleoside residue in a tRNA molecule.		20/22	Gene Ontology	MF	GO:0008175	0.00102703	0.00670208	80	365.818	209	9.34104e-05	15	0.946596	0.946596	1	25.9156	80	99	425	209	15	1875	230	604	43	126	318
661	M19115	GO_RECEPTOR_BINDING	http://www.broadinstitute.org/gsea/msigdb/cards/GO_RECEPTOR_BINDING.html	Interacting selectively and non-covalently with one or more specific sites on a receptor molecule, a macromolecule that undergoes combination with a hormone, neurotransmitter, drug or intracellular messenger to initiate a change in cell function.		1013/1476	Gene Ontology	MF	GO:0005102	0.000508358	0.00670208	1715	1481.09	1358	5.08475e-05	89	1.10863	1.16103	1	30.3516	1712	505	2552	3660	1239	101	776	2072	2228	1358	89
662	M19124	GO_EPHRIN_RECEPTOR_BINDING	http://www.broadinstitute.org/gsea/msigdb/cards/GO_EPHRIN_RECEPTOR_BINDING.html	Interacting selectively and non-covalently with an ephrin receptor.		20/24	Gene Ontology	MF	GO:0046875	0.00116595	0.00670208	510	772.091	508	0.000106051	297	0.79685	-0.674229	-1	21.8159	508	902	426	586	351	528	543	346	359	297	3647
663	M19139	GO_RNA_POLYMERASE_II_TRANSCRIPTION_FACTOR_BINDING	http://www.broadinstitute.org/gsea/msigdb/cards/GO_RNA_POLYMERASE_II_TRANSCRIPTION_FACTOR_BINDING.html	Interacting selectively and non-covalently with an RNA polymerase II transcription factor, any protein required to initiate or regulate transcription by RNA polymerase II.		88/104	Gene Ontology	MF	GO:0001085	0.000843567	0.00670208	1565	1468.36	1254	7.67174e-05	332	1.03424	1.1817	1	28.315	1564	2527	1123	650	1254	332	2100	700	2915	1787	1200
664	M19169	GO_N_ACETYLTRANSFERASE_ACTIVITY	http://www.broadinstitute.org/gsea/msigdb/cards/GO_N_ACETYLTRANSFERASE_ACTIVITY.html	Catalysis of the transfer of an acetyl group to a nitrogen atom on the acceptor molecule.		71/87	Gene Ontology	MF	GO:0008080	0.000445847	0.00670208	1645	1627.55	1652	4.05397e-05	14	0.85625	-0.898417	-1	23.4421	1641	2539	1140	1037	1652	14	2228	2011	1455	1927	2259
665	M19172	GO_MACROMOLECULAR_COMPLEX_BINDING	http://www.broadinstitute.org/gsea/msigdb/cards/GO_MACROMOLECULAR_COMPLEX_BINDING.html	Interacting selectively and non-covalently with any macromolecular complex.		1132/1399	Gene Ontology	MF	GO:0044877	0.000759832	0.00670208	3410	2337.55	2607	7.60092e-05	325	0.988994	1.04222	1	27.0763	3408	2793	1696	3662	1795	325	2607	3370	3220	1851	986
666	M19180	GO_RNA_BINDING	http://www.broadinstitute.org/gsea/msigdb/cards/GO_RNA_BINDING.html	Interacting selectively and non-covalently with an RNA molecule or a portion thereof.		1420/1598	Gene Ontology	MF	GO:0003723	0.000558733	0.00670208	200	646.455	256	5.58874e-05	3	0.878746	0.887224	1	24.058	67	43	479	3664	256	200	3	196	779	1001	423
667	M19204	GO_TRANSFERASE_ACTIVITY_TRANSFERRING_PHOSPHORUS_CONTAINING_GROUPS	http://www.broadinstitute.org/gsea/msigdb/cards/GO_TRANSFERASE_ACTIVITY_TRANSFERRING_PHOSPHORUS_CONTAINING_GROUPS.html	Catalysis of the transfer of a phosphorus-containing group from one compound (donor) to another (acceptor).		824/992	Gene Ontology	MF	GO:0016772	0.000547788	0.00670208	3050	2447.27	2674	5.47923e-05	148	1.02691	1.05647	1	28.1144	3050	3311	1703	3665	2674	148	2837	2313	2962	2039	2218
668	M19209	GO_LIGASE_ACTIVITY	http://www.broadinstitute.org/gsea/msigdb/cards/GO_LIGASE_ACTIVITY.html	Catalysis of the joining of two substances, or two groups within a single molecule, with the concomitant hydrolysis of the diphosphate bond in ATP or a similar triphosphate.		351/406	Gene Ontology	MF	GO:0016874	0.00122131	0.00670208	1385	1616.91	1626	0.00011109	582	0.918715	1.03299	1	25.1523	1383	2732	1020	1798	1342	582	1886	1573	1699	1626	2145
669	M19222	GO_SNORNA_BINDING	http://www.broadinstitute.org/gsea/msigdb/cards/GO_SNORNA_BINDING.html	Interacting selectively and non-covalently with small nucleolar RNA.		24/26	Gene Ontology	MF	GO:0030515	0.00113084	0.00670208	310	390.455	395	0.000102856	29	0.928545	0.928545	1	25.4214	29	450	423	938	309	506	128	310	565	242	395
670	M19225	GO_NUCLEOTIDYLTRANSFERASE_ACTIVITY	http://www.broadinstitute.org/gsea/msigdb/cards/GO_NUCLEOTIDYLTRANSFERASE_ACTIVITY.html	Catalysis of the transfer of a nucleotidyl group to a reactant.		112/131	Gene Ontology	MF	GO:0016779	0.001092	0.00670208	290	510.182	414	9.93223e-05	37	0.975737	0.975737	1	26.7134	286	50	37	811	73	478	139	1130	414	1493	701
671	M19227	GO_CYSTEINE_TYPE_ENDOPEPTIDASE_REGULATOR_ACTIVITY_INVOLVED_IN_APOPTOTIC_PROCESS	http://www.broadinstitute.org/gsea/msigdb/cards/GO_CYSTEINE_TYPE_ENDOPEPTIDASE_REGULATOR_ACTIVITY_INVOLVED_IN_APOPTOTIC_PROCESS.html	Modulates the activity of a cysteine-type endopeptidase involved in the apoptotic process.		33/42	Gene Ontology	MF	GO:0043028	0.000970582	0.00670208	680	962.273	843	8.82737e-05	297	1.15706	-1.01844	-1	31.6776	678	843	1910	1899	1289	417	867	670	297	773	942
672	M11227	GO_OSTEOBLAST_DIFFERENTIATION	http://www.broadinstitute.org/gsea/msigdb/cards/GO_OSTEOBLAST_DIFFERENTIATION.html	The process whereby a relatively unspecialized cell acquires the specialized features of an osteoblast, a mesodermal or neural crest cell that gives rise to bone.		103/126	Gene Ontology	BP	GO:0001649	0.00123574	0.00673312	160	562.727	589	0.000112403	56	0.979567	1.00951	1	26.7935	160	258	56	844	630	589	131	422	653	1142	1305
673	M11897	GO_REGULATION_OF_ASTROCYTE_DIFFERENTIATION	http://www.broadinstitute.org/gsea/msigdb/cards/GO_REGULATION_OF_ASTROCYTE_DIFFERENTIATION.html	Any process that modulates the frequency, rate or extent of astrocyte differentiation.		20/27	Gene Ontology	BP	GO:0048710	0.00123754	0.00673312	750	752.727	590	0.000112567	131	1.04558	1.08691	1	28.5991	748	900	468	138	339	590	1669	1826	1304	167	131
674	M18864	GO_TRANSLATION_REGULATOR_ACTIVITY	http://www.broadinstitute.org/gsea/msigdb/cards/GO_TRANSLATION_REGULATOR_ACTIVITY.html	Any molecular function involved in the initiation, activation, perpetuation, repression or termination of polypeptide synthesis at the ribosome.		27/35	Gene Ontology	MF	GO:0045182	0.00123823	0.00673312	265	834.364	367	0.00011263	48	0.700979	0.706027	1	19.1734	265	113	367	1252	1045	591	76	48	310	1500	3611
675	M10656	GO_SECRETION_BY_CELL	http://www.broadinstitute.org/gsea/msigdb/cards/GO_SECRETION_BY_CELL.html	The controlled release of a substance by a cell.		343/486	Gene Ontology	BP	GO:0032940	0.001262	0.00673961	1980	1737.91	1759	0.000114793	554	1.13846	1.17545	1	31.1336	1979	1583	3172	779	2380	604	1770	3288	1759	1249	554
676	M10777	GO_PROTEIN_MATURATION	http://www.broadinstitute.org/gsea/msigdb/cards/GO_PROTEIN_MATURATION.html	Any process leading to the attainment of the full functional capacity of a protein.		212/265	Gene Ontology	BP	GO:0051604	0.00125985	0.00673961	2405	2618.82	2642	0.000114598	600	0.819165	0.718507	1	22.4018	2402	2957	2584	3070	2642	600	3598	3431	2408	2659	2456
677	M10938	GO_POSITIVE_REGULATION_OF_TRANSCRIPTION_FACTOR_IMPORT_INTO_NUCLEUS	http://www.broadinstitute.org/gsea/msigdb/cards/GO_POSITIVE_REGULATION_OF_TRANSCRIPTION_FACTOR_IMPORT_INTO_NUCLEUS.html	Any process that activates or increases the frequency, rate or extent of the movement of a transcription factor from the cytoplasm to the nucleus.		38/51	Gene Ontology	BP	GO:0042993	0.00127725	0.00673961	110	342.364	252	0.000116181	108	1.42567	1.42567	1	38.988	125	108	252	900	205	613	198	109	405	289	562
678	M11039	GO_POSITIVE_REGULATION_OF_VASCULATURE_DEVELOPMENT	http://www.broadinstitute.org/gsea/msigdb/cards/GO_POSITIVE_REGULATION_OF_VASCULATURE_DEVELOPMENT.html	Any process that activates or increases the frequency, rate or extent of vasculature development.		104/133	Gene Ontology	BP	GO:1904018	0.00129616	0.00673961	910	466.636	435	0.000117902	46	1.3283	1.41583	1	36.3252	909	126	46	85	447	622	732	1275	360	435	96
679	M11398	GO_POSITIVE_REGULATION_OF_T_CELL_PROLIFERATION	http://www.broadinstitute.org/gsea/msigdb/cards/GO_POSITIVE_REGULATION_OF_T_CELL_PROLIFERATION.html	Any process that activates or increases the rate or extent of T cell proliferation.		60/95	Gene Ontology	BP	GO:0042102	0.00125909	0.00673961	2135	1276.18	771	0.000114529	400	1.09423	1.18362	1	29.9239	2135	400	771	663	1113	599	2821	3404	996	618	518
680	M11440	GO_REGULATION_OF_WNT_SIGNALING_PATHWAY	http://www.broadinstitute.org/gsea/msigdb/cards/GO_REGULATION_OF_WNT_SIGNALING_PATHWAY.html	Any process that modulates the frequency, rate or extent of the activity of the Wnt signal transduction pathway.		243/310	Gene Ontology	BP	GO:0030111	0.00125085	0.00673961	2310	2103.09	2171	0.000113779	596	0.986819	0.883465	1	26.9867	2309	3283	1386	2642	1945	596	2105	2368	2220	2109	2171
681	M11496	GO_XENOPHAGY	http://www.broadinstitute.org/gsea/msigdb/cards/GO_XENOPHAGY.html	The macroautophagy process in which a region of cytoplasm containing an intracellular pathogen or some part of an intracellular pathogen (e.g. viral capsid) is enclosed in a double membrane bound autophagosome, which then fuses with the lysosome leading to degradation of the contents.		82/105	Gene Ontology	BP	GO:0098792	0.00127248	0.00673961	2185	1732.82	1856	0.000115747	609	0.872043	0.877562	1	23.8479	2182	893	2366	2307	2331	609	1043	1457	1856	2239	1778
682	M11547	GO_POSITIVE_REGULATION_OF_ORGANELLE_ORGANIZATION	http://www.broadinstitute.org/gsea/msigdb/cards/GO_POSITIVE_REGULATION_OF_ORGANELLE_ORGANIZATION.html	Any process that increases the frequency, rate or extent of a process involved in the formation, arrangement of constituent parts, or disassembly of an organelle.		486/573	Gene Ontology	BP	GO:0010638	0.00128952	0.00673961	3225	1697.18	687	0.000117298	468	1.11699	1.1654	1	30.5466	3223	3032	538	546	468	619	3463	2982	2609	687	502
683	M11724	GO_POSITIVE_REGULATION_OF_STRESS_ACTIVATED_PROTEIN_KINASE_SIGNALING_CASCADE	http://www.broadinstitute.org/gsea/msigdb/cards/GO_POSITIVE_REGULATION_OF_STRESS_ACTIVATED_PROTEIN_KINASE_SIGNALING_CASCADE.html	Any process that activates or increases the frequency, rate or extent of signaling via the stress-activated protein kinase signaling cascade.		112/135	Gene Ontology	BP	GO:0070304	0.00125501	0.00673961	2385	1412.27	1101	0.000114157	236	1.37162	1.52165	1	37.5097	2385	2081	1101	353	236	598	3221	2928	1502	431	699
684	M11956	GO_REGULATION_OF_ACTIN_FILAMENT_BASED_PROCESS	http://www.broadinstitute.org/gsea/msigdb/cards/GO_REGULATION_OF_ACTIN_FILAMENT_BASED_PROCESS.html	Any process that modulates the frequency, rate or extent of any cellular process that depends upon or alters the actin cytoskeleton.		247/312	Gene Ontology	BP	GO:0032970	0.00128416	0.00673961	3460	2198.73	2425	0.00011681	616	1.209	1.32656	1	33.0628	3087	2637	2861	1351	2425	616	3459	3459	1916	978	1397
685	M12160	GO_TRANSCRIPTION_FROM_RNA_POLYMERASE_II_PROMOTER	http://www.broadinstitute.org/gsea/msigdb/cards/GO_TRANSCRIPTION_FROM_RNA_POLYMERASE_II_PROMOTER.html	The synthesis of RNA from a DNA template by RNA polymerase II, originating at an RNA polymerase II promoter. Includes transcription of messenger RNA (mRNA) and certain small nuclear RNAs (snRNAs).		566/724	Gene Ontology	BP	GO:0006366	0.00129808	0.00673961	2390	1690.64	1951	0.000129884	4	0.968234	0.992559	1	26.4784	2388	1951	527	3472	4	681	2038	3319	3052	1025	140
686	M13282	GO_REGULATION_OF_CELL_CYCLE_G1_S_PHASE_TRANSITION	http://www.broadinstitute.org/gsea/msigdb/cards/GO_REGULATION_OF_CELL_CYCLE_G1_S_PHASE_TRANSITION.html	Any process that modulates the frequency, rate or extent of cell cycle G1/S phase transition.		138/147	Gene Ontology	BP	GO:1902806	0.00130004	0.00673961	855	1112.82	1079	0.000118255	448	1.0607	-1.10488	-1	29.0071	853	1978	1079	1627	712	626	1420	1253	590	1655	448
687	M13536	GO_BICELLULAR_TIGHT_JUNCTION_ASSEMBLY	http://www.broadinstitute.org/gsea/msigdb/cards/GO_BICELLULAR_TIGHT_JUNCTION_ASSEMBLY.html	The aggregation, arrangement and bonding together of a set of components to form a tight junction, an occluding cell-cell junction that is composed of a branching network of sealing strands that completely encircles the apical end of each cell in an epithelial sheet.		30/32	Gene Ontology	BP	GO:0070830	0.00129742	0.00673961	3100	1435.82	624	0.000118017	35	1.0227	1.09923	1	27.9678	3098	3652	292	583	287	624	2452	2855	1451	35	465
688	M13576	GO_SKIN_EPIDERMIS_DEVELOPMENT	http://www.broadinstitute.org/gsea/msigdb/cards/GO_SKIN_EPIDERMIS_DEVELOPMENT.html	The process whose specific outcome is the progression of the skin epidermis over time, from its formation to the mature structure.		55/71	Gene Ontology	BP	GO:0098773	0.00126051	0.00673961	3045	2202.09	2527	0.000114657	601	1.40205	1.56587	1	38.3419	3044	2697	2701	910	2527	601	2428	3390	3548	1567	810
689	M13637	GO_REGULATION_OF_LYMPHOCYTE_MEDIATED_IMMUNITY	http://www.broadinstitute.org/gsea/msigdb/cards/GO_REGULATION_OF_LYMPHOCYTE_MEDIATED_IMMUNITY.html	Any process that modulates the frequency, rate, or extent of lymphocyte mediated immunity.		78/114	Gene Ontology	BP	GO:0002706	0.00127964	0.00673961	3475	1768.45	1477	0.000116399	615	1.15904	1.01826	1	31.6964	3473	2343	1477	1013	972	615	2949	2274	2984	664	689
690	M13708	GO_ORGANELLE_ASSEMBLY	http://www.broadinstitute.org/gsea/msigdb/cards/GO_ORGANELLE_ASSEMBLY.html	The aggregation, arrangement and bonding together of a set of components to form an organelle. An organelle is an organized structure of distinctive morphology and function. Includes the nucleus, mitochondria, plastids, vacuoles, vesicles, ribosomes and the cytoskeleton. Excludes the plasma membrane.		404/495	Gene Ontology	BP	GO:0070925	0.00130011	0.00673961	2325	2115	2167	0.000118262	627	0.991453	1.11603	1	27.1134	2324	3428	2021	1819	2489	627	2548	2026	2307	2167	1509
691	M13747	GO_MRNA_CLEAVAGE	http://www.broadinstitute.org/gsea/msigdb/cards/GO_MRNA_CLEAVAGE.html	Any process in which a pre-mRNA or mRNA molecule is cleaved at specific sites or in a regulated manner.		20/21	Gene Ontology	BP	GO:0006379	0.00127541	0.00673961	625	417.091	272	0.000116014	69	0.878432	0.939048	1	24.0226	622	260	458	1149	69	611	272	166	87	247	647
692	M13771	GO_RESPONSE_TO_ATP	http://www.broadinstitute.org/gsea/msigdb/cards/GO_RESPONSE_TO_ATP.html	Any process that results in a change in state or activity of a cell or an organism (in terms of movement, secretion, enzyme production, gene expression, etc.) as a result of an ATP (adenosine 5'-triphosphate) stimulus.		21/30	Gene Ontology	BP	GO:0033198	0.00126166	0.00673961	45	507.909	61	0.000114762	15	1.32741	1.32741	1	36.3008	61	15	938	894	913	1895	51	43	49	45	683
693	M14045	GO_FATTY_ACID_METABOLIC_PROCESS	http://www.broadinstitute.org/gsea/msigdb/cards/GO_FATTY_ACID_METABOLIC_PROCESS.html	The chemical reactions and pathways involving fatty acids, aliphatic monocarboxylic acids liberated from naturally occurring fats and oils by hydrolysis.		222/296	Gene Ontology	BP	GO:0006631	0.00125373	0.00673961	2035	2232.18	2170	0.000114041	597	1.0174	1.06811	1	27.823	2033	2540	2868	2884	2634	597	1665	2170	3096	1996	2071
694	M14213	GO_REGULATION_OF_CYTOKINE_BIOSYNTHETIC_PROCESS	http://www.broadinstitute.org/gsea/msigdb/cards/GO_REGULATION_OF_CYTOKINE_BIOSYNTHETIC_PROCESS.html	Any process that modulates the frequency, rate or extent of the chemical reactions and pathways resulting in the formation of cytokines.		66/94	Gene Ontology	BP	GO:0042035	0.00128008	0.00673961	115	258.727	115	0.000116439	39	1.32626	1.32626	1	36.2695	92	39	755	115	111	1031	90	144	50	206	213
695	M14248	GO_RESPONSE_TO_TEMPERATURE_STIMULUS	http://www.broadinstitute.org/gsea/msigdb/cards/GO_RESPONSE_TO_TEMPERATURE_STIMULUS.html	Any process that results in a change in state or activity of a cell or an organism (in terms of movement, secretion, enzyme production, gene expression, etc.) as a result of a temperature stimulus.		117/148	Gene Ontology	BP	GO:0009266	0.0012828	0.00673961	20	314.273	146	0.000116686	5	1.16965	1.20885	1	31.9865	18	36	24	614	207	1450	5	14	146	605	338
696	M14249	GO_REGULATION_OF_TOR_SIGNALING	http://www.broadinstitute.org/gsea/msigdb/cards/GO_REGULATION_OF_TOR_SIGNALING.html	Any process that modulates the frequency, rate or extent of TOR signaling.		61/68	Gene Ontology	BP	GO:0032006	0.00127542	0.00673961	390	1226	1145	0.000116015	388	0.896362	-0.989023	-1	24.5129	388	1145	1156	2199	1716	612	830	751	512	1999	2178
697	M14664	GO_CELLULAR_RESPONSE_TO_KETONE	http://www.broadinstitute.org/gsea/msigdb/cards/GO_CELLULAR_RESPONSE_TO_KETONE.html	Any process that results in a change in state or activity of a cell (in terms of movement, secretion, enzyme production, gene expression, etc.) as a result of a ketone stimulus.		59/73	Gene Ontology	BP	GO:1901655	0.00124185	0.00673961	3195	2099.64	2251	0.000112959	592	1.23256	1.23256	1	33.707	3194	3003	1161	1349	2251	592	3580	2525	2722	1417	1302
698	M14936	GO_POSITIVE_REGULATION_OF_PROTEOLYSIS	http://www.broadinstitute.org/gsea/msigdb/cards/GO_POSITIVE_REGULATION_OF_PROTEOLYSIS.html	Any process that activates or increases the frequency, rate or extent of the hydrolysis of a peptide bond or bonds within a protein.		314/363	Gene Ontology	BP	GO:0045862	0.00124916	0.00673961	1550	1252.64	1239	0.000113625	250	1.11335	1.18279	1	30.447	1550	1937	580	2132	250	595	1239	1655	1679	931	1231
699	M15016	GO_CYTOPLASMIC_PATTERN_RECOGNITION_RECEPTOR_SIGNALING_PATHWAY	http://www.broadinstitute.org/gsea/msigdb/cards/GO_CYTOPLASMIC_PATTERN_RECOGNITION_RECEPTOR_SIGNALING_PATHWAY.html	Any series of molecular signals generated as a consequence of a cytoplasmic pattern recognition receptor (PRR) binding to one of its physiological ligands. PRRs bind pathogen-associated molecular pattern (PAMPs), structures conserved among microbial species, or damage-associated molecular pattern (DAMPs), endogenous molecules released from damaged cells.		32/33	Gene Ontology	BP	GO:0002753	0.00126975	0.00673961	220	625.455	608	0.000115498	104	1.37433	1.37433	1	37.5841	219	196	864	1090	655	608	411	837	104	135	1761
700	M15697	GO_REGULATION_OF_CARDIAC_MUSCLE_CONTRACTION	http://www.broadinstitute.org/gsea/msigdb/cards/GO_REGULATION_OF_CARDIAC_MUSCLE_CONTRACTION.html	Any process that modulates the frequency, rate or extent of cardiac muscle contraction.		51/66	Gene Ontology	BP	GO:0055117	0.00128966	0.00673961	1845	1567.82	1842	0.000117311	601	1.26762	1.47342	1	34.6658	1990	1538	1842	1100	999	620	2062	1845	2561	601	2088
701	M16461	GO_BEHAVIOR	http://www.broadinstitute.org/gsea/msigdb/cards/GO_BEHAVIOR.html	The internally coordinated responses (actions or inactions) of whole living organisms (individuals or groups) to internal or external stimuli.		336/516	Gene Ontology	BP	GO:0007610	0.00127901	0.00673961	1190	1740.73	1404	0.000116342	614	1.01273	-0.817223	-1	27.6954	1187	1853	3610	1499	3576	614	968	1404	1249	2297	891
702	M16565	GO_POSITIVE_REGULATION_OF_ESTABLISHMENT_OF_PROTEIN_LOCALIZATION	http://www.broadinstitute.org/gsea/msigdb/cards/GO_POSITIVE_REGULATION_OF_ESTABLISHMENT_OF_PROTEIN_LOCALIZATION.html	Any process that activates or increases the frequency, rate or extent of establishment of protein localization.		408/514	Gene Ontology	BP	GO:1904951	0.00124517	0.00673961	2690	1677.82	1865	0.000113261	543	0.992159	1.06715	1	27.1327	2687	1865	550	1394	543	594	1931	2384	3111	1505	1892
703	M16705	GO_POSITIVE_REGULATION_OF_MYELOID_LEUKOCYTE_DIFFERENTIATION	http://www.broadinstitute.org/gsea/msigdb/cards/GO_POSITIVE_REGULATION_OF_MYELOID_LEUKOCYTE_DIFFERENTIATION.html	Any process that activates or increases the frequency, rate, or extent of myeloid leukocyte differentiation.		36/50	Gene Ontology	BP	GO:0002763	0.00126355	0.00673961	575	621.636	288	0.000114934	82	1.0563	1.03896	1	28.8867	571	112	262	344	82	605	1390	2880	187	117	288
704	M16816	GO_REGULATION_OF_RNA_SPLICING	http://www.broadinstitute.org/gsea/msigdb/cards/GO_REGULATION_OF_RNA_SPLICING.html	Any process that modulates the frequency, rate or extent of RNA splicing, the process of removing sections of the primary RNA transcript to remove sequences not present in the mature form of the RNA and joining the remaining sections to form the mature form of the RNA.		80/97	Gene Ontology	BP	GO:0043484	0.00126167	0.00673961	300	616.545	440	0.000114763	53	0.909989	0.942748	1	24.8856	440	340	92	1436	53	603	300	296	840	639	1743
705	M16847	GO_INNER_EAR_MORPHOGENESIS	http://www.broadinstitute.org/gsea/msigdb/cards/GO_INNER_EAR_MORPHOGENESIS.html	The process in which the anatomical structures of the inner ear are generated and organized. The inner ear is the structure in vertebrates that contains the organs of balance and hearing. It consists of soft hollow sensory structures (the membranous labyrinth) containing fluid (endolymph) surrounded by fluid (perilymph) and encased in a bony cavity (the bony labyrinth). It consists of two chamber…		51/92	Gene Ontology	BP	GO:0042472	0.00129657	0.00673961	1320	1816.36	2017	0.000117939	623	1.29005	-0.630857	-1	35.2791	1317	2017	2150	1500	2391	623	2358	2622	1254	1658	2090
706	M17800	GO_SITE_OF_DOUBLE_STRAND_BREAK	http://www.broadinstitute.org/gsea/msigdb/cards/GO_SITE_OF_DOUBLE_STRAND_BREAK.html	A region of a chromosome at which a DNA double-strand break has occurred. DNA damage signaling and repair proteins accumulate at the lesion to respond to the damage and repair the DNA to form a continuous DNA helix.		27/31	Gene Ontology	CC	GO:0035861	0.00128557	0.00673961	2680	2020.45	2147	0.000116939	618	0.668179	-0.687026	-1	18.2728	2680	2525	1619	1125	2112	618	2147	1013	2628	2320	3438
707	M18164	GO_TRNA_BINDING	http://www.broadinstitute.org/gsea/msigdb/cards/GO_TRNA_BINDING.html	Interacting selectively and non-covalently with transfer RNA.		37/44	Gene Ontology	MF	GO:0000049	0.00126641	0.00673961	265	564.273	418	0.000115194	63	0.920165	0.920165	1	25.1639	264	272	268	1162	63	606	759	1120	248	418	1027
708	M10368	GO_POSITIVE_REGULATION_OF_ADAPTIVE_IMMUNE_RESPONSE	http://www.broadinstitute.org/gsea/msigdb/cards/GO_POSITIVE_REGULATION_OF_ADAPTIVE_IMMUNE_RESPONSE.html	Any process that activates or increases the frequency, rate, or extent of an adaptive immune response.		52/73	Gene Ontology	BP	GO:0002821	0.00130493	0.00675301	1000	807.091	947	0.000118701	77	1.01826	1.01826	1	27.8355	996	77	1173	1095	993	630	580	1100	525	947	762
709	M18729	GO_UBIQUITIN_LIKE_PROTEIN_LIGASE_ACTIVITY	http://www.broadinstitute.org/gsea/msigdb/cards/GO_UBIQUITIN_LIKE_PROTEIN_LIGASE_ACTIVITY.html	Catalysis of the transfer of a ubiquitin-like protein (ULP) to a substrate protein via the reaction X-ULP + S --> X + S-ULP, where X is either an E2 or E3 enzyme, the X-ULP linkage is a thioester bond, and the S-ULP linkage is an isopeptide bond between the C-terminal glycine of ULP and the epsilon-amino group of lysine residues in the substrate.		167/199	Gene Ontology	MF	GO:0061659	0.00130638	0.00675301	340	1069.91	637	0.000118832	97	0.727424	-0.759841	-1	19.8851	338	1404	637	2112	97	631	437	471	1100	2026	2516
710	M12441	GO_AUTOPHAGY	http://www.broadinstitute.org/gsea/msigdb/cards/GO_AUTOPHAGY.html	The process in which cells digest parts of their own cytoplasm; allows for both recycling of macromolecular constituents under conditions of cellular stress and remodeling the intracellular structure for cell differentiation.		333/394	Gene Ontology	BP	GO:0006914	0.00131707	0.00676131	2620	2547.45	2642	0.000119805	633	0.844231	0.887482	1	23.0724	2616	3601	1370	3001	2709	633	3374	3156	2642	2497	2423
711	M14774	GO_REGULATION_OF_RESPONSE_TO_BIOTIC_STIMULUS	http://www.broadinstitute.org/gsea/msigdb/cards/GO_REGULATION_OF_RESPONSE_TO_BIOTIC_STIMULUS.html	Any process that modulates the frequency, rate, or extent of a response to biotic stimulus.		196/237	Gene Ontology	BP	GO:0002831	0.0013153	0.00676131	3180	1578.27	1358	0.000119644	144	1.04907	1.10159	1	28.6707	3178	144	628	802	1358	632	2867	3532	1737	1418	1065
712	M15229	GO_CELL_PROJECTION_ORGANIZATION	http://www.broadinstitute.org/gsea/msigdb/cards/GO_CELL_PROJECTION_ORGANIZATION.html	A process that is carried out at the cellular level which results in the assembly, arrangement of constituent parts, or disassembly of a prolongation or process extending from a cell, e.g. a flagellum or axon.		687/902	Gene Ontology	BP	GO:0030030	0.00131093	0.00676131	1690	2388.82	2559	0.000131171	690	0.881676	0.93726	1	24.0958	1686	2967	3566	3548	3158	690	1973	1774	1764	2592	2559
713	M16031	GO_RIBOSOMAL_LARGE_SUBUNIT_BIOGENESIS	http://www.broadinstitute.org/gsea/msigdb/cards/GO_RIBOSOMAL_LARGE_SUBUNIT_BIOGENESIS.html	A cellular process that results in the biosynthesis of constituent macromolecules, assembly, and arrangement of constituent parts of a large ribosomal subunit; includes transport to the sites of protein synthesis.		46/49	Gene Ontology	BP	GO:0042273	0.00131905	0.00676131	640	591.545	542	0.000119986	64	0.956716	0.983094	1	26.1466	114	532	198	1560	64	636	640	825	542	232	1164
714	M16706	GO_POSITIVE_REGULATION_OF_APOPTOTIC_SIGNALING_PATHWAY	http://www.broadinstitute.org/gsea/msigdb/cards/GO_POSITIVE_REGULATION_OF_APOPTOTIC_SIGNALING_PATHWAY.html	Any process that activates or increases the frequency, rate or extent of apoptotic signaling pathway.		155/171	Gene Ontology	BP	GO:2001235	0.0013179	0.00676131	1425	999.455	930	0.000119881	130	0.932259	0.89356	1	25.4782	1425	130	649	1018	496	634	718	1330	2229	930	1435
715	M16903	GO_PIGMENT_METABOLIC_PROCESS	http://www.broadinstitute.org/gsea/msigdb/cards/GO_PIGMENT_METABOLIC_PROCESS.html	The chemical reactions and pathways involving pigment, any general or particular coloring matter in living organisms, e.g. melanin.		46/62	Gene Ontology	BP	GO:0042440	0.00131805	0.00676131	890	1416.55	889	0.000119894	554	0.655231	-0.655051	-1	17.9072	889	1039	818	2945	1593	635	554	625	637	2555	3292
716	M10386	GO_COGNITION	http://www.broadinstitute.org/gsea/msigdb/cards/GO_COGNITION.html	The operation of the mind by which an organism becomes aware of objects of thought or perception; it includes the mental activities associated with thinking, learning, and memory.		171/251	Gene Ontology	BP	GO:0050890	0.00133741	0.00676395	2555	2035.09	2140	0.000121656	615	1.13237	1.26825	1	30.9447	2553	1541	3660	1197	3107	643	2140	2744	2261	1925	615
717	M11342	GO_ADAPTIVE_IMMUNE_RESPONSE_BASED_ON_SOMATIC_RECOMBINATION_OF_IMMUNE_RECEPTORS_BUILT_FROM_IMMUNOGLOBULIN_SUPERFAMILY_DOMAINS	http://www.broadinstitute.org/gsea/msigdb/cards/GO_ADAPTIVE_IMMUNE_RESPONSE_BASED_ON_SOMATIC_RECOMBINATION_OF_IMMUNE_RECEPTORS_BUILT_FROM_IMMUNOGLOBULIN_SUPERFAMILY_DOMAINS.html	An immune response based on directed amplification of specific receptors for antigen produced through a somatic diversification process that includes somatic recombination of germline gene segments encoding immunoglobulin superfamily domains, and allowing for enhanced responses upon subsequent exposures to the same antigen (immunological memory). Recombined receptors for antigen encoded by immuno…		87/154	Gene Ontology	BP	GO:0002460	0.00133065	0.00676395	1815	1061.73	744	0.000121041	170	1.15557	1.20813	1	31.5787	1811	879	726	270	744	639	2271	2702	1271	170	196
718	M11476	GO_MALE_GAMETE_GENERATION	http://www.broadinstitute.org/gsea/msigdb/cards/GO_MALE_GAMETE_GENERATION.html	Generation of the male gamete; specialised haploid cells produced by meiosis and along with a female gamete takes part in sexual reproduction.		308/486	Gene Ontology	BP	GO:0048232	0.00133517	0.00676395	690	1150.73	815	0.000121452	266	0.880222	-0.906121	-1	24.0542	689	815	2029	1014	1783	641	266	496	662	1886	2377
719	M12495	GO_POSITIVE_REGULATION_OF_MOLECULAR_FUNCTION	http://www.broadinstitute.org/gsea/msigdb/cards/GO_POSITIVE_REGULATION_OF_MOLECULAR_FUNCTION.html	Any process that activates or increases the rate or extent of a molecular function, an elemental biological activity occurring at the molecular level, such as catalysis or binding.		1406/1791	Gene Ontology	BP	GO:0044093	0.00133369	0.00676395	3610	2493.73	2882	0.000133449	706	1.0612	1.15402	1	28.9998	3607	2882	2006	3482	2080	706	3054	3558	3069	1699	1288
720	M12781	GO_POSITIVE_REGULATION_OF_CATABOLIC_PROCESS	http://www.broadinstitute.org/gsea/msigdb/cards/GO_POSITIVE_REGULATION_OF_CATABOLIC_PROCESS.html	Any process that activates or increases the frequency, rate or extent of the chemical reactions and pathways resulting in the breakdown of substances.		342/395	Gene Ontology	BP	GO:0009896	0.0013414	0.00676395	1410	1368.55	1340	0.00012202	544	1.0638	1.11947	1	29.071	1409	2517	569	2483	544	645	1517	1196	1685	1340	1149
721	M12976	GO_REGULATION_OF_METAL_ION_TRANSPORT	http://www.broadinstitute.org/gsea/msigdb/cards/GO_REGULATION_OF_METAL_ION_TRANSPORT.html	Any process that modulates the frequency, rate, or extent of metal ion transport. Metal ion transport is the directed movement of metal ions, any metal ion with an electric charge, into, out of or within a cell, or between cells, by means of some agent such as a transporter or pore.		216/325	Gene Ontology	BP	GO:0010959	0.00134274	0.00676395	1390	1335.45	1383	0.000122142	319	1.26399	1.44333	1	34.5417	1390	319	2583	1383	2454	646	601	1619	1537	960	1198
722	M13744	GO_REGULATION_OF_CD4_POSITIVE_ALPHA_BETA_T_CELL_ACTIVATION	http://www.broadinstitute.org/gsea/msigdb/cards/GO_REGULATION_OF_CD4_POSITIVE_ALPHA_BETA_T_CELL_ACTIVATION.html	Any process that modulates the frequency, rate or extent of CD4-positive, alpha-beta T cell activation.		27/38	Gene Ontology	BP	GO:2000514	0.00133987	0.00676395	2595	1375.45	644	0.000121881	10	1.59526	1.49221	1	43.5945	2595	2479	338	148	289	644	3305	2944	2161	10	217
723	M13803	GO_COENZYME_BIOSYNTHETIC_PROCESS	http://www.broadinstitute.org/gsea/msigdb/cards/GO_COENZYME_BIOSYNTHETIC_PROCESS.html	The chemical reactions and pathways resulting in the formation of coenzymes, any of various nonprotein organic cofactors that are required, in addition to an enzyme and a substrate, for an enzymatic reaction to proceed.		107/127	Gene Ontology	BP	GO:0009108	0.00133611	0.00676395	1515	1519.64	1395	0.000121539	385	1.05936	1.07738	1	28.9495	1514	385	710	2844	2325	642	462	1203	3579	1657	1395
724	M14100	GO_REGULATION_OF_PROTEIN_LOCALIZATION	http://www.broadinstitute.org/gsea/msigdb/cards/GO_REGULATION_OF_PROTEIN_LOCALIZATION.html	Any process that modulates the frequency, rate or extent of any process in which a protein is transported to, or maintained in, a specific location.		766/950	Gene Ontology	BP	GO:0032880	0.00134356	0.00676395	3290	2260.36	2444	0.000134437	509	0.982093	1.05443	1	26.838	3289	2912	509	3522	1169	715	3590	3180	2444	1939	1595
725	M16301	GO_REGULATION_OF_NEUTROPHIL_MIGRATION	http://www.broadinstitute.org/gsea/msigdb/cards/GO_REGULATION_OF_NEUTROPHIL_MIGRATION.html	Any process that modulates the frequency, rate or extent of neutrophil migration.		22/32	Gene Ontology	BP	GO:1902622	0.00134133	0.00676395	55	277	104	0.000122013	3	1.19458	1.19458	1	32.6448	54	3	411	444	104	777	100	47	52	339	716
726	M17581	GO_DESMOSOME	http://www.broadinstitute.org/gsea/msigdb/cards/GO_DESMOSOME.html	A cell-cell junction in which: on the cytoplasmic surface of each interacting plasma membrane is a dense plaque composed of a mixture of intracellular anchor proteins; a bundle of keratin intermediate filaments is attached to the surface of each plaque; transmembrane adhesion proteins of the cadherin family bind to the plaques and interact through their extracellular domains to hold the adjacent …		20/26	Gene Ontology	CC	GO:0030057	0.00132343	0.00676395	380	894.364	908	0.000120385	378	1.20055	1.20055	1	32.808	378	1102	965	1364	908	637	794	756	624	969	1341
727	M17686	GO_RUFFLE	http://www.broadinstitute.org/gsea/msigdb/cards/GO_RUFFLE.html	Projection at the leading edge of a crawling cell; the protrusions are supported by a microfilament meshwork.		135/156	Gene Ontology	CC	GO:0001726	0.00133097	0.00676395	1615	1964.73	2023	0.000121071	640	0.717547	0.677742	1	19.6087	1612	1917	1083	2187	2023	640	1610	2336	3118	2619	2467
728	M18115	GO_REGULATORY_REGION_NUCLEIC_ACID_BINDING	http://www.broadinstitute.org/gsea/msigdb/cards/GO_REGULATORY_REGION_NUCLEIC_ACID_BINDING.html	Interacting selectively and non-covalently with a nucleic acid region that regulates a nucleic acid-based process. Such processes include transcription, DNA replication, and DNA repair.		584/818	Gene Ontology	MF	GO:0001067	0.00132411	0.00676395	2575	1949	2250	0.00013249	123	0.904925	0.896238	1	24.7292	2572	3653	1006	3638	550	698	3124	2250	2530	1295	123
729	M18163	GO_METALLOEXOPEPTIDASE_ACTIVITY	http://www.broadinstitute.org/gsea/msigdb/cards/GO_METALLOEXOPEPTIDASE_ACTIVITY.html	Catalysis of the hydrolysis of a peptide bond not more than three residues from the N- or C-terminus of a polypeptide chain by a mechanism in which water acts as a nucleophile, one or two metal ions hold the water molecule in place, and charged amino acid side chains are ligands for the metal ions.		35/53	Gene Ontology	MF	GO:0008235	0.00134812	0.00677761	1190	1855.73	1741	0.000122632	648	0.784327	0.784327	1	21.425	1190	1007	1228	2953	2157	648	944	1741	2212	2833	3500
730	M11982	GO_CELLULAR_RESPONSE_TO_INTERLEUKIN_4	http://www.broadinstitute.org/gsea/msigdb/cards/GO_CELLULAR_RESPONSE_TO_INTERLEUKIN_4.html	Any process that results in a change in state or activity of a cell (in terms of movement, secretion, enzyme production, gene expression, etc.) as a result of an interleukin-4 stimulus.		20/26	Gene Ontology	BP	GO:0071353	0.00135058	0.00678066	2675	2594.64	2671	0.000122856	649	0.655051	-0.655051	-1	17.892	2671	3257	1987	1644	2500	649	3394	3361	3644	2635	2799
731	M11134	GO_STRIATED_MUSCLE_CELL_DIFFERENTIATION	http://www.broadinstitute.org/gsea/msigdb/cards/GO_STRIATED_MUSCLE_CELL_DIFFERENTIATION.html	The process in which a relatively unspecialized cell acquires specialized features of a striated muscle cell; striated muscle fibers are divided by transverse bands into striations, and cardiac and voluntary muscle are types of striated muscle.		121/173	Gene Ontology	BP	GO:0051146	0.00138016	0.00678358	2525	1655.82	1321	0.000125548	663	1.03078	1.07334	1	28.1522	2522	1321	1430	934	962	663	3195	3032	1999	1028	1128
732	M11750	GO_RNA_METHYLATION	http://www.broadinstitute.org/gsea/msigdb/cards/GO_RNA_METHYLATION.html	Posttranscriptional addition of a methyl group to either a nucleotide or 2'-O ribose in a polyribonucleotide. Usually uses S-adenosylmethionine as a cofactor.		51/57	Gene Ontology	BP	GO:0001510	0.00135551	0.00678358	110	380.364	386	0.000123304	28	0.946596	0.946596	1	25.853	106	270	169	619	28	651	176	572	461	386	746
733	M11832	GO_SOMATIC_DIVERSIFICATION_OF_IMMUNOGLOBULINS	http://www.broadinstitute.org/gsea/msigdb/cards/GO_SOMATIC_DIVERSIFICATION_OF_IMMUNOGLOBULINS.html	The somatic process that results in the generation of sequence diversity of immunoglobulins.		26/29	Gene Ontology	BP	GO:0016445	0.0013702	0.00678358	2730	1879.82	1808	0.000124641	657	0.715421	0.709714	1	19.5393	2729	1069	914	1808	1213	657	2220	2652	2845	1782	2789
734	M11851	GO_DICARBOXYLIC_ACID_METABOLIC_PROCESS	http://www.broadinstitute.org/gsea/msigdb/cards/GO_DICARBOXYLIC_ACID_METABOLIC_PROCESS.html	The chemical reactions and pathways involving dicarboxylic acids, any organic acid containing two carboxyl (COOH) groups or anions (COO-).		83/101	Gene Ontology	BP	GO:0043648	0.00138082	0.00678358	1145	1801.91	1370	0.000125608	664	0.751881	-0.705183	-1	20.535	1145	1169	1469	3167	2736	664	1370	1135	1229	2947	2790
735	M11905	GO_POSITIVE_REGULATION_OF_TUMOR_NECROSIS_FACTOR_SUPERFAMILY_CYTOKINE_PRODUCTION	http://www.broadinstitute.org/gsea/msigdb/cards/GO_POSITIVE_REGULATION_OF_TUMOR_NECROSIS_FACTOR_SUPERFAMILY_CYTOKINE_PRODUCTION.html	Any process that activates or increases the frequency, rate or extent of tumor necrosis factor superfamily cytokine production.		40/57	Gene Ontology	BP	GO:1903557	0.00137408	0.00678358	3145	1712.27	1493	0.000124994	659	1.14268	1.0926	1	31.2082	3142	2364	1560	968	1321	659	2272	2676	1493	1312	1068
736	M12217	GO_SMALL_MOLECULE_BIOSYNTHETIC_PROCESS	http://www.broadinstitute.org/gsea/msigdb/cards/GO_SMALL_MOLECULE_BIOSYNTHETIC_PROCESS.html	The chemical reactions and pathways resulting in the formation of small molecules, any low molecular weight, monomeric, non-encoded molecule.		350/443	Gene Ontology	BP	GO:0044283	0.00137905	0.00678358	2650	2838.91	3153	0.000125446	661	1.02507	1.12067	1	27.9963	2646	3651	3606	3371	3645	661	3153	2366	3423	2260	2446
737	M15017	GO_PROTEIN_LOCALIZATION	http://www.broadinstitute.org/gsea/msigdb/cards/GO_PROTEIN_LOCALIZATION.html	Any process in which a protein is transported to, or maintained in, a specific location.		1511/1805	Gene Ontology	BP	GO:0008104	0.0013738	0.00678358	2995	2585.09	2782	0.000137465	729	0.941043	0.934604	1	25.7013	2995	3250	1694	3542	2434	729	3548	2782	2941	2187	2334
738	M15202	GO_NEGATIVE_REGULATION_OF_MUSCLE_TISSUE_DEVELOPMENT	http://www.broadinstitute.org/gsea/msigdb/cards/GO_NEGATIVE_REGULATION_OF_MUSCLE_TISSUE_DEVELOPMENT.html	Any process that stops, prevents or reduces the frequency, rate or extent of muscle tissue development.		23/36	Gene Ontology	BP	GO:1901862	0.00138384	0.00678358	3060	1652.82	943	0.000125883	187	0.867599	0.867599	1	23.6955	3059	3500	403	622	187	666	2359	2809	515	943	3118
739	M15873	GO_POSITIVE_REGULATION_OF_RESPONSE_TO_DNA_DAMAGE_STIMULUS	http://www.broadinstitute.org/gsea/msigdb/cards/GO_POSITIVE_REGULATION_OF_RESPONSE_TO_DNA_DAMAGE_STIMULUS.html	Any process that activates or increases the frequency, rate or extent of response to DNA damage stimulus.		61/64	Gene Ontology	BP	GO:2001022	0.00136345	0.00678358	3560	1764.18	1350	0.000124027	148	1.01542	-0.86814	-1	27.7326	3558	2621	148	599	728	653	3403	2596	3160	590	1350
740	M15877	GO_POSITIVE_REGULATION_OF_INFLAMMATORY_RESPONSE	http://www.broadinstitute.org/gsea/msigdb/cards/GO_POSITIVE_REGULATION_OF_INFLAMMATORY_RESPONSE.html	Any process that activates or increases the frequency, rate or extent of the inflammatory response.		68/113	Gene Ontology	BP	GO:0050729	0.00136525	0.00678358	525	650	622	0.00012419	321	1.3732	1.3732	1	37.5042	523	583	742	321	641	654	622	1101	762	613	588
741	M16211	GO_POSITIVE_REGULATION_OF_INTERLEUKIN_6_PRODUCTION	http://www.broadinstitute.org/gsea/msigdb/cards/GO_POSITIVE_REGULATION_OF_INTERLEUKIN_6_PRODUCTION.html	Any process that activates or increases the frequency, rate, or extent of interleukin-6 production.		42/68	Gene Ontology	BP	GO:0032755	0.00136628	0.00678358	1830	1080.36	655	0.000124284	209	1.12619	1.10287	1	30.7581	1828	1494	226	416	209	655	2308	2243	1605	290	610
742	M16870	GO_NEGATIVE_REGULATION_OF_PEPTIDASE_ACTIVITY	http://www.broadinstitute.org/gsea/msigdb/cards/GO_NEGATIVE_REGULATION_OF_PEPTIDASE_ACTIVITY.html	Any process that stops or reduces the rate of peptidase activity, the hydrolysis of peptide bonds within proteins.		166/245	Gene Ontology	BP	GO:0010466	0.00137915	0.00678358	2995	1769.36	1539	0.000125456	662	1.19419	1.32476	1	32.6153	2994	3026	2592	1337	2159	662	1641	1406	1539	1251	856
743	M16893	GO_EMBRYO_IMPLANTATION	http://www.broadinstitute.org/gsea/msigdb/cards/GO_EMBRYO_IMPLANTATION.html	Attachment of the blastocyst to the uterine lining.		28/39	Gene Ontology	BP	GO:0007566	0.00138546	0.00678358	55	511.182	245	0.00012603	54	1.23946	1.23946	1	33.8517	118	54	1928	592	1222	736	102	127	54	245	445
744	M16950	GO_PROTEIN_TARGETING_TO_MITOCHONDRION	http://www.broadinstitute.org/gsea/msigdb/cards/GO_PROTEIN_TARGETING_TO_MITOCHONDRION.html	The process of directing proteins towards and into the mitochondrion, usually mediated by mitochondrial proteins that recognize signals contained within the imported protein.		45/52	Gene Ontology	BP	GO:0006626	0.00137447	0.00678358	1955	1939.73	2006	0.00012503	660	1.08152	1.08152	1	29.5379	1955	2060	1184	3000	1410	660	2494	2297	2837	1434	2006
745	M17336	GO_CONTRACTILE_FIBER	http://www.broadinstitute.org/gsea/msigdb/cards/GO_CONTRACTILE_FIBER.html	Fibers, composed of actin, myosin, and associated proteins, found in cells of smooth or striated muscle.		148/211	Gene Ontology	CC	GO:0043292	0.0013831	0.00678358	1735	1899.18	1766	0.000125816	290	0.903573	0.931723	1	24.678	1735	290	1766	2675	2030	665	1340	3066	3073	1763	2488
746	M17698	GO_GOLGI_APPARATUS	http://www.broadinstitute.org/gsea/msigdb/cards/GO_GOLGI_APPARATUS.html	A compound membranous cytoplasmic organelle of eukaryotic cells, consisting of flattened, ribosome-free vesicles arranged in a more or less regular stack. The Golgi apparatus differs from the endoplasmic reticulum in often having slightly thicker membranes, appearing in sections as a characteristic shallow semicircle so that the convex side (cis or entry face) abuts the endoplasmic reticulum, sec…		1178/1445	Gene Ontology	CC	GO:0005794	0.00137546	0.00678358	3175	2952.73	3175	0.000137631	731	1.00305	1.07797	1	27.3949	3175	3139	3540	3624	3614	731	3429	3261	2965	2409	2593
747	M17739	GO_RIBONUCLEOPROTEIN_COMPLEX	http://www.broadinstitute.org/gsea/msigdb/cards/GO_RIBONUCLEOPROTEIN_COMPLEX.html	A macromolecular complex containing both protein and RNA molecules.		653/721	Gene Ontology	CC	GO:1990904	0.00138633	0.00678358	380	1147	739	0.00013872	237	0.892149	0.90057	1	24.366	380	614	519	3627	362	739	237	1079	1450	1397	2213
748	M18904	GO_TETRAPYRROLE_BINDING	http://www.broadinstitute.org/gsea/msigdb/cards/GO_TETRAPYRROLE_BINDING.html	Interacting selectively and non-covalently with a tetrapyrrole, a compound containing four pyrrole nuclei variously substituted and linked to each other through carbons at the alpha position.		80/134	Gene Ontology	MF	GO:0046906	0.00136817	0.00678358	2285	1897.91	1803	0.000124457	656	1.41161	1.41161	1	38.5533	2285	3228	1475	1480	1803	656	2191	2771	3026	1240	722
749	M19212	GO_MRNA_3_UTR_BINDING	http://www.broadinstitute.org/gsea/msigdb/cards/GO_MRNA_3_UTR_BINDING.html	Interacting selectively and non-covalently with the 3' untranslated region of an mRNA molecule.		45/48	Gene Ontology	MF	GO:0003730	0.00135938	0.00678358	3580	2168.91	2153	0.000123656	213	0.678848	-0.658907	-1	18.5404	3576	3217	213	2153	778	652	2364	2040	3280	1923	3662
750	M10056	GO_POSITIVE_REGULATION_OF_KINASE_ACTIVITY	http://www.broadinstitute.org/gsea/msigdb/cards/GO_POSITIVE_REGULATION_OF_KINASE_ACTIVITY.html	Any process that activates or increases the frequency, rate or extent of kinase activity, the catalysis of the transfer of a phosphate group, usually from ATP, to a substrate molecule.		386/482	Gene Ontology	BP	GO:0033674	0.00145314	0.00678587	3290	2199.55	2298	0.000132191	480	1.07453	1.1932	1	29.3452	3286	2790	2298	480	1476	696	3341	3553	3416	1714	1145
751	M10087	GO_POSITIVE_REGULATION_OF_CALCIUM_ION_TRANSPORT	http://www.broadinstitute.org/gsea/msigdb/cards/GO_POSITIVE_REGULATION_OF_CALCIUM_ION_TRANSPORT.html	Any process that activates or increases the frequency, rate or extent of the directed movement of calcium ions into, out of or within a cell, or between cells, by means of some agent such as a transporter or pore.		64/106	Gene Ontology	BP	GO:0051928	0.00146607	0.00678587	1370	1561.73	1370	0.000133368	619	1.17856	-0.751369	-1	32.1861	1370	619	1499	1921	1336	705	781	1323	3530	1889	2206
752	M10193	GO_REGULATION_OF_PROTEIN_TYROSINE_KINASE_ACTIVITY	http://www.broadinstitute.org/gsea/msigdb/cards/GO_REGULATION_OF_PROTEIN_TYROSINE_KINASE_ACTIVITY.html	Any process that modulates the rate, frequency, or extent of protein tyrosine kinase activity.		52/61	Gene Ontology	BP	GO:0061097	0.00140477	0.00678587	325	826.818	672	0.000127788	128	1.04616	1.09733	1	28.5703	324	469	800	1565	1279	672	310	128	147	1305	2096
753	M10194	GO_REGULATION_OF_INTERFERON_BETA_PRODUCTION	http://www.broadinstitute.org/gsea/msigdb/cards/GO_REGULATION_OF_INTERFERON_BETA_PRODUCTION.html	Any process that modulates the frequency, rate, or extent of interferon-beta production.		40/44	Gene Ontology	BP	GO:0032648	0.00142463	0.00678587	1070	807.818	848	0.000129595	240	1.10104	1.10104	1	30.0691	977	1031	240	681	572	679	1232	848	489	1070	1067
754	M10207	GO_MEMBRANE_DEPOLARIZATION	http://www.broadinstitute.org/gsea/msigdb/cards/GO_MEMBRANE_DEPOLARIZATION.html	The process in which membrane potential decreases with respect to its steady-state potential, usually from negative potential to a more positive potential. For example, the initial depolarization during the rising phase of an action potential is in the direction from the negative steady-state resting potential towards the positive membrane potential that will be the peak of the action potential.		37/61	Gene Ontology	BP	GO:0051899	0.00140418	0.00678587	1055	1148.55	1051	0.000127734	513	1.07754	1.27055	1	29.4273	1051	513	1888	1094	2353	671	731	593	1211	666	1863
755	M10527	GO_RESPONSE_TO_COLD	http://www.broadinstitute.org/gsea/msigdb/cards/GO_RESPONSE_TO_COLD.html	Any process that results in a change in state or activity of a cell or an organism (in terms of movement, secretion, enzyme production, gene expression, etc.) as a result of a cold stimulus, a temperature stimulus below the optimal temperature for that organism.		38/43	Gene Ontology	BP	GO:0009409	0.00141515	0.00678587	15	477.727	320	0.000128733	5	1.22999	1.22999	1	33.5907	12	19	836	545	609	1799	11	5	66	320	1033
756	M11047	GO_ANTIGEN_RECEPTOR_MEDIATED_SIGNALING_PATHWAY	http://www.broadinstitute.org/gsea/msigdb/cards/GO_ANTIGEN_RECEPTOR_MEDIATED_SIGNALING_PATHWAY.html	A series of molecular signals initiated by the cross-linking of an antigen receptor on a B or T cell.		138/195	Gene Ontology	BP	GO:0050851	0.00147498	0.00678587	2655	2454.73	2584	0.000134179	714	0.737051	0.785943	1	20.1286	2652	3481	1771	3236	2814	714	2584	2110	2395	2770	2475
757	M11178	GO_REGULATION_OF_HORMONE_LEVELS	http://www.broadinstitute.org/gsea/msigdb/cards/GO_REGULATION_OF_HORMONE_LEVELS.html	Any process that modulates the levels of hormone within an organism or a tissue. A hormone is any substance formed in very small amounts in one specialized organ or group of cells and carried (sometimes in the bloodstream) to another organ or group of cells in the same organism, upon which it has a specific regulatory action.		321/478	Gene Ontology	BP	GO:0010817	0.00146093	0.00678587	2090	2115.27	2086	0.0001329	703	1.06434	1.1189	1	29.0667	2086	2784	2850	1435	2992	703	1565	1501	3452	2249	1651
758	M11292	GO_HORMONE_TRANSPORT	http://www.broadinstitute.org/gsea/msigdb/cards/GO_HORMONE_TRANSPORT.html	The directed movement of hormones into, out of or within a cell, or between cells, by means of some agent such as a transporter or pore.		47/78	Gene Ontology	BP	GO:0009914	0.00143414	0.00678587	620	974.909	685	0.000130462	55	1.5018	1.5018	1	41.0137	595	127	1856	836	2174	1689	620	1468	55	619	685
759	M11347	GO_MODIFICATION_OF_MORPHOLOGY_OR_PHYSIOLOGY_OF_OTHER_ORGANISM	http://www.broadinstitute.org/gsea/msigdb/cards/GO_MODIFICATION_OF_MORPHOLOGY_OR_PHYSIOLOGY_OF_OTHER_ORGANISM.html	The process in which an organism effects a change in the structure or processes of a second organism.		67/100	Gene Ontology	BP	GO:0035821	0.00148859	0.00678587	1375	1532.45	1495	0.000135418	572	0.935361	-0.959364	-1	25.5444	1371	572	1495	1918	2389	719	618	846	1939	2248	2742
760	M11424	GO_RESPONSE_TO_COPPER_ION	http://www.broadinstitute.org/gsea/msigdb/cards/GO_RESPONSE_TO_COPPER_ION.html	Any process that results in a change in state or activity of a cell or an organism (in terms of movement, secretion, enzyme production, gene expression, etc.) as a result of a copper ion stimulus.		21/28	Gene Ontology	BP	GO:0046688	0.00143948	0.00678587	1345	965.091	686	0.000130948	4	1.46143	1.46143	1	39.9112	1343	83	453	1103	163	686	3078	2027	1000	4	676
761	M11438	GO_INTRACELLULAR_STEROID_HORMONE_RECEPTOR_SIGNALING_PATHWAY	http://www.broadinstitute.org/gsea/msigdb/cards/GO_INTRACELLULAR_STEROID_HORMONE_RECEPTOR_SIGNALING_PATHWAY.html	A series of molecular signals generated as a consequence of a intracellular steroid hormone receptor binding to one of its physiological ligands.		60/71	Gene Ontology	BP	GO:0030518	0.00143349	0.00678587	2435	1420.18	1870	0.000130402	108	0.868379	0.887561	1	23.7152	2432	1870	151	986	108	684	1945	2560	2192	525	2169
762	M11606	GO_POSITIVE_REGULATION_OF_NERVOUS_SYSTEM_DEVELOPMENT	http://www.broadinstitute.org/gsea/msigdb/cards/GO_POSITIVE_REGULATION_OF_NERVOUS_SYSTEM_DEVELOPMENT.html	Any process that activates, maintains or increases the frequency, rate or extent of nervous system development, the origin and formation of nervous tissue.		317/437	Gene Ontology	BP	GO:0051962	0.00145036	0.00678587	2965	1847.64	1404	0.000131938	119	1.04672	1.08748	1	28.5855	2964	3436	1028	119	820	694	3568	3010	2919	1404	362
763	M11659	GO_PYRIMIDINE_NUCLEOSIDE_BIOSYNTHETIC_PROCESS	http://www.broadinstitute.org/gsea/msigdb/cards/GO_PYRIMIDINE_NUCLEOSIDE_BIOSYNTHETIC_PROCESS.html	The chemical reactions and pathways resulting in the formation of one of a family of organic molecules consisting of a pyrimidine base covalently bonded to a sugar ribose (a ribonucleoside) or deoxyribose (a deoxyribonucleoside).		28/32	Gene Ontology	BP	GO:0046134	0.00148387	0.00678587	3535	2215.64	2105	0.000134988	717	0.993224	0.993224	1	27.1247	3535	3209	1284	2105	1403	717	3110	3307	2912	1158	1632
764	M12042	GO_NEGATIVE_REGULATION_OF_COAGULATION	http://www.broadinstitute.org/gsea/msigdb/cards/GO_NEGATIVE_REGULATION_OF_COAGULATION.html	Any process that stops, prevents, or reduces the frequency, rate or extent of coagulation.		32/48	Gene Ontology	BP	GO:0050819	0.00145695	0.00678587	205	373.182	201	0.000132538	20	1.59157	1.59157	1	43.4652	201	119	1238	250	94	699	769	495	99	20	121
765	M12223	GO_REGULATION_OF_TELOMERE_MAINTENANCE	http://www.broadinstitute.org/gsea/msigdb/cards/GO_REGULATION_OF_TELOMERE_MAINTENANCE.html	Any process that modulates the frequency, rate or extent of a process that affects and monitors the activity of telomeric proteins and the length of telomeric DNA.		62/67	Gene Ontology	BP	GO:0032204	0.00144901	0.00678587	475	879.455	498	0.000131815	121	0.798318	0.798318	1	21.8018	473	498	121	1393	341	692	200	371	2865	534	2186
766	M12291	GO_HORMONE_MEDIATED_SIGNALING_PATHWAY	http://www.broadinstitute.org/gsea/msigdb/cards/GO_HORMONE_MEDIATED_SIGNALING_PATHWAY.html	A series of molecular signals mediated by the detection of a hormone.		115/158	Gene Ontology	BP	GO:0009755	0.00146713	0.00678587	3005	1846.73	1950	0.000133464	32	0.869845	0.884175	1	23.7552	3003	3449	32	680	1071	707	2884	2253	1950	1852	2433
767	M12450	GO_CELL_JUNCTION_ORGANIZATION	http://www.broadinstitute.org/gsea/msigdb/cards/GO_CELL_JUNCTION_ORGANIZATION.html	A process that is carried out at the cellular level which results in the assembly, arrangement of constituent parts, or disassembly of a cell junction. A cell junction is a specialized region of connection between two cells or between a cell and the extracellular matrix.		153/185	Gene Ontology	BP	GO:0034330	0.00139021	0.00678587	885	1317.91	1300	0.000126462	667	0.976434	1.05017	1	26.6661	884	1271	2326	1623	1708	667	1007	1551	1411	1300	749
768	M12628	GO_MUSCLE_CONTRACTION	http://www.broadinstitute.org/gsea/msigdb/cards/GO_MUSCLE_CONTRACTION.html	A process in which force is generated within muscle tissue, resulting in a change in muscle geometry. Force generation involves a chemo-mechanical energy conversion step that is carried out by the actin/myosin complex activity, which generates force through ATP hydrolysis.		153/233	Gene Ontology	BP	GO:0006936	0.00142452	0.00678587	870	1138.91	1043	0.000129586	264	1.09069	1.17381	1	29.7866	866	264	2598	1335	1702	677	443	1043	963	1239	1398
769	M12670	GO_FC_EPSILON_RECEPTOR_SIGNALING_PATHWAY	http://www.broadinstitute.org/gsea/msigdb/cards/GO_FC_EPSILON_RECEPTOR_SIGNALING_PATHWAY.html	A series of molecular signals initiated by the binding of the Fc portion of immunoglobulin E (IgE) to an Fc-epsilon receptor on the surface of a signal-receiving cell, and ending with regulation of a downstream cellular process, e.g. transcription. The Fc portion of an immunoglobulin is its C-terminal constant region.		117/142	Gene Ontology	BP	GO:0038095	0.00149183	0.00678587	2795	2346.36	2786	0.000135713	723	0.644684	0.644684	1	17.6061	2794	1475	2340	3332	1485	723	2135	2841	3035	2786	2864
770	M12714	GO_REGULATION_OF_TRANSFORMING_GROWTH_FACTOR_BETA_RECEPTOR_SIGNALING_PATHWAY	http://www.broadinstitute.org/gsea/msigdb/cards/GO_REGULATION_OF_TRANSFORMING_GROWTH_FACTOR_BETA_RECEPTOR_SIGNALING_PATHWAY.html	Any process that modulates the frequency, rate or extent of activity of any TGF-beta receptor signaling pathway.		79/99	Gene Ontology	BP	GO:0017015	0.00140667	0.00678587	2895	2163.36	2266	0.000127961	674	1.14532	1.27006	1	31.2785	2892	3654	2648	1616	2553	674	2976	2266	1975	1839	704
771	M13146	GO_REGULATION_OF_I_KAPPAB_KINASE_NF_KAPPAB_SIGNALING	http://www.broadinstitute.org/gsea/msigdb/cards/GO_REGULATION_OF_I_KAPPAB_KINASE_NF_KAPPAB_SIGNALING.html	Any process that modulates I-kappaB kinase/NF-kappaB signaling.		198/233	Gene Ontology	BP	GO:0043122	0.0014557	0.00678587	1030	894.455	829	0.000132424	397	1.18016	1.23639	1	32.2299	1030	557	622	1685	511	697	829	1503	397	925	1083
772	M13980	GO_REGULATION_OF_CELLULAR_RESPONSE_TO_TRANSFORMING_GROWTH_FACTOR_BETA_STIMULUS	http://www.broadinstitute.org/gsea/msigdb/cards/GO_REGULATION_OF_CELLULAR_RESPONSE_TO_TRANSFORMING_GROWTH_FACTOR_BETA_STIMULUS.html	Any process that modulates the frequency, rate or extent of cellular response to transforming growth factor beta stimulus.		79/99	Gene Ontology	BP	GO:1903844	0.00140667	0.00678587	2895	2151.55	2267	0.000127961	675	1.14532	1.27006	1	31.2785	2893	3662	2649	1617	2554	675	2977	2267	1828	1840	705
773	M14010	GO_RESPONSE_TO_CARBOHYDRATE	http://www.broadinstitute.org/gsea/msigdb/cards/GO_RESPONSE_TO_CARBOHYDRATE.html	Any process that results in a change in state or activity of a cell or an organism (in terms of movement, secretion, enzyme production, gene expression, etc.) as a result of a carbohydrate stimulus.		116/168	Gene Ontology	BP	GO:0009743	0.00147245	0.00678587	1410	898.091	711	0.000133949	310	1.21218	1.30098	1	33.1042	1407	753	1432	357	681	711	937	2092	705	310	494
774	M14047	GO_ACTIVATION_OF_IMMUNE_RESPONSE	http://www.broadinstitute.org/gsea/msigdb/cards/GO_ACTIVATION_OF_IMMUNE_RESPONSE.html	Any process that initiates an immune response.		310/427	Gene Ontology	BP	GO:0002253	0.00144177	0.00678587	3435	2625.36	2852	0.000131156	689	0.996235	1.08976	1	27.2069	3435	1880	2852	3145	2472	689	3066	3598	3359	2000	2383
775	M14065	GO_EPIDERMIS_DEVELOPMENT	http://www.broadinstitute.org/gsea/msigdb/cards/GO_EPIDERMIS_DEVELOPMENT.html	The process whose specific outcome is the progression of the epidermis over time, from its formation to the mature structure. The epidermis is the outer epithelial layer of an animal, it may be a single layer that produces an extracellular material (e.g. the cuticle of arthropods) or a complex stratified squamous epithelium, as in the case of many vertebrate species.		173/253	Gene Ontology	BP	GO:0008544	0.00143335	0.00678587	2140	1362.27	1454	0.00013039	91	1.24446	1.40178	1	33.9859	2137	1744	2589	410	605	683	1454	2143	2404	725	91
776	M14255	GO_CELLULAR_GLUCOSE_HOMEOSTASIS	http://www.broadinstitute.org/gsea/msigdb/cards/GO_CELLULAR_GLUCOSE_HOMEOSTASIS.html	A cellular homeostatic process involved in the maintenance of an internal steady state of glucose within a cell or between a cell and its external environment.		56/75	Gene Ontology	BP	GO:0001678	0.00144285	0.00678587	710	771.909	689	0.000131254	248	1.11008	1.20656	1	30.316	708	528	1164	651	689	691	635	539	1358	248	1280
777	M14335	GO_NEGATIVE_REGULATION_OF_LYASE_ACTIVITY	http://www.broadinstitute.org/gsea/msigdb/cards/GO_NEGATIVE_REGULATION_OF_LYASE_ACTIVITY.html	Any process that stops or reduces the rate of lyase activity, the catalysis of the cleavage of C-C, C-O, C-N and other bonds by other means than by hydrolysis or oxidation, or conversely adding a group to a double bond.		21/27	Gene Ontology	BP	GO:0051350	0.00147408	0.00678587	3340	2431.64	2607	0.000134097	713	0.779309	-0.779309	-1	21.2827	3338	2607	2525	2202	1860	713	2676	2958	2195	2647	3027
778	M14458	GO_SEX_DIFFERENTIATION	http://www.broadinstitute.org/gsea/msigdb/cards/GO_SEX_DIFFERENTIATION.html	The establishment of the sex of an organism by physical differentiation.		192/266	Gene Ontology	BP	GO:0007548	0.001401	0.00678587	795	920.091	912	0.000127445	178	0.982115	-0.915726	-1	26.8213	795	1711	633	178	912	670	1096	1064	557	1461	1044
779	M14497	GO_LIPID_PHOSPHORYLATION	http://www.broadinstitute.org/gsea/msigdb/cards/GO_LIPID_PHOSPHORYLATION.html	The process of introducing one or more phosphate groups into a lipid, any member of a group of substances soluble in lipid solvents but only sparingly soluble in aqueous solvents.		79/99	Gene Ontology	BP	GO:0046834	0.00146812	0.00678587	3135	2113.18	2032	0.000133554	708	1.06077	-0.755289	-1	28.9694	3135	3403	1134	1654	2032	708	2672	2482	2330	1976	1719
780	M14755	GO_ORGANIC_HYDROXY_COMPOUND_BIOSYNTHETIC_PROCESS	http://www.broadinstitute.org/gsea/msigdb/cards/GO_ORGANIC_HYDROXY_COMPOUND_BIOSYNTHETIC_PROCESS.html	The chemical reactions and pathways resulting in the formation of organic hydroxy compound.		129/175	Gene Ontology	BP	GO:1901617	0.00147215	0.00678587	2165	2574.18	2881	0.000133922	710	1.00428	1.10274	1	27.4265	2164	3028	2900	3204	3173	710	2393	1836	3566	2881	2461
781	M14886	GO_MACROMOLECULE_CATABOLIC_PROCESS	http://www.broadinstitute.org/gsea/msigdb/cards/GO_MACROMOLECULE_CATABOLIC_PROCESS.html	The chemical reactions and pathways resulting in the breakdown of a macromolecule, any molecule of high relative molecular mass, the structure of which essentially comprises the multiple repetition of units derived, actually or conceptually, from molecules of low relative molecular mass.		794/926	Gene Ontology	BP	GO:0009057	0.00147455	0.00678587	1425	1816.18	1937	0.000147553	774	0.926165	0.980862	1	25.2933	1422	2260	995	3539	1937	774	839	1601	1989	2080	2542
782	M14991	GO_REGULATION_OF_CHEMOTAXIS	http://www.broadinstitute.org/gsea/msigdb/cards/GO_REGULATION_OF_CHEMOTAXIS.html	Any process that modulates the frequency, rate or extent of the directed movement of a motile cell or organism in response to a specific chemical concentration gradient.		127/180	Gene Ontology	BP	GO:0050920	0.0014595	0.00678587	1095	727.273	702	0.00013277	153	1.22079	1.24859	1	33.3395	1057	361	1091	207	686	702	1095	1142	556	950	153
783	M15095	GO_RESPIRATORY_SYSTEM_DEVELOPMENT	http://www.broadinstitute.org/gsea/msigdb/cards/GO_RESPIRATORY_SYSTEM_DEVELOPMENT.html	The progression of the respiratory system over time from its formation to its mature structure. The respiratory system carries out respiratory gaseous exchange.		144/197	Gene Ontology	BP	GO:0060541	0.00148931	0.00678587	2845	1815.82	1413	0.000135484	532	1.03804	1.09319	1	28.3485	2843	3625	1413	532	1101	721	2469	1861	3265	1153	991
784	M15192	GO_RESPONSE_TO_DSRNA	http://www.broadinstitute.org/gsea/msigdb/cards/GO_RESPONSE_TO_DSRNA.html	Any process that results in a change in state or activity of a cell or an organism (in terms of movement, secretion, enzyme production, gene expression, etc.) as a result of a double-stranded RNA stimulus.		53/72	Gene Ontology	BP	GO:0043331	0.00148874	0.00678587	625	666.909	387	0.000135432	147	0.897539	0.784449	1	24.5115	624	226	163	1272	147	720	283	357	387	1044	2113
785	M15366	GO_GLIAL_CELL_DIFFERENTIATION	http://www.broadinstitute.org/gsea/msigdb/cards/GO_GLIAL_CELL_DIFFERENTIATION.html	The process in which a relatively unspecialized cell acquires the specialized features of a glial cell.		100/136	Gene Ontology	BP	GO:0010001	0.00145832	0.00678587	735	945.182	858	0.000132663	293	0.916608	-0.913055	-1	25.0323	735	726	1449	1238	858	701	1050	1409	293	1343	595
786	M15385	GO_POSITIVE_REGULATION_OF_FATTY_ACID_METABOLIC_PROCESS	http://www.broadinstitute.org/gsea/msigdb/cards/GO_POSITIVE_REGULATION_OF_FATTY_ACID_METABOLIC_PROCESS.html	Any process that activates or increases the frequency, rate or extent of the chemical reactions and pathways involving fatty acids.		24/33	Gene Ontology	BP	GO:0045923	0.00147291	0.00678587	2700	1723.09	1487	0.00013399	464	1.67881	1.67881	1	45.8478	2697	3314	1296	1487	1141	712	3202	655	2487	464	1499
787	M15418	GO_REGULATION_OF_ACTIN_CYTOSKELETON_REORGANIZATION	http://www.broadinstitute.org/gsea/msigdb/cards/GO_REGULATION_OF_ACTIN_CYTOSKELETON_REORGANIZATION.html	Any process that modulates the frequency, rate or extent of actin cytoskeleton reorganization.		25/32	Gene Ontology	BP	GO:2000249	0.00144938	0.00678587	2990	2251.45	2048	0.000131849	693	0.242441	-0.185446	-1	6.62099	2989	3375	926	2329	2048	693	1949	1909	1924	3484	3140
788	M15437	GO_EPITHELIAL_CELL_PROLIFERATION	http://www.broadinstitute.org/gsea/msigdb/cards/GO_EPITHELIAL_CELL_PROLIFERATION.html	The multiplication or reproduction of epithelial cells, resulting in the expansion of a cell population. Epithelial cells make up the epithelium, the covering of internal and external surfaces of the body, including the lining of vessels and other small cavities. It consists of cells joined by small amounts of cementing substances.		67/89	Gene Ontology	BP	GO:0050673	0.00146504	0.00678587	3335	1610.36	842	0.000133274	142	1.1115	1.06846	1	30.3548	3331	1679	142	639	842	704	3636	2888	2454	814	585
789	M15994	GO_POSITIVE_REGULATION_OF_MULTI_ORGANISM_PROCESS	http://www.broadinstitute.org/gsea/msigdb/cards/GO_POSITIVE_REGULATION_OF_MULTI_ORGANISM_PROCESS.html	Any process that activates or increases the frequency, rate or extent of a multi-organism process, a process in which an organism has an effect on another organism of the same or different species.		136/157	Gene Ontology	BP	GO:0043902	0.00147962	0.00678587	2800	2193.09	2735	0.000134601	5	0.753234	0.753234	1	20.5706	2799	3525	5	2046	2742	716	1486	2035	2735	2828	3207
790	M16077	GO_REGULATION_OF_CELLULAR_PROTEIN_LOCALIZATION	http://www.broadinstitute.org/gsea/msigdb/cards/GO_REGULATION_OF_CELLULAR_PROTEIN_LOCALIZATION.html	Any process that modulates the frequency, rate or extent of cellular protein localization. Cellular protein localization is any process in which a protein is transported to, and/or maintained in, a specific location and encompasses movement within the cell, from within the cell to the cell surface, or from one location to another at the surface of a cell.		471/552	Gene Ontology	BP	GO:1903827	0.00143795	0.00678587	540	1688.73	1501	0.000130808	536	1.0075	1.0817	1	27.5146	3052	1995	540	1045	536	685	2336	3007	3151	1501	728
791	M16105	GO_NEGATIVE_REGULATION_OF_RESPONSE_TO_WOUNDING	http://www.broadinstitute.org/gsea/msigdb/cards/GO_NEGATIVE_REGULATION_OF_RESPONSE_TO_WOUNDING.html	Any process that stops, prevents or reduces the frequency, rate or extent of response to wounding.		111/156	Gene Ontology	BP	GO:1903035	0.00147869	0.00678587	1135	627.364	471	0.000134517	59	1.27085	1.36288	1	34.7065	1135	128	695	165	177	861	1331	1576	59	303	471
792	M16194	GO_REGULATION_OF_TISSUE_REMODELING	http://www.broadinstitute.org/gsea/msigdb/cards/GO_REGULATION_OF_TISSUE_REMODELING.html	Any process that modulates the frequency, rate, or extent of tissue remodeling.		46/62	Gene Ontology	BP	GO:0034103	0.00144687	0.00678587	495	577.273	494	0.00013162	58	1.41589	1.41589	1	38.6674	494	466	214	1084	206	907	805	788	58	163	1165
793	M16204	GO_NEGATIVE_REGULATION_OF_DNA_REPLICATION	http://www.broadinstitute.org/gsea/msigdb/cards/GO_NEGATIVE_REGULATION_OF_DNA_REPLICATION.html	Any process that stops, prevents, or reduces the frequency, rate or extent of DNA replication.		49/55	Gene Ontology	BP	GO:0008156	0.00143082	0.00678587	1810	1914.82	1810	0.00013016	207	0.941549	0.941549	1	25.7134	3564	3204	207	1653	802	682	3032	2242	1810	1808	2059
794	M16819	GO_NEGATIVE_REGULATION_OF_MITOCHONDRION_ORGANIZATION	http://www.broadinstitute.org/gsea/msigdb/cards/GO_NEGATIVE_REGULATION_OF_MITOCHONDRION_ORGANIZATION.html	Any process that decreases the frequency, rate or extent of a process involved in the formation, arrangement of constituent parts, or disassembly of a mitochondrion.		35/39	Gene Ontology	BP	GO:0010823	0.00148827	0.00678587	2085	1580.45	1832	0.000135389	471	1.27921	1.27921	1	34.9348	1489	471	859	2082	2029	718	1132	2084	2745	1944	1832
795	M16958	GO_RNA_PHOSPHODIESTER_BOND_HYDROLYSIS_ENDONUCLEOLYTIC	http://www.broadinstitute.org/gsea/msigdb/cards/GO_RNA_PHOSPHODIESTER_BOND_HYDROLYSIS_ENDONUCLEOLYTIC.html	The chemical reactions and pathways involving the hydrolysis of internal 3',5'-phosphodiester bonds in one or two strands of ribonucleotides.		50/62	Gene Ontology	BP	GO:0090502	0.00142656	0.00678587	20	385.909	279	0.000129772	19	0.932249	0.966465	1	25.4594	19	245	176	422	279	680	27	194	382	608	1213
796	M17320	GO_PLATELET_ALPHA_GRANULE_LUMEN	http://www.broadinstitute.org/gsea/msigdb/cards/GO_PLATELET_ALPHA_GRANULE_LUMEN.html	The volume enclosed by the membrane of the platelet alpha granule.		37/55	Gene Ontology	CC	GO:0031093	0.0014689	0.00678587	3580	1116.64	697	0.000133625	151	1.12951	1.18904	1	30.8466	3579	2907	846	509	646	709	1478	461	697	151	300
797	M17643	GO_CULLIN_RING_UBIQUITIN_LIGASE_COMPLEX	http://www.broadinstitute.org/gsea/msigdb/cards/GO_CULLIN_RING_UBIQUITIN_LIGASE_COMPLEX.html	Any ubiquitin ligase complex in which the catalytic core consists of a member of the cullin family and a RING domain protein; the core is associated with one or more additional proteins that confer substrate specificity.		121/150	Gene Ontology	CC	GO:0031461	0.00145235	0.00678587	925	1162.55	1238	0.000132119	18	0.955099	0.948061	1	26.0835	924	1462	18	1672	70	695	1751	2057	1772	1238	1129
798	M17724	GO_TRANSCRIPTION_ELONGATION_FACTOR_COMPLEX	http://www.broadinstitute.org/gsea/msigdb/cards/GO_TRANSCRIPTION_ELONGATION_FACTOR_COMPLEX.html	Any protein complex that interacts with RNA polymerase II to increase (positive transcription elongation factor) or reduce (negative transcription elongation factor) the rate of transcription elongation.		44/49	Gene Ontology	CC	GO:0008023	0.00144017	0.00678587	1645	1310.27	1356	0.00013101	219	0.920358	0.920358	1	25.1347	1643	1356	219	1895	915	687	1814	1232	1044	1613	1995
799	M17795	GO_HISTONE_DEACETYLASE_COMPLEX	http://www.broadinstitute.org/gsea/msigdb/cards/GO_HISTONE_DEACETYLASE_COMPLEX.html	A protein complex that possesses histone deacetylase activity.		54/61	Gene Ontology	CC	GO:0000118	0.00145708	0.00678587	75	812.455	565	0.00013255	74	0.741709	-0.733651	-1	20.2559	74	734	171	1259	565	700	141	156	379	1322	3436
800	M18005	GO_CORE_PROMOTER_BINDING	http://www.broadinstitute.org/gsea/msigdb/cards/GO_CORE_PROMOTER_BINDING.html	Interacting selectively and non-covalently with the regulatory region composed of the transcription start site and binding sites for the basal transcription machinery. Binding may occur as a sequence specific interaction or as an interaction observed only once a factor has been recruited to the DNA by other factors.		133/152	Gene Ontology	MF	GO:0001047	0.00139408	0.00678587	1640	1385.91	1269	0.000126815	241	1.00029	-0.974323	-1	27.3177	1637	2560	1082	241	1060	668	2288	1785	1269	1767	888
801	M18232	GO_TRANSCRIPTION_FACTOR_ACTIVITY_RNA_POLYMERASE_II_DISTAL_ENHANCER_SEQUENCE_SPECIFIC_BINDING	http://www.broadinstitute.org/gsea/msigdb/cards/GO_TRANSCRIPTION_FACTOR_ACTIVITY_RNA_POLYMERASE_II_DISTAL_ENHANCER_SEQUENCE_SPECIFIC_BINDING.html	Interacting selectively and non-covalently with a sequence of DNA that is in a distal enhancer region for RNA polymerase II (RNAP II) in order to modulate transcription by RNAP II.		62/90	Gene Ontology	MF	GO:0003705	0.00142457	0.00678587	1700	1112.45	718	0.00012959	155	0.986179	1.01447	1	26.9323	1699	1514	155	234	562	678	2064	2438	1642	718	533
802	M18278	GO_PEPTIDASE_ACTIVATOR_ACTIVITY	http://www.broadinstitute.org/gsea/msigdb/cards/GO_PEPTIDASE_ACTIVATOR_ACTIVITY.html	Binds to and increases the activity of a peptidase, any enzyme that catalyzes the hydrolysis peptide bonds.		34/38	Gene Ontology	MF	GO:0016504	0.00148972	0.00678587	785	1148.45	783	0.00013552	315	1.01844	-1.01844	-1	27.8133	783	672	315	3029	1468	722	755	775	784	1514	1816
803	M18283	GO_HYDROLASE_ACTIVITY_ACTING_ON_ACID_ANHYDRIDES	http://www.broadinstitute.org/gsea/msigdb/cards/GO_HYDROLASE_ACTIVITY_ACTING_ON_ACID_ANHYDRIDES.html	Catalysis of the hydrolysis of any acid anhydride.		671/820	Gene Ontology	MF	GO:0016817	0.00142613	0.00678587	1165	2031.45	2557	0.000142705	696	0.821917	0.817255	1	22.4463	1162	1610	2557	3641	2710	755	696	966	3025	2629	2595
804	M18396	GO_CARBON_CARBON_LYASE_ACTIVITY	http://www.broadinstitute.org/gsea/msigdb/cards/GO_CARBON_CARBON_LYASE_ACTIVITY.html	Catalysis of the cleavage of C-C bonds by other means than by hydrolysis or oxidation, or conversely adding a group to a double bond.		40/51	Gene Ontology	MF	GO:0016830	0.00142356	0.00678587	3665	2400.09	2901	0.000129499	249	0.247237	-0.215474	-1	6.75195	3662	3187	249	2901	1394	676	3644	1948	3213	1990	3537
805	M19090	GO_ATPASE_ACTIVITY	http://www.broadinstitute.org/gsea/msigdb/cards/GO_ATPASE_ACTIVITY.html	Catalysis of the reaction: ATP + H2O = ADP + phosphate + 2 H+. May or may not be coupled to another reaction.		351/427	Gene Ontology	MF	GO:0016887	0.00149234	0.00678587	325	1719.91	2301	0.000135759	304	0.777303	0.746725	1	21.2279	325	1227	2301	3071	2723	724	304	313	2490	2856	2585
806	M19184	GO_RNA_POLYMERASE_II_DISTAL_ENHANCER_SEQUENCE_SPECIFIC_DNA_BINDING	http://www.broadinstitute.org/gsea/msigdb/cards/GO_RNA_POLYMERASE_II_DISTAL_ENHANCER_SEQUENCE_SPECIFIC_DNA_BINDING.html	Interacting selectively and non-covalently with a RNA polymerase II (Pol II) distal enhancer. In mammalian cells, enhancers are distal sequences that increase the utilization of some promoters, and can function in either orientation and in any location (upstream or downstream) relative to the core promoter.		46/65	Gene Ontology	MF	GO:0000980	0.00144113	0.00678587	2740	1346	803	0.000131098	95	0.882482	0.91104	1	24.1003	2738	1425	209	803	95	688	2719	2224	2816	423	666
807	M11348	GO_RIBOSOME_ASSEMBLY	http://www.broadinstitute.org/gsea/msigdb/cards/GO_RIBOSOME_ASSEMBLY.html	The aggregation, arrangement and bonding together of the mature ribosome and of its subunits.		48/54	Gene Ontology	BP	GO:0042255	0.00149717	0.00679943	680	1158.45	1029	0.000136199	576	0.836982	0.886082	1	22.8486	680	1029	806	2700	764	725	1085	1262	1073	576	2043
808	M11069	GO_REGULATION_OF_EPITHELIAL_CELL_MIGRATION	http://www.broadinstitute.org/gsea/msigdb/cards/GO_REGULATION_OF_EPITHELIAL_CELL_MIGRATION.html	Any process that modulates the frequency, rate or extent of epithelial cell migration.		131/166	Gene Ontology	BP	GO:0010632	0.00149963	0.00680214	2980	1255.73	726	0.000136423	109	1.18922	1.28717	1	32.4616	2980	3491	683	109	481	726	1767	1476	1317	515	268
809	M14398	GO_CELLULAR_LIPID_METABOLIC_PROCESS	http://www.broadinstitute.org/gsea/msigdb/cards/GO_CELLULAR_LIPID_METABOLIC_PROCESS.html	The chemical reactions and pathways involving lipids, as carried out by individual cells.		697/913	Gene Ontology	BP	GO:0044255	0.00150166	0.00680293	2490	2578.82	2490	0.000150267	788	0.954582	1.04563	1	26.0563	2490	3516	3158	3528	3130	788	1693	2244	3050	2366	2404
810	M16378	GO_RESPONSE_TO_MECHANICAL_STIMULUS	http://www.broadinstitute.org/gsea/msigdb/cards/GO_RESPONSE_TO_MECHANICAL_STIMULUS.html	Any process that results in a change in state or activity of a cell or an organism (in terms of movement, secretion, enzyme production, gene expression, etc.) as a result of a mechanical stimulus.		152/210	Gene Ontology	BP	GO:0009612	0.00150452	0.00680749	395	380.091	393	0.000136868	48	1.10117	1.17746	1	30.0534	393	48	656	90	405	727	126	560	325	478	373
811	M11192	GO_NEGATIVE_REGULATION_OF_LIPID_BIOSYNTHETIC_PROCESS	http://www.broadinstitute.org/gsea/msigdb/cards/GO_NEGATIVE_REGULATION_OF_LIPID_BIOSYNTHETIC_PROCESS.html	Any process that stops, prevents, or reduces the frequency, rate or extent of the chemical reactions and pathways resulting in the formation of lipids.		36/44	Gene Ontology	BP	GO:0051055	0.00150667	0.00680881	2295	1172.45	728	0.000137064	193	1.13201	1.09369	1	30.894	2294	1599	287	368	193	728	1932	2551	2134	274	537
812	M16125	GO_REGULATION_OF_DEFENSE_RESPONSE_TO_VIRUS_BY_HOST	http://www.broadinstitute.org/gsea/msigdb/cards/GO_REGULATION_OF_DEFENSE_RESPONSE_TO_VIRUS_BY_HOST.html	Any host process that modulates the frequency, rate, or extent of the antiviral response of a host cell or organism.		108/135	Gene Ontology	BP	GO:0050691	0.0015121	0.00682493	2605	1655.27	1508	0.000137558	730	1.14819	1.20784	1	31.3208	2602	1318	1105	1015	1670	730	2150	2574	2130	1508	1406
813	M11705	GO_NEGATIVE_REGULATION_OF_CELLULAR_PROTEIN_LOCALIZATION	http://www.broadinstitute.org/gsea/msigdb/cards/GO_NEGATIVE_REGULATION_OF_CELLULAR_PROTEIN_LOCALIZATION.html	Any process that stops, prevents or reduces the frequency, rate or extent of cellular protein localization. Cellular protein localization is any process in which a protein is transported to, and/or maintained in, a specific location and encompasses movement within the cell, from within the cell to the cell surface, or from one location to another at the surface of a cell.		112/135	Gene Ontology	BP	GO:1903828	0.00151615	0.00682513	700	1236	1123	0.000137927	450	1.18205	1.23073	1	32.2441	1843	1689	697	1190	1123	733	450	665	2963	1545	698
814	M12512	GO_NITROGEN_COMPOUND_TRANSPORT	http://www.broadinstitute.org/gsea/msigdb/cards/GO_NITROGEN_COMPOUND_TRANSPORT.html	The directed movement of nitrogen-containing compounds into, out of or within a cell, or between cells, by means of some agent such as a transporter or pore.		365/507	Gene Ontology	BP	GO:0071705	0.0015213	0.00682513	1030	1377.09	1253	0.000138395	419	1.0382	1.02771	1	28.3202	1028	512	2300	2121	2311	735	419	2024	846	1599	1253
[truncated: 2,851 more rows]

## Sheet: MSigDB c6 Oncogenic Signatures
Rank	ID	GeneSet	BroadUrl	Description	PubMedID	NumGenes	Contributor	p.value	p.adj	vote.rank	avg.rank	med.rank	min.pvalue	min.rank	avg.logfc	avg.logfc.dir	direction	significance	camera	roast	safe	gage	padog	plage	zscore	gsva	ssgsea	globaltest	ora
[truncated: 141 more rows]

## Sheet: GeneSetDB Pathway
Rank	ID	GeneSet	NumGenes	SourceDB	SourceURL	p.value	p.adj	vote.rank	avg.rank	med.rank	min.pvalue	min.rank	avg.logfc	avg.logfc.dir	direction	significance	camera	roast	safe	gage	padog	plage	zscore	gsva	ssgsea	globaltest	ora
[truncated: 888 more rows]

[truncated: 2 more sheets: GeneSetDB Gene Regulation, GeneSetDB Gene Ontology]
