# Supplementary material for: RhoA‐ROCK competes with YAP to regulate amoeboid breast cancer cell migration in response to lymphatic‐like flow
Source: FASEB Bioadv. 2022 Feb 14;4(5):342–61. doi: 10.1096/fba.2021-00055 (PMC9065582; doi:10.1096/fba.2021-00055)
Supplement: Supplementary file 2 — Supplementary Material [file FBA2-4-342-s007.zip › fba21305-sup-0005-2021-00055-T-sup-0006--S.xlsx]

## Sheet: Cell adhesion molecules (CAMs)
EntrezID	Symbol	logFC	AveExpr	t	P.Value	adj.P.Val	B
5817	PVR	-1.00253	6.6019	-3.09298	0.00524533	0.55868	-2.15996
3119	HLA-DQB1	1.37926	-0.662449	3.07723	0.00544287	0.55868	-2.10615
3695	ITGB7	-2.62971	-1.15416	-3.02714	0.00611958	0.569865	-2.43153
57555	NLGN2	0.609745	4.9645	2.70491	0.0128255	0.667434	-2.88559
100506658	OCLN	-2.89063	0.213678	-2.35993	0.0274078	0.667434	-3.38222
1366	CLDN7	-1.65158	4.8906	-2.15024	0.0426018	0.667434	-3.87487
920	CD4	0.977272	-4.28556	2.13946	0.0435584	0.667434	-3.80905
942	CD86	0.868538	-4.15348	2.11958	0.0453726	0.667434	-3.82338
6404	SELPLG	-2.54438	-0.0543175	-2.09039	0.048161	0.667434	-3.77001
53842	CLDN22	-0.954452	-3.97047	-1.96729	0.0616797	0.667434	-4.02249
58494	JAM2	2.24427	-0.460608	1.92756	0.0667093	0.667434	-4.14859
3125	HLA-DRB3	0.929826	-4.09207	1.84804	0.0778689	0.667434	-4.22812
8174	MADCAM1	-0.75917	-4.12278	-1.75314	0.093281	0.667434	-4.37904
201633	TIGIT	0.570312	-4.3516	1.7433	0.0950196	0.667434	-4.43187
23562	CLDN14	0.572834	-4.3516	1.73254	0.0969517	0.667434	-4.44607
149461	CLDN19	0.572834	-4.3516	1.73254	0.0969517	0.667434	-4.44607
914	CD2	0.720185	-4.3209	1.69168	0.104601	0.667434	-4.49753
51208	CLDN18	0.622896	-4.3516	1.66728	0.109408	0.667434	-4.53775
3133	HLA-E	-0.968731	-1.77676	-1.61707	0.119886	0.667434	-4.32064
8516	ITGA8	-0.698414	-3.86166	-1.58401	0.127237	0.667434	-4.54535
3685	ITGAV	-0.521492	8.21716	-1.44054	0.163573	0.667434	-5.19781
22829	NLGN4Y	0.76881	-4.15811	1.39724	0.176055	0.667434	-4.84555
24146	CLDN15	-0.662251	1.53242	-1.39162	0.177731	0.667434	-4.6548
6403	SELP	-0.759271	-4.18882	-1.33482	0.195369	0.667434	-4.93374
9076	CLDN1	-2.43971	6.49024	-1.31563	0.201631	0.667434	-5.24112
4359	MPZ	-1.11958	-3.20243	-1.306	0.204831	0.667434	-4.76594
3117	HLA-DQA1	1.34343	-2.41958	1.28569	0.21171	0.667434	-4.75752
3689	ITGB2	-0.753949	1.95465	-1.2366	0.22907	0.667434	-4.84878
22854	NTNG1	-1.38235	-2.75572	-1.23501	0.22965	0.667434	-4.77932
9080	CLDN9	-2.05442	-0.272915	-1.21286	0.237843	0.667434	-4.8224
926	CD8B	0.321052	-4.41764	1.2062	0.240352	0.667434	-5.11704
959	CD40LG	0.321052	-4.41764	1.2062	0.240352	0.667434	-5.11704
3113	HLA-DPA1	0.321052	-4.41764	1.2062	0.240352	0.667434	-5.11704
5133	PDCD1	0.321052	-4.41764	1.2062	0.240352	0.667434	-5.11704
7122	CLDN5	0.321052	-4.41764	1.2062	0.240352	0.667434	-5.11704
9071	CLDN10	0.321052	-4.41764	1.2062	0.240352	0.667434	-5.11704
26285	CLDN17	0.321052	-4.41764	1.2062	0.240352	0.667434	-5.11704
49861	CLDN20	0.321052	-4.41764	1.2062	0.240352	0.667434	-5.11704
644672	CLDN25	0.321052	-4.41764	1.2062	0.240352	0.667434	-5.11704
50848	F11R	-0.687919	7.93675	-1.17372	0.252859	0.684824	-5.49484
23308	ICOSLG	-1.09786	1.6153	-1.17013	0.254271	0.687075	-4.8694
9075	CLDN2	1.04082	-1.59456	1.09265	0.286182	0.737108	-5.00186
4099	MAG	1.17054	-3.22099	1.02576	0.315977	0.773763	-5.03692
23705	CADM1	1.13531	2.61062	0.96193	0.346374	0.808149	-5.04824
3897	L1CAM	-0.890401	6.57875	-0.959676	0.347483	0.808486	-5.62425
80380	PDCD1LG2	-2.35729	-1.68385	-0.951761	0.351395	0.811946	-4.95442
1003	CDH5	2.17955	-1.72328	0.933401	0.360585	0.821172	-5.03587
80381	CD276	-0.403079	6.4178	-0.904317	0.375469	0.834255	-5.66675
1364	CLDN4	-1.51571	4.86011	-0.889939	0.382975	0.842099	-5.33216
22871	NLGN1	-1.14563	0.739677	-0.88204	0.38714	0.847523	-5.21007
3676	ITGA4	-1.58552	-1.93353	-0.879034	0.388733	0.849293	-5.01811
10666	CD226	-0.876929	-3.34909	-0.868714	0.394234	0.853756	-5.1691
3112	HLA-DOB	0.89007	-3.36621	0.858831	0.399548	0.85867	-5.1895
1013	CDH15	0.973426	-2.99618	0.816609	0.422768	0.877602	-5.14646
137075	CLDN23	-1.06231	0.980276	-0.815223	0.423545	0.877922	-5.10669
3385	ICAM3	0.459931	1.99694	0.805526	0.429001	0.881546	-5.22107
4267	CD99	0.726317	-1.51552	0.792494	0.436402	0.887413	-5.00299
5175	PECAM1	1.30384	0.124036	0.787028	0.439529	0.888857	-5.06552
3696	ITGB8	-1.13132	5.28644	-0.779308	0.44397	0.892622	-5.67309
29851	ICOS	0.386093	-4.15348	0.771989	0.448205	0.895826	-5.44925
3683	ITGAL	-0.655442	-3.11053	-0.753507	0.459008	0.902852	-5.19487
3108	HLA-DMA	0.365907	-4.28556	0.739878	0.467073	0.909167	-5.50338
6401	SELE	-1.11181	-2.23464	-0.707378	0.486641	0.920256	-5.16984
947	CD34	-1.13478	-2.63644	-0.703456	0.489033	0.92178	-5.16109
54413	NLGN3	-0.703003	0.322921	-0.700271	0.490982	0.923076	-5.11985
999	CDH1	-1.035	5.75173	-0.672859	0.507933	0.931512	-5.51878
257194	NEGR1	-2.08068	-0.830093	-0.643984	0.526138	0.940507	-5.14447
3688	ITGB1	-0.319676	9.84127	-0.625434	0.538019	0.946225	-6.09336
3118	HLA-DQA2	0.292421	-4.18882	0.619213	0.542035	0.948069	-5.55606
5797	PTPRM	-0.88353	0.72977	-0.584434	0.56478	0.955656	-5.67143
3684	ITGAM	-0.367363	-0.787512	-0.577958	0.569068	0.95816	-5.41323
3135	HLA-G	0.257404	-4.28556	0.576483	0.570048	0.958624	-5.60107
6402	SELL	0.962218	-2.23862	0.571986	0.573038	0.959837	-5.18022
4897	NRCAM	1.17344	4.92676	0.55704	0.583034	0.964993	-5.72362
1000	CDH2	2.23291	0.0419035	0.548419	0.588839	0.966922	-5.18142
29126	CD274	-1.88167	0.486266	-0.53735	0.596334	0.968325	-5.24545
3122	HLA-DRA	0.726071	-3.10162	0.524624	0.605008	0.971733	-5.33493
1272	CNTN1	0.972061	-2.37545	0.522773	0.606275	0.972019	-5.25543
925	CD8A	-0.727783	-0.530013	-0.483774	0.633251	0.980419	-5.15854
941	CD80	-0.362091	-3.92928	-0.478676	0.636818	0.981062	-5.55959
965	CD58	-0.286301	4.34467	-0.461322	0.649025	0.985317	-5.7593
94030	LRRC4B	1.13178	-1.76198	0.459268	0.650476	0.985469	-5.2863
57863	CADM3	0.195869	-4.28556	0.449002	0.657753	0.986971	-5.66357
3680	ITGA9	0.531342	-1.40803	0.446973	0.659194	0.987373	-5.28157
1462	VCAN	1.73297	2.30737	0.420175	0.678368	0.991402	-5.40509
6614	SIGLEC1	-0.415962	-3.10771	-0.419346	0.678965	0.991672	-5.36049
6900	CNTN2	0.601237	-2.77048	0.404308	0.689828	0.994878	-5.34398
64101	LRRC4	-0.567036	-1.17158	-0.39926	0.69349	0.996132	-5.48405
3123	HLA-DRB1	0.471445	-0.339808	0.384205	0.704456	0.99741	-5.56295
958	CD40	-0.771078	-2.1504	-0.382269	0.705871	0.998035	-5.37387
84628	NTNG2	-0.750144	-1.14511	-0.378533	0.708605	0.998462	-5.20538
9019	MPZL1	0.251245	7.69473	0.339589	0.737336	0.999542	-6.09894
5788	PTPRC	-0.287521	-3.58544	-0.33086	0.743831	0.999542	-5.50548
3655	ITGA6	0.432414	6.36798	0.306289	0.762219	0.999542	-5.96616
10686	CLDN16	-1.1588	0.158438	-0.283809	0.779169	0.999542	-5.33739
9074	CLDN6	-0.257202	-3.2991	-0.283048	0.779744	0.999542	-5.4674
57689	LRRC4C	0.300171	-2.74048	0.276115	0.784996	0.999542	-5.36503
26047	CNTNAP2	-0.227558	-3.67865	-0.26045	0.7969	0.999542	-5.54816
3126	HLA-DRB4	0.0748141	-4.3516	0.254992	0.80106	0.999542	-5.74175
3134	HLA-F	-0.403078	-2.32697	-0.252034	0.803317	0.999542	-5.32297
6693	SPN	-0.238749	-3.64843	-0.247713	0.806617	0.999542	-5.51924
100132463	CLDN24	0.103001	-4.21952	0.234292	0.816891	0.999542	-5.70881
1493	CTLA4	0.149784	-4.1274	0.232476	0.818284	0.999542	-5.67892
3109	HLA-DMB	0.0755961	-4.3516	0.225401	0.823715	0.999542	-5.74666
6383	SDC2	0.242282	6.49527	0.221202	0.826943	0.999542	-6.04938
90952	ESAM	-0.612185	0.998289	-0.216037	0.830918	0.999542	-5.35488
3384	ICAM2	0.218902	-0.100928	0.204742	0.839626	0.999542	-5.58764
9672	SDC3	-0.0981586	5.47573	-0.200289	0.843065	0.999542	-5.96355
4685	NCAM2	-0.634845	0.669266	-0.193121	0.848608	0.999542	-5.33696
3127	HLA-DRB5	0.443746	-1.21418	0.190635	0.850532	0.999542	-5.30448
57502	NLGN4X	0.68839	-0.47537	0.177627	0.860615	0.999542	-5.32618
5792	PTPRF	0.0784988	9.40316	0.166623	0.869164	0.999542	-6.24951
3107	HLA-C	0.355096	5.12046	0.142527	0.88794	0.999542	-5.92869
7412	VCAM1	0.693857	0.321122	0.141944	0.888396	0.999542	-5.31756
6385	SDC4	-0.0945976	8.17888	-0.134752	0.894013	0.999542	-6.17848
3106	HLA-B	-0.33946	6.00277	-0.13256	0.895727	0.999542	-6.0133
214	ALCAM	0.0922205	8.75472	0.125904	0.900933	0.999542	-6.21604
3105	HLA-A	-0.19613	4.99517	-0.122112	0.903901	0.999542	-5.92109
3111	HLA-DOA	0.0384838	-4.3516	0.104519	0.917689	0.999542	-5.76548
3115	HLA-DPB1	0.0923996	-3.46188	0.101407	0.920131	0.999542	-5.50649
1002	CDH4	-0.208854	-2.29855	-0.100629	0.920742	0.999542	-5.41944
1001	CDH3	0.101418	2.45925	0.0878216	0.9308	0.999542	-5.44869
23114	NFASC	-0.0655239	-0.516576	-0.0790035	0.937733	0.999542	-5.58212
3383	ICAM1	0.169281	4.32346	0.0690868	0.945535	0.999542	-5.74409
4756	NEO1	0.0708326	4.89484	0.0689922	0.945609	0.999542	-5.72949
9378	NRXN1	0.0413521	-4.10255	0.0679341	0.946442	0.999542	-5.71512
9073	CLDN8	0.0622429	-3.5598	0.0661318	0.947861	0.999542	-5.52832
79679	VTCN1	-0.180722	2.51222	-0.0644133	0.949214	0.999542	-5.52558
9379	NRXN2	0.0643095	-2.71507	0.0635807	0.949869	0.999542	-5.37173
8506	CNTNAP1	-0.113301	2.744	-0.0623511	0.950837	0.999542	-5.60656
5010	CLDN11	-0.0750255	-2.08719	-0.0497617	0.960754	0.999542	-5.27372
6382	SDC1	-0.0346666	6.37196	-0.0494694	0.960985	0.999542	-6.02161
2734	GLG1	-0.0210538	8.14373	-0.0481709	0.962008	0.999542	-6.1837
933	CD22	-0.0727437	-0.536582	-0.0452109	0.964341	0.999542	-5.40145
4684	NCAM1	0.15433	-0.965817	0.0435762	0.965629	0.999542	-5.63927
1365	CLDN3	0.122238	2.46902	0.0421735	0.966735	0.999542	-5.54135
83700	JAM3	0.0755483	-2.39519	0.0406368	0.967946	0.999542	-5.39846
9369	NRXN3	0.0823329	-1.72659	0.0379289	0.970081	0.999542	-5.45344
923	CD6	-0.0121275	-3.82791	-0.0177201	0.986019	0.999542	-5.62898
940	CD28	-0.00895524	-3.91954	-0.0131718	0.989608	0.999542	-5.64398

## Sheet: PI3K-Akt signaling pathway
EntrezID	Symbol	logFC	AveExpr	t	P.Value	adj.P.Val	B
9170	LPAR2	-1.50145	2.34626	-4.82108	7.80898e-05	0.0918246	1.02378
1385	CREB1	-0.77954	6.99305	-4.31986	0.000267795	0.16845	0.515596
1386	ATF2	0.565931	6.40452	3.47138	0.00213057	0.395611	-1.35727
3695	ITGB7	-2.62971	-1.15416	-3.02714	0.00611958	0.569865	-2.43153
894	CCND2	-2.83283	-0.623878	-2.98975	0.00667667	0.573299	-2.29234
84699	CREB3L3	-1.56986	-3.34442	-2.78493	0.0106988	0.667434	-2.67332
7248	TSC1	-0.839958	5.76338	-2.70056	0.012952	0.667434	-2.93997
8517	IKBKG	-1.37131	1.66546	-2.52016	0.0193543	0.667434	-3.11441
1311	COMP	-1.71972	-3.9751	-2.44869	0.0226278	0.667434	-3.25063
3908	LAMA2	-2.50018	-0.101018	-2.33559	0.0288724	0.667434	-3.41509
285	ANGPT2	1.07223	-4.09207	2.28642	0.0320528	0.667434	-3.53746
2255	FGF10	0.831964	-4.28556	2.27423	0.0328895	0.667434	-3.58422
5604	MAP2K1	0.779968	6.29831	2.25998	0.0338923	0.667434	-3.79565
468	ATF4	-0.462627	7.89082	-2.24908	0.0346787	0.667434	-3.89988
598	BCL2L1	-0.985717	7.22263	-2.20038	0.0383975	0.667434	-3.9414
2256	FGF11	0.843058	1.31772	2.16928	0.040959	0.667434	-3.65092
6199	RPS6KB2	-0.423332	4.81536	-2.14918	0.0426953	0.667434	-3.90011
22798	LAMB4	-1.77612	-2.82426	-2.03025	0.0543935	0.667434	-3.84323
8515	ITGA10	-2.14411	-0.734156	-2.01979	0.0555483	0.667434	-3.85292
5106	PCK2	-1.45306	4.40348	-2.01279	0.0563336	0.667434	-4.07121
7532	YWHAG	-1.04077	9.5346	-2.00231	0.0575275	0.667434	-4.41797
1942	EFNA1	-1.64842	4.70131	-2.00182	0.0575837	0.667434	-4.02009
1977	EIF4E	0.596073	5.52599	1.98185	0.0599217	0.667434	-4.2319
5605	MAP2K2	-0.368111	6.1033	-1.93942	0.0651718	0.667434	-4.33533
7143	TNR	0.872118	-4.28556	1.92911	0.0665066	0.667434	-4.14678
5170	PDPK1	-0.504454	5.86278	-1.92513	0.067029	0.667434	-4.3443
4790	NFKB1	0.902503	6.51076	1.90875	0.0692148	0.667434	-4.41088
6850	SYK	-1.10173	0.219452	-1.88282	0.0728026	0.667434	-4.22485
9134	CCNE2	1.41811	5.21577	1.86168	0.0758472	0.667434	-4.3838
5563	PRKAA2	1.40405	3.88296	1.85748	0.0764646	0.667434	-4.18658
5934	RBL2	0.558752	5.89037	1.8503	0.0775307	0.667434	-4.46269
3717	JAK2	0.961776	4.57914	1.83075	0.0805011	0.667434	-4.39406
2251	FGF6	0.543866	-4.3516	1.79492	0.086199	0.667434	-4.35716
3443	IFNA6	0.543866	-4.3516	1.79492	0.086199	0.667434	-4.35716
5105	PCK1	0.834294	-4.09207	1.79308	0.0865019	0.667434	-4.31181
22801	ITGA11	1.96785	-3.33797	1.75683	0.0926365	0.667434	-4.25181
898	CCNE1	1.45482	3.95699	1.74497	0.0947231	0.667434	-4.45184
10018	BCL2L11	-1.05529	5.72544	-1.74403	0.0948904	0.667434	-4.61409
2260	FGFR1	0.889549	5.72251	1.7199	0.0992653	0.667434	-4.62968
2321	FLT1	-1.70398	-1.75933	-1.69242	0.104458	0.667434	-4.27405
27006	FGF22	0.60821	-4.3516	1.68324	0.106243	0.667434	-4.51557
1101	CHAD	0.622896	-4.3516	1.66728	0.109408	0.667434	-4.53775
1297	COL9A1	0.622896	-4.3516	1.66728	0.109408	0.667434	-4.53775
2309	FOXO3	0.902995	6.91819	1.66164	0.110544	0.667434	-4.80838
3643	INSR	-0.794876	6.05119	-1.64917	0.113094	0.667434	-4.7691
3456	IFNB1	0.857692	-3.95999	1.63637	0.115764	0.667434	-4.50184
1282	COL4A1	-2.02755	2.38476	-1.62087	0.119065	0.667434	-4.49129
6655	SOS2	-0.556418	6.28231	-1.60735	0.12201	0.667434	-4.85335
5594	MAPK1	-0.414759	7.85889	-1.59072	0.125716	0.667434	-4.97189
8516	ITGA8	-0.698414	-3.86166	-1.58401	0.127237	0.667434	-4.54535
3667	IRS1	-2.55367	5.75798	-1.57683	0.128881	0.667434	-4.84467
5525	PPP2R5A	0.766793	6.29139	1.57004	0.130453	0.667434	-4.90349
118788	PIK3AP1	1.48128	0.455925	1.56807	0.130911	0.667434	-4.40068
3918	LAMC2	-0.839692	6.24836	-1.53722	0.138272	0.667434	-4.94374
5728	PTEN	-0.640456	7.14415	-1.52436	0.141441	0.667434	-5.02249
2689	GH2	-0.873727	-4.0058	-1.49386	0.149193	0.667434	-4.69429
3569	IL6	-4.65954	0.672806	-1.46498	0.15685	0.667434	-4.53435
2932	GSK3B	-0.430164	7.46961	-1.45953	0.158328	0.667434	-5.12921
1969	EPHA2	-1.74575	5.61381	-1.45002	0.160939	0.667434	-4.99191
55012	PPP2R3C	-0.498518	5.02545	-1.44365	0.162705	0.667434	-4.98121
3685	ITGAV	-0.521492	8.21716	-1.44054	0.163573	0.667434	-5.19781
7249	TSC2	-0.370327	5.45426	-1.43611	0.164816	0.667434	-5.02582
3454	IFNAR1	-0.32715	6.62107	-1.42699	0.167402	0.667434	-5.11999
4233	MET	-0.778575	7.74079	-1.4141	0.171107	0.667434	-5.18897
1284	COL4A2	-1.51517	2.7503	-1.40606	0.173453	0.667434	-4.80598
2783	GNB2	-0.370946	7.26918	-1.39323	0.17725	0.667434	-5.20072
26291	FGF21	-0.548629	-4.21952	-1.37008	0.184264	0.667434	-4.89409
3320	HSP90AA1	0.508396	11.5492	1.35727	0.188242	0.667434	-5.49371
3909	LAMA3	-1.39636	4.12183	-1.35305	0.189564	0.667434	-4.87326
23239	PHLPP1	0.631216	4.22845	1.32304	0.199195	0.667434	-5.02342
55970	GNG12	-1.03721	8.03958	-1.31537	0.201717	0.667434	-5.34466
2793	GNGT2	1.13719	-3.00299	1.28654	0.211419	0.667434	-4.75015
1280	COL2A1	1.15369	-3.17006	1.2622	0.219884	0.667434	-4.80579
930	CD19	-0.99965	-3.73976	-1.26084	0.220367	0.667434	-4.89892
5526	PPP2R5B	0.530985	3.94664	1.25675	0.221816	0.667434	-5.07102
4609	MYC	-0.925884	6.84423	-1.25529	0.222337	0.667434	-5.34063
51764	GNG13	1.47905	-3.17911	1.24134	0.227348	0.667434	-4.80926
3678	ITGA5	0.892852	6.29772	1.23333	0.230264	0.667434	-5.3119
7422	VEGFA	0.998466	7.65155	1.2274	0.232441	0.667434	-5.41603
7450	VWF	-2.03621	-0.792924	-1.21061	0.238687	0.667434	-4.72826
5649	RELN	-2.32669	1.16922	-1.20996	0.238933	0.667434	-4.90157
2248	FGF3	0.321052	-4.41764	1.2062	0.240352	0.667434	-5.11704
2249	FGF4	0.321052	-4.41764	1.2062	0.240352	0.667434	-5.11704
2538	G6PC	0.321052	-4.41764	1.2062	0.240352	0.667434	-5.11704
2688	GH1	0.321052	-4.41764	1.2062	0.240352	0.667434	-5.11704
3439	IFNA1	0.321052	-4.41764	1.2062	0.240352	0.667434	-5.11704
3440	IFNA2	0.321052	-4.41764	1.2062	0.240352	0.667434	-5.11704
3441	IFNA4	0.321052	-4.41764	1.2062	0.240352	0.667434	-5.11704
3444	IFNA7	0.321052	-4.41764	1.2062	0.240352	0.667434	-5.11704
3445	IFNA8	0.321052	-4.41764	1.2062	0.240352	0.667434	-5.11704
3446	IFNA10	0.321052	-4.41764	1.2062	0.240352	0.667434	-5.11704
3447	IFNA13	0.321052	-4.41764	1.2062	0.240352	0.667434	-5.11704
3448	IFNA14	0.321052	-4.41764	1.2062	0.240352	0.667434	-5.11704
3449	IFNA16	0.321052	-4.41764	1.2062	0.240352	0.667434	-5.11704
3451	IFNA17	0.321052	-4.41764	1.2062	0.240352	0.667434	-5.11704
3452	IFNA21	0.321052	-4.41764	1.2062	0.240352	0.667434	-5.11704
3562	IL3	0.321052	-4.41764	1.2062	0.240352	0.667434	-5.11704
3563	IL3RA	0.321052	-4.41764	1.2062	0.240352	0.667434	-5.11704
3565	IL4	0.321052	-4.41764	1.2062	0.240352	0.667434	-5.11704
3630	INS	0.321052	-4.41764	1.2062	0.240352	0.667434	-5.11704
5008	OSM	0.321052	-4.41764	1.2062	0.240352	0.667434	-5.11704
8823	FGF16	0.321052	-4.41764	1.2062	0.240352	0.667434	-5.11704
10000	AKT3	0.321052	-4.41764	1.2062	0.240352	0.667434	-5.11704
57818	G6PC2	0.321052	-4.41764	1.2062	0.240352	0.667434	-5.11704
94235	GNG8	0.321052	-4.41764	1.2062	0.240352	0.667434	-5.11704
253314	EIF4E1B	0.321052	-4.41764	1.2062	0.240352	0.667434	-5.11704
7184	HSP90B1	0.423413	10.8281	1.20282	0.24163	0.668658	-5.63937
146850	PIK3R6	1.00103	-3.81239	1.20234	0.241811	0.668709	-4.97046
1950	EGF	-1.84608	-0.320156	-1.17988	0.25045	0.681082	-4.74628
5894	RAF1	-0.224954	7.00534	-1.1549	0.260327	0.696666	-5.46776
2475	MTOR	0.27374	6.81678	1.13716	0.267511	0.708014	-5.47482
7533	YWHAH	-0.614027	7.59316	-1.12226	0.27366	0.717413	-5.53842
7148	TNXB	0.734368	-3.9751	1.11554	0.276466	0.721212	-5.1139
2998	GYS2	-1.03315	-3.26145	-1.11515	0.276629	0.721559	-4.9677
3673	ITGA2	-0.776277	7.47449	-1.09207	0.28643	0.737339	-5.55077
3672	ITGA1	-1.30561	2.61362	-1.08234	0.290639	0.741825	-5.05139
56034	PDGFC	1.31455	4.66745	1.07278	0.294814	0.746821	-5.19452
4846	NOS3	-1.09555	-1.81637	-1.07208	0.29512	0.746852	-4.88375
5295	PIK3R1	0.612965	6.33252	1.0581	0.30131	0.756073	-5.52081
6654	SOS1	-0.32	7.14955	-1.04814	0.305773	0.760233	-5.5876
7060	THBS4	-0.825808	-1.30585	-1.04426	0.307527	0.762883	-4.82506
3551	IKBKB	-0.343536	4.72384	-1.00332	0.326444	0.787369	-5.43268
7534	YWHAZ	-0.337374	11.1575	-0.979276	0.337923	0.799845	-5.89286
2057	EPOR	-1.59322	0.59841	-0.978257	0.338415	0.799845	-4.96964
596	BCL2	0.867041	2.87997	0.97219	0.341358	0.802935	-5.21154
3442	IFNA5	0.368951	-4.28556	0.953625	0.350471	0.810806	-5.34026
1945	EFNA4	-0.693045	3.02658	-0.942863	0.355829	0.816259	-5.22072
2792	GNGT1	0.938692	-3.14574	0.94052	0.357003	0.816922	-5.06648
10161	LPAR6	-1.03679	-2.87095	-0.924299	0.3652	0.824279	-5.07433
5290	PIK3CA	-0.220587	5.82686	-0.900305	0.377554	0.837067	-5.63105
3676	ITGA4	-1.58552	-1.93353	-0.879034	0.388733	0.849293	-5.01811
4602	MYB	1.33557	3.48319	0.844253	0.407472	0.865513	-5.29455
3560	IL2RB	-1.21176	-2.43841	-0.842518	0.408421	0.865998	-5.04322
10110	SGK2	-1.81075	-0.492715	-0.831503	0.414483	0.871374	-5.0806
3566	IL4R	-0.35686	4.89455	-0.828844	0.415954	0.872675	-5.60419
3911	LAMA5	-0.865433	6.74283	-0.816946	0.42258	0.877569	-5.75716
5527	PPP2R5C	-0.247504	7.45946	-0.807019	0.428158	0.881026	-5.82038
1443	CSH2	-0.519575	-4.07538	-0.804825	0.429397	0.881825	-5.40049
8822	FGF17	0.664772	-3.71094	0.796654	0.434031	0.885828	-5.3198
3696	ITGB8	-1.13132	5.28644	-0.779308	0.44397	0.892622	-5.67309
7058	THBS2	-1.48513	-2.08534	-0.775851	0.445967	0.894413	-5.04864
1288	COL4A6	-1.03688	0.923159	-0.773812	0.447148	0.895026	-5.12796
5562	PRKAA1	0.250876	6.93014	0.768621	0.450162	0.898028	-5.81516
3718	JAK3	-1.29502	-0.103447	-0.76736	0.450896	0.898371	-5.07824
200186	CRTC2	0.248555	5.2681	0.763468	0.453166	0.899661	-5.68329
8074	FGF23	0.492098	-3.86324	0.754665	0.458326	0.902634	-5.39542
3693	ITGB5	0.332064	5.90067	0.748942	0.4617	0.904305	-5.74014
57521	RPTOR	-0.313951	4.83399	-0.742535	0.465494	0.907606	-5.64999
1978	EIF4EBP1	-0.398803	5.10453	-0.728315	0.473981	0.91357	-5.69758
63923	TNN	1.39851	-2.35297	0.725542	0.475646	0.9138	-5.17995
1956	EGFR	0.913621	7.4023	0.721744	0.477933	0.914916	-5.87689
3326	HSP90AB1	0.183824	11.314	0.71963	0.479209	0.915786	-6.11854
100533105	C8orf44-SGK3	0.339361	-4.0214	0.718545	0.479864	0.915997	-5.45772
2782	GNB1	-0.19681	9.17727	-0.716636	0.481019	0.916294	-5.9943
23533	PIK3R5	0.721665	-1.41422	0.71277	0.483361	0.918428	-5.15231
842	CASP9	-0.47184	2.30372	-0.704982	0.488101	0.921334	-5.31473
23678	SGK3	-0.616785	-2.57845	-0.701986	0.489932	0.922685	-5.15434
59345	GNB4	0.224985	6.94707	0.696759	0.493135	0.924327	-5.86521
5523	PPP2R3A	-0.284067	5.39794	-0.696216	0.493469	0.92434	-5.7513
2324	FLT4	1.48324	-0.430017	0.694558	0.494488	0.92478	-5.07135
7059	THBS3	-0.377077	3.24902	-0.690989	0.496685	0.925676	-5.46422
9965	FGF19	0.295405	-4.15348	0.687509	0.498833	0.926231	-5.49695
2846	LPAR4	-0.389401	-3.93976	-0.667494	0.511288	0.933315	-5.45202
1299	COL9A3	-0.928823	-0.598993	-0.664327	0.513275	0.933753	-5.15336
57121	LPAR5	1.1811	-1.92917	0.657387	0.517644	0.935664	-5.09218
2790	GNG10	-0.571271	-0.984208	-0.653106	0.520348	0.936511	-5.09915
7010	TEK	-0.692691	-2.6677	-0.650969	0.521701	0.937542	-5.20615
3913	LAMB2	-0.374596	6.51332	-0.639364	0.529083	0.942064	-5.8712
2788	GNG7	-1.02956	0.289798	-0.632312	0.533597	0.944799	-5.16291
51378	ANGPT4	-0.738391	-2.96609	-0.63141	0.534176	0.944815	-5.2526
8817	FGF18	2.26722	0.828284	0.628748	0.535886	0.945321	-5.19991
3688	ITGB1	-0.319676	9.84127	-0.625434	0.538019	0.946225	-6.09336
256076	COL6A5	0.563379	-3.66975	0.622824	0.539702	0.94692	-5.42533
3815	KIT	1.14184	1.69334	0.608736	0.548835	0.949936	-5.2725
9180	OSMR	0.342856	7.28143	0.602313	0.553027	0.951347	-5.9456
4803	NGF	-1.17627	-1.41834	-0.596911	0.556564	0.953799	-5.2387
5879	RAC1	0.122254	8.92249	0.596794	0.556641	0.953864	-6.05622
5747	PTK2	-0.157065	7.83638	-0.590685	0.560656	0.954744	-5.99265
5291	PIK3CB	-0.231409	6.33097	-0.585877	0.563827	0.955585	-5.89182
10681	GNB5	0.605589	4.31715	0.584779	0.564552	0.955656	-5.67754
1291	COL6A1	-1.01187	2.941	-0.554391	0.584815	0.965364	-5.335
1017	CDK2	0.132056	6.18462	0.552673	0.585971	0.96569	-5.90001
5293	PIK3CD	-0.680826	3.63387	-0.551702	0.586625	0.966022	-5.60419
3690	ITGB3	0.643364	1.26634	0.540022	0.594521	0.968234	-5.49123
3455	IFNAR2	0.457839	4.24193	0.539794	0.594676	0.968234	-5.70715
8115	TCL1A	-0.208818	-4.28556	-0.530637	0.600903	0.970527	-5.61499
55844	PPP2R2D	0.111129	5.51436	0.523126	0.606033	0.972019	-5.86193
1292	COL6A2	-1.16679	3.32443	-0.521408	0.60721	0.972269	-5.43026
1027	CDKN1B	-0.271177	6.88774	-0.519246	0.608692	0.972845	-5.96358
64764	CREB3L2	0.182119	7.19266	0.517232	0.610074	0.972914	-5.98975
1129	CHRM2	0.231453	-4.15348	0.508667	0.615969	0.975215	-5.59579
2250	FGF5	0.870959	-0.126997	0.504436	0.618891	0.975974	-5.68484
2784	GNB3	0.296935	-3.85862	0.493275	0.626629	0.978639	-5.53048
5970	RELA	0.217858	6.65606	0.492213	0.627368	0.978846	-5.9658
5154	PDGFA	-0.559556	4.80181	-0.479823	0.636014	0.980993	-5.79412
3561	IL2RG	0.583412	-2.77953	0.474291	0.639892	0.981974	-5.29687
23566	LPAR3	1.57163	-0.655399	0.472408	0.641215	0.982099	-5.2492
2246	FGF1	-0.679222	-1.03265	-0.471282	0.642006	0.982514	-5.27093
2258	FGF13	0.252506	-0.287316	0.470354	0.642659	0.982847	-5.61253
64223	MLST8	-0.200622	4.21966	-0.466354	0.645475	0.98426	-5.74488
7448	VTN	0.369146	-1.93271	0.464546	0.646749	0.984976	-5.31369
5529	PPP2R5E	-1.30271	4.3626	-0.460138	0.649861	0.985328	-5.57109
2252	FGF7	0.398107	-2.70117	0.458933	0.650713	0.985469	-5.28744
6446	SGK1	0.860121	2.36936	0.458223	0.651215	0.985699	-5.37444
3680	ITGA9	0.531342	-1.40803	0.446973	0.659194	0.987373	-5.28157
3381	IBSP	-0.639066	-2.66216	-0.443743	0.661494	0.987965	-5.28456
4893	NRAS	-0.44364	8.46014	-0.443544	0.661635	0.987965	-6.10726
5520	PPP2R2A	0.152289	7.51402	0.441508	0.663086	0.987965	-6.04774
1286	COL4A4	0.328819	0.790585	0.438428	0.665283	0.987965	-5.2786
1128	CHRM1	0.496294	-1.78628	0.43654	0.666632	0.987965	-5.43536
5228	PGF	-0.654975	-0.00972281	-0.432741	0.669349	0.988211	-5.21549
2149	F2R	-0.422693	5.1698	-0.431454	0.67027	0.988211	-5.84895
3164	NR4A1	0.56219	2.77649	0.426328	0.673946	0.989431	-5.5355
5528	PPP2R5D	0.255134	6.43212	0.424483	0.675271	0.990241	-5.97555
896	CCND3	0.372811	4.76316	0.422906	0.676404	0.990364	-5.82997
5519	PPP2R1B	0.273397	6.19364	0.420959	0.677804	0.991103	-5.96489
6198	RPS6KB1	-0.532567	7.35923	-0.416425	0.68107	0.992679	-6.0456
10488	CREB3	0.130851	5.17698	0.398622	0.693953	0.996132	-5.88809
7157	TP53	-0.114936	7.04224	-0.395058	0.696544	0.996132	-6.03051
6696	SPP1	1.70407	-0.23675	0.394744	0.696772	0.996132	-5.69507
1436	CSF1R	-0.408807	0.734034	-0.388859	0.701059	0.996685	-5.28915
284217	LAMA1	0.486487	-2.46077	0.38314	0.705234	0.997567	-5.32912
3675	ITGA3	-0.562699	6.37847	-0.379281	0.708058	0.998462	-5.95507
1026	CDKN1A	-0.304714	7.11981	-0.373075	0.712607	0.999352	-6.04583
5578	PRKCA	-0.716739	3.94896	-0.367747	0.716521	0.999542	-5.45113
5522	PPP2R2C	-0.972262	2.32469	-0.360459	0.721888	0.999542	-5.47315
3674	ITGA2B	-0.334712	-1.04486	-0.350561	0.7292	0.999542	-5.17801
5521	PPP2R2B	0.912427	-0.93999	0.350187	0.729476	0.999542	-5.19559
4254	KITLG	0.249048	5.58825	0.34838	0.730814	0.999542	-5.93725
4804	NGFR	0.258038	0.40429	0.340059	0.736986	0.999542	-5.27337
5156	PDGFRA	1.00718	-0.923235	0.337926	0.738572	0.999542	-5.18874
2690	GHR	0.788036	1.29285	0.337861	0.73862	0.999542	-5.34509
1902	LPAR1	-0.989326	2.15391	-0.33217	0.742855	0.999542	-5.41441
1943	EFNA2	0.562342	0.910129	0.33201	0.742974	0.999542	-5.32084
3480	IGF1R	-1.02827	4.83422	-0.328258	0.745771	0.999542	-5.82082
5595	MAPK3	-0.200111	5.2632	-0.327645	0.746228	0.999542	-5.9083
572	BAD	-0.130383	3.72583	-0.327589	0.74627	0.999542	-5.7086
3559	IL2RA	0.378968	-3.15834	0.322121	0.750354	0.999542	-5.38353
7097	TLR2	-0.863655	2.57238	-0.312625	0.757463	0.999542	-5.43448
2247	FGF2	0.709334	-1.43076	0.312161	0.757811	0.999542	-5.23437
3691	ITGB4	-0.777716	5.06558	-0.309729	0.759636	0.999542	-5.85282
3915	LAMC1	-0.236676	9.39548	-0.306735	0.761884	0.999542	-6.21155
3655	ITGA6	0.432414	6.36798	0.306289	0.762219	0.999542	-5.96616
284	ANGPT1	-0.605859	-1.7694	-0.306112	0.762352	0.999542	-5.237
5159	PDGFRB	-0.271219	-0.670656	-0.290568	0.77406	0.999542	-5.25794
6256	RXRA	-0.11586	6.25231	-0.284019	0.77901	0.999542	-6.00251
3912	LAMB1	0.381433	6.56753	0.282237	0.780358	0.999542	-5.98432
117145	THEM4	-0.264906	2.5137	-0.277371	0.784044	0.999542	-5.526
2056	EPO	0.212188	-4.08744	0.275255	0.785648	0.999542	-5.67094
5617	PRL	0.0787042	-4.3516	0.271466	0.788524	0.999542	-5.73767
7099	TLR4	0.638085	-1.88872	0.270248	0.789448	0.999542	-5.44036
23035	PHLPP2	0.185088	4.83305	0.270018	0.789623	0.999542	-5.89069
29941	PKN3	-0.239684	2.50956	-0.268479	0.790793	0.999542	-5.54003
4170	MCL1	-0.101628	9.67409	-0.257381	0.799239	0.999542	-6.24603
1021	CDK6	-0.680686	5.82154	-0.257371	0.799247	0.999542	-5.92781
2261	FGFR3	0.218339	2.58383	0.254791	0.801214	0.999542	-5.53894
54331	GNG2	-0.457495	-2.08237	-0.254093	0.801746	0.999542	-5.25049
148327	CREB3L4	-0.159887	2.51258	-0.251285	0.803889	0.999542	-5.53628
26281	FGF20	-0.116321	-4.3209	-0.248185	0.806257	0.999542	-5.73059
90993	CREB3L1	0.685605	2.27704	0.247298	0.806935	0.999542	-5.51353
11140	CDC37	0.0912442	7.33268	0.246876	0.807257	0.999542	-6.10255
1435	CSF1	0.4396	4.90868	0.245623	0.808215	0.999542	-5.89713
2335	FN1	-0.279758	9.89335	-0.242157	0.810866	0.999542	-6.26265
4515	MTCP1	-0.153781	-0.291268	-0.241249	0.811561	0.999542	-5.23867
672	BRCA1	-0.106772	5.14571	-0.240789	0.811913	0.999542	-5.93365
2263	FGFR2	-0.642419	2.24202	-0.235937	0.81563	0.999542	-5.49967
1147	CHUK	-0.0933135	5.74864	-0.233901	0.817191	0.999542	-5.98865
28227	PPP2R3B	-0.170682	-0.906462	-0.233465	0.817525	0.999542	-5.22368
1944	EFNA3	0.208313	2.71079	0.232401	0.818341	0.999542	-5.49443
3371	TNC	1.2317	3.10749	0.218648	0.828908	0.999542	-5.63897
1441	CSF3R	-0.113298	-4.18882	-0.213378	0.832966	0.999542	-5.71633
3716	JAK1	0.206953	7.32531	0.208362	0.836833	0.999542	-6.1021
2997	GYS1	0.133377	6.04971	0.208242	0.836925	0.999542	-6.01262
1285	COL4A3	-0.216301	-2.09244	-0.207803	0.837264	0.999542	-5.3334
2787	GNG5	0.0378318	6.55368	0.202268	0.841537	0.999542	-6.05665
3574	IL7	0.444641	-0.755485	0.196628	0.845895	0.999542	-5.21619
7529	YWHAB	-0.0663832	9.181	-0.187094	0.853274	0.999542	-6.23246
1975	EIF4B	0.116378	9.26673	0.185517	0.854496	0.999542	-6.23716
1440	CSF3	0.277114	-2.6817	0.182252	0.857027	0.999542	-5.35604
7424	VEGFC	-0.521023	1.9381	-0.179232	0.85937	0.999542	-5.47004
3575	IL7R	-0.568241	-0.927796	-0.176049	0.86184	0.999542	-5.36896
5296	PIK3R2	0.0408814	6.18254	0.174124	0.863335	0.999542	-6.03457
1388	ATF6B	-0.250835	0.246795	-0.167268	0.868663	0.999542	-5.29596
5155	PDGFB	-0.383437	1.77685	-0.163742	0.871406	0.999542	-5.45025
5515	PPP2CA	-0.0417351	8.27604	-0.15929	0.87487	0.999542	-6.18129
9586	CREB5	-0.436018	3.45495	-0.156628	0.876944	0.999542	-5.66311
1946	EFNA5	0.248632	5.2373	0.156354	0.877157	0.999542	-5.9539
208	AKT2	-0.0425362	6.18564	-0.155585	0.877757	0.999542	-6.04004
1287	COL4A5	-0.22868	5.26376	-0.153913	0.879059	0.999542	-5.94952
54541	DDIT4	-0.111745	7.49562	-0.152103	0.88047	0.999542	-6.09728
9470	EIF4E2	0.031047	6.61415	0.149209	0.882726	0.999542	-6.07259
10319	LAMC3	0.21423	-1.39007	0.136478	0.892665	0.999542	-5.23069
7531	YWHAE	0.0833876	-0.774028	0.136248	0.892845	0.999542	-5.22207
6009	RHEB	0.0391744	6.57496	0.1343	0.894367	0.999542	-6.07157
5294	PIK3CG	0.111069	-3.42047	0.129282	0.898291	0.999542	-5.49284
3845	KRAS	-0.060881	7.37611	-0.129145	0.898397	0.999542	-6.12425
7057	THBS1	0.386709	8.04897	0.127888	0.899381	0.999542	-6.14734
80310	PDGFD	0.417998	0.626675	0.123289	0.90298	0.999542	-5.3563
5585	PKN1	0.0606152	6.25752	0.121418	0.904445	0.999542	-6.03202
9623	TCL1B	0.0440302	-4.3516	0.121155	0.90465	0.999542	-5.76371
6794	STK11	-0.0246577	5.51877	-0.115685	0.908935	0.999542	-5.99088
2253	FGF8	-0.0608509	-4.05674	-0.109929	0.913446	0.999542	-5.7061
92579	G6PC3	-0.0341624	4.21413	-0.107019	0.915729	0.999542	-5.84108
7423	VEGFB	-0.0354428	5.16993	-0.106135	0.916422	0.999542	-5.93934
3570	IL6R	0.130503	4.43228	0.105585	0.916853	0.999542	-5.8525
10971	YWHAQ	0.0415469	9.38921	0.102994	0.918886	0.999542	-6.25782
8503	PIK3R3	-0.0978939	5.90909	-0.0996605	0.921502	0.999542	-5.95141
2259	FGF14	0.0599609	-3.76187	0.074897	0.940963	0.999542	-5.6131
595	CCND1	0.0254415	9.91618	0.0717961	0.943403	0.999542	-6.29218
1298	COL9A2	-0.0905883	0.685826	-0.0700117	0.944807	0.999542	-5.34735
356	FASLG	-0.0231785	-4.3209	-0.0675696	0.946729	0.999542	-5.76393
3558	IL2	-0.0231785	-4.3209	-0.0675696	0.946729	0.999542	-5.76393
1293	COL6A3	0.316839	2.79445	0.0579062	0.954338	0.999542	-5.55117
3479	IGF1	0.0554798	-3.4514	0.0546424	0.956909	0.999542	-5.54341
3694	ITGB6	-0.136557	0.702832	-0.0531927	0.958051	0.999542	-5.48099
3082	HGF	-0.0198095	-4.3516	-0.0531702	0.958069	0.999542	-5.77111
2264	FGFR4	-0.0764091	2.27436	-0.0517788	0.959165	0.999542	-5.53754
3265	HRAS	-0.0396699	-3.6912	-0.0489427	0.9614	0.999542	-5.60335
1277	COL1A1	0.034003	3.08855	0.0474418	0.962582	0.999542	-5.64668
207	AKT1	-0.0136891	7.31966	-0.0470572	0.962885	0.999542	-6.1273
131873	COL6A6	-0.0804048	-1.64955	-0.0461048	0.963636	0.999542	-5.23084
5516	PPP2CB	0.0161173	7.17217	0.0453492	0.964232	0.999542	-6.12136
3791	KDR	0.124339	0.554133	0.0430412	0.966051	0.999542	-5.33359
3910	LAMA4	0.120415	-0.0623896	0.0417789	0.967046	0.999542	-5.27951
6194	RPS6	0.0152039	10.2675	0.0370429	0.97078	0.999542	-6.3152
2786	GNG4	-0.0424331	0.909578	-0.0366129	0.971119	0.999542	-5.36383
2885	GRB2	-0.0147926	7.59369	-0.0346208	0.972689	0.999542	-6.14938
5518	PPP2R1A	-0.00805507	7.83951	-0.0313826	0.975243	0.999542	-6.16476
2785	GNG3	0.0178646	-3.82791	0.028015	0.977899	0.999542	-5.63192
4193	MDM2	-0.0196047	8.24613	-0.0239219	0.981127	0.999542	-6.19188
3914	LAMB3	-0.0542911	4.76563	-0.0219432	0.982688	0.999542	-5.90677
2254	FGF9	-0.0140026	-3.56679	-0.0167018	0.986823	0.999542	-5.55385
5586	PKN2	-0.00454213	7.0833	-0.0163042	0.987136	0.999542	-6.11292
1442	CSH1	0.005622	-4.3516	0.0141783	0.988814	0.999542	-5.77055
1278	COL1A2	0.0367037	0.253692	0.0132421	0.989552	0.999542	-5.30604
2791	GNG11	0.0318226	0.207766	0.0105674	0.991662	0.999542	-5.30848
1019	CDK4	0.00136618	6.80256	0.00250208	0.998026	0.999931	-6.09633
2257	FGF12	0.00273541	1.82748	0.00190617	0.998496	0.999931	-5.45701
5618	PRLR	0.00381047	2.65481	0.00123985	0.999022	0.999969	-5.43916
3679	ITGA7	-3.3267e-05	0.900565	-3.18028e-05	0.999975	0.999992	-5.36576

## Sheet: Axon guidance
EntrezID	Symbol	logFC	AveExpr	t	P.Value	adj.P.Val	B
59277	NTN4	-2.04239	5.41967	-3.62899	0.00145526	0.336235	-0.989178
659	BMPR2	-0.746432	7.7956	-3.13394	0.00476364	0.541026	-2.13094
5163	PDK1	1.24592	5.86368	2.76136	0.0112877	0.667434	-2.81439
2045	EPHA7	1.37903	-0.973332	2.21554	0.0372025	0.667434	-3.58463
7223	TRPC4	-2.39782	-2.94446	-2.13951	0.0435535	0.667434	-3.69491
3984	LIMK1	-0.443522	5.37152	-2.12746	0.0446461	0.667434	-3.97619
1942	EFNA1	-1.64842	4.70131	-2.00182	0.0575837	0.667434	-4.02009
2050	EPHB4	-0.793763	6.64374	-1.8897	0.0718348	0.667434	-4.4392
7224	TRPC5	0.543866	-4.3516	1.79492	0.086199	0.667434	-4.35716
4690	NCK1	0.39984	5.73308	1.66139	0.110596	0.667434	-4.73811
817	CAMK2D	-0.939981	5.49865	-1.64467	0.114028	0.667434	-4.72852
6714	SRC	-0.489435	5.04566	-1.61363	0.120635	0.667434	-4.75244
816	CAMK2B	1.93742	1.91529	1.6129	0.120793	0.667434	-4.40054
5594	MAPK1	-0.414759	7.85889	-1.59072	0.125716	0.667434	-4.97189
54361	WNT4	1.6931	-0.317434	1.58853	0.126211	0.667434	-4.44139
998	CDC42	-0.278481	8.54051	-1.57413	0.129504	0.667434	-5.03391
54910	SEMA4C	-0.797176	4.83543	-1.54945	0.135315	0.667434	-4.79303
8829	NRP1	-1.77523	7.7055	-1.54186	0.137145	0.667434	-5.02907
56920	SEMA3G	-1.83473	-1.5324	-1.49835	0.14803	0.667434	-4.47692
7852	CXCR4	2.25772	5.84616	1.47612	0.153858	0.667434	-4.96439
2932	GSK3B	-0.430164	7.46961	-1.45953	0.158328	0.667434	-5.12921
1969	EPHA2	-1.74575	5.61381	-1.45002	0.160939	0.667434	-4.99191
1947	EFNB1	1.02677	3.70249	1.43446	0.165281	0.667434	-4.8298
4233	MET	-0.778575	7.74079	-1.4141	0.171107	0.667434	-5.18897
27289	RND1	-1.25473	1.11342	-1.3882	0.178755	0.667434	-4.62431
5534	PPP3R1	0.30735	7.58488	1.36847	0.184759	0.667434	-5.25368
5336	PLCG2	-0.434923	3.46534	-1.36641	0.185397	0.667434	-4.86688
818	CAMK2G	-0.387272	5.2145	-1.34191	0.193095	0.667434	-5.11652
50855	PARD6A	0.834463	-0.169887	1.33329	0.195865	0.667434	-4.63052
6405	SEMA3F	-0.61181	3.72387	-1.32505	0.198539	0.667434	-4.93163
6387	CXCL12	0.687518	0.0381301	1.25474	0.222531	0.667434	-5.04484
22854	NTNG1	-1.38235	-2.75572	-1.23501	0.22965	0.667434	-4.77932
64218	SEMA4A	0.95608	1.72997	1.22091	0.234839	0.667434	-4.80955
137970	UNC5D	0.321052	-4.41764	1.2062	0.240352	0.667434	-5.11704
2043	EPHA4	-0.596929	4.77657	-1.1969	0.243883	0.672014	-5.24941
55558	PLXNA3	-0.453135	5.79001	-1.19347	0.245196	0.674181	-5.32544
1073	CFL2	-0.524494	6.15654	-1.18424	0.248757	0.678735	-5.36999
5894	RAF1	-0.224954	7.00534	-1.1549	0.260327	0.696666	-5.46776
10154	PLXNC1	-0.476423	1.14031	-1.10855	0.279406	0.725562	-4.89165
1072	CFL1	-0.294608	9.39065	-1.06934	0.296326	0.748813	-5.70165
5532	PPP3CB	-0.56151	6.54128	-1.06167	0.29972	0.753818	-5.5318
5295	PIK3R1	0.612965	6.33252	1.0581	0.30131	0.756073	-5.52081
2242	FES	-1.62797	-1.15073	-1.05427	0.303022	0.757694	-4.8399
56288	PARD3	0.334589	7.06458	1.04651	0.306508	0.761058	-5.58286
56924	PAK6	1.07337	1.22538	1.01448	0.321208	0.780803	-4.98277
54961	SSH3	-0.802438	4.56803	-0.995945	0.329935	0.790812	-5.41449
4776	NFATC4	0.861088	0.0170321	0.990152	0.332696	0.79396	-5.01404
4775	NFATC3	0.336275	6.09845	0.960962	0.34685	0.808219	-5.59861
3897	L1CAM	-0.890401	6.57875	-0.959676	0.347483	0.808486	-5.62425
5727	PTCH1	0.748734	4.01156	0.945461	0.354531	0.814892	-5.38158
1945	EFNA4	-0.693045	3.02658	-0.942863	0.355829	0.816259	-5.22072
2044	EPHA5	-0.757705	-1.48505	-0.924697	0.364997	0.824098	-5.17436
5290	PIK3CA	-0.220587	5.82686	-0.900305	0.377554	0.837067	-5.63105
1020	CDK5	0.427062	3.25594	0.896296	0.379645	0.839509	-5.32789
8440	NCK2	-0.419186	5.58932	-0.879511	0.38848	0.849166	-5.62521
9037	SEMA5A	-1.88243	-0.125773	-0.86728	0.395002	0.854547	-4.98933
5058	PAK1	0.320308	5.54075	0.864782	0.396343	0.855677	-5.63189
57522	SRGAP1	-0.680481	5.78406	-0.863422	0.397074	0.856504	-5.62591
5335	PLCG1	0.298832	6.75155	0.832654	0.413847	0.870935	-5.75359
5880	RAC2	-2.08239	-0.970047	-0.827972	0.416438	0.873167	-5.30368
57556	SEMA6A	2.59596	2.56366	0.820998	0.420316	0.875883	-5.25238
5921	RASA1	-0.762771	6.70429	-0.813338	0.424602	0.878769	-5.76647
6259	RYK	0.19118	6.4422	0.809333	0.426854	0.880682	-5.752
5590	PRKCZ	-1.92659	2.64678	-0.793649	0.435743	0.887165	-5.25666
2534	FYN	-0.758225	4.52518	-0.792074	0.436642	0.887413	-5.59213
658	BMPR1B	-1.55459	2.88563	-0.779003	0.444146	0.892622	-5.32862
6585	SLIT1	-1.13895	-2.14502	-0.763157	0.453348	0.899661	-5.07199
5063	PAK3	1.64306	-1.62462	0.755601	0.457776	0.902437	-5.11795
223117	SEMA3D	-1.30233	3.6282	-0.731298	0.472193	0.912815	-5.49987
10500	SEMA6C	-0.637085	1.72839	-0.716786	0.480928	0.916294	-5.24465
7222	TRPC3	1.16646	-2.72564	0.71513	0.48193	0.916845	-5.16684
10371	SEMA3A	-1.81997	0.704648	-0.708696	0.485838	0.919707	-5.22207
23654	PLXNB2	-0.723	7.23782	-0.693391	0.495206	0.924782	-5.88484
91653	BOC	0.756314	2.04636	0.676713	0.50553	0.929774	-5.30449
6091	ROBO1	-0.575635	5.7066	-0.670387	0.509477	0.932028	-5.74665
10505	SEMA4F	0.476404	3.05602	0.665319	0.512652	0.933663	-5.43865
6092	ROBO2	0.9164	-2.92751	0.662706	0.514293	0.934392	-5.22888
3688	ITGB1	-0.319676	9.84127	-0.625434	0.538019	0.946225	-6.09336
815	CAMK2A	-0.884944	-2.74475	-0.619838	0.541631	0.948069	-5.21914
285220	EPHA6	1.43114	-0.126747	0.614405	0.54515	0.949264	-5.15045
84612	PARD6B	-0.989897	6.3863	-0.605894	0.550688	0.950865	-5.88139
5879	RAC1	0.122254	8.92249	0.596794	0.556641	0.953864	-6.05622
5747	PTK2	-0.157065	7.83638	-0.590685	0.560656	0.954744	-5.99265
5365	PLXNB3	-0.40313	3.17488	-0.587067	0.563041	0.955585	-5.49034
2773	GNAI3	-0.328583	7.79531	-0.58589	0.563818	0.955585	-5.99292
5291	PIK3CB	-0.231409	6.33097	-0.585877	0.563827	0.955585	-5.89182
1948	EFNB2	-1.23887	4.51591	-0.577109	0.569632	0.958385	-5.67462
219699	UNC5B	0.838946	1.51867	0.572269	0.57285	0.959832	-5.26787
5293	PIK3CD	-0.680826	3.63387	-0.551702	0.586625	0.966022	-5.60419
81029	WNT5B	-1.44011	-0.35091	-0.539061	0.595173	0.968234	-5.15
84448	ABLIM2	-0.687934	1.06465	-0.537188	0.596445	0.968325	-5.258
54437	SEMA5B	1.11081	-0.010526	0.528685	0.602234	0.971271	-5.22352
22885	ABLIM3	-1.46443	2.06043	-0.523507	0.605773	0.972019	-5.37407
4917	NTN3	0.201396	-4.25486	0.521652	0.607042	0.97224	-5.62474
9423	NTN1	0.919832	2.27694	0.492812	0.626951	0.978846	-5.35121
6237	RRAS	-0.322254	4.62339	-0.48383	0.633212	0.980419	-5.77677
655	BMP7	-1.86	-0.659385	-0.48155	0.634806	0.980788	-5.42353
3985	LIMK2	0.267429	4.30825	0.468397	0.644035	0.983368	-5.7293
4893	NRAS	-0.44364	8.46014	-0.443544	0.661635	0.987965	-6.10726
387	RHOA	-0.142576	9.48304	-0.441651	0.662984	0.987965	-6.17078
54434	SSH1	-0.195449	6.694	-0.439002	0.664873	0.987965	-5.9897
57715	SEMA4G	0.82063	2.87815	0.43571	0.667225	0.988043	-5.51798
5361	PLXNA1	-0.255918	6.32609	-0.430014	0.671302	0.988379	-5.97073
2770	GNAI1	0.649623	5.57683	0.409675	0.685943	0.993193	-5.84065
64101	LRRC4	-0.567036	-1.17158	-0.39926	0.69349	0.996132	-5.48405
84628	NTNG2	-0.750144	-1.14511	-0.378533	0.708605	0.998462	-5.20538
4773	NFATC2	-0.303445	4.58765	-0.372018	0.713382	0.999542	-5.8292
5578	PRKCA	-0.716739	3.94896	-0.367747	0.716521	0.999542	-5.45113
64221	ROBO3	-0.80658	0.0556682	-0.360137	0.722125	0.999542	-5.23853
7869	SEMA3B	-0.606021	3.88839	-0.358045	0.723668	0.999542	-5.66813
6469	SHH	-0.655945	0.0397466	-0.342921	0.734861	0.999542	-5.24224
2046	EPHA8	0.324992	-3.32749	0.338526	0.738126	0.999542	-5.46178
1943	EFNA2	0.562342	0.910129	0.33201	0.742974	0.999542	-5.32084
5595	MAPK3	-0.200111	5.2632	-0.327645	0.746228	0.999542	-5.9083
91584	PLXNA4	-0.308773	0.53456	-0.326451	0.74712	0.999542	-5.28851
10298	PAK4	-0.14237	6.05731	-0.320031	0.751917	0.999542	-5.986
2042	EPHA3	1.53429	0.587893	0.319405	0.752385	0.999542	-5.32214
8633	UNC5C	0.316817	-3.03193	0.315503	0.755306	0.999542	-5.38692
6586	SLIT3	1.38336	0.774492	0.315369	0.755407	0.999542	-5.31514
2049	EPHB3	-0.404289	2.11139	-0.310121	0.759341	0.999542	-5.44933
7976	FZD3	-0.301553	5.21464	-0.309117	0.760095	0.999542	-5.92053
151449	GDF7	0.0955005	-4.3516	0.301207	0.76604	0.999542	-5.72786
7220	TRPC1	-0.314005	2.26999	-0.297164	0.769085	0.999542	-5.49904
5364	PLXNB1	-0.240593	4.12787	-0.279284	0.782595	0.999542	-5.76901
57689	LRRC4C	0.300171	-2.74048	0.276115	0.784996	0.999542	-5.36503
23365	ARHGEF12	0.139196	8.33095	0.27135	0.788612	0.999542	-6.16006
10501	SEMA6B	0.276526	3.10073	0.263831	0.794327	0.999542	-5.6095
5998	RGS3	-0.155128	4.38067	-0.262998	0.794961	0.999542	-5.82639
6608	SMO	1.0193	0.530493	0.255191	0.800908	0.999542	-5.30464
90249	UNC5A	-0.41973	-2.4627	-0.245328	0.808441	0.999542	-5.33791
85464	SSH2	-0.226388	6.04733	-0.240409	0.812204	0.999542	-6.00862
1944	EFNA3	0.208313	2.71079	0.232401	0.818341	0.999542	-5.49443
9901	SRGAP3	-0.230159	0.841215	-0.227208	0.822327	0.999542	-5.33937
5530	PPP3CA	-0.156859	6.89562	-0.213923	0.832546	0.999542	-6.07991
29984	RHOD	-0.207364	4.30908	-0.200924	0.842575	0.999542	-5.84017
55740	ENAH	0.204171	8.72284	0.200662	0.842777	0.999542	-6.19981
10512	SEMA3C	-0.198442	7.98062	-0.19164	0.849754	0.999542	-6.15671
5296	PIK3R2	0.0408814	6.18254	0.174124	0.863335	0.999542	-6.03457
5781	PTPN11	0.037994	8.96893	0.171195	0.86561	0.999542	-6.22205
3611	ILK	-0.107242	6.58809	-0.169839	0.866664	0.999542	-6.06683
5062	PAK2	0.0424497	8.66428	0.165994	0.869654	0.999542	-6.20456
1946	EFNA5	0.248632	5.2373	0.156354	0.877157	0.999542	-5.9539
10509	SEMA4B	0.135652	6.01727	0.154965	0.878239	0.999542	-6.00007
9723	SEMA3E	0.401511	0.313636	0.149796	0.882269	0.999542	-5.30197
80031	SEMA6D	-0.273652	-1.91646	-0.148075	0.883611	0.999542	-5.29517
56896	DPYSL5	0.172612	-1.74547	0.142993	0.887577	0.999542	-5.33474
25791	NGEF	-0.170072	2.56967	-0.136211	0.892873	0.999542	-5.54538
84552	PARD6G	0.130275	2.79754	0.134389	0.894298	0.999542	-5.58243
7225	TRPC6	0.338558	0.0809741	0.133473	0.895013	0.999542	-5.2971
1808	DPYSL2	0.115037	7.31016	0.129315	0.898265	0.999542	-6.11974
3845	KRAS	-0.060881	7.37611	-0.129145	0.898397	0.999542	-6.12425
1949	EFNB3	-0.183278	3.10132	-0.125117	0.901549	0.999542	-5.62178
5362	PLXNA2	-0.363985	4.57293	-0.123724	0.90264	0.999542	-5.86357
2041	EPHA1	0.0675099	-0.0563912	0.118694	0.906578	0.999542	-5.79791
5535	PPP3R2	0.0384838	-4.3516	0.104519	0.917689	0.999542	-5.76548
23380	SRGAP2	0.0429428	5.66713	0.1044	0.917783	0.999542	-5.99582
8503	PIK3R3	-0.0978939	5.90909	-0.0996605	0.921502	0.999542	-5.95141
10507	SEMA4D	-0.0835624	5.45812	-0.0987688	0.922202	0.999542	-5.9722
25	ABL1	0.0230221	7.24401	0.0834558	0.934232	0.999542	-6.12274
3983	ABLIM1	0.0455443	7.53694	0.0782334	0.938338	0.999542	-6.14282
8482	SEMA7A	0.0623931	4.45754	0.0739241	0.941728	0.999542	-5.81646
2051	EPHB6	0.0619908	-0.621837	0.0497415	0.96077	0.999542	-5.3963
3265	HRAS	-0.0396699	-3.6912	-0.0489427	0.9614	0.999542	-5.60335
5881	RAC3	0.0332194	2.95804	0.041498	0.967267	0.999542	-5.64133
2047	EPHB1	0.0797543	-0.662521	0.0414055	0.96734	0.999542	-5.36729
7474	WNT5A	-0.0783344	-0.128832	-0.041108	0.967575	0.999542	-5.30979
9475	ROCK2	0.0126476	7.66399	0.0386384	0.969522	0.999542	-6.15376
2048	EPHB2	0.0543854	3.764	0.0380111	0.970016	0.999542	-5.76837
6093	ROCK1	-0.0118738	7.99488	-0.026299	0.979252	0.999542	-6.1758
9353	SLIT2	-0.0568506	1.28589	-0.0206964	0.983671	0.999542	-5.41077
1630	DCC	0.0195972	-3.44117	0.0190662	0.984957	0.999542	-5.51607
2771	GNAI2	-0.00995589	7.10853	-0.0152019	0.988006	0.999542	-6.11668
5533	PPP3CC	0.0119211	4.76201	0.0144845	0.988572	0.999542	-5.91713

## Sheet: ECM-receptor interaction
EntrezID	Symbol	logFC	AveExpr	t	P.Value	adj.P.Val	B
3695	ITGB7	-2.62971	-1.15416	-3.02714	0.00611958	0.569865	-2.43153
1311	COMP	-1.71972	-3.9751	-2.44869	0.0226278	0.667434	-3.25063
3908	LAMA2	-2.50018	-0.101018	-2.33559	0.0288724	0.667434	-3.41509
22798	LAMB4	-1.77612	-2.82426	-2.03025	0.0543935	0.667434	-3.84323
8515	ITGA10	-2.14411	-0.734156	-2.01979	0.0555483	0.667434	-3.85292
7143	TNR	0.872118	-4.28556	1.92911	0.0665066	0.667434	-4.14678
22801	ITGA11	1.96785	-3.33797	1.75683	0.0926365	0.667434	-4.25181
1101	CHAD	0.622896	-4.3516	1.66728	0.109408	0.667434	-4.53775
1297	COL9A1	0.622896	-4.3516	1.66728	0.109408	0.667434	-4.53775
1282	COL4A1	-2.02755	2.38476	-1.62087	0.119065	0.667434	-4.49129
8516	ITGA8	-0.698414	-3.86166	-1.58401	0.127237	0.667434	-4.54535
3918	LAMC2	-0.839692	6.24836	-1.53722	0.138272	0.667434	-4.94374
3685	ITGAV	-0.521492	8.21716	-1.44054	0.163573	0.667434	-5.19781
1284	COL4A2	-1.51517	2.7503	-1.40606	0.173453	0.667434	-4.80598
3909	LAMA3	-1.39636	4.12183	-1.35305	0.189564	0.667434	-4.87326
1280	COL2A1	1.15369	-3.17006	1.2622	0.219884	0.667434	-4.80579
3678	ITGA5	0.892852	6.29772	1.23333	0.230264	0.667434	-5.3119
7450	VWF	-2.03621	-0.792924	-1.21061	0.238687	0.667434	-4.72826
5649	RELN	-2.32669	1.16922	-1.20996	0.238933	0.667434	-4.90157
2812	GP1BB	0.321052	-4.41764	1.2062	0.240352	0.667434	-5.11704
2815	GP9	0.321052	-4.41764	1.2062	0.240352	0.667434	-5.11704
51206	GP6	0.321052	-4.41764	1.2062	0.240352	0.667434	-5.11704
7148	TNXB	0.734368	-3.9751	1.11554	0.276466	0.721212	-5.1139
375790	AGRN	-0.552382	8.15096	-1.10702	0.280056	0.726557	-5.58803
3673	ITGA2	-0.776277	7.47449	-1.09207	0.28643	0.737339	-5.55077
3672	ITGA1	-1.30561	2.61362	-1.08234	0.290639	0.741825	-5.05139
7060	THBS4	-0.825808	-1.30585	-1.04426	0.307527	0.762883	-4.82506
3676	ITGA4	-1.58552	-1.93353	-0.879034	0.388733	0.849293	-5.01811
3911	LAMA5	-0.865433	6.74283	-0.816946	0.42258	0.877569	-5.75716
3696	ITGB8	-1.13132	5.28644	-0.779308	0.44397	0.892622	-5.67309
7058	THBS2	-1.48513	-2.08534	-0.775851	0.445967	0.894413	-5.04864
1288	COL4A6	-1.03688	0.923159	-0.773812	0.447148	0.895026	-5.12796
3693	ITGB5	0.332064	5.90067	0.748942	0.4617	0.904305	-5.74014
63923	TNN	1.39851	-2.35297	0.725542	0.475646	0.9138	-5.17995
7059	THBS3	-0.377077	3.24902	-0.690989	0.496685	0.925676	-5.46422
1299	COL9A3	-0.928823	-0.598993	-0.664327	0.513275	0.933753	-5.15336
3913	LAMB2	-0.374596	6.51332	-0.639364	0.529083	0.942064	-5.8712
3688	ITGB1	-0.319676	9.84127	-0.625434	0.538019	0.946225	-6.09336
256076	COL6A5	0.563379	-3.66975	0.622824	0.539702	0.94692	-5.42533
961	CD47	0.228064	7.5969	0.621582	0.540504	0.947523	-5.95729
2814	GP5	0.410022	-3.73116	0.61907	0.542128	0.948069	-5.43708
1291	COL6A1	-1.01187	2.941	-0.554391	0.584815	0.965364	-5.335
3339	HSPG2	-0.296321	6.6294	-0.541268	0.593676	0.968234	-5.9258
3690	ITGB3	0.643364	1.26634	0.540022	0.594521	0.968234	-5.49123
1292	COL6A2	-1.16679	3.32443	-0.521408	0.60721	0.972269	-5.43026
7448	VTN	0.369146	-1.93271	0.464546	0.646749	0.984976	-5.31369
948	CD36	-0.647242	-2.16682	-0.450457	0.656719	0.986951	-5.21207
3680	ITGA9	0.531342	-1.40803	0.446973	0.659194	0.987373	-5.28157
3381	IBSP	-0.639066	-2.66216	-0.443743	0.661494	0.987965	-5.28456
1286	COL4A4	0.328819	0.790585	0.438428	0.665283	0.987965	-5.2786
6696	SPP1	1.70407	-0.23675	0.394744	0.696772	0.996132	-5.69507
284217	LAMA1	0.486487	-2.46077	0.38314	0.705234	0.997567	-5.32912
3675	ITGA3	-0.562699	6.37847	-0.379281	0.708058	0.998462	-5.95507
960	CD44	-0.298169	8.71281	-0.362614	0.720299	0.999542	-6.14925
3674	ITGA2B	-0.334712	-1.04486	-0.350561	0.7292	0.999542	-5.17801
3691	ITGB4	-0.777716	5.06558	-0.309729	0.759636	0.999542	-5.85282
3915	LAMC1	-0.236676	9.39548	-0.306735	0.761884	0.999542	-6.21155
3655	ITGA6	0.432414	6.36798	0.306289	0.762219	0.999542	-5.96616
3161	HMMR	-0.123063	5.85203	-0.300478	0.766589	0.999542	-5.97439
9900	SV2A	-0.379322	-2.33142	-0.299815	0.767088	0.999542	-5.27485
3912	LAMB1	0.381433	6.56753	0.282237	0.780358	0.999542	-5.98432
2335	FN1	-0.279758	9.89335	-0.242157	0.810866	0.999542	-6.26265
3371	TNC	1.2317	3.10749	0.218648	0.828908	0.999542	-5.63897
1285	COL4A3	-0.216301	-2.09244	-0.207803	0.837264	0.999542	-5.3334
1287	COL4A5	-0.22868	5.26376	-0.153913	0.879059	0.999542	-5.94952
10319	LAMC3	0.21423	-1.39007	0.136478	0.892665	0.999542	-5.23069
6385	SDC4	-0.0945976	8.17888	-0.134752	0.894013	0.999542	-6.17848
7057	THBS1	0.386709	8.04897	0.127888	0.899381	0.999542	-6.14734
22987	SV2C	0.132178	-3.23346	0.112539	0.9114	0.999542	-5.45107
2811	GP1BA	0.137073	-3.08431	0.100964	0.920479	0.999542	-5.40837
1605	DAG1	0.0321048	7.91249	0.0947701	0.925342	0.999542	-6.16563
1298	COL9A2	-0.0905883	0.685826	-0.0700117	0.944807	0.999542	-5.34735
1293	COL6A3	0.316839	2.79445	0.0579062	0.954338	0.999542	-5.55117
3694	ITGB6	-0.136557	0.702832	-0.0531927	0.958051	0.999542	-5.48099
6382	SDC1	-0.0346666	6.37196	-0.0494694	0.960985	0.999542	-6.02161
1277	COL1A1	0.034003	3.08855	0.0474418	0.962582	0.999542	-5.64668
131873	COL6A6	-0.0804048	-1.64955	-0.0461048	0.963636	0.999542	-5.23084
3910	LAMA4	0.120415	-0.0623896	0.0417789	0.967046	0.999542	-5.27951
3914	LAMB3	-0.0542911	4.76563	-0.0219432	0.982688	0.999542	-5.90677
1278	COL1A2	0.0367037	0.253692	0.0132421	0.989552	0.999542	-5.30604
9899	SV2B	0.000820056	-1.05562	0.000466237	0.999632	0.999983	-5.6289
3679	ITGA7	-3.3267e-05	0.900565	-3.18028e-05	0.999975	0.999992	-5.36576

## Sheet: Rap1 signaling pathway
EntrezID	Symbol	logFC	AveExpr	t	P.Value	adj.P.Val	B
9170	LPAR2	-1.50145	2.34626	-4.82108	7.80898e-05	0.0918246	1.02378
1398	CRK	-0.786744	2.12556	-3.14737	0.00461517	0.541026	-2.0239
11069	RAPGEF4	-2.32756	-0.56391	-2.62147	0.0154647	0.667434	-2.98772
196883	ADCY4	1.69754	-3.47699	2.44281	0.0229187	0.667434	-3.23767
107	ADCY1	1.254	1.54885	2.37815	0.0263565	0.667434	-3.46106
2904	GRIN2B	1.41568	-3.9751	2.292	0.031676	0.667434	-3.51722
285	ANGPT2	1.07223	-4.09207	2.28642	0.0320528	0.667434	-3.53746
2255	FGF10	0.831964	-4.28556	2.27423	0.0328895	0.667434	-3.58422
5604	MAP2K1	0.779968	6.29831	2.25998	0.0338923	0.667434	-3.79565
801	CALM1	-0.503266	9.00157	-2.23864	0.0354468	0.667434	-3.97357
2256	FGF11	0.843058	1.31772	2.16928	0.040959	0.667434	-3.65092
673	BRAF	0.696092	4.83748	2.13947	0.0435573	0.667434	-3.91419
51806	CALML5	1.24631	-0.453706	2.02208	0.0552938	0.667434	-3.99382
1942	EFNA1	-1.64842	4.70131	-2.00182	0.0575837	0.667434	-4.02009
5605	MAP2K2	-0.368111	6.1033	-1.93942	0.0651718	0.667434	-4.33533
2889	RAPGEF1	-0.660337	6.22252	-1.87443	0.0739974	0.667434	-4.44802
3397	ID1	-1.63318	5.21796	-1.83245	0.0802383	0.667434	-4.4297
2251	FGF6	0.543866	-4.3516	1.79492	0.086199	0.667434	-4.35716
2260	FGFR1	0.889549	5.72251	1.7199	0.0992653	0.667434	-4.62968
2321	FLT1	-1.70398	-1.75933	-1.69242	0.104458	0.667434	-4.27405
27006	FGF22	0.60821	-4.3516	1.68324	0.106243	0.667434	-4.51557
3643	INSR	-0.794876	6.05119	-1.64917	0.113094	0.667434	-4.7691
23094	SIPA1L3	0.313644	6.24965	1.62417	0.118357	0.667434	-4.8247
6714	SRC	-0.489435	5.04566	-1.61363	0.120635	0.667434	-4.75244
5594	MAPK1	-0.414759	7.85889	-1.59072	0.125716	0.667434	-4.97189
998	CDC42	-0.278481	8.54051	-1.57413	0.129504	0.667434	-5.03391
1268	CNR1	-1.70913	-2.74838	-1.56155	0.132438	0.667434	-4.43942
375189	PFN4	1.32358	-2.03373	1.53919	0.137793	0.667434	-4.41954
3937	LCP2	0.659473	-4.21952	1.49619	0.148588	0.667434	-4.74138
6494	SIPA1	-1.71187	2.79053	-1.4825	0.152167	0.667434	-4.65244
57568	SIPA1L2	-1.65932	2.81143	-1.45966	0.158293	0.667434	-4.65548
1969	EPHA2	-1.74575	5.61381	-1.45002	0.160939	0.667434	-4.99191
4233	MET	-0.778575	7.74079	-1.4141	0.171107	0.667434	-5.18897
10235	RASGRP2	1.04841	-1.87727	1.40614	0.17343	0.667434	-4.56168
5900	RALGDS	-0.629286	5.5223	-1.38611	0.179385	0.667434	-5.04879
26291	FGF21	-0.548629	-4.21952	-1.37008	0.184264	0.667434	-4.89409
50855	PARD6A	0.834463	-0.169887	1.33329	0.195865	0.667434	-4.63052
5217	PFN2	0.842761	7.03605	1.30476	0.205247	0.667434	-5.29386
83593	RASSF5	1.68284	3.25642	1.29466	0.208651	0.667434	-4.92573
5600	MAPK11	-0.799212	1.0622	-1.27341	0.215955	0.667434	-4.73901
25865	PRKD2	-0.633339	5.26342	-1.24083	0.227533	0.667434	-5.22982
3689	ITGB2	-0.753949	1.95465	-1.2366	0.22907	0.667434	-4.84878
7422	VEGFA	0.998466	7.65155	1.2274	0.232441	0.667434	-5.41603
810	CALML3	0.321052	-4.41764	1.2062	0.240352	0.667434	-5.11704
2248	FGF3	0.321052	-4.41764	1.2062	0.240352	0.667434	-5.11704
2249	FGF4	0.321052	-4.41764	1.2062	0.240352	0.667434	-5.11704
3630	INS	0.321052	-4.41764	1.2062	0.240352	0.667434	-5.11704
8823	FGF16	0.321052	-4.41764	1.2062	0.240352	0.667434	-5.11704
10000	AKT3	0.321052	-4.41764	1.2062	0.240352	0.667434	-5.11704
345456	PFN3	0.321052	-4.41764	1.2062	0.240352	0.667434	-5.11704
1950	EGF	-1.84608	-0.320156	-1.17988	0.25045	0.681082	-4.74628
91860	CALML4	0.409111	2.30996	1.16541	0.256136	0.690118	-4.96343
9223	MAGI1	-0.431595	5.17412	-1.16263	0.257238	0.691569	-5.31385
5894	RAF1	-0.224954	7.00534	-1.1549	0.260327	0.696666	-5.46776
1813	DRD2	0.718809	-3.97047	1.12702	0.271684	0.71436	-5.09675
56034	PDGFC	1.31455	4.66745	1.07278	0.294814	0.746821	-5.19452
5295	PIK3R1	0.612965	6.33252	1.0581	0.30131	0.756073	-5.52081
56288	PARD3	0.334589	7.06458	1.04651	0.306508	0.761058	-5.58286
60	ACTB	-0.324511	12.5438	-1.03823	0.310261	0.766151	-5.90585
112	ADCY6	0.470682	5.07727	0.981546	0.336827	0.798438	-5.49163
26037	SIPA1L1	-0.45393	6.69273	-0.961104	0.34678	0.808149	-5.63964
9863	MAGI2	-0.579847	0.266814	-0.943423	0.355549	0.816145	-4.96264
1945	EFNA4	-0.693045	3.02658	-0.942863	0.355829	0.816259	-5.22072
5290	PIK3CA	-0.220587	5.82686	-0.900305	0.377554	0.837067	-5.63105
7410	VAV2	-0.182036	6.37168	-0.881433	0.387462	0.847923	-5.68185
1399	CRKL	-0.303737	7.56351	-0.834412	0.412876	0.870072	-5.80574
5335	PLCG1	0.298832	6.75155	0.832654	0.413847	0.870935	-5.75359
5880	RAC2	-2.08239	-0.970047	-0.827972	0.416438	0.873167	-5.30368
7094	TLN1	-0.415787	8.47639	-0.825556	0.417779	0.874409	-5.8682
8822	FGF17	0.664772	-3.71094	0.796654	0.434031	0.885828	-5.3198
5590	PRKCZ	-1.92659	2.64678	-0.793649	0.435743	0.887165	-5.25666
114	ADCY8	-0.543595	-3.95487	-0.779603	0.4438	0.892622	-5.38952
5331	PLCB3	0.158122	5.90417	0.766759	0.451246	0.898578	-5.74039
8074	FGF23	0.492098	-3.86324	0.754665	0.458326	0.902634	-5.39542
3683	ITGAL	-0.655442	-3.11053	-0.753507	0.459008	0.902852	-5.19487
25780	RASGRP3	-1.18367	0.135269	-0.73416	0.470482	0.91127	-5.08835
1956	EGFR	0.913621	7.4023	0.721744	0.477933	0.914916	-5.87689
2324	FLT4	1.48324	-0.430017	0.694558	0.494488	0.92478	-5.07135
9965	FGF19	0.295405	-4.15348	0.687509	0.498833	0.926231	-5.49695
9693	RAPGEF2	-0.258953	5.81793	-0.68302	0.501612	0.927873	-5.78382
5584	PRKCI	0.266626	7.3961	0.679045	0.504079	0.929237	-5.90836
999	CDH1	-1.035	5.75173	-0.672859	0.507933	0.931512	-5.51878
2846	LPAR4	-0.389401	-3.93976	-0.667494	0.511288	0.933315	-5.45202
135	ADORA2A	-0.639547	-2.88204	-0.659967	0.516017	0.935079	-5.22634
57121	LPAR5	1.1811	-1.92917	0.657387	0.517644	0.935664	-5.09218
7010	TEK	-0.692691	-2.6677	-0.650969	0.521701	0.937542	-5.20615
64411	ARAP3	-0.495245	0.5753	-0.649732	0.522486	0.937947	-5.27845
113	ADCY7	0.324717	4.31911	0.636731	0.530766	0.942849	-5.63578
5330	PLCB2	-0.624617	-1.78404	-0.63453	0.532175	0.943751	-5.1155
51378	ANGPT4	-0.738391	-2.96609	-0.63141	0.534176	0.944815	-5.2526
8817	FGF18	2.26722	0.828284	0.628748	0.535886	0.945321	-5.19991
3688	ITGB1	-0.319676	9.84127	-0.625434	0.538019	0.946225	-6.09336
5908	RAP1B	0.240846	5.95796	0.622782	0.539729	0.94692	-5.8443
3815	KIT	1.14184	1.69334	0.608736	0.548835	0.949936	-5.2725
5606	MAP2K3	-0.290762	5.89095	-0.606662	0.550186	0.950304	-5.84373
5582	PRKCG	0.967839	-1.71706	0.606373	0.550375	0.950429	-5.09451
84612	PARD6B	-0.989897	6.3863	-0.605894	0.550688	0.950865	-5.88139
4803	NGF	-1.17627	-1.41834	-0.596911	0.556564	0.953799	-5.2387
5879	RAC1	0.122254	8.92249	0.596794	0.556641	0.953864	-6.05622
9002	F2RL3	0.955533	-1.61527	0.591069	0.560403	0.954744	-5.13262
2773	GNAI3	-0.328583	7.79531	-0.58589	0.563818	0.955585	-5.99292
5291	PIK3CB	-0.231409	6.33097	-0.585877	0.563827	0.955585	-5.89182
51735	RAPGEF6	0.178955	6.10407	0.579122	0.568297	0.957306	-5.88036
3684	ITGAM	-0.367363	-0.787512	-0.577958	0.569068	0.95816	-5.41323
5898	RALA	0.236641	7.1576	0.572842	0.572469	0.959819	-5.95888
111	ADCY5	1.03291	-0.333991	0.569357	0.574791	0.961254	-5.16902
5293	PIK3CD	-0.680826	3.63387	-0.551702	0.586625	0.966022	-5.60419
3690	ITGB3	0.643364	1.26634	0.540022	0.594521	0.968234	-5.49123
8631	SKAP1	-0.918034	-2.09849	-0.537945	0.59593	0.968234	-5.18187
7074	TIAM1	-1.07086	2.92797	-0.537048	0.596539	0.968325	-5.39064
5603	MAPK13	0.986688	3.47006	0.530767	0.600814	0.970527	-5.57566
2775	GNAO1	0.942671	-0.318523	0.510465	0.614729	0.974386	-5.17677
5899	RALB	-0.305078	6.38602	-0.504926	0.618552	0.975925	-5.94096
2250	FGF5	0.870959	-0.126997	0.504436	0.618891	0.975974	-5.68484
6237	RRAS	-0.322254	4.62339	-0.48383	0.633212	0.980419	-5.77677
5154	PDGFA	-0.559556	4.80181	-0.479823	0.636014	0.980993	-5.79412
23566	LPAR3	1.57163	-0.655399	0.472408	0.641215	0.982099	-5.2492
2246	FGF1	-0.679222	-1.03265	-0.471282	0.642006	0.982514	-5.27093
2258	FGF13	0.252506	-0.287316	0.470354	0.642659	0.982847	-5.61253
2252	FGF7	0.398107	-2.70117	0.458933	0.650713	0.985469	-5.28744
1432	MAPK14	-0.303402	7.23786	-0.449467	0.657422	0.986958	-6.02654
4893	NRAS	-0.44364	8.46014	-0.443544	0.661635	0.987965	-6.10726
9732	DOCK4	0.547968	3.55709	0.442645	0.662276	0.987965	-5.60961
387	RHOA	-0.142576	9.48304	-0.441651	0.662984	0.987965	-6.17078
5228	PGF	-0.654975	-0.00972281	-0.432741	0.669349	0.988211	-5.21549
2149	F2R	-0.422693	5.1698	-0.431454	0.67027	0.988211	-5.84895
2770	GNAI1	0.649623	5.57683	0.409675	0.685943	0.993193	-5.84065
22808	MRAS	-0.588266	3.49272	-0.408814	0.686566	0.993546	-5.65623
23683	PRKD3	-0.29738	6.76362	-0.40842	0.686851	0.993571	-6.01104
5332	PLCB4	0.944141	2.55272	0.407438	0.687561	0.993829	-5.44742
1499	CTNNB1	-0.10784	9.01888	-0.393552	0.69764	0.996173	-6.16237
2902	GRIN1	0.402937	-3.14447	0.391243	0.699321	0.996586	-5.38647
1436	CSF1R	-0.408807	0.734034	-0.388859	0.701059	0.996685	-5.28915
115	ADCY9	-0.751962	3.51952	-0.371706	0.713612	0.999542	-5.53551
5578	PRKCA	-0.716739	3.94896	-0.367747	0.716521	0.999542	-5.45113
71	ACTG1	-0.10874	11.9951	-0.356704	0.724658	0.999542	-6.35275
3674	ITGA2B	-0.334712	-1.04486	-0.350561	0.7292	0.999542	-5.17801
4254	KITLG	0.249048	5.58825	0.34838	0.730814	0.999542	-5.93725
4804	NGFR	0.258038	0.40429	0.340059	0.736986	0.999542	-5.27337
808	CALM3	0.0600139	8.2889	0.338358	0.738251	0.999542	-6.13651
5156	PDGFRA	1.00718	-0.923235	0.337926	0.738572	0.999542	-5.18874
1902	LPAR1	-0.989326	2.15391	-0.33217	0.742855	0.999542	-5.41441
1943	EFNA2	0.562342	0.910129	0.33201	0.742974	0.999542	-5.32084
3480	IGF1R	-1.02827	4.83422	-0.328258	0.745771	0.999542	-5.82082
5595	MAPK3	-0.200111	5.2632	-0.327645	0.746228	0.999542	-5.9083
2247	FGF2	0.709334	-1.43076	0.312161	0.757811	0.999542	-5.23437
7408	VASP	-0.171505	6.34771	-0.307216	0.761522	0.999542	-6.01637
284	ANGPT1	-0.605859	-1.7694	-0.306112	0.762352	0.999542	-5.237
889	KRIT1	0.129049	5.80247	0.304179	0.763805	0.999542	-5.97681
5159	PDGFRB	-0.271219	-0.670656	-0.290568	0.77406	0.999542	-5.25794
5608	MAP2K6	0.582114	1.7934	0.281493	0.780921	0.999542	-5.4266
9564	BCAR1	0.146817	5.35996	0.278039	0.783538	0.999542	-5.94464
5216	PFN1	0.0660896	9.13911	0.262565	0.79529	0.999542	-6.21294
27040	LAT	-0.217956	-1.28603	-0.26094	0.796528	0.999542	-5.21086
2261	FGFR3	0.218339	2.58383	0.254791	0.801214	0.999542	-5.53894
26281	FGF20	-0.116321	-4.3209	-0.248185	0.806257	0.999542	-5.73059
2357	FPR1	-0.3989	-2.77551	-0.245771	0.808102	0.999542	-5.37058
1435	CSF1	0.4396	4.90868	0.245623	0.808215	0.999542	-5.89713
6300	MAPK12	-0.174658	2.04761	-0.241186	0.811609	0.999542	-5.46353
2263	FGFR2	-0.642419	2.24202	-0.235937	0.81563	0.999542	-5.49967
1944	EFNA3	0.208313	2.71079	0.232401	0.818341	0.999542	-5.49443
10636	RGS14	0.459782	2.13754	0.230107	0.820101	0.999542	-5.48689
5906	RAP1A	-0.163703	6.28451	-0.228444	0.821378	0.999542	-6.03177
54518	APBB1IP	-0.502993	-1.65224	-0.210461	0.835214	0.999542	-5.49955
1500	CTNND1	-0.135296	4.485	-0.189971	0.851046	0.999542	-5.85842
7424	VEGFC	-0.521023	1.9381	-0.179232	0.85937	0.999542	-5.47004
5296	PIK3R2	0.0408814	6.18254	0.174124	0.863335	0.999542	-6.03457
5155	PDGFB	-0.383437	1.77685	-0.163742	0.871406	0.999542	-5.45025
260425	MAGI3	0.121234	4.78261	0.15711	0.876569	0.999542	-5.89659
1946	EFNA5	0.248632	5.2373	0.156354	0.877157	0.999542	-5.9539
208	AKT2	-0.0425362	6.18564	-0.155585	0.877757	0.999542	-6.04004
5028	P2RY1	-0.164571	-2.05267	-0.155544	0.877789	0.999542	-5.26797
23236	PLCB1	-0.402705	2.64243	-0.141533	0.888717	0.999542	-5.52032
84552	PARD6G	0.130275	2.79754	0.134389	0.894298	0.999542	-5.58243
9771	RAPGEF5	-0.234477	3.20306	-0.132005	0.896161	0.999542	-5.63229
5909	RAP1GAP	-0.211766	3.05354	-0.129614	0.898031	0.999542	-5.63413
3845	KRAS	-0.060881	7.37611	-0.129145	0.898397	0.999542	-6.12425
7057	THBS1	0.386709	8.04897	0.127888	0.899381	0.999542	-6.14734
80310	PDGFD	0.417998	0.626675	0.123289	0.90298	0.999542	-5.3563
83660	TLN2	0.198405	5.68837	0.121932	0.904042	0.999542	-5.95814
51196	PLCE1	0.17462	2.5746	0.11733	0.907646	0.999542	-5.53954
9855	FARP2	0.0389082	4.26201	0.112231	0.911642	0.999542	-5.8517
2253	FGF8	-0.0608509	-4.05674	-0.109929	0.913446	0.999542	-5.7061
7423	VEGFB	-0.0354428	5.16993	-0.106135	0.916422	0.999542	-5.93934
5587	PRKD1	0.284643	1.20785	0.104637	0.917597	0.999542	-5.39466
2903	GRIN2A	0.396786	-0.237014	0.101689	0.91991	0.999542	-5.30205
163688	CALML6	-0.106033	-3.22606	-0.101349	0.920177	0.999542	-5.47719
5579	PRKCB	-0.184715	-2.49906	-0.100925	0.92051	0.999542	-5.398
136	ADORA2B	-0.172502	3.51445	-0.100554	0.920801	0.999542	-5.68121
8503	PIK3R3	-0.0978939	5.90909	-0.0996605	0.921502	0.999542	-5.95141
2776	GNAQ	0.0429724	7.21781	0.08658	0.931776	0.999542	-6.12108
108	ADCY2	-0.034002	-4.3516	-0.0767793	0.939482	0.999542	-5.76966
2259	FGF14	0.0599609	-3.76187	0.074897	0.940963	0.999542	-5.6131
3479	IGF1	0.0554798	-3.4514	0.0546424	0.956909	0.999542	-5.54341
3082	HGF	-0.0198095	-4.3516	-0.0531702	0.958069	0.999542	-5.77111
2264	FGFR4	-0.0764091	2.27436	-0.0517788	0.959165	0.999542	-5.53754
3265	HRAS	-0.0396699	-3.6912	-0.0489427	0.9614	0.999542	-5.60335
2778	GNAS	-0.0291293	10.0357	-0.0485581	0.961703	0.999542	-6.29966
207	AKT1	-0.0136891	7.31966	-0.0470572	0.962885	0.999542	-6.1273
3791	KDR	0.124339	0.554133	0.0430412	0.966051	0.999542	-5.33359
5881	RAC3	0.0332194	2.95804	0.041498	0.967267	0.999542	-5.64133
2254	FGF9	-0.0140026	-3.56679	-0.0167018	0.986823	0.999542	-5.55385
805	CALM2	-0.00426098	9.74206	-0.0163284	0.987117	0.999542	-6.28439
2771	GNAI2	-0.00995589	7.10853	-0.0152019	0.988006	0.999542	-6.11668
10411	RAPGEF3	-0.0104911	0.0370609	-0.00787653	0.993785	0.999698	-5.39636
109	ADCY3	-0.00362026	3.48303	-0.00428302	0.996621	0.999869	-5.72861
2257	FGF12	0.00273541	1.82748	0.00190617	0.998496	0.999931	-5.45701

## Sheet: Cytokine-cytokine receptor inte
EntrezID	Symbol	logFC	AveExpr	t	P.Value	adj.P.Val	B
27189	IL17C	3.5862	-2.12491	4.24169	0.000324617	0.169161	-0.0749777
282618	IFNL1	1.7737	-3.50992	3.52739	0.00186127	0.368232	-1.33919
7132	TNFRSF1A	-0.9134	6.62013	-3.45936	0.00219318	0.395611	-1.39096
659	BMPR2	-0.746432	7.7956	-3.13394	0.00476364	0.541026	-2.13094
3976	LIF	-2.17556	4.85652	-3.08252	0.00537567	0.55868	-2.12133
3625	INHBB	-1.95461	3.48941	-2.84429	0.00934213	0.648972	-2.55076
84957	RELT	1.34285	3.40641	2.70895	0.0127092	0.667434	-2.80195
50615	IL21R	-1.89557	-3.5204	-2.6172	0.0156125	0.667434	-2.94805
112744	IL17F	0.7781	-4.28556	2.37104	0.0267625	0.667434	-3.41819
6356	CCL11	0.812235	-4.28556	2.30285	0.0309559	0.667434	-3.53543
282616	IFNL2	1.08693	-3.90906	2.26159	0.0337779	0.667434	-3.55916
1236	CCR7	-1.05474	-3.92466	-2.19404	0.0389079	0.667434	-3.67459
2322	FLT3	2.21721	-2.69618	2.06701	0.050504	0.667434	-3.79398
282617	IFNL3	1.01926	-3.84302	1.97234	0.0610649	0.667434	-4.00426
8771	TNFRSF6B	-0.942425	-3.82791	-1.85759	0.0764486	0.667434	-4.17007
23529	CLCF1	-1.4503	4.15472	-1.84037	0.0790269	0.667434	-4.30977
3443	IFNA6	0.543866	-4.3516	1.79492	0.086199	0.667434	-4.35716
8807	IL18RAP	0.653848	-4.3209	1.76251	0.0916514	0.667434	-4.39707
93	ACVR2B	-0.828993	5.55755	-1.76109	0.0918959	0.667434	-4.5772
8740	TNFSF14	-1.2134	-3.83839	-1.69385	0.104182	0.667434	-4.40576
2321	FLT1	-1.70398	-1.75933	-1.69242	0.104458	0.667434	-4.27405
1489	CTF1	-1.41726	-1.25331	-1.68858	0.105201	0.667434	-4.3202
10663	CXCR6	0.60821	-4.3516	1.68324	0.106243	0.667434	-4.51557
3568	IL5RA	0.613975	-4.3516	1.68137	0.106609	0.667434	-4.51937
7048	TGFBR2	-1.63431	5.47791	-1.67108	0.108648	0.667434	-4.65776
29949	IL19	-0.822464	-4.16859	-1.66906	0.10905	0.667434	-4.49776
6349	CCL3L1	0.638489	-4.3516	1.65634	0.111623	0.667434	-4.55406
3456	IFNB1	0.857692	-3.95999	1.63637	0.115764	0.667434	-4.50184
7293	TNFRSF4	0.760558	-4.18882	1.61964	0.119332	0.667434	-4.57335
10913	EDAR	0.859054	-4.12278	1.60989	0.121452	0.667434	-4.57706
3952	LEP	1.74078	-3.51401	1.55117	0.134902	0.667434	-4.51801
1235	CCR6	-1.66689	-3.13232	-1.51566	0.143617	0.667434	-4.52933
50604	IL20	1.3955	-2.75683	1.50899	0.145304	0.667434	-4.51701
1230	CCR1	-2.67824	-1.42468	-1.50104	0.147336	0.667434	-4.44935
2689	GH2	-0.873727	-4.0058	-1.49386	0.149193	0.667434	-4.69429
5473	PPBP	0.991273	-3.9902	1.47669	0.153707	0.667434	-4.7061
7852	CXCR4	2.25772	5.84616	1.47612	0.153858	0.667434	-4.96439
3569	IL6	-4.65954	0.672806	-1.46498	0.15685	0.667434	-4.53435
3454	IFNAR1	-0.32715	6.62107	-1.42699	0.167402	0.667434	-5.11999
4233	MET	-0.778575	7.74079	-1.4141	0.171107	0.667434	-5.18897
115650	TNFRSF13C	-1.01332	-3.6605	-1.39128	0.177832	0.667434	-4.75232
163702	IFNLR1	1.64598	1.7423	1.34187	0.193108	0.667434	-4.72158
3593	IL12B	0.6462	-4.21952	1.32548	0.198398	0.667434	-4.95251
9547	CXCL14	2.26123	-1.57156	1.2861	0.211568	0.667434	-4.65202
6387	CXCL12	0.687518	0.0381301	1.25474	0.222531	0.667434	-5.04484
4050	LTB	0.916929	-3.78558	1.25427	0.2227	0.667434	-4.91303
55504	TNFRSF19	-2.11526	3.38614	-1.24961	0.224368	0.667434	-5.00119
1439	CSF2RB	-0.882653	-3.85162	-1.23386	0.23007	0.667434	-4.96072
6352	CCL5	0.710589	-4.15348	1.23345	0.230218	0.667434	-5.02982
56477	CCL28	0.960513	3.31916	1.23318	0.230318	0.667434	-4.97036
7422	VEGFA	0.998466	7.65155	1.2274	0.232441	0.667434	-5.41603
3596	IL13	0.832991	-4.16859	1.221	0.234809	0.667434	-5.05662
959	CD40LG	0.321052	-4.41764	1.2062	0.240352	0.667434	-5.11704
1438	CSF2RA	0.321052	-4.41764	1.2062	0.240352	0.667434	-5.11704
2688	GH1	0.321052	-4.41764	1.2062	0.240352	0.667434	-5.11704
2829	XCR1	0.321052	-4.41764	1.2062	0.240352	0.667434	-5.11704
3439	IFNA1	0.321052	-4.41764	1.2062	0.240352	0.667434	-5.11704
3440	IFNA2	0.321052	-4.41764	1.2062	0.240352	0.667434	-5.11704
3441	IFNA4	0.321052	-4.41764	1.2062	0.240352	0.667434	-5.11704
3444	IFNA7	0.321052	-4.41764	1.2062	0.240352	0.667434	-5.11704
3445	IFNA8	0.321052	-4.41764	1.2062	0.240352	0.667434	-5.11704
3446	IFNA10	0.321052	-4.41764	1.2062	0.240352	0.667434	-5.11704
3447	IFNA13	0.321052	-4.41764	1.2062	0.240352	0.667434	-5.11704
3448	IFNA14	0.321052	-4.41764	1.2062	0.240352	0.667434	-5.11704
3449	IFNA16	0.321052	-4.41764	1.2062	0.240352	0.667434	-5.11704
3451	IFNA17	0.321052	-4.41764	1.2062	0.240352	0.667434	-5.11704
3452	IFNA21	0.321052	-4.41764	1.2062	0.240352	0.667434	-5.11704
3458	IFNG	0.321052	-4.41764	1.2062	0.240352	0.667434	-5.11704
3467	IFNW1	0.321052	-4.41764	1.2062	0.240352	0.667434	-5.11704
3562	IL3	0.321052	-4.41764	1.2062	0.240352	0.667434	-5.11704
3563	IL3RA	0.321052	-4.41764	1.2062	0.240352	0.667434	-5.11704
3565	IL4	0.321052	-4.41764	1.2062	0.240352	0.667434	-5.11704
3577	CXCR1	0.321052	-4.41764	1.2062	0.240352	0.667434	-5.11704
3578	IL9	0.321052	-4.41764	1.2062	0.240352	0.667434	-5.11704
3581	IL9R	0.321052	-4.41764	1.2062	0.240352	0.667434	-5.11704
3586	IL10	0.321052	-4.41764	1.2062	0.240352	0.667434	-5.11704
3605	IL17A	0.321052	-4.41764	1.2062	0.240352	0.667434	-5.11704
4049	LTA	0.321052	-4.41764	1.2062	0.240352	0.667434	-5.11704
5008	OSM	0.321052	-4.41764	1.2062	0.240352	0.667434	-5.11704
6348	CCL3	0.321052	-4.41764	1.2062	0.240352	0.667434	-5.11704
6351	CCL4	0.321052	-4.41764	1.2062	0.240352	0.667434	-5.11704
6357	CCL13	0.321052	-4.41764	1.2062	0.240352	0.667434	-5.11704
6358	CCL14	0.321052	-4.41764	1.2062	0.240352	0.667434	-5.11704
6359	CCL15	0.321052	-4.41764	1.2062	0.240352	0.667434	-5.11704
6360	CCL16	0.321052	-4.41764	1.2062	0.240352	0.667434	-5.11704
6362	CCL18	0.321052	-4.41764	1.2062	0.240352	0.667434	-5.11704
6368	CCL23	0.321052	-4.41764	1.2062	0.240352	0.667434	-5.11704
6846	XCL2	0.321052	-4.41764	1.2062	0.240352	0.667434	-5.11704
8764	TNFRSF14	0.321052	-4.41764	1.2062	0.240352	0.667434	-5.11704
9560	CCL4L2	0.321052	-4.41764	1.2062	0.240352	0.667434	-5.11704
10803	CCR9	0.321052	-4.41764	1.2062	0.240352	0.667434	-5.11704
23495	TNFRSF13B	0.321052	-4.41764	1.2062	0.240352	0.667434	-5.11704
56832	IFNK	0.321052	-4.41764	1.2062	0.240352	0.667434	-5.11704
59067	IL21	0.321052	-4.41764	1.2062	0.240352	0.667434	-5.11704
64109	CRLF2	0.321052	-4.41764	1.2062	0.240352	0.667434	-5.11704
64806	IL25	0.321052	-4.41764	1.2062	0.240352	0.667434	-5.11704
149233	IL23R	0.321052	-4.41764	1.2062	0.240352	0.667434	-5.11704
388372	CCL4L1	0.321052	-4.41764	1.2062	0.240352	0.667434	-5.11704
414062	CCL3L3	0.321052	-4.41764	1.2062	0.240352	0.667434	-5.11704
8718	TNFRSF25	-0.84066	0.288233	-1.19001	0.246527	0.675356	-4.76811
1950	EGF	-1.84608	-0.320156	-1.17988	0.25045	0.681082	-4.74628
944	TNFSF8	0.654743	-4.16859	1.17765	0.251319	0.682738	-5.09323
1271	CNTFR	1.69341	-2.11163	1.17594	0.251991	0.683471	-4.86359
6361	CCL17	0.737659	-3.86324	1.1489	0.262743	0.700154	-5.04825
6354	CCL7	-0.620063	-4.12278	-1.11287	0.277588	0.722831	-5.15042
1896	EDA	0.708767	1.53765	1.10041	0.28286	0.731775	-4.93093
8792	TNFRSF11A	1.47567	2.38834	1.09434	0.285456	0.736207	-5.03727
56034	PDGFC	1.31455	4.66745	1.07278	0.294814	0.746821	-5.19452
269	AMHR2	0.767202	-3.93976	1.06483	0.298318	0.751018	-5.13624
1234	CCR5	-0.389702	-4.21952	-1.04897	0.305401	0.760002	-5.23425
7292	TNFSF4	-1.01324	-0.733607	-1.03635	0.311117	0.767405	-4.84878
83729	INHBE	-0.787144	-3.10726	-0.998437	0.328752	0.789233	-5.02968
1524	CX3CR1	-0.781515	-3.31932	-0.994353	0.330692	0.791696	-5.06454
2057	EPOR	-1.59322	0.59841	-0.978257	0.338415	0.799845	-4.96964
10850	CCL27	0.552023	-4.18882	0.977175	0.338938	0.800504	-5.29978
6355	CCL8	1.76909	-2.62472	0.970276	0.34229	0.803853	-5.03847
3442	IFNA5	0.368951	-4.28556	0.953625	0.350471	0.810806	-5.34026
6372	CXCL6	1.60072	-2.76939	0.946922	0.353802	0.814057	-5.05652
27242	TNFRSF21	-0.662173	6.55843	-0.933288	0.360642	0.821172	-5.64562
1237	CCR8	0.301519	-4.28556	0.927079	0.363786	0.822829	-5.36282
3953	LEPR	-0.675974	4.1425	-0.892393	0.381687	0.840836	-5.40606
3601	IL15RA	1.13283	3.02641	0.889927	0.382982	0.842099	-5.30289
355	FAS	0.761208	3.58245	0.874678	0.391049	0.851423	-5.39988
4055	LTBR	-0.487257	6.2474	-0.872198	0.392371	0.852431	-5.68619
3567	IL5	0.40724	-4.25486	0.86072	0.398529	0.857983	-5.40569
3560	IL2RB	-1.21176	-2.43841	-0.842518	0.408421	0.865998	-5.04322
3606	IL18	-1.16936	4.15889	-0.838569	0.410588	0.86792	-5.38263
3566	IL4R	-0.35686	4.89455	-0.828844	0.415954	0.872675	-5.60419
57007	ACKR3	-2.52402	-0.316216	-0.821645	0.419955	0.875655	-5.05081
3594	IL12RB1	0.861713	-3.51852	0.818502	0.42171	0.876802	-5.25593
939	CD27	0.532395	-3.82328	0.809986	0.426486	0.880316	-5.3223
4283	CXCL9	0.677063	-3.43923	0.795821	0.434505	0.885985	-5.22317
6364	CCL20	2.02987	0.0686277	0.789544	0.438088	0.888196	-5.10435
658	BMPR1B	-1.55459	2.88563	-0.779003	0.444146	0.892622	-5.32862
1956	EGFR	0.913621	7.4023	0.721744	0.477933	0.914916	-5.87689
3588	IL10RB	0.143826	5.00984	0.720322	0.478791	0.915701	-5.69391
92	ACVR2A	-0.319177	4.68565	-0.711306	0.484251	0.918873	-5.66826
1233	CCR4	-0.266016	-4.28556	-0.699304	0.491574	0.923518	-5.52846
2324	FLT4	1.48324	-0.430017	0.694558	0.494488	0.92478	-5.07135
6363	CCL19	2.32861	-1.25509	0.690687	0.496871	0.925742	-5.39729
7042	TGFB2	-1.70119	4.73719	-0.678809	0.504226	0.929237	-5.68379
3627	CXCL10	1.27874	0.082065	0.669847	0.509815	0.932197	-5.25991
970	CD70	-0.515263	-3.83651	-0.664886	0.512924	0.933663	-5.41519
7040	TGFB1	-0.577299	5.09796	-0.662767	0.514256	0.934392	-5.72661
8809	IL18R1	1.03627	-1.62261	0.659094	0.516567	0.935212	-5.10942
3587	IL10RA	0.879466	-2.21965	0.651935	0.521089	0.937292	-5.13617
3977	LIFR	0.484011	6.57301	0.651851	0.521143	0.937292	-5.8364
6370	CCL25	0.375207	-4.15348	0.637466	0.530296	0.942547	-5.52724
7066	THPO	0.472947	-3.86324	0.628637	0.535957	0.945321	-5.45585
3459	IFNGR1	-0.670921	6.57622	-0.623658	0.539164	0.946734	-5.87838
10563	CXCL13	0.313976	-4.15348	0.61924	0.542018	0.948069	-5.54387
3576	CXCL8	-2.02491	3.64302	-0.613518	0.545726	0.949552	-5.49199
3815	KIT	1.14184	1.69334	0.608736	0.548835	0.949936	-5.2725
9180	OSMR	0.342856	7.28143	0.602313	0.553027	0.951347	-5.9456
5196	PF4	-0.404615	-3.95999	-0.602295	0.553038	0.951347	-5.50105
5197	PF4V1	0.353625	-4.02603	0.595848	0.557261	0.95405	-5.51835
8784	TNFRSF18	0.547256	-1.64698	0.594239	0.558319	0.954514	-5.16871
650	BMP2	-1.837	1.89581	-0.59407	0.558429	0.954514	-5.34334
23765	IL17RA	-0.303151	4.7401	-0.569319	0.574816	0.961254	-5.76219
7124	TNF	0.402206	-3.98558	0.55264	0.585994	0.96569	-5.54201
3600	IL15	-0.79819	0.560877	-0.545665	0.5907	0.967433	-5.21527
8795	TNFRSF10B	-0.204867	6.71063	-0.545482	0.590823	0.967433	-5.94115
27190	IL17B	0.229451	-4.28556	0.544386	0.591565	0.967641	-5.621
6346	CCL1	0.866202	-2.83056	0.544312	0.591615	0.967641	-5.28066
8794	TNFRSF10C	-0.75509	-0.240651	-0.539802	0.59467	0.968234	-5.15745
3455	IFNAR2	0.457839	4.24193	0.539794	0.594676	0.968234	-5.70715
2833	CXCR3	0.243679	-4.28556	0.520657	0.607724	0.972275	-5.63119
6369	CCL24	-0.196374	-4.28556	-0.511765	0.613833	0.974028	-5.62412
84818	IL17RC	-0.296181	3.39654	-0.508011	0.616421	0.975281	-5.58746
8797	TNFRSF10A	-0.354007	3.91087	-0.50192	0.620631	0.976609	-5.68473
655	BMP7	-1.86	-0.659385	-0.48155	0.634806	0.980788	-5.42353
5154	PDGFA	-0.559556	4.80181	-0.479823	0.636014	0.980993	-5.79412
53342	IL17D	-0.404814	-0.388356	-0.478424	0.636994	0.981062	-5.20673
3561	IL2RG	0.583412	-2.77953	0.474291	0.639892	0.981974	-5.29687
3572	IL6ST	-0.349239	8.42235	-0.44634	0.659645	0.987535	-6.10215
51330	TNFRSF12A	-0.30881	5.90418	-0.438369	0.665326	0.987965	-5.93266
85480	TSLP	0.451448	-3.45749	0.438344	0.665343	0.987965	-5.41645
6375	XCL1	-0.606306	-2.86216	-0.437904	0.665657	0.987965	-5.31958
3592	IL12A	1.25694	-0.411739	0.434659	0.667977	0.988043	-5.18218
6367	CCL22	0.400349	-2.14528	0.424318	0.67539	0.990297	-5.38671
643	CXCR5	-0.238265	-3.95999	-0.416354	0.681121	0.992679	-5.59502
10673	TNFSF13B	0.870674	0.0103923	0.415284	0.681892	0.992888	-5.26329
2323	FLT3LG	-0.476584	-0.617223	-0.408428	0.686845	0.993571	-5.19897
3590	IL11RA	1.07828	0.94327	0.402555	0.691099	0.995224	-5.30347
7850	IL1R2	-0.424197	-2.0545	-0.402068	0.691452	0.995224	-5.23888
2826	CCR10	-0.740558	-1.7168	-0.395675	0.696095	0.996132	-5.23957
1436	CSF1R	-0.408807	0.734034	-0.388859	0.701059	0.996685	-5.28915
958	CD40	-0.771078	-2.1504	-0.382269	0.705871	0.998035	-5.37387
3595	IL12RB2	-0.347045	-2.9867	-0.382095	0.705999	0.998035	-5.3608
51561	IL23A	0.600254	-0.562462	0.380855	0.706906	0.998181	-5.25563
3556	IL1RAP	-0.124719	5.58732	-0.373181	0.712528	0.999299	-5.90055
58191	CXCL16	-0.394189	4.5661	-0.358897	0.72304	0.999542	-5.66062
2919	CXCL1	-1.14435	0.600193	-0.354301	0.726433	0.999542	-5.28478
4254	KITLG	0.249048	5.58825	0.34838	0.730814	0.999542	-5.93725
4804	NGFR	0.258038	0.40429	0.340059	0.736986	0.999542	-5.27337
5156	PDGFRA	1.00718	-0.923235	0.337926	0.738572	0.999542	-5.18874
2690	GHR	0.788036	1.29285	0.337861	0.73862	0.999542	-5.34509
91	ACVR1B	0.225844	5.56414	0.332543	0.742577	0.999542	-5.94295
3559	IL2RA	0.378968	-3.15834	0.322121	0.750354	0.999542	-5.38353
8793	TNFRSF10D	0.640744	2.8565	0.320914	0.751256	0.999542	-5.41757
8741	TNFSF13	0.199184	0.591487	0.304861	0.763292	0.999542	-5.29977
5159	PDGFRB	-0.271219	-0.670656	-0.290568	0.77406	0.999542	-5.25794
10344	CCL26	-0.445076	-2.47912	-0.289282	0.775031	0.999542	-5.30019
90	ACVR1	-0.0804289	5.07479	-0.277044	0.784292	0.999542	-5.91647
2056	EPO	0.212188	-4.08744	0.275255	0.785648	0.999542	-5.67094
608	TNFRSF17	0.0787042	-4.3516	0.271466	0.788524	0.999542	-5.73767
5617	PRL	0.0787042	-4.3516	0.271466	0.788524	0.999542	-5.73767
4982	TNFRSF11B	-0.591629	2.83364	-0.269028	0.790376	0.999542	-5.56602
6374	CXCL5	0.542633	-1.48721	0.268174	0.791024	0.999542	-5.47752
4352	MPL	0.268641	-2.03564	0.257142	0.799421	0.999542	-5.24223
3624	INHBA	1.03455	2.31745	0.256662	0.799787	0.999542	-5.42285
657	BMPR1A	-0.140104	5.4117	-0.253785	0.801981	0.999542	-5.95677
3626	INHBC	0.203518	-3.6293	0.246193	0.807779	0.999542	-5.56165
1435	CSF1	0.4396	4.90868	0.245623	0.808215	0.999542	-5.89713
6347	CCL2	1.11946	1.10594	0.242338	0.810727	0.999542	-5.56472
58985	IL22RA1	-0.447034	-1.7419	-0.240701	0.81198	0.999542	-5.29487
3604	TNFRSF9	-0.470017	0.427001	-0.234821	0.816485	0.999542	-5.30003
3579	CXCR2	-0.216946	-3.46	-0.234659	0.816609	0.999542	-5.48981
1232	CCR3	-0.27046	-3.18217	-0.232865	0.817985	0.999542	-5.4409
943	TNFRSF8	-0.24958	-3.2479	-0.228878	0.821044	0.999542	-5.45778
6373	CXCL11	0.411819	-0.741497	0.22794	0.821765	0.999542	-5.27468
1441	CSF3R	-0.113298	-4.18882	-0.213378	0.832966	0.999542	-5.71633
3554	IL1R1	0.151737	4.0972	0.200576	0.842844	0.999542	-5.80434
2920	CXCL2	0.494617	-0.44536	0.198264	0.84463	0.999542	-5.23554
3574	IL7	0.444641	-0.755485	0.196628	0.845895	0.999542	-5.21619
7046	TGFBR1	-0.146834	7.2098	-0.189514	0.8514	0.999542	-6.10703
2921	CXCL3	0.565573	-0.462993	0.188581	0.852123	0.999542	-5.24224
8600	TNFSF11	-0.139726	-3.77698	-0.186156	0.854001	0.999542	-5.59599
3552	IL1A	-0.310193	-2.69746	-0.183223	0.856274	0.999542	-5.37274
1440	CSF3	0.277114	-2.6817	0.182252	0.857027	0.999542	-5.35604
7424	VEGFC	-0.521023	1.9381	-0.179232	0.85937	0.999542	-5.47004
729230	CCR2	-0.101511	-4.12278	-0.177781	0.860496	0.999542	-5.70848
3575	IL7R	-0.568241	-0.927796	-0.176049	0.86184	0.999542	-5.36896
5155	PDGFB	-0.383437	1.77685	-0.163742	0.871406	0.999542	-5.45025
8743	TNFSF10	0.3821	4.50143	0.13841	0.891156	0.999542	-5.87516
3460	IFNGR2	-0.108172	-0.0393417	-0.132765	0.895567	0.999542	-5.27512
6366	CCL21	0.0440302	-4.3516	0.121155	0.90465	0.999542	-5.76371
11009	IL24	0.228674	-2.24106	0.110596	0.912923	0.999542	-5.36283
3589	IL11	-0.340701	0.760814	-0.107631	0.915249	0.999542	-5.34943
7423	VEGFB	-0.0354428	5.16993	-0.106135	0.916422	0.999542	-5.93934
3570	IL6R	0.130503	4.43228	0.105585	0.916853	0.999542	-5.8525
6376	CX3CL1	-0.26596	1.1373	-0.101301	0.920215	0.999542	-5.41099
1270	CNTF	-0.0950452	-3.2082	-0.10089	0.920537	0.999542	-5.47631
8744	TNFSF9	-0.1933	0.633864	-0.0966542	0.923862	0.999542	-5.40125
60401	EDA2R	-0.182509	-1.92091	-0.0927409	0.926935	0.999542	-5.42449
50616	IL22	-0.034002	-4.3516	-0.0847136	0.933243	0.999542	-5.76905
80301	PLEKHO2	0.0446802	2.21894	0.0820837	0.935311	0.999542	-5.52228
338376	IFNE	-0.0423156	-4.21952	-0.0774312	0.938969	0.999542	-5.74532
116379	IL22RA2	0.108725	-2.74385	0.0757245	0.940312	0.999542	-5.39507
53832	IL20RA	0.0581051	-1.24581	0.0720984	0.943165	0.999542	-5.38807
7133	TNFRSF1B	-0.193847	0.775768	-0.0697271	0.945031	0.999542	-5.35302
356	FASLG	-0.0231785	-4.3209	-0.0675696	0.946729	0.999542	-5.76393
3558	IL2	-0.0231785	-4.3209	-0.0675696	0.946729	0.999542	-5.76393
55540	IL17RB	-0.085437	0.472191	-0.0657042	0.948197	0.999542	-5.37724
1437	CSF2	0.155102	-1.61249	0.0611764	0.951762	0.999542	-5.28177
8995	TNFSF18	0.150739	-1.72832	0.0603554	0.952409	0.999542	-5.35325
3553	IL1B	-0.149845	-1.226	-0.0570966	0.954976	0.999542	-5.21941
3082	HGF	-0.0198095	-4.3516	-0.0531702	0.958069	0.999542	-5.77111
55801	IL26	-0.0198095	-4.3516	-0.0531702	0.958069	0.999542	-5.77111
268	AMH	-0.0650299	-0.510918	-0.0502416	0.960376	0.999542	-5.26952
9966	TNFSF15	0.174422	1.83608	0.0432975	0.965849	0.999542	-5.46219
3791	KDR	0.124339	0.554133	0.0430412	0.966051	0.999542	-5.33359
53833	IL20RB	0.0261963	-0.342745	0.0424609	0.966508	0.999542	-5.25758
132014	IL17RE	-0.0524917	1.75677	-0.0408684	0.967764	0.999542	-5.44367
7043	TGFB3	-0.0270492	2.39984	-0.0234963	0.981463	0.999542	-5.52223
3597	IL13RA1	-0.00584781	7.10814	-0.0115312	0.990902	0.999542	-6.11651
8200	GDF5	0.0143652	-1.46962	0.00603102	0.995241	0.999869	-5.21941
8742	TNFSF12	0.00451259	-2.15841	0.00223415	0.998237	0.999931	-5.35836
5618	PRLR	0.00381047	2.65481	0.00123985	0.999022	0.999969	-5.43916

## Sheet: Focal adhesion
EntrezID	Symbol	logFC	AveExpr	t	P.Value	adj.P.Val	B
824	CAPN2	-1.37663	8.80375	-4.251	0.000317263	0.169161	0.337888
1398	CRK	-0.786744	2.12556	-3.14737	0.00461517	0.541026	-2.0239
3695	ITGB7	-2.62971	-1.15416	-3.02714	0.00611958	0.569865	-2.43153
894	CCND2	-2.83283	-0.623878	-2.98975	0.00667667	0.573299	-2.29234
5499	PPP1CA	-0.380283	7.06091	-2.77628	0.0109116	0.667434	-2.84637
2909	ARHGAP35	-0.864141	7.94277	-2.574	0.0171855	0.667434	-3.28742
1311	COMP	-1.71972	-3.9751	-2.44869	0.0226278	0.667434	-3.25063
5599	MAPK8	0.727542	5.69326	2.44487	0.0228165	0.667434	-3.42532
93408	MYL10	1.29471	-4.21952	2.38064	0.0262156	0.667434	-3.39608
3908	LAMA2	-2.50018	-0.101018	-2.33559	0.0288724	0.667434	-3.41509
5604	MAP2K1	0.779968	6.29831	2.25998	0.0338923	0.667434	-3.79565
673	BRAF	0.696092	4.83748	2.13947	0.0435573	0.667434	-3.91419
10627	MYL12A	-0.470696	8.96293	-2.08643	0.0485512	0.667434	-4.2423
22798	LAMB4	-1.77612	-2.82426	-2.03025	0.0543935	0.667434	-3.84323
8515	ITGA10	-2.14411	-0.734156	-2.01979	0.0555483	0.667434	-3.85292
7143	TNR	0.872118	-4.28556	1.92911	0.0665066	0.667434	-4.14678
5170	PDPK1	-0.504454	5.86278	-1.92513	0.067029	0.667434	-4.3443
2889	RAPGEF1	-0.660337	6.22252	-1.87443	0.0739974	0.667434	-4.44802
22801	ITGA11	1.96785	-3.33797	1.75683	0.0926365	0.667434	-4.25181
2321	FLT1	-1.70398	-1.75933	-1.69242	0.104458	0.667434	-4.27405
1101	CHAD	0.622896	-4.3516	1.66728	0.109408	0.667434	-4.53775
1297	COL9A1	0.622896	-4.3516	1.66728	0.109408	0.667434	-4.53775
1282	COL4A1	-2.02755	2.38476	-1.62087	0.119065	0.667434	-4.49129
6714	SRC	-0.489435	5.04566	-1.61363	0.120635	0.667434	-4.75244
6655	SOS2	-0.556418	6.28231	-1.60735	0.12201	0.667434	-4.85335
5594	MAPK1	-0.414759	7.85889	-1.59072	0.125716	0.667434	-4.97189
8516	ITGA8	-0.698414	-3.86166	-1.58401	0.127237	0.667434	-4.54535
998	CDC42	-0.278481	8.54051	-1.57413	0.129504	0.667434	-5.03391
3918	LAMC2	-0.839692	6.24836	-1.53722	0.138272	0.667434	-4.94374
5728	PTEN	-0.640456	7.14415	-1.52436	0.141441	0.667434	-5.02249
1729	DIAPH1	0.548566	8.32375	1.48149	0.152435	0.667434	-5.14961
2932	GSK3B	-0.430164	7.46961	-1.45953	0.158328	0.667434	-5.12921
3685	ITGAV	-0.521492	8.21716	-1.44054	0.163573	0.667434	-5.19781
4233	MET	-0.778575	7.74079	-1.4141	0.171107	0.667434	-5.18897
1284	COL4A2	-1.51517	2.7503	-1.40606	0.173453	0.667434	-4.80598
4660	PPP1R12B	-0.463953	4.69085	-1.38623	0.179349	0.667434	-5.01425
331	XIAP	-0.384105	7.42553	-1.36502	0.185826	0.667434	-5.2466
3909	LAMA3	-1.39636	4.12183	-1.35305	0.189564	0.667434	-4.87326
7414	VCL	-1.09063	8.8238	-1.35097	0.190221	0.667434	-5.34738
1280	COL2A1	1.15369	-3.17006	1.2622	0.219884	0.667434	-4.80579
1793	DOCK1	0.330021	6.10904	1.25157	0.223664	0.667434	-5.28991
3678	ITGA5	0.892852	6.29772	1.23333	0.230264	0.667434	-5.3119
7422	VEGFA	0.998466	7.65155	1.2274	0.232441	0.667434	-5.41603
7450	VWF	-2.03621	-0.792924	-1.21061	0.238687	0.667434	-4.72826
5649	RELN	-2.32669	1.16922	-1.20996	0.238933	0.667434	-4.90157
4633	MYL2	0.321052	-4.41764	1.2062	0.240352	0.667434	-5.11704
10000	AKT3	0.321052	-4.41764	1.2062	0.240352	0.667434	-5.11704
1950	EGF	-1.84608	-0.320156	-1.17988	0.25045	0.681082	-4.74628
399694	SHC4	-2.82764	0.186537	-1.16375	0.256796	0.690961	-4.79263
5894	RAF1	-0.224954	7.00534	-1.1549	0.260327	0.696666	-5.46776
91807	MYLK3	-1.48574	-1.06307	-1.1488	0.262781	0.700154	-4.75126
7148	TNXB	0.734368	-3.9751	1.11554	0.276466	0.721212	-5.1139
340156	MYLK4	-1.17485	-1.40096	-1.11356	0.277297	0.722455	-4.84327
3673	ITGA2	-0.776277	7.47449	-1.09207	0.28643	0.737339	-5.55077
3672	ITGA1	-1.30561	2.61362	-1.08234	0.290639	0.741825	-5.05139
56034	PDGFC	1.31455	4.66745	1.07278	0.294814	0.746821	-5.19452
5295	PIK3R1	0.612965	6.33252	1.0581	0.30131	0.756073	-5.52081
6654	SOS1	-0.32	7.14955	-1.04814	0.305773	0.760233	-5.5876
7060	THBS4	-0.825808	-1.30585	-1.04426	0.307527	0.762883	-4.82506
60	ACTB	-0.324511	12.5438	-1.03823	0.310261	0.766151	-5.90585
56924	PAK6	1.07337	1.22538	1.01448	0.321208	0.780803	-4.98277
2316	FLNA	-0.391886	10.8349	-0.981735	0.336736	0.798299	-5.87216
7791	ZYX	-0.442703	7.24461	-0.973825	0.340563	0.802145	-5.66384
596	BCL2	0.867041	2.87997	0.97219	0.341358	0.802935	-5.21154
58498	MYL7	0.623067	-3.73116	0.924837	0.364926	0.824091	-5.22248
5290	PIK3CA	-0.220587	5.82686	-0.900305	0.377554	0.837067	-5.63105
7410	VAV2	-0.182036	6.37168	-0.881433	0.387462	0.847923	-5.68185
3676	ITGA4	-1.58552	-1.93353	-0.879034	0.388733	0.849293	-5.01811
5058	PAK1	0.320308	5.54075	0.864782	0.396343	0.855677	-5.63189
5501	PPP1CC	0.357607	8.80512	0.834982	0.412562	0.869947	-5.88088
1399	CRKL	-0.303737	7.56351	-0.834412	0.412876	0.870072	-5.80574
330	BIRC3	1.59173	6.67955	0.82831	0.41625	0.872999	-5.75198
5880	RAC2	-2.08239	-0.970047	-0.827972	0.416438	0.873167	-5.30368
7094	TLN1	-0.415787	8.47639	-0.825556	0.417779	0.874409	-5.8682
3911	LAMA5	-0.865433	6.74283	-0.816946	0.42258	0.877569	-5.75716
29895	MYLPF	0.635179	-3.56375	0.793542	0.435804	0.887165	-5.29529
2534	FYN	-0.758225	4.52518	-0.792074	0.436642	0.887413	-5.59213
3696	ITGB8	-1.13132	5.28644	-0.779308	0.44397	0.892622	-5.67309
7058	THBS2	-1.48513	-2.08534	-0.775851	0.445967	0.894413	-5.04864
1288	COL4A6	-1.03688	0.923159	-0.773812	0.447148	0.895026	-5.12796
10398	MYL9	-0.225146	1.05456	-0.76694	0.45114	0.898578	-5.61937
5063	PAK3	1.64306	-1.62462	0.755601	0.457776	0.902437	-5.11795
3693	ITGB5	0.332064	5.90067	0.748942	0.4617	0.904305	-5.74014
857	CAV1	-0.813408	7.23056	-0.725686	0.47556	0.9138	-5.85996
63923	TNN	1.39851	-2.35297	0.725542	0.475646	0.9138	-5.17995
1956	EGFR	0.913621	7.4023	0.721744	0.477933	0.914916	-5.87689
2002	ELK1	0.357475	5.44846	0.71611	0.481337	0.916328	-5.7411
2324	FLT4	1.48324	-0.430017	0.694558	0.494488	0.92478	-5.07135
7059	THBS3	-0.377077	3.24902	-0.690989	0.496685	0.925676	-5.46422
1299	COL9A3	-0.928823	-0.598993	-0.664327	0.513275	0.933753	-5.15336
3913	LAMB2	-0.374596	6.51332	-0.639364	0.529083	0.942064	-5.8712
3688	ITGB1	-0.319676	9.84127	-0.625434	0.538019	0.946225	-6.09336
256076	COL6A5	0.563379	-3.66975	0.622824	0.539702	0.94692	-5.42533
5908	RAP1B	0.240846	5.95796	0.622782	0.539729	0.94692	-5.8443
5582	PRKCG	0.967839	-1.71706	0.606373	0.550375	0.950429	-5.09451
5879	RAC1	0.122254	8.92249	0.596794	0.556641	0.953864	-6.05622
5747	PTK2	-0.157065	7.83638	-0.590685	0.560656	0.954744	-5.99265
5291	PIK3CB	-0.231409	6.33097	-0.585877	0.563827	0.955585	-5.89182
1291	COL6A1	-1.01187	2.941	-0.554391	0.584815	0.965364	-5.335
5293	PIK3CD	-0.680826	3.63387	-0.551702	0.586625	0.966022	-5.60419
3690	ITGB3	0.643364	1.26634	0.540022	0.594521	0.968234	-5.49123
54776	PPP1R12C	-0.177993	4.72159	-0.534746	0.598104	0.969055	-5.77693
1292	COL6A2	-1.16679	3.32443	-0.521408	0.60721	0.972269	-5.43026
6464	SHC1	-0.117504	6.74949	-0.51078	0.614512	0.974386	-5.96387
5602	MAPK10	0.912213	0.096481	0.490963	0.628237	0.979342	-5.36815
5154	PDGFA	-0.559556	4.80181	-0.479823	0.636014	0.980993	-5.79412
3725	JUN	0.380781	6.54834	0.477765	0.637456	0.981062	-5.96642
7448	VTN	0.369146	-1.93271	0.464546	0.646749	0.984976	-5.31369
329	BIRC2	0.436938	7.58172	0.461091	0.649188	0.985317	-6.04396
3680	ITGA9	0.531342	-1.40803	0.446973	0.659194	0.987373	-5.28157
4638	MYLK	0.472946	4.85046	0.445204	0.660453	0.98758	-5.67189
3381	IBSP	-0.639066	-2.66216	-0.443743	0.661494	0.987965	-5.28456
387	RHOA	-0.142576	9.48304	-0.441651	0.662984	0.987965	-6.17078
1286	COL4A4	0.328819	0.790585	0.438428	0.665283	0.987965	-5.2786
5228	PGF	-0.654975	-0.00972281	-0.432741	0.669349	0.988211	-5.21549
2064	ERBB2	-0.217959	6.52037	-0.426412	0.673885	0.989431	-5.98406
896	CCND3	0.372811	4.76316	0.422906	0.676404	0.990364	-5.82997
6696	SPP1	1.70407	-0.23675	0.394744	0.696772	0.996132	-5.69507
1499	CTNNB1	-0.10784	9.01888	-0.393552	0.69764	0.996173	-6.16237
284217	LAMA1	0.486487	-2.46077	0.38314	0.705234	0.997567	-5.32912
3675	ITGA3	-0.562699	6.37847	-0.379281	0.708058	0.998462	-5.95507
5578	PRKCA	-0.716739	3.94896	-0.367747	0.716521	0.999542	-5.45113
5923	RASGRF1	-0.705675	0.0967669	-0.360173	0.722098	0.999542	-5.24606
71	ACTG1	-0.10874	11.9951	-0.356704	0.724658	0.999542	-6.35275
3674	ITGA2B	-0.334712	-1.04486	-0.350561	0.7292	0.999542	-5.17801
85366	MYLK2	-0.389256	-2.0812	-0.343152	0.73469	0.999542	-5.25185
23396	PIP5K1C	-0.0819133	4.8362	-0.341821	0.735678	0.999542	-5.87361
55742	PARVA	0.0859272	6.84273	0.339163	0.737652	0.999542	-6.03982
5156	PDGFRA	1.00718	-0.923235	0.337926	0.738572	0.999542	-5.18874
2317	FLNB	-0.234848	9.76379	-0.331306	0.743499	0.999542	-6.22928
3480	IGF1R	-1.02827	4.83422	-0.328258	0.745771	0.999542	-5.82082
5595	MAPK3	-0.200111	5.2632	-0.327645	0.746228	0.999542	-5.9083
572	BAD	-0.130383	3.72583	-0.327589	0.74627	0.999542	-5.7086
10298	PAK4	-0.14237	6.05731	-0.320031	0.751917	0.999542	-5.986
3691	ITGB4	-0.777716	5.06558	-0.309729	0.759636	0.999542	-5.85282
7408	VASP	-0.171505	6.34771	-0.307216	0.761522	0.999542	-6.01637
3915	LAMC1	-0.236676	9.39548	-0.306735	0.761884	0.999542	-6.21155
3655	ITGA6	0.432414	6.36798	0.306289	0.762219	0.999542	-5.96616
5159	PDGFRB	-0.271219	-0.670656	-0.290568	0.77406	0.999542	-5.25794
3912	LAMB1	0.381433	6.56753	0.282237	0.780358	0.999542	-5.98432
9564	BCAR1	0.146817	5.35996	0.278039	0.783538	0.999542	-5.94464
10451	VAV3	0.994733	1.85105	0.256321	0.800047	0.999542	-5.45042
87	ACTN1	-0.198497	8.31198	-0.244112	0.80937	0.999542	-6.16644
2335	FN1	-0.279758	9.89335	-0.242157	0.810866	0.999542	-6.26265
5906	RAP1A	-0.163703	6.28451	-0.228444	0.821378	0.999542	-6.03177
859	CAV3	0.0755961	-4.3516	0.225401	0.823715	0.999542	-5.74666
53358	SHC3	-0.624292	0.849933	-0.224147	0.824679	0.999542	-5.34154
3371	TNC	1.2317	3.10749	0.218648	0.828908	0.999542	-5.63897
1285	COL4A3	-0.216301	-2.09244	-0.207803	0.837264	0.999542	-5.3334
81	ACTN4	-0.0559644	9.51541	-0.197216	0.845441	0.999542	-6.2506
7424	VEGFC	-0.521023	1.9381	-0.179232	0.85937	0.999542	-5.47004
103910	MYL12B	0.0629273	9.24554	0.177006	0.861098	0.999542	-6.23768
5296	PIK3R2	0.0408814	6.18254	0.174124	0.863335	0.999542	-6.03457
29780	PARVB	0.462857	1.31193	0.170273	0.866327	0.999542	-5.40137
3611	ILK	-0.107242	6.58809	-0.169839	0.866664	0.999542	-6.06683
394	ARHGAP5	-0.0842594	8.03869	-0.169409	0.866998	0.999542	-6.16437
5062	PAK2	0.0424497	8.66428	0.165994	0.869654	0.999542	-6.20456
5155	PDGFB	-0.383437	1.77685	-0.163742	0.871406	0.999542	-5.45025
208	AKT2	-0.0425362	6.18564	-0.155585	0.877757	0.999542	-6.04004
1287	COL4A5	-0.22868	5.26376	-0.153913	0.879059	0.999542	-5.94952
10319	LAMC3	0.21423	-1.39007	0.136478	0.892665	0.999542	-5.23069
7057	THBS1	0.386709	8.04897	0.127888	0.899381	0.999542	-6.14734
25759	SHC2	0.241572	-2.03675	0.123989	0.902432	0.999542	-5.28174
80310	PDGFD	0.417998	0.626675	0.123289	0.90298	0.999542	-5.3563
83660	TLN2	0.198405	5.68837	0.121932	0.904042	0.999542	-5.95814
5829	PXN	-0.0860579	7.07223	-0.113226	0.910862	0.999542	-6.10543
7423	VEGFB	-0.0354428	5.16993	-0.106135	0.916422	0.999542	-5.93934
5579	PRKCB	-0.184715	-2.49906	-0.100925	0.92051	0.999542	-5.398
8503	PIK3R3	-0.0978939	5.90909	-0.0996605	0.921502	0.999542	-5.95141
7409	VAV1	-0.158623	-1.17599	-0.0838242	0.933942	0.999542	-5.39105
595	CCND1	0.0254415	9.91618	0.0717961	0.943403	0.999542	-6.29218
1298	COL9A2	-0.0905883	0.685826	-0.0700117	0.944807	0.999542	-5.34735
64098	PARVG	0.0435199	-4.07184	0.0654944	0.948362	0.999542	-5.69587
1293	COL6A3	0.316839	2.79445	0.0579062	0.954338	0.999542	-5.55117
3479	IGF1	0.0554798	-3.4514	0.0546424	0.956909	0.999542	-5.54341
3694	ITGB6	-0.136557	0.702832	-0.0531927	0.958051	0.999542	-5.48099
3082	HGF	-0.0198095	-4.3516	-0.0531702	0.958069	0.999542	-5.77111
4636	MYL5	0.0264554	1.36743	0.0527803	0.958376	0.999542	-5.41939
2318	FLNC	0.0852165	4.43141	0.0517635	0.959177	0.999542	-5.46952
3265	HRAS	-0.0396699	-3.6912	-0.0489427	0.9614	0.999542	-5.60335
1277	COL1A1	0.034003	3.08855	0.0474418	0.962582	0.999542	-5.64668
207	AKT1	-0.0136891	7.31966	-0.0470572	0.962885	0.999542	-6.1273
131873	COL6A6	-0.0804048	-1.64955	-0.0461048	0.963636	0.999542	-5.23084
3791	KDR	0.124339	0.554133	0.0430412	0.966051	0.999542	-5.33359
3910	LAMA4	0.120415	-0.0623896	0.0417789	0.967046	0.999542	-5.27951
5881	RAC3	0.0332194	2.95804	0.041498	0.967267	0.999542	-5.64133
4659	PPP1R12A	-0.00974323	7.87849	-0.041286	0.967434	0.999542	-6.16754
858	CAV2	0.0363988	6.27743	0.0400448	0.968413	0.999542	-6.03703
9475	ROCK2	0.0126476	7.66399	0.0386384	0.969522	0.999542	-6.15376
2885	GRB2	-0.0147926	7.59369	-0.0346208	0.972689	0.999542	-6.14938
5500	PPP1CB	0.00767622	9.40975	0.0335143	0.973562	0.999542	-6.26277
6093	ROCK1	-0.0118738	7.99488	-0.026299	0.979252	0.999542	-6.1758
3914	LAMB3	-0.0542911	4.76563	-0.0219432	0.982688	0.999542	-5.90677
1278	COL1A2	0.0367037	0.253692	0.0132421	0.989552	0.999542	-5.30604
5601	MAPK9	0.00149748	6.05324	0.00307879	0.997571	0.999869	-6.04123
3679	ITGA7	-3.3267e-05	0.900565	-3.18028e-05	0.999975	0.999992	-5.36576

## Sheet: Calcium signaling pathway
EntrezID	Symbol	logFC	AveExpr	t	P.Value	adj.P.Val	B
6547	SLC8A3	2.6361	-3.45204	3.86441	0.000819782	0.244632	-0.725381
553	AVPR1B	1.41856	-4.12278	2.99242	0.00663532	0.573299	-2.26838
2774	GNAL	-2.60735	-0.627173	-2.79481	0.0104609	0.666008	-2.76686
1816	DRD5	-2.01085	-3.93788	-2.61855	0.0155657	0.667434	-2.94851
147	ADRA1B	-2.612	-0.394853	-2.54765	0.0182168	0.667434	-3.07846
196883	ADCY4	1.69754	-3.47699	2.44281	0.0229187	0.667434	-3.23767
107	ADCY1	1.254	1.54885	2.37815	0.0263565	0.667434	-3.46106
3356	HTR2A	1.04514	-4.09207	2.2949	0.0314821	0.667434	-3.52324
801	CALM1	-0.503266	9.00157	-2.23864	0.0354468	0.667434	-3.97357
5568	PRKACG	0.895616	-4.28556	2.17034	0.0408685	0.667434	-3.7587
9127	P2RX6	-2.35592	-2.8273	-2.14177	0.0433516	0.667434	-3.6921
83447	SLC25A31	0.92019	-4.25486	2.1203	0.0453062	0.667434	-3.83951
51806	CALML5	1.24631	-0.453706	2.02208	0.0552938	0.667434	-3.99382
80271	ITPKC	-0.960954	4.49466	-1.87958	0.0732615	0.667434	-4.30165
185	AGTR1	-0.675943	-4.13788	-1.76817	0.0906781	0.667434	-4.35107
6543	SLC8A2	-2.35795	-2.08978	-1.76642	0.0909774	0.667434	-4.16465
2911	GRM1	-1.07218	-3.6756	-1.70957	0.101192	0.667434	-4.36091
57105	CYSLTR2	0.613975	-4.3516	1.68137	0.106609	0.667434	-4.51937
155	ADRB3	0.622896	-4.3516	1.66728	0.109408	0.667434	-4.53775
817	CAMK2D	-0.939981	5.49865	-1.64467	0.114028	0.667434	-4.72852
816	CAMK2B	1.93742	1.91529	1.6129	0.120793	0.667434	-4.40054
1139	CHRNA7	-1.621	-3.58792	-1.60961	0.121513	0.667434	-4.47134
80228	ORAI2	-0.604742	4.44871	-1.60704	0.122077	0.667434	-4.70172
57620	STIM2	0.437397	4.5934	1.5556	0.133846	0.667434	-4.79083
6915	TBXA2R	-1.21088	-1.91049	-1.49648	0.148512	0.667434	-4.52397
624	BDKRB2	-3.1953	-0.611428	-1.48915	0.150421	0.667434	-4.48524
6263	RYR3	0.890738	-4.12278	1.44866	0.161314	0.667434	-4.78344
5534	PPP3R1	0.30735	7.58488	1.36847	0.184759	0.667434	-5.25368
5336	PLCG2	-0.434923	3.46534	-1.36641	0.185397	0.667434	-4.86688
818	CAMK2G	-0.387272	5.2145	-1.34191	0.193095	0.667434	-5.11652
6865	TACR2	1.08859	-2.02904	1.29343	0.209068	0.667434	-4.65032
5733	PTGER3	1.13585	-0.810626	1.26488	0.218941	0.667434	-4.74211
773	CACNA1A	0.924581	-3.74164	1.26069	0.220418	0.667434	-4.92073
148	ADRA1A	0.321052	-4.41764	1.2062	0.240352	0.667434	-5.11704
293	SLC25A6	0.321052	-4.41764	1.2062	0.240352	0.667434	-5.11704
810	CALML3	0.321052	-4.41764	1.2062	0.240352	0.667434	-5.11704
886	CCKAR	0.321052	-4.41764	1.2062	0.240352	0.667434	-5.11704
5024	P2RX3	0.321052	-4.41764	1.2062	0.240352	0.667434	-5.11704
5350	PLN	0.321052	-4.41764	1.2062	0.240352	0.667434	-5.11704
10800	CYSLTR1	0.321052	-4.41764	1.2062	0.240352	0.667434	-5.11704
952	CD38	-1.11008	-3.04853	-1.19919	0.243009	0.670737	-4.84431
491	ATP2B2	-1.82233	-1.82072	-1.17078	0.254015	0.686897	-4.7535
91860	CALML4	0.409111	2.30996	1.16541	0.256136	0.690118	-4.96343
2905	GRIN2C	0.976627	-2.42166	1.16395	0.256715	0.690845	-4.81226
5731	PTGER1	-0.750398	-3.82279	-1.15945	0.258508	0.693402	-5.03336
91807	MYLK3	-1.48574	-1.06307	-1.1488	0.262781	0.700154	-4.75126
7416	VDAC1	0.446154	8.43176	1.14875	0.2628	0.700154	-5.5612
5261	PHKG2	-0.567461	3.56492	-1.14521	0.264233	0.701986	-5.14518
2065	ERBB3	-1.34864	5.695	-1.11675	0.275959	0.7205	-5.29052
340156	MYLK4	-1.17485	-1.40096	-1.11356	0.277297	0.722455	-4.84327
488	ATP2A2	0.227629	9.2156	1.0752	0.293751	0.745917	-5.68541
4846	NOS3	-1.09555	-1.81637	-1.07208	0.29512	0.746852	-4.88375
5532	PPP3CB	-0.56151	6.54128	-1.06167	0.29972	0.753818	-5.5318
8912	CACNA1H	-2.97519	-1.22686	-1.03149	0.313344	0.770565	-4.94883
3363	HTR7	-2.01327	-1.99306	-0.975761	0.339623	0.801119	-4.9667
5021	OXTR	-0.907477	2.51055	-0.97389	0.340531	0.802145	-5.16011
489	ATP2A3	-1.99494	1.61564	-0.957894	0.348361	0.809522	-5.0566
22953	P2RX2	0.589622	-1.63647	0.946467	0.354029	0.814273	-5.13936
5567	PRKACB	0.561184	4.93678	0.942742	0.35589	0.816259	-5.50929
56413	LTB4R2	-0.989991	-0.676152	-0.913323	0.370817	0.830862	-4.94058
6261	RYR1	-1.12463	-2.14967	-0.885224	0.385458	0.845196	-4.98787
777	CACNA1E	0.652225	-3.80768	0.879798	0.388328	0.84906	-5.26589
5023	P2RX1	0.403019	-4.28556	0.857612	0.400207	0.859189	-5.41745
3706	ITPKA	0.894974	-0.411056	0.846826	0.406066	0.864048	-5.00949
5335	PLCG1	0.298832	6.75155	0.832654	0.413847	0.870935	-5.75359
5260	PHKG1	0.47943	-1.3531	0.820653	0.420509	0.875883	-4.9794
490	ATP2B1	-0.414785	7.92511	-0.79964	0.432334	0.884768	-5.85409
114	ADCY8	-0.543595	-3.95487	-0.779603	0.4438	0.892622	-5.38952
3362	HTR6	0.780236	-3.24678	0.767342	0.450907	0.898371	-5.2345
5331	PLCB3	0.158122	5.90417	0.766759	0.451246	0.898578	-5.74039
89869	PLCZ1	0.619122	-3.69237	0.734721	0.470146	0.911101	-5.32411
1956	EGFR	0.913621	7.4023	0.721744	0.477933	0.914916	-5.87689
135	ADORA2A	-0.639547	-2.88204	-0.659967	0.516017	0.935079	-5.22634
6786	STIM1	-0.221216	5.37001	-0.654692	0.519345	0.936326	-5.76161
113	ADCY7	0.324717	4.31911	0.636731	0.530766	0.942849	-5.63578
5330	PLCB2	-0.624617	-1.78404	-0.63453	0.532175	0.943751	-5.1155
4843	NOS2	0.820292	-2.82066	0.627217	0.536871	0.945954	-5.23365
154	ADRB2	0.962453	-0.0960867	0.620915	0.540935	0.947873	-5.45331
815	CAMK2A	-0.884944	-2.74475	-0.619838	0.541631	0.948069	-5.21914
7125	TNNC2	0.499867	-3.36514	0.61	0.548012	0.949904	-5.35394
8911	CACNA1I	0.682715	-2.14358	0.608594	0.548928	0.949936	-5.20433
5026	P2RX5	0.945021	-1.86335	0.606842	0.550069	0.950304	-5.16297
5582	PRKCG	0.967839	-1.71706	0.606373	0.550375	0.950429	-5.09451
5566	PRKACA	0.198708	6.65808	0.597529	0.556158	0.953799	-5.90941
3708	ITPR1	-0.267191	4.18542	-0.59713	0.55642	0.953799	-5.66635
291	SLC25A4	0.281642	5.00393	0.590681	0.560658	0.954744	-5.77648
5153	PDE1B	0.389163	-3.78558	0.571593	0.5733	0.960042	-5.45486
84812	PLCD4	-0.494479	-1.80431	-0.557985	0.582399	0.96491	-5.15321
1909	EDNRA	0.942647	-0.303118	0.553476	0.58543	0.965565	-5.19468
3360	HTR4	0.230509	-4.15348	0.550648	0.587335	0.966321	-5.58954
8913	CACNA1G	-0.787676	-2.25223	-0.549171	0.588332	0.966922	-5.18676
5724	PTAFR	-1.27334	1.44794	-0.543295	0.592303	0.967982	-5.30538
56848	SPHK2	-0.21639	2.32016	-0.530482	0.601008	0.970527	-5.42296
5333	PLCD1	-0.317653	2.14503	-0.514825	0.611728	0.973217	-5.39707
775	CACNA1C	0.589864	-3.30732	0.511286	0.614163	0.974179	-5.36242
1129	CHRM2	0.231453	-4.15348	0.508667	0.615969	0.975215	-5.59579
10105	PPIF	-0.473008	6.72382	-0.472675	0.641027	0.98207	-5.97748
2767	GNA11	-0.158557	6.26514	-0.46339	0.647564	0.985317	-5.9516
5257	PHKB	0.122867	5.80589	0.451485	0.655989	0.986951	-5.92081
778	CACNA1F	-0.355392	-3.78456	-0.450561	0.656645	0.986951	-5.49675
4638	MYLK	0.472946	4.85046	0.445204	0.660453	0.98758	-5.67189
1128	CHRM1	0.496294	-1.78628	0.43654	0.666632	0.987965	-5.43536
2149	F2R	-0.422693	5.1698	-0.431454	0.67027	0.988211	-5.84895
2064	ERBB2	-0.217959	6.52037	-0.426412	0.673885	0.989431	-5.98406
887	CCKBR	-0.2368	-4.18882	-0.413529	0.683159	0.993186	-5.66065
153	ADRB1	0.486702	-1.47787	0.411322	0.684753	0.993186	-5.22467
5332	PLCB4	0.944141	2.55272	0.407438	0.687561	0.993829	-5.44742
2902	GRIN1	0.402937	-3.14447	0.391243	0.699321	0.996586	-5.38647
6869	TACR1	0.49974	-2.9278	0.388507	0.701316	0.996685	-5.34295
115	ADCY9	-0.751962	3.51952	-0.371706	0.713612	0.999542	-5.53551
5578	PRKCA	-0.716739	3.94896	-0.367747	0.716521	0.999542	-5.45113
3710	ITPR3	0.236375	8.1674	0.361865	0.72085	0.999542	-6.11992
5137	PDE1C	-1.02533	-0.299411	-0.346582	0.732146	0.999542	-5.21529
85366	MYLK2	-0.389256	-2.0812	-0.343152	0.73469	0.999542	-5.25185
113026	PLCD3	-0.348721	4.09638	-0.340623	0.736567	0.999542	-5.72724
808	CALM3	0.0600139	8.2889	0.338358	0.738251	0.999542	-6.13651
5156	PDGFRA	1.00718	-0.923235	0.337926	0.738572	0.999542	-5.18874
1131	CHRM3	-0.545801	-2.74655	-0.336481	0.739646	0.999542	-5.33233
493	ATP2B4	0.336706	8.56672	0.325043	0.748171	0.999542	-6.15644
487	ATP2A1	-0.197275	-0.137133	-0.323979	0.748965	0.999542	-5.23682
774	CACNA1B	0.343971	-2.04046	0.322487	0.75008	0.999542	-5.3267
7134	TNNC1	0.527264	-1.21679	0.301562	0.765773	0.999542	-5.44097
90550	MCU	0.258738	6.51318	0.298835	0.767826	0.999542	-6.0285
8877	SPHK1	0.316361	1.58933	0.292427	0.772657	0.999542	-5.40588
292	SLC25A5	0.0704135	8.64616	0.292273	0.772773	0.999542	-6.17307
5159	PDGFRB	-0.271219	-0.670656	-0.290568	0.77406	0.999542	-5.25794
3973	LHCGR	0.0787042	-4.3516	0.271466	0.788524	0.999542	-5.73767
776	CACNA1D	-0.174869	-0.729935	-0.264998	0.793439	0.999542	-5.58098
93129	ORAI3	-0.283307	3.1216	-0.264611	0.793733	0.999542	-5.61828
2185	PTK2B	0.289781	2.86754	0.257514	0.799137	0.999542	-5.59698
3357	HTR2B	0.0748141	-4.3516	0.254992	0.80106	0.999542	-5.74175
7419	VDAC3	0.153508	6.99787	0.254455	0.80147	0.999542	-6.07822
3274	HRH2	0.296104	-3.21472	0.251466	0.803751	0.999542	-5.42161
5025	P2RX4	-0.276049	3.53757	-0.241949	0.811025	0.999542	-5.7001
4923	NTSR1	-0.515108	-1.88837	-0.231229	0.81924	0.999542	-5.32022
492	ATP2B3	0.367465	-2.78176	0.230073	0.820127	0.999542	-5.37426
9630	GNA14	-0.319568	-1.27351	-0.221059	0.827053	0.999542	-5.40344
5530	PPP3CA	-0.156859	6.89562	-0.213923	0.832546	0.999542	-6.07991
2769	GNA15	0.56756	1.23184	0.213256	0.83306	0.999542	-5.38309
2906	GRIN2D	-0.358936	1.8272	-0.197741	0.845035	0.999542	-5.45229
5255	PHKA1	0.091133	4.82228	0.192166	0.849347	0.999542	-5.90473
4842	NOS1	0.638841	-0.884796	0.189749	0.851218	0.999542	-5.51837
3269	HRH1	-0.359529	1.62153	-0.182125	0.857126	0.999542	-5.40774
623	BDKRB1	-0.170226	-3.50075	-0.164198	0.871051	0.999542	-5.5414
6262	RYR2	-0.155819	-3.28703	-0.163629	0.871494	0.999542	-5.48041
1812	DRD1	0.139756	-3.51586	0.159761	0.874504	0.999542	-5.50557
3358	HTR2C	0.117111	-2.86091	0.156008	0.877427	0.999542	-5.38423
2925	GRPR	-0.186899	-1.82648	-0.153216	0.879603	0.999542	-5.29072
5256	PHKA2	-0.0398546	4.16226	-0.14257	0.887907	0.999542	-5.83071
23236	PLCB1	-0.402705	2.64243	-0.141533	0.888717	0.999542	-5.52032
7417	VDAC2	-0.0688421	6.34699	-0.136123	0.892942	0.999542	-6.05336
5136	PDE1A	-0.361392	-0.525261	-0.135551	0.893389	0.999542	-5.24796
2915	GRM5	0.132557	-3.4609	0.126665	0.900338	0.999542	-5.52164
3709	ITPR2	0.127051	5.24601	0.118841	0.906463	0.999542	-5.95547
51196	PLCE1	0.17462	2.5746	0.11733	0.907646	0.999542	-5.53954
146	ADRA1D	0.0517161	-4.02603	0.115314	0.909226	0.999542	-5.67813
5535	PPP3R2	0.0384838	-4.3516	0.104519	0.917689	0.999542	-5.76548
6546	SLC8A1	-0.442819	0.326712	-0.102105	0.919583	0.999542	-5.31607
2903	GRIN2A	0.396786	-0.237014	0.101689	0.91991	0.999542	-5.30205
163688	CALML6	-0.106033	-3.22606	-0.101349	0.920177	0.999542	-5.47719
5579	PRKCB	-0.184715	-2.49906	-0.100925	0.92051	0.999542	-5.398
136	ADORA2B	-0.172502	3.51445	-0.100554	0.920801	0.999542	-5.68121
3707	ITPKB	-0.113889	4.04407	-0.0867625	0.931633	0.999542	-5.77246
2776	GNAQ	0.0429724	7.21781	0.08658	0.931776	0.999542	-6.12108
3361	HTR5A	-0.034002	-4.3516	-0.0847136	0.933243	0.999542	-5.76905
814	CAMK4	0.182712	-1.71671	0.0844733	0.933432	0.999542	-5.27713
6870	TACR3	0.0495741	-3.95999	0.0779834	0.938535	0.999542	-5.65813
108	ADCY2	-0.034002	-4.3516	-0.0767793	0.939482	0.999542	-5.76966
7201	TRHR	-0.034002	-4.3516	-0.0767793	0.939482	0.999542	-5.76966
552	AVPR1A	-0.0687591	-3.40907	-0.060787	0.952069	0.999542	-5.52221
1133	CHRM5	-0.0362357	-4.09207	-0.0557237	0.956057	0.999542	-5.71305
2778	GNAS	-0.0291293	10.0357	-0.0485581	0.961703	0.999542	-6.29966
779	CACNA1S	0.031222	-3.76187	0.0484722	0.96177	0.999542	-5.62361
5027	P2RX7	-0.0325721	-3.04016	-0.0258215	0.979629	0.999542	-5.41779
84876	ORAI1	-0.00989834	3.5917	-0.0234535	0.981497	0.999542	-5.74497
2066	ERBB4	-0.0634814	2.18482	-0.0185743	0.985345	0.999542	-5.52541
805	CALM2	-0.00426098	9.74206	-0.0163284	0.987117	0.999542	-6.28439
5533	PPP3CC	0.0119211	4.76201	0.0144845	0.988572	0.999542	-5.91713
1910	EDNRB	-0.0106476	-2.02464	-0.00491939	0.996119	0.999869	-5.33668
109	ADCY3	-0.00362026	3.48303	-0.00428302	0.996621	0.999869	-5.72861
5737	PTGFR	0.00433335	-1.29294	0.00158883	0.998746	0.999931	-5.24037

## Sheet: Protein digestion and absorptio
EntrezID	Symbol	logFC	AveExpr	t	P.Value	adj.P.Val	B
6547	SLC8A3	2.6361	-3.45204	3.86441	0.000819782	0.244632	-0.725381
3783	KCNN4	-2.14311	2.47819	-2.26449	0.0335721	0.667434	-3.53206
6510	SLC1A5	-1.20334	7.80905	-2.24005	0.0353424	0.667434	-3.91174
206358	SLC36A1	0.670543	4.36515	2.16825	0.0410457	0.667434	-3.82973
10008	KCNE3	-1.47526	-3.42821	-1.97289	0.0609986	0.667434	-3.9581
1504	CTRB1	0.550922	-4.3516	1.77204	0.090018	0.667434	-4.38933
6543	SLC8A2	-2.35795	-2.08978	-1.76642	0.0909774	0.667434	-4.16465
10136	CELA3A	0.570312	-4.3516	1.7433	0.0950196	0.667434	-4.43187
1506	CTRL	1.6499	-2.38446	1.73599	0.0963289	0.667434	-4.20684
5644	PRSS1	0.572834	-4.3516	1.73254	0.0969517	0.667434	-4.44607
51032	CELA2B	0.572834	-4.3516	1.73254	0.0969517	0.667434	-4.44607
1297	COL9A1	0.622896	-4.3516	1.66728	0.109408	0.667434	-4.53775
4311	MME	0.838261	-1.05229	1.66691	0.109482	0.667434	-4.39078
1282	COL4A1	-2.02755	2.38476	-1.62087	0.119065	0.667434	-4.49129
1284	COL4A2	-1.51517	2.7503	-1.40606	0.173453	0.667434	-4.80598
6520	SLC3A2	-0.420643	7.96742	-1.28196	0.212993	0.667434	-5.38142
1280	COL2A1	1.15369	-3.17006	1.2622	0.219884	0.667434	-4.80579
1301	COL11A1	0.321052	-4.41764	1.2062	0.240352	0.667434	-5.11704
1357	CPA1	0.321052	-4.41764	1.2062	0.240352	0.667434	-5.11704
1359	CPA3	0.321052	-4.41764	1.2062	0.240352	0.667434	-5.11704
1360	CPB1	0.321052	-4.41764	1.2062	0.240352	0.667434	-5.11704
5222	PGA5	0.321052	-4.41764	1.2062	0.240352	0.667434	-5.11704
63036	CELA2A	0.321052	-4.41764	1.2062	0.240352	0.667434	-5.11704
643834	PGA3	0.321052	-4.41764	1.2062	0.240352	0.667434	-5.11704
643847	PGA4	0.321052	-4.41764	1.2062	0.240352	0.667434	-5.11704
1358	CPA2	-1.18036	-3.14094	-1.20329	0.24145	0.668388	-4.8605
8645	KCNK5	2.24029	0.927446	1.19794	0.243487	0.67145	-4.80105
340024	SLC6A19	0.856918	-3.87372	1.18601	0.248071	0.678248	-5.01833
481	ATP1B1	0.402286	8.95989	1.16245	0.257313	0.69161	-5.57604
255631	COL24A1	1.26497	-1.69931	1.06632	0.297658	0.750106	-4.84353
7373	COL14A1	1.18255	-1.07282	1.02301	0.317245	0.77586	-4.95902
483	ATP1B3	0.365974	6.5929	0.993614	0.331044	0.792232	-5.59909
480	ATP1A4	0.380548	-4.28556	0.96766	0.343566	0.805002	-5.32664
1281	COL3A1	1.53891	-0.0261693	0.797839	0.433357	0.885244	-5.50689
11136	SLC7A9	-0.740342	-2.53244	-0.778215	0.444601	0.892622	-5.10373
1306	COL15A1	2.33017	-0.351154	0.776548	0.445564	0.893752	-5.04313
1288	COL4A6	-1.03688	0.923159	-0.773812	0.447148	0.895026	-5.12796
54407	SLC38A2	-0.283415	9.3027	-0.736259	0.469229	0.910329	-5.98677
1299	COL9A3	-0.928823	-0.598993	-0.664327	0.513275	0.933753	-5.15336
6550	SLC9A3	1.13588	-2.10531	0.66063	0.5156	0.935027	-5.28345
117247	SLC16A10	0.764239	-0.0963255	0.648961	0.522975	0.938427	-5.12747
23436	CELA3B	-0.281013	-4.28556	-0.644502	0.525809	0.940239	-5.55315
256076	COL6A5	0.563379	-3.66975	0.622824	0.539702	0.94692	-5.42533
2006	ELN	1.81653	-1.20141	0.573948	0.571733	0.959285	-5.40908
1289	COL5A1	-2.72813	2.17794	-0.559971	0.581067	0.963888	-5.38184
1291	COL6A1	-1.01187	2.941	-0.554391	0.584815	0.965364	-5.335
81578	COL21A1	0.537078	-1.8815	0.546631	0.590047	0.967405	-5.34349
1292	COL6A2	-1.16679	3.32443	-0.521408	0.60721	0.972269	-5.43026
85301	COL27A1	0.403551	4.05835	0.511159	0.614251	0.974189	-5.67705
1300	COL10A1	0.203005	-4.28556	0.504228	0.619034	0.975974	-5.64059
169044	COL22A1	1.03737	-2.19887	0.497384	0.623775	0.978292	-5.35069
478	ATP1A3	-1.1302	-0.748396	-0.495676	0.62496	0.978462	-5.14741
477	ATP1A2	-0.333362	-3.72654	-0.489911	0.62897	0.979708	-5.49973
1286	COL4A4	0.328819	0.790585	0.438428	0.665283	0.987965	-5.2786
4224	MEP1A	-0.143465	-4.28556	-0.412904	0.68361	0.993186	-5.66664
23428	SLC7A8	1.05932	1.73555	0.404448	0.689726	0.994848	-5.38487
1294	COL7A1	-0.482513	2.14559	-0.39663	0.695401	0.996132	-5.42494
486	FXYD2	-0.367473	-3.49571	-0.377333	0.709484	0.998699	-5.44085
1303	COL12A1	0.679933	6.45817	0.351362	0.728607	0.999542	-5.99392
3784	KCNQ1	0.303407	-3.54352	0.32527	0.748001	0.999542	-5.51242
6505	SLC1A1	0.232927	4.17448	0.311655	0.75819	0.999542	-5.75117
80781	COL18A1	-0.701791	5.72293	-0.310845	0.758798	0.999542	-5.86521
5547	PRCP	-0.320415	5.25679	-0.297473	0.768852	0.999542	-5.80634
9056	SLC7A7	0.394832	-1.13194	0.290403	0.774184	0.999542	-5.23396
4225	MEP1B	-0.353471	-2.67819	-0.286618	0.777044	0.999542	-5.33263
6519	SLC3A1	0.632125	-1.2442	0.279477	0.782448	0.999542	-5.485
1361	CPB2	0.0760271	-4.3516	0.260086	0.797177	0.999542	-5.74052
6564	SLC15A1	-0.38247	-2.74469	-0.230663	0.819674	0.999542	-5.35298
1285	COL4A3	-0.216301	-2.09244	-0.207803	0.837264	0.999542	-5.3334
50509	COL5A3	0.174162	-1.97056	0.202143	0.841633	0.999542	-5.44113
482	ATP1B2	-0.203726	-2.20045	-0.188172	0.852439	0.999542	-5.31459
5645	PRSS2	0.335486	-1.83956	0.17417	0.863299	0.999542	-5.23937
23439	ATP1B4	0.0695297	-4.08744	0.173373	0.863919	0.999542	-5.69129
7512	XPNPEP2	-0.180595	-3.41261	-0.166879	0.868965	0.999542	-5.48816
1287	COL4A5	-0.22868	5.26376	-0.153913	0.879059	0.999542	-5.94952
1302	COL11A2	0.09081	-4.12278	0.147792	0.883832	0.999542	-5.7186
6546	SLC8A1	-0.442819	0.326712	-0.102105	0.919583	0.999542	-5.31607
3769	KCNJ13	-0.106428	-2.8334	-0.0770535	0.939266	0.999542	-5.39597
1305	COL13A1	0.256495	1.31734	0.0746347	0.941169	0.999542	-5.40444
1298	COL9A2	-0.0905883	0.685826	-0.0700117	0.944807	0.999542	-5.34735
1293	COL6A3	0.316839	2.79445	0.0579062	0.954338	0.999542	-5.55117
59272	ACE2	-0.152538	0.362839	-0.0507609	0.959967	0.999542	-5.31441
1290	COL5A2	-0.0253446	0.742551	-0.0483874	0.961837	0.999542	-5.35114
1277	COL1A1	0.034003	3.08855	0.0474418	0.962582	0.999542	-5.64668
131873	COL6A6	-0.0804048	-1.64955	-0.0461048	0.963636	0.999542	-5.23084
1803	DPP4	0.11504	3.78819	0.0419005	0.96695	0.999542	-5.6474
476	ATP1A1	0.0102198	9.756	0.0271258	0.9786	0.999542	-6.28419
1278	COL1A2	0.0367037	0.253692	0.0132421	0.989552	0.999542	-5.30604
1308	COL17A1	0.0182592	0.39566	0.0108534	0.991437	0.999542	-5.35896
5646	PRSS3	0.00951155	-2.25759	0.00460447	0.996367	0.999869	-5.40466

## Sheet: Ras signaling pathway
EntrezID	Symbol	logFC	AveExpr	t	P.Value	adj.P.Val	B
50487	PLA2G3	2.26383	-3.03805	3.44386	0.00227656	0.398535	-1.54348
8517	IKBKG	-1.37131	1.66546	-2.52016	0.0193543	0.667434	-3.11441
5599	MAPK8	0.727542	5.69326	2.44487	0.0228165	0.667434	-3.42532
2904	GRIN2B	1.41568	-3.9751	2.292	0.031676	0.667434	-3.51722
285	ANGPT2	1.07223	-4.09207	2.28642	0.0320528	0.667434	-3.53746
2255	FGF10	0.831964	-4.28556	2.27423	0.0328895	0.667434	-3.58422
5604	MAP2K1	0.779968	6.29831	2.25998	0.0338923	0.667434	-3.79565
801	CALM1	-0.503266	9.00157	-2.23864	0.0354468	0.667434	-3.97357
598	BCL2L1	-0.985717	7.22263	-2.20038	0.0383975	0.667434	-3.9414
5319	PLA2G1B	1.05717	-4.08744	2.20036	0.038399	0.667434	-3.67987
5568	PRKACG	0.895616	-4.28556	2.17034	0.0408685	0.667434	-3.7587
2256	FGF11	0.843058	1.31772	2.16928	0.040959	0.667434	-3.65092
5337	PLD1	-1.9253	4.85862	-2.12688	0.0446991	0.667434	-3.93132
51806	CALML5	1.24631	-0.453706	2.02208	0.0552938	0.667434	-3.99382
29110	TBK1	0.653385	6.61093	2.01598	0.0559742	0.667434	-4.24023
1942	EFNA1	-1.64842	4.70131	-2.00182	0.0575837	0.667434	-4.02009
5605	MAP2K2	-0.368111	6.1033	-1.93942	0.0651718	0.667434	-4.33533
4790	NFKB1	0.902503	6.51076	1.90875	0.0692148	0.667434	-4.41088
5924	RASGRF2	-1.97779	-1.97229	-1.8333	0.0801083	0.667434	-4.08113
2251	FGF6	0.543866	-4.3516	1.79492	0.086199	0.667434	-4.35716
26279	PLA2G2D	0.572834	-4.3516	1.73254	0.0969517	0.667434	-4.44607
2260	FGFR1	0.889549	5.72251	1.7199	0.0992653	0.667434	-4.62968
6789	STK4	-0.455975	6.77881	-1.69831	0.103325	0.667434	-4.75058
2321	FLT1	-1.70398	-1.75933	-1.69242	0.104458	0.667434	-4.27405
27006	FGF22	0.60821	-4.3516	1.68324	0.106243	0.667434	-4.51557
3643	INSR	-0.794876	6.05119	-1.64917	0.113094	0.667434	-4.7691
100271927	RASA4B	1.22941	-2.16731	1.64145	0.114698	0.667434	-4.33617
6655	SOS2	-0.556418	6.28231	-1.60735	0.12201	0.667434	-4.85335
5594	MAPK1	-0.414759	7.85889	-1.59072	0.125716	0.667434	-4.97189
998	CDC42	-0.278481	8.54051	-1.57413	0.129504	0.667434	-5.03391
8315	BRAP	-0.342433	5.61023	-1.55012	0.135154	0.667434	-4.88771
1969	EPHA2	-1.74575	5.61381	-1.45002	0.160939	0.667434	-4.99191
4233	MET	-0.778575	7.74079	-1.4141	0.171107	0.667434	-5.18897
10235	RASGRP2	1.04841	-1.87727	1.40614	0.17343	0.667434	-4.56168
2783	GNB2	-0.370946	7.26918	-1.39323	0.17725	0.667434	-5.20072
5900	RALGDS	-0.629286	5.5223	-1.38611	0.179385	0.667434	-5.04879
26291	FGF21	-0.548629	-4.21952	-1.37008	0.184264	0.667434	-4.89409
5336	PLCG2	-0.434923	3.46534	-1.36641	0.185397	0.667434	-4.86688
55970	GNG12	-1.03721	8.03958	-1.31537	0.201717	0.667434	-5.34466
83593	RASSF5	1.68284	3.25642	1.29466	0.208651	0.667434	-4.92573
2793	GNGT2	1.13719	-3.00299	1.28654	0.211419	0.667434	-4.75015
51764	GNG13	1.47905	-3.17911	1.24134	0.227348	0.667434	-4.80926
7422	VEGFA	0.998466	7.65155	1.2274	0.232441	0.667434	-5.41603
5338	PLD2	-0.694557	4.34322	-1.21338	0.23765	0.667434	-5.1706
810	CALML3	0.321052	-4.41764	1.2062	0.240352	0.667434	-5.11704
2248	FGF3	0.321052	-4.41764	1.2062	0.240352	0.667434	-5.11704
2249	FGF4	0.321052	-4.41764	1.2062	0.240352	0.667434	-5.11704
3630	INS	0.321052	-4.41764	1.2062	0.240352	0.667434	-5.11704
8399	PLA2G10	0.321052	-4.41764	1.2062	0.240352	0.667434	-5.11704
8681	JMJD7-PLA2G4B	0.321052	-4.41764	1.2062	0.240352	0.667434	-5.11704
8823	FGF16	0.321052	-4.41764	1.2062	0.240352	0.667434	-5.11704
10000	AKT3	0.321052	-4.41764	1.2062	0.240352	0.667434	-5.11704
30814	PLA2G2E	0.321052	-4.41764	1.2062	0.240352	0.667434	-5.11704
94235	GNG8	0.321052	-4.41764	1.2062	0.240352	0.667434	-5.11704
391013	PLA2G2C	0.321052	-4.41764	1.2062	0.240352	0.667434	-5.11704
1950	EGF	-1.84608	-0.320156	-1.17988	0.25045	0.681082	-4.74628
91860	CALML4	0.409111	2.30996	1.16541	0.256136	0.690118	-4.96343
399694	SHC4	-2.82764	0.186537	-1.16375	0.256796	0.690961	-4.79263
5894	RAF1	-0.224954	7.00534	-1.1549	0.260327	0.696666	-5.46776
64926	RASAL3	0.963711	-3.36867	1.15177	0.261584	0.698368	-4.94379
22821	RASA3	-1.93544	3.41486	-1.07383	0.294353	0.74675	-5.12268
56034	PDGFC	1.31455	4.66745	1.07278	0.294814	0.746821	-5.19452
8844	KSR1	-0.589938	3.47964	-1.05918	0.300827	0.755284	-5.2005
5295	PIK3R1	0.612965	6.33252	1.0581	0.30131	0.756073	-5.52081
6654	SOS1	-0.32	7.14955	-1.04814	0.305773	0.760233	-5.5876
56924	PAK6	1.07337	1.22538	1.01448	0.321208	0.780803	-4.98277
3551	IKBKB	-0.343536	4.72384	-1.00332	0.326444	0.787369	-5.43268
3363	HTR7	-2.01327	-1.99306	-0.975761	0.339623	0.801119	-4.9667
1945	EFNA4	-0.693045	3.02658	-0.942863	0.355829	0.816259	-5.22072
5567	PRKACB	0.561184	4.93678	0.942742	0.35589	0.816259	-5.50929
2792	GNGT1	0.938692	-3.14574	0.94052	0.357003	0.816922	-5.06648
8437	RASAL1	1.00489	-0.240482	0.921022	0.366871	0.826186	-5.14735
5290	PIK3CA	-0.220587	5.82686	-0.900305	0.377554	0.837067	-5.63105
11186	RASSF1	0.421309	4.00488	0.890512	0.382674	0.841876	-5.44296
283748	PLA2G4D	-1.19355	-2.34779	-0.887957	0.384017	0.843229	-5.00311
2549	GAB1	-0.358524	4.48681	-0.876082	0.390301	0.850877	-5.50385
5058	PAK1	0.320308	5.54075	0.864782	0.396343	0.855677	-5.63189
27	ABL2	-0.568289	7.39137	-0.851349	0.403603	0.862469	-5.77614
5335	PLCG1	0.298832	6.75155	0.832654	0.413847	0.870935	-5.75359
5880	RAC2	-2.08239	-0.970047	-0.827972	0.416438	0.873167	-5.30368
5921	RASA1	-0.762771	6.70429	-0.813338	0.424602	0.878769	-5.76647
8822	FGF17	0.664772	-3.71094	0.796654	0.434031	0.885828	-5.3198
5063	PAK3	1.64306	-1.62462	0.755601	0.457776	0.902437	-5.11795
8074	FGF23	0.492098	-3.86324	0.754665	0.458326	0.902634	-5.39542
25780	RASGRP3	-1.18367	0.135269	-0.73416	0.470482	0.91127	-5.08835
10125	RASGRP1	0.829175	2.12456	0.727748	0.474321	0.91357	-5.22732
1956	EGFR	0.913621	7.4023	0.721744	0.477933	0.914916	-5.87689
2782	GNB1	-0.19681	9.17727	-0.716636	0.481019	0.916294	-5.9943
2002	ELK1	0.357475	5.44846	0.71611	0.481337	0.916328	-5.7411
59345	GNB4	0.224985	6.94707	0.696759	0.493135	0.924327	-5.86521
2324	FLT4	1.48324	-0.430017	0.694558	0.494488	0.92478	-5.07135
9965	FGF19	0.295405	-4.15348	0.687509	0.498833	0.926231	-5.49695
2790	GNG10	-0.571271	-0.984208	-0.653106	0.520348	0.936511	-5.09915
7010	TEK	-0.692691	-2.6677	-0.650969	0.521701	0.937542	-5.20615
100137049	PLA2G4B	-0.477654	-3.31311	-0.643683	0.526329	0.94069	-5.3231
9610	RIN1	-0.439453	2.49761	-0.638177	0.529842	0.942386	-5.36218
2788	GNG7	-1.02956	0.289798	-0.632312	0.533597	0.944799	-5.16291
51378	ANGPT4	-0.738391	-2.96609	-0.63141	0.534176	0.944815	-5.2526
8817	FGF18	2.26722	0.828284	0.628748	0.535886	0.945321	-5.19991
5908	RAP1B	0.240846	5.95796	0.622782	0.539729	0.94692	-5.8443
3815	KIT	1.14184	1.69334	0.608736	0.548835	0.949936	-5.2725
5582	PRKCG	0.967839	-1.71706	0.606373	0.550375	0.950429	-5.09451
5566	PRKACA	0.198708	6.65808	0.597529	0.556158	0.953799	-5.90941
4803	NGF	-1.17627	-1.41834	-0.596911	0.556564	0.953799	-5.2387
5879	RAC1	0.122254	8.92249	0.596794	0.556641	0.953864	-6.05622
5320	PLA2G2A	1.32635	-0.490825	0.586235	0.56359	0.955585	-5.23224
5291	PIK3CB	-0.231409	6.33097	-0.585877	0.563827	0.955585	-5.89182
10681	GNB5	0.605589	4.31715	0.584779	0.564552	0.955656	-5.67754
5966	REL	-0.450727	6.07597	-0.576025	0.570352	0.95907	-5.87623
5898	RALA	0.236641	7.1576	0.572842	0.572469	0.959819	-5.95888
5322	PLA2G5	0.756255	-3.14586	0.56135	0.580143	0.963888	-5.31
5293	PIK3CD	-0.680826	3.63387	-0.551702	0.586625	0.966022	-5.60419
7074	TIAM1	-1.07086	2.92797	-0.537048	0.596539	0.968325	-5.39064
23179	RGL1	0.400959	2.66932	0.530675	0.600877	0.970527	-5.47659
51365	PLA1A	0.832599	-2.73356	0.529479	0.601692	0.970843	-5.28449
115727	RASGRP4	0.25143	-4.15348	0.513943	0.612335	0.973217	-5.59331
6464	SHC1	-0.117504	6.74949	-0.51078	0.614512	0.974386	-5.96387
5899	RALB	-0.305078	6.38602	-0.504926	0.618552	0.975925	-5.94096
2250	FGF5	0.870959	-0.126997	0.504436	0.618891	0.975974	-5.68484
2784	GNB3	0.296935	-3.85862	0.493275	0.626629	0.978639	-5.53048
5970	RELA	0.217858	6.65606	0.492213	0.627368	0.978846	-5.9658
5602	MAPK10	0.912213	0.096481	0.490963	0.628237	0.979342	-5.36815
6237	RRAS	-0.322254	4.62339	-0.48383	0.633212	0.980419	-5.77677
2114	ETS2	-1.28625	3.12448	-0.482628	0.634052	0.980543	-5.45555
5154	PDGFA	-0.559556	4.80181	-0.479823	0.636014	0.980993	-5.79412
2246	FGF1	-0.679222	-1.03265	-0.471282	0.642006	0.982514	-5.27093
2258	FGF13	0.252506	-0.287316	0.470354	0.642659	0.982847	-5.61253
2252	FGF7	0.398107	-2.70117	0.458933	0.650713	0.985469	-5.28744
84647	PLA2G12B	-0.301524	-3.87372	-0.448195	0.658326	0.987012	-5.54302
4893	NRAS	-0.44364	8.46014	-0.443544	0.661635	0.987965	-6.10726
387	RHOA	-0.142576	9.48304	-0.441651	0.662984	0.987965	-6.17078
22800	RRAS2	-0.270046	6.48059	-0.435706	0.667228	0.988043	-5.97715
5228	PGF	-0.654975	-0.00972281	-0.432741	0.669349	0.988211	-5.21549
8605	PLA2G4C	0.364673	0.730355	0.425589	0.674476	0.989786	-5.27554
8036	SHOC2	0.0724795	6.67979	0.412096	0.684194	0.993186	-6.00381
22808	MRAS	-0.588266	3.49272	-0.408814	0.686566	0.993546	-5.65623
2902	GRIN1	0.402937	-3.14447	0.391243	0.699321	0.996586	-5.38647
1436	CSF1R	-0.408807	0.734034	-0.388859	0.701059	0.996685	-5.28915
4303	FOXO4	-0.233004	2.80558	-0.379001	0.708263	0.998462	-5.55026
5578	PRKCA	-0.716739	3.94896	-0.367747	0.716521	0.999542	-5.45113
10928	RALBP1	-0.111116	7.62685	-0.363689	0.719507	0.999542	-6.08567
5923	RASGRF1	-0.705675	0.0967669	-0.360173	0.722098	0.999542	-5.24606
4254	KITLG	0.249048	5.58825	0.34838	0.730814	0.999542	-5.93725
7535	ZAP70	0.284574	-3.76187	0.347387	0.731549	0.999542	-5.56617
4804	NGFR	0.258038	0.40429	0.340059	0.736986	0.999542	-5.27337
808	CALM3	0.0600139	8.2889	0.338358	0.738251	0.999542	-6.13651
5156	PDGFRA	1.00718	-0.923235	0.337926	0.738572	0.999542	-5.18874
1943	EFNA2	0.562342	0.910129	0.33201	0.742974	0.999542	-5.32084
3480	IGF1R	-1.02827	4.83422	-0.328258	0.745771	0.999542	-5.82082
5595	MAPK3	-0.200111	5.2632	-0.327645	0.746228	0.999542	-5.9083
572	BAD	-0.130383	3.72583	-0.327589	0.74627	0.999542	-5.7086
10298	PAK4	-0.14237	6.05731	-0.320031	0.751917	0.999542	-5.986
2247	FGF2	0.709334	-1.43076	0.312161	0.757811	0.999542	-5.23437
10156	RASA4	0.205926	-0.815284	0.311419	0.758367	0.999542	-5.23111
5878	RAB5C	-0.0765398	6.59014	-0.310479	0.759073	0.999542	-6.03328
284	ANGPT1	-0.605859	-1.7694	-0.306112	0.762352	0.999542	-5.237
5922	RASA2	-0.170044	5.66473	-0.305053	0.763148	0.999542	-5.96322
9462	RASAL2	-0.266495	6.10367	-0.294795	0.770871	0.999542	-5.99695
5159	PDGFRB	-0.271219	-0.670656	-0.290568	0.77406	0.999542	-5.25794
55770	EXOC2	-0.18373	6.32271	-0.280663	0.78155	0.999542	-6.02354
382	ARF6	0.112417	8.50758	0.271362	0.788602	0.999542	-6.17121
27040	LAT	-0.217956	-1.28603	-0.26094	0.796528	0.999542	-5.21086
5868	RAB5A	-0.130326	7.10236	-0.258544	0.798353	0.999542	-6.08337
2261	FGFR3	0.218339	2.58383	0.254791	0.801214	0.999542	-5.53894
54331	GNG2	-0.457495	-2.08237	-0.254093	0.801746	0.999542	-5.25049
26281	FGF20	-0.116321	-4.3209	-0.248185	0.806257	0.999542	-5.73059
1435	CSF1	0.4396	4.90868	0.245623	0.808215	0.999542	-5.89713
2263	FGFR2	-0.642419	2.24202	-0.235937	0.81563	0.999542	-5.49967
1147	CHUK	-0.0933135	5.74864	-0.233901	0.817191	0.999542	-5.98865
2113	ETS1	0.782107	4.55794	0.232842	0.818002	0.999542	-5.62521
1944	EFNA3	0.208313	2.71079	0.232401	0.818341	0.999542	-5.49443
5906	RAP1A	-0.163703	6.28451	-0.228444	0.821378	0.999542	-6.03177
53358	SHC3	-0.624292	0.849933	-0.224147	0.824679	0.999542	-5.34154
255189	PLA2G4F	-0.173797	-1.78611	-0.21934	0.828376	0.999542	-5.44894
2787	GNG5	0.0378318	6.55368	0.202268	0.841537	0.999542	-6.05665
123745	PLA2G4E	0.15382	-3.35814	0.194134	0.847824	0.999542	-5.45718
64600	PLA2G2F	-0.0785003	-4.15348	-0.185289	0.854673	0.999542	-5.71517
7424	VEGFC	-0.521023	1.9381	-0.179232	0.85937	0.999542	-5.47004
5296	PIK3R2	0.0408814	6.18254	0.174124	0.863335	0.999542	-6.03457
5781	PTPN11	0.037994	8.96893	0.171195	0.86561	0.999542	-6.22205
5062	PAK2	0.0424497	8.66428	0.165994	0.869654	0.999542	-6.20456
5155	PDGFB	-0.383437	1.77685	-0.163742	0.871406	0.999542	-5.45025
1946	EFNA5	0.248632	5.2373	0.156354	0.877157	0.999542	-5.9539
208	AKT2	-0.0425362	6.18564	-0.155585	0.877757	0.999542	-6.04004
5321	PLA2G4A	0.345259	0.732454	0.132586	0.895707	0.999542	-5.34243
9771	RAPGEF5	-0.234477	3.20306	-0.132005	0.896161	0.999542	-5.63229
3845	KRAS	-0.060881	7.37611	-0.129145	0.898397	0.999542	-6.12425
25759	SHC2	0.241572	-2.03675	0.123989	0.902432	0.999542	-5.28174
80310	PDGFD	0.417998	0.626675	0.123289	0.90298	0.999542	-5.3563
51196	PLCE1	0.17462	2.5746	0.11733	0.907646	0.999542	-5.53954
2253	FGF8	-0.0608509	-4.05674	-0.109929	0.913446	0.999542	-5.7061
7423	VEGFB	-0.0354428	5.16993	-0.106135	0.916422	0.999542	-5.93934
2903	GRIN2A	0.396786	-0.237014	0.101689	0.91991	0.999542	-5.30205
163688	CALML6	-0.106033	-3.22606	-0.101349	0.920177	0.999542	-5.47719
5579	PRKCB	-0.184715	-2.49906	-0.100925	0.92051	0.999542	-5.398
8398	PLA2G6	-0.057231	1.33016	-0.100365	0.920949	0.999542	-5.4103
8503	PIK3R3	-0.0978939	5.90909	-0.0996605	0.921502	0.999542	-5.95141
283455	KSR2	0.308294	-0.166889	0.0916238	0.927813	0.999542	-5.26783
5869	RAB5B	-0.0334516	7.34071	-0.0848368	0.933146	0.999542	-6.12659
25	ABL1	0.0230221	7.24401	0.0834558	0.934232	0.999542	-6.12274
81579	PLA2G12A	-0.044025	5.13347	-0.080754	0.936356	0.999542	-5.94813
2259	FGF14	0.0599609	-3.76187	0.074897	0.940963	0.999542	-5.6131
356	FASLG	-0.0231785	-4.3209	-0.0675696	0.946729	0.999542	-5.76393
5863	RGL2	0.0681204	-2.18117	0.0644465	0.949187	0.999542	-5.3079
3479	IGF1	0.0554798	-3.4514	0.0546424	0.956909	0.999542	-5.54341
3082	HGF	-0.0198095	-4.3516	-0.0531702	0.958069	0.999542	-5.77111
2264	FGFR4	-0.0764091	2.27436	-0.0517788	0.959165	0.999542	-5.53754
3265	HRAS	-0.0396699	-3.6912	-0.0489427	0.9614	0.999542	-5.60335
207	AKT1	-0.0136891	7.31966	-0.0470572	0.962885	0.999542	-6.1273
3791	KDR	0.124339	0.554133	0.0430412	0.966051	0.999542	-5.33359
5881	RAC3	0.0332194	2.95804	0.041498	0.967267	0.999542	-5.64133
2786	GNG4	-0.0424331	0.909578	-0.0366129	0.971119	0.999542	-5.36383
2885	GRB2	-0.0147926	7.59369	-0.0346208	0.972689	0.999542	-6.14938
2785	GNG3	0.0178646	-3.82791	0.028015	0.977899	0.999542	-5.63192
9846	GAB2	0.0273438	5.78488	0.0261914	0.979337	0.999542	-6.00531
4763	NF1	0.0121454	7.26486	0.0203304	0.98396	0.999542	-6.12787
2254	FGF9	-0.0140026	-3.56679	-0.0167018	0.986823	0.999542	-5.55385
805	CALM2	-0.00426098	9.74206	-0.0163284	0.987117	0.999542	-6.28439
2791	GNG11	0.0318226	0.207766	0.0105674	0.991662	0.999542	-5.30848
5601	MAPK9	0.00149748	6.05324	0.00307879	0.997571	0.999869	-6.04123
2257	FGF12	0.00273541	1.82748	0.00190617	0.998496	0.999931	-5.45701
8831	SYNGAP1	-0.000602395	-2.15563	-0.000585858	0.999538	0.999983	-5.29043

[truncated: 10 more sheets: cAMP signaling pathway, Neuroactive ligand-receptor int, Hippo signaling pathway, Circadian entrainment, MAPK signaling pathway, TNF signaling pathway, Oxytocin signaling pathway, Olfactory transduction, Leukocyte transendothelial migr, Adrenergic signaling in cardiom]
