# Supplementary material for: RhoA‐ROCK competes with YAP to regulate amoeboid breast cancer cell migration in response to lymphatic‐like flow
Source: FASEB Bioadv. 2022 Feb 14;4(5):342–61. doi: 10.1096/fba.2021-00055 (PMC9065582; doi:10.1096/fba.2021-00055)
Supplement: Supplementary file 2 — Supplementary Material [file FBA2-4-342-s007.zip › fba21305-sup-0006-2021-00055-T-sup-0007--S.xlsx]

## Sheet: TNF signaling pathway
ProbeID	EntrezID	logFC	AveExpr	t	P.Value	adj.P.Val	B
130044	3383	2.34244	6.62958	12.686	8.02207e-08	0.000196905	8.38243
4220246	6364	2.67338	6.91387	11.322	2.5282e-07	0.000355009	7.37254
1820632	5743	1.67881	9.92019	10.3142	6.38977e-07	0.000448625	6.52996
4040576	3569	1.83149	8.70052	9.39741	1.58947e-06	0.000719977	5.6816
840685	3553	1.47002	10.1644	8.99184	2.43412e-06	0.000886416	5.27874
3060255	330	1.29568	8.6333	8.95763	2.52495e-06	0.000886416	5.24394
3360681	7128	2.52894	8.07042	8.61247	3.67708e-06	0.0010757	4.88544
2750196	1437	2.28183	8.7311	8.28342	5.31954e-06	0.00133388	4.5308
540377	6374	1.30357	7.27942	7.16309	2.04067e-05	0.00298816	3.22174
7040386	1906	2.23688	8.10713	7.10018	2.21016e-05	0.00307277	3.14329
2650390	3976	1.09496	7.22359	5.82451	0.000124262	0.0078246	1.42977
7550500	3726	0.894917	7.94084	5.42388	0.000223662	0.0106463	0.841497
5290465	840	0.738125	6.71667	5.23545	0.000297202	0.0125728	0.556423
5720735	182	-1.1	9.33135	-5.12105	0.000354064	0.0138489	0.380739
2650750	841	0.911358	5.47935	4.50384	0.00094001	0.0249049	-0.599852
2490537	7133	0.910987	7.38711	4.44656	0.00103193	0.0265879	-0.693528
7400626	4790	0.606664	11.4537	4.35939	0.00119038	0.0284232	-0.836905
5720039	2919	0.696156	10.7463	4.26889	0.00138214	0.0313031	-0.986768
2100735	1386	-0.788729	7.12704	-4.02666	0.00207203	0.0396937	-1.39258
3170017	5606	0.896114	9.9738	3.91684	0.00249544	0.044302	-1.57864
870241	5609	-0.696244	6.48393	-3.73745	0.003391	0.0532224	-1.88497
3460309	468	-0.970371	12.9163	-3.6386	0.0040211	0.0587659	-2.05488
4280017	2353	0.724926	5.37676	3.56393	0.0045765	0.0632512	-2.18366
870408	3600	-0.65466	7.89242	-3.18457	0.00889284	0.0927057	-2.84165
840280	329	0.602716	9.83258	2.95942	0.0132429	0.117406	-3.23268
110639	1432	-0.552197	6.04181	-2.92529	0.0140689	0.121006	-3.29181
4670750	7132	-0.426866	10.3119	-2.86294	0.0157138	0.128736	-3.39967
6400369	9020	0.607972	6.8216	2.86172	0.0157476	0.128863	-3.40177
5490750	5970	0.553525	7.66566	2.83988	0.0163698	0.131879	-3.43949
4670390	2920	0.788888	6.83012	2.76931	0.0185529	0.142342	-3.56112
3420026	355	0.508314	5.23888	2.74003	0.0195416	0.146427	-3.61145
5560086	8737	0.390475	7.90305	2.56432	0.0266757	0.17427	-3.9115
6510367	3725	0.831529	10.4038	2.50955	0.0293857	0.182582	-4.00417
4010487	7187	0.429299	6.40526	2.4845	0.0307132	0.186699	-4.04639
5870561	10000	0.390543	5.69472	2.40726	0.0351876	0.201304	-4.17588
7570408	6352	0.374579	6.89024	2.39846	0.0357364	0.202762	-4.19057
1030333	6347	0.316556	4.66214	2.35009	0.0389025	0.213137	-4.27098
4230632	9530	-0.393627	7.71544	-2.34818	0.0390325	0.213389	-4.27414
3520541	1147	0.382916	8.54875	2.34515	0.0392406	0.213816	-4.27916
2470408	23118	-0.3829	6.61911	-2.19377	0.0510973	0.245868	-4.5272
4560541	197259	0.52819	8.80196	2.17099	0.0531552	0.250121	-4.56402
520358	8517	0.307136	9.51999	2.1307	0.0569892	0.258518	-4.62876
6200577	9586	0.525041	7.88875	1.96486	0.0757025	0.301671	-4.88996
6270553	3627	0.277798	5.2635	1.93168	0.0800795	0.308498	-4.94109
1260438	3551	0.424385	6.86955	1.90551	0.0836946	0.316076	-4.9811
1300368	5599	0.310707	5.39836	1.90491	0.0837801	0.316076	-4.98203
1570367	8809	-0.298076	7.16721	-1.84176	0.0931446	0.333299	-5.07749
4280019	5603	-0.23573	10.2788	-1.71031	0.115772	0.374147	-5.27073
6220438	9252	-0.232622	8.40618	-1.69487	0.118732	0.378832	-5.29291
4900017	5608	-0.270964	4.92977	-1.68809	0.120055	0.379516	-5.30263
6100162	2921	0.432478	5.24867	1.63533	0.130791	0.394848	-5.37735
3360717	5293	-0.301621	5.94031	-1.62227	0.133578	0.399936	-5.39564
4230102	9021	0.383806	7.05776	1.62088	0.133879	0.400188	-5.39758
7320039	7424	-0.209871	10.7775	-1.48313	0.166656	0.442665	-5.58475
1240593	8837	0.219922	7.89979	1.41471	0.185363	0.467469	-5.67368
6060433	8986	0.234064	9.83236	1.35187	0.204078	0.489138	-5.75281
1820360	5601	-0.199467	9.55067	-1.34135	0.207363	0.493106	-5.76583
4920458	148327	-0.211075	6.01543	-1.26782	0.231541	0.518106	-5.85466
2060561	5595	-0.176389	9.30857	-1.21915	0.248773	0.535613	-5.91144
6330369	843	-0.209994	4.8884	-1.21749	0.249377	0.536503	-5.91334
5810600	4217	-0.258193	6.94917	-1.15958	0.271243	0.561354	-5.97864
2570026	5594	-0.18888	8.04918	-1.09448	0.297581	0.588429	-6.04907
2650706	8717	0.191983	8.32763	1.07452	0.306037	0.595369	-6.07001
7560538	83737	-0.180045	8.39683	-1.07429	0.306132	0.595427	-6.07025
2680047	6416	0.195927	8.13328	1.04412	0.319262	0.606997	-6.10131
1030743	4049	0.222653	6.45954	1.00198	0.3383	0.622857	-6.1435
5090070	4323	-0.229148	5.8652	-0.994549	0.34174	0.625321	-6.15079
1440687	5602	0.188024	5.12824	0.963641	0.35633	0.637855	-6.18062
1470753	5295	0.189763	5.44837	0.918245	0.378563	0.655379	-6.22301
4280113	4792	0.180852	13.1064	0.756334	0.465645	0.724899	-6.35964
7610598	7188	0.161709	5.52521	0.739969	0.475115	0.731616	-6.37215
5570041	208	-0.111292	4.70544	-0.737511	0.476547	0.732822	-6.374
2140097	5296	-0.12097	11.0211	-0.726561	0.482962	0.736427	-6.38221
2470465	7186	-0.156462	5.67106	-0.713415	0.490734	0.742313	-6.39191
450082	6300	0.110982	6.42128	0.701054	0.498112	0.747594	-6.40088
4880367	5290	-0.111901	7.56588	-0.683675	0.508599	0.754542	-6.41326
1050600	5604	0.0921767	11.0569	0.683546	0.508677	0.754579	-6.41335
4570768	7185	0.155899	5.31941	0.630169	0.541702	0.776102	-6.44957
1260288	6885	-0.0852453	9.6435	-0.590188	0.567222	0.792411	-6.47491
1470215	1326	-0.123122	5.13061	-0.574062	0.577699	0.800083	-6.48469
2480497	6401	-0.111425	5.28107	-0.559894	0.586989	0.805876	-6.49307
3850017	8503	-0.100522	5.29673	-0.558234	0.588082	0.806137	-6.49404
3940348	1388	-0.0983359	6.66665	-0.538404	0.60123	0.813117	-6.5054
1510095	153090	-0.0666638	4.92832	-0.478376	0.64193	0.837463	-6.53743
20446	1051	-0.092331	12.6942	-0.477511	0.642526	0.837801	-6.53787
6330725	602	0.0787193	8.752	0.476236	0.643405	0.838176	-6.53851
20110	64764	-0.065002	10.6065	-0.405793	0.692827	0.86339	-6.5713
4480523	5291	0.0684716	7.20719	0.332891	0.745596	0.891794	-6.59988
1340358	1385	-0.0550601	12.0913	-0.321666	0.753852	0.895396	-6.60379
7100520	10488	-0.0791381	6.81671	-0.307873	0.764041	0.899545	-6.60841
6200431	207	0.0527832	10.3092	0.270307	0.792025	0.91402	-6.62
3180528	4318	0.0647674	5.70712	0.266013	0.795245	0.914958	-6.62123
630521	6376	-0.0351838	4.63975	-0.249783	0.807447	0.921235	-6.6257
3890632	10059	-0.0333072	8.0615	-0.202199	0.843524	0.936104	-6.6372
2260215	836	0.025819	9.16072	0.177789	0.862183	0.943736	-6.64217
7400400	4314	-0.0329171	4.99721	-0.170895	0.867469	0.946538	-6.64346
3780241	5600	0.0270609	5.80383	0.150487	0.883157	0.95244	-6.64698
1500148	10454	-0.0309842	7.58963	-0.141994	0.889702	0.954845	-6.64831
1050021	192111	0.0174186	9.17671	0.0867703	0.932444	0.970932	-6.65509
1300674	8772	-0.00877115	10.7501	-0.0578307	0.954941	0.981574	-6.65734
5870438	257397	-0.00542089	4.96456	-0.0343651	0.973214	0.989755	-6.6585

## Sheet: NF-kappa B signaling pathway
ProbeID	EntrezID	logFC	AveExpr	t	P.Value	adj.P.Val	B
130044	3383	2.34244	6.62958	12.686	8.02207e-08	0.000196905	8.38243
1820632	5743	1.67881	9.92019	10.3142	6.38977e-07	0.000448625	6.52996
1980309	3576	1.41756	14.1622	9.67942	1.192e-06	0.000619928	5.95149
840685	3553	1.47002	10.1644	8.99184	2.43412e-06	0.000886416	5.27874
3060255	330	1.29568	8.6333	8.95763	2.52495e-06	0.000886416	5.24394
3360681	7128	2.52894	8.07042	8.61247	3.67708e-06	0.0010757	4.88544
4920110	4616	0.990523	9.01956	6.67523	3.83729e-05	0.00438075	2.59884
730440	5971	1.38463	6.94334	6.5469	4.55336e-05	0.00471785	2.42934
5310053	4050	1.47271	7.83046	6.01265	9.50224e-05	0.00680768	1.69762
3310615	4791	1.28599	7.13556	5.46305	0.000210961	0.0104931	0.90009
4560576	4615	0.839352	8.16919	5.33666	0.000254956	0.0113294	0.710211
7400626	4790	0.606664	11.4537	4.35939	0.00119038	0.0284232	-0.836905
6330026	7189	0.682705	6.65138	4.32727	0.00125502	0.0295193	-0.889975
5360670	5328	0.714067	14.5121	3.94225	0.00239006	0.0432697	-1.53549
670673	598	0.537033	13.0379	3.46799	0.00540806	0.0703147	-2.34958
6110187	1459	-0.465924	9.75098	-3.04061	0.0114689	0.108376	-3.09181
5080608	27040	0.452331	5.15983	2.97383	0.012909	0.1159	-3.20769
840280	329	0.602716	9.83258	2.95942	0.0132429	0.117406	-3.23268
5570180	3932	-0.61212	5.34173	-2.94307	0.0136324	0.119268	-3.26102
4670750	7132	-0.426866	10.3119	-2.86294	0.0157138	0.128736	-3.39967
6400369	9020	0.607972	6.8216	2.86172	0.0157476	0.128863	-3.40177
5490750	5970	0.553525	7.66566	2.83988	0.0163698	0.131879	-3.43949
4670390	2920	0.788888	6.83012	2.76931	0.0185529	0.142342	-3.56112
7380477	597	0.459751	5.75606	2.5989	0.0250931	0.168029	-3.85277
5560086	8737	0.390475	7.90305	2.56432	0.0266757	0.17427	-3.9115
1470315	51588	-0.372127	9.49523	-2.55137	0.0272934	0.176371	-3.93346
4010487	7187	0.429299	6.40526	2.4845	0.0307132	0.186699	-4.04639
3520541	1147	0.382916	8.54875	2.34515	0.0392406	0.213816	-4.27916
4760703	23586	0.499552	6.32122	2.22007	0.0488159	0.240227	-4.48452
2470408	23118	-0.3829	6.61911	-2.19377	0.0510973	0.245868	-4.5272
520358	8517	0.307136	9.51999	2.1307	0.0569892	0.258518	-4.62876
6420520	958	-0.309118	6.58099	-2.0799	0.0621989	0.271424	-4.70972
3840678	29775	-0.29939	7.83356	-2.01745	0.06922	0.28706	-4.80812
6840605	472	0.313845	7.93681	1.96751	0.0753629	0.30098	-4.88586
6100255	283106	-0.280973	8.93056	-1.9438	0.0784536	0.305588	-4.92245
7320551	4067	0.335559	8.53644	1.91737	0.082038	0.312663	-4.963
6840020	10673	-0.29268	6.4719	-1.91276	0.0826787	0.313607	-4.97005
1260438	3551	0.424385	6.86955	1.90551	0.0836946	0.316076	-4.9811
4280692	142	0.3158	11.5267	1.88282	0.0869515	0.322685	-5.01559
130255	1457	-0.305424	9.93659	-1.87602	0.08795	0.324401	-5.02589
1170673	8740	-0.324402	8.14142	-1.86416	0.089717	0.327393	-5.0438
3310491	51135	-0.274025	5.91835	-1.8619	0.090058	0.327802	-5.04722
3140100	29760	-0.261113	4.82884	-1.74052	0.110172	0.364781	-5.22702
4640064	4055	0.318694	11.3133	1.70016	0.117711	0.377117	-5.28533
5260612	7706	0.371302	9.64589	1.59536	0.139484	0.408255	-5.43302
1770386	10892	-0.28787	7.53559	-1.5515	0.149605	0.419569	-5.49315
290736	55367	0.200332	5.95257	1.42886	0.181355	0.461966	-5.65552
1240593	8837	0.219922	7.89979	1.41471	0.185363	0.467469	-5.67368
3180494	596	0.208035	5.27153	1.34855	0.20511	0.490573	-5.75693
6370369	929	-0.339738	5.55837	-1.32554	0.212378	0.497034	-5.78523
4040564	3654	0.258702	12.0259	1.22377	0.247094	0.533552	-5.90612
70167	23643	-0.174826	6.36212	-1.16662	0.268507	0.558242	-5.97083
4250762	8600	-0.221672	5.17805	-1.0846	0.301741	0.591392	-6.05947
1510240	8792	-0.232431	5.8095	-1.07574	0.305513	0.594679	-6.06874
2650706	8717	0.191983	8.32763	1.07452	0.306037	0.595369	-6.07001
5570730	148022	0.164943	10.6362	1.06181	0.311513	0.600365	-6.08318
2260131	5335	0.155947	8.97315	1.03019	0.325463	0.612928	-6.11541
1030743	4049	0.222653	6.45954	1.00198	0.3383	0.622857	-6.1435
4640576	5588	0.131666	5.04294	0.974487	0.351159	0.632663	-6.17024
1340626	6366	-0.185549	5.18177	-0.941814	0.3669	0.645613	-6.20122
160259	7535	0.143315	5.23767	0.800857	0.440496	0.706908	-6.32439
2480121	331	-0.149027	6.68154	-0.779813	0.45227	0.715468	-6.34128
4280113	4792	0.180852	13.1064	0.756334	0.465645	0.724899	-6.35964
6380161	695	-0.163573	4.9242	-0.749648	0.469499	0.72797	-6.36478
7610598	7188	0.161709	5.52521	0.739969	0.475115	0.731616	-6.37215
5220086	23085	-0.136028	7.64946	-0.733162	0.479088	0.734187	-6.37727
3450156	1460	-0.103535	11.7006	-0.732808	0.479296	0.734264	-6.37754
2470465	7186	-0.156462	5.67106	-0.713415	0.490734	0.742313	-6.39191
4570768	7185	0.155899	5.31941	0.630169	0.541702	0.776102	-6.44957
1260288	6885	-0.0852453	9.6435	-0.590188	0.567222	0.792411	-6.47491
1450671	84433	-0.101988	5.87236	-0.494608	0.630795	0.830376	-6.52913
1980528	114609	0.0575715	5.19945	0.367884	0.720075	0.878174	-6.58685
110148	8915	-0.0377801	8.30986	-0.24287	0.812662	0.922432	-6.62752
2030730	7329	-0.0309631	11.9829	-0.220025	0.82996	0.931024	-6.63317
110685	6850	-0.0305807	7.31739	-0.210145	0.837471	0.933706	-6.63545
2480424	5336	0.0358935	6.42547	0.188037	0.854338	0.940468	-6.64016
1500148	10454	-0.0309842	7.58963	-0.141994	0.889702	0.954845	-6.64831
4560020	6387	0.0159752	4.94486	0.106238	0.917343	0.967358	-6.65307
5870438	257397	-0.00542089	4.96456	-0.0343651	0.973214	0.989755	-6.6585
2360609	79092	0.00607868	8.09214	0.0303608	0.976334	0.990659	-6.65864

## Sheet: Cytokine-cytokine receptor inte
ProbeID	EntrezID	logFC	AveExpr	t	P.Value	adj.P.Val	B
4220246	6364	2.67338	6.91387	11.322	2.5282e-07	0.000355009	7.37254
1980309	3576	1.41756	14.1622	9.67942	1.192e-06	0.000619928	5.95149
4040576	3569	1.83149	8.70052	9.39741	1.58947e-06	0.000719977	5.6816
4040397	5155	1.60575	7.3951	8.99767	2.41898e-06	0.000886416	5.28466
840685	3553	1.47002	10.1644	8.99184	2.43412e-06	0.000886416	5.27874
2750196	1437	2.28183	8.7311	8.28342	5.31954e-06	0.00133388	4.5308
5290397	23529	1.18942	9.45364	7.44176	1.44132e-05	0.0025106	3.56272
540377	6374	1.30357	7.27942	7.16309	2.04067e-05	0.00298816	3.22174
450424	57007	1.19111	8.06339	6.17357	7.58303e-05	0.00623159	1.9225
5310053	4050	1.47271	7.83046	6.01265	9.50224e-05	0.00680768	1.69762
7510195	7042	1.57159	7.52183	5.96536	0.000101605	0.00702826	1.63079
2650390	3976	1.09496	7.22359	5.82451	0.000124262	0.0078246	1.42977
4120114	3592	1.06666	6.86707	5.46141	0.000211476	0.0104931	0.897644
4280577	650	0.867599	5.41028	5.01336	0.000418208	0.0150964	0.21358
2370132	4982	0.823837	5.70989	4.63647	0.000758683	0.0218297	-0.384627
2490537	7133	0.910987	7.38711	4.44656	0.00103193	0.0265879	-0.693528
2260746	8794	-0.726237	5.48116	-4.38735	0.00113695	0.0279108	-0.790812
5720039	2919	0.696156	10.7463	4.26889	0.00138214	0.0313031	-0.986768
2640224	7422	-0.94247	7.5955	-4.26236	0.00139716	0.0315417	-0.997613
3310242	2057	-0.686145	7.79225	-3.98447	0.00222506	0.0416591	-1.46391
1050762	8797	0.575742	8.37785	3.88273	0.00264452	0.0459584	-1.63666
3830349	3575	0.706465	7.3501	3.66171	0.0038637	0.0572905	-2.0151
2100762	83729	-1.33709	6.24579	-3.5595	0.0046118	0.0635514	-2.1913
2600463	8795	0.536582	10.7278	3.51202	0.00500863	0.0668547	-2.27337
5050086	4352	0.673269	5.96235	3.38433	0.00625955	0.0766317	-2.49461
2360672	55504	-0.648303	9.80334	-3.35059	0.00664079	0.0792943	-2.55317
6510026	51561	0.641612	7.29561	3.34585	0.0066962	0.0797524	-2.56139
50446	3625	0.647712	11.4469	3.31159	0.00711124	0.0819163	-2.6209
5910609	3566	0.537745	7.85799	3.28879	0.00740192	0.0839198	-2.66052
870408	3600	-0.65466	7.89242	-3.18457	0.00889284	0.0927057	-2.84165
4670750	7132	-0.426866	10.3119	-2.86294	0.0157138	0.128736	-3.39967
1170653	5154	-0.46991	6.63175	-2.81691	0.0170506	0.135497	-3.47912
1240209	944	-0.44687	5.42384	-2.78032	0.0181939	0.141071	-3.54217
6280332	58191	0.414458	8.591	2.77793	0.0182712	0.141391	-3.54628
4670390	2920	0.788888	6.83012	2.76931	0.0185529	0.142342	-3.56112
4200504	4233	0.434571	11.1913	2.76753	0.0186113	0.142342	-3.56417
3420026	355	0.508314	5.23888	2.74003	0.0195416	0.146427	-3.61145
460730	659	-0.432536	7.84336	-2.73391	0.0197547	0.147029	-3.62196
4810474	3606	-0.370341	12.8061	-2.69546	0.0211484	0.152897	-3.6879
1660746	11009	0.658523	6.9673	2.53003	0.028342	0.179431	-3.96958
6040711	729230	0.463867	4.99904	2.49877	0.0299501	0.184699	-4.02236
2900608	3624	0.428647	5.38093	2.48178	0.030861	0.187112	-4.05097
2680382	3953	-0.361578	5.55444	-2.47771	0.0310836	0.187812	-4.05783
1980672	3552	0.370662	5.0211	2.41662	0.0346137	0.200266	-4.16026
7570408	6352	0.374579	6.89024	2.39846	0.0357364	0.202762	-4.19057
3400095	53833	-0.602052	6.24895	-2.37613	0.0371652	0.207835	-4.22774
1030333	6347	0.316556	4.66214	2.35009	0.0389025	0.213137	-4.27098
520066	8784	-0.375034	7.45123	-2.19988	0.0505584	0.24445	-4.5173
4280301	10344	-0.389355	8.87839	-2.17671	0.0526305	0.249422	-4.55478
130497	3581	-0.334565	5.08798	-2.13628	0.0564432	0.257163	-4.61983
6420520	958	-0.309118	6.58099	-2.0799	0.0621989	0.271424	-4.70972
2600707	658	-0.542779	7.14422	-2.07236	0.0630099	0.272175	-4.72168
6590682	6348	-0.310495	5.04309	-2.0651	0.0637996	0.274387	-4.73316
6270553	3627	0.277798	5.2635	1.93168	0.0800795	0.308498	-4.94109
6840020	10673	-0.29268	6.4719	-1.91276	0.0826787	0.313607	-4.97005
1170673	8740	-0.324402	8.14142	-1.86416	0.089717	0.327393	-5.0438
1570367	8809	-0.298076	7.16721	-1.84176	0.0931446	0.333299	-5.07749
5420152	269	-0.351271	6.19227	-1.80953	0.0982847	0.342639	-5.12557
2600475	2829	-0.320147	5.39116	-1.80246	0.0994467	0.345121	-5.13606
3520398	163702	-0.277672	7.52637	-1.73073	0.111959	0.368403	-5.24123
3290441	657	-0.291357	7.85517	-1.71717	0.11448	0.372871	-5.26085
4640064	4055	0.318694	11.3133	1.70016	0.117711	0.377117	-5.28533
5550373	1524	-0.343794	5.17759	-1.63808	0.130213	0.394091	-5.3735
6100162	2921	0.432478	5.24867	1.63533	0.130791	0.394848	-5.37735
6510377	51330	0.256632	11.6242	1.63065	0.131784	0.396467	-5.38391
3370632	9180	0.329649	5.63869	1.53082	0.154595	0.426656	-5.52113
7320039	7424	-0.209871	10.7775	-1.48313	0.166656	0.442665	-5.58475
2630131	282616	-0.22045	4.68416	-1.46234	0.172162	0.450599	-5.61207
3360500	1950	0.240804	5.48762	1.4551	0.174114	0.453334	-5.62151
3450228	84818	0.263388	7.89669	1.43458	0.179755	0.460103	-5.64814
2470358	3459	0.216034	9.30923	1.40405	0.188432	0.470895	-5.68727
6940360	90	-0.251554	10.4141	-1.38293	0.194639	0.478418	-5.71401
5550706	2689	0.218403	4.97189	1.37997	0.195523	0.479015	-5.71774
3710221	23765	0.26092	5.78529	1.3629	0.200685	0.485535	-5.73911
2900053	1438	-0.193948	10.7482	-1.35951	0.201723	0.486393	-5.74333
4570240	91	-0.241092	8.29324	-1.35903	0.201869	0.486393	-5.74392
1070152	55540	-0.204894	5.48886	-1.33024	0.210876	0.495834	-5.77948
830324	2323	-0.255532	5.30435	-1.31651	0.215288	0.499433	-5.79624
1230093	1896	0.231611	4.99074	1.3107	0.217174	0.502151	-5.80329
5690398	7292	-0.278474	5.80249	-1.30619	0.21865	0.504068	-5.80875
5420441	8744	-0.203932	6.5831	-1.19575	0.257417	0.546266	-5.93814
4010100	3572	0.243116	9.14172	1.17881	0.263821	0.553086	-5.95723
430079	3977	-0.19504	6.79771	-1.15798	0.271864	0.562143	-5.9804
3990546	80301	0.193177	4.83345	1.15639	0.272488	0.563018	-5.98216
3780092	27242	0.202054	13.7729	1.09218	0.298544	0.588982	-6.05149
4250762	8600	-0.221672	5.17805	-1.0846	0.301741	0.591392	-6.05947
6510519	53342	-0.171778	6.34488	-1.07579	0.305491	0.594679	-6.06868
1510240	8792	-0.232431	5.8095	-1.07574	0.305513	0.594679	-6.06874
5290040	7293	-0.166671	4.94507	-1.06653	0.309469	0.598481	-6.0783
6380056	10850	-0.145197	4.85452	-1.0507	0.316365	0.604736	-6.0946
7610373	56477	0.164659	4.78915	1.03341	0.324023	0.611222	-6.11217
1070014	1436	-0.16046	4.86282	-1.02929	0.325866	0.613051	-6.11632
2450025	5618	0.199281	5.16646	1.02148	0.329388	0.615799	-6.12416
1030743	4049	0.222653	6.45954	1.00198	0.3383	0.622857	-6.1435
3990703	3586	-0.154255	10.2838	-1.00084	0.338823	0.623151	-6.14462
1050477	3604	-0.1698	6.36444	-0.955479	0.360256	0.640983	-6.18837
7320288	7852	-0.20244	5.04534	-0.947126	0.364307	0.64344	-6.19624
4060333	7423	-0.143639	11.6857	-0.945699	0.365003	0.643918	-6.19758
1340626	6366	-0.185549	5.18177	-0.941814	0.3669	0.645613	-6.20122
3990224	8718	0.136486	6.92749	0.93462	0.370432	0.648823	-6.20792
5670719	3588	-0.135931	11.1793	-0.929059	0.37318	0.651279	-6.21307
4920367	3574	-0.12908	4.87184	-0.920694	0.377339	0.654486	-6.22076
6520725	8764	-0.134014	9.38107	-0.913274	0.381056	0.65793	-6.22754
4780019	3605	0.168942	5.01606	0.881014	0.397513	0.671797	-6.25646
4590301	3452	-0.174377	5.19475	-0.878939	0.398589	0.672013	-6.25829
5560520	84957	0.211224	5.33145	0.877338	0.39942	0.672742	-6.2597
6620487	6372	0.13766	10.8426	0.871205	0.402614	0.675206	-6.26508
6580056	27189	0.161243	5.1101	0.778178	0.453193	0.716234	-6.34257
4850327	56034	-0.156114	8.18485	-0.700963	0.498167	0.747597	-6.40095
2900259	60401	-0.0974961	4.73137	-0.684739	0.507953	0.754033	-6.41251
6940609	5156	-0.143472	7.30659	-0.677319	0.512467	0.757659	-6.41771
7570292	3563	0.127556	5.0632	0.66708	0.518734	0.76162	-6.42481
3520519	3594	0.103318	4.90024	0.664593	0.520264	0.762537	-6.42652
3130451	3082	0.110376	4.79074	0.663889	0.520697	0.76282	-6.427
5130433	64109	0.133354	4.98908	0.650749	0.528825	0.768276	-6.43593
1110075	6370	0.104994	5.10078	0.620176	0.548018	0.779542	-6.45605
1190025	1489	0.132924	5.46115	0.606665	0.556624	0.785604	-6.46465
7560593	5008	-0.12524	4.89259	-0.591542	0.566347	0.7921	-6.47407
1030204	6346	0.0948	4.9192	0.587735	0.568808	0.793175	-6.47641
3890195	2324	0.0900644	4.91216	0.557349	0.588666	0.806759	-6.49455
1050671	1956	-0.100573	9.69436	-0.553041	0.591511	0.808997	-6.49705
1990538	64806	-0.130327	7.80432	-0.550347	0.593293	0.809388	-6.4986
3440669	3577	-0.0983239	5.05638	-0.540462	0.599859	0.812786	-6.50424
5270452	3791	-0.0790832	5.06909	-0.531931	0.605554	0.815971	-6.50903
4180600	3578	0.148133	5.05263	0.527664	0.608414	0.818015	-6.5114
830519	3568	-0.126567	6.25475	-0.522568	0.611838	0.819818	-6.5142
840309	3952	0.105315	7.15985	0.518413	0.614636	0.820901	-6.51647
4220068	970	-0.0922761	8.09321	-0.510075	0.620273	0.824018	-6.52097
510669	1271	-0.11432	4.9853	-0.500875	0.626521	0.827684	-6.52585
7040605	3567	0.0726444	4.85103	0.478327	0.641964	0.837463	-6.53746
5050470	2690	-0.105589	6.79966	-0.476979	0.642893	0.837975	-6.53813
2570291	3460	0.0654501	12.5359	0.474203	0.644808	0.839231	-6.53952
2680753	2826	-0.0630634	5.121	-0.467092	0.649726	0.841014	-6.54305
6450482	53832	-0.0846937	6.21089	-0.447107	0.663641	0.849252	-6.55268
1510669	3456	-0.0610392	4.51591	-0.441133	0.667827	0.851351	-6.55548
4060221	3559	-0.0946606	5.02239	-0.436736	0.670916	0.852605	-6.55752
870202	8743	-0.0591558	4.57714	-0.425678	0.678711	0.856051	-6.56256
1030008	7043	-0.11642	7.24677	-0.415142	0.686174	0.860137	-6.56724
4390202	2833	-0.0639064	4.91817	-0.412155	0.688297	0.86122	-6.56855
940615	3556	-0.0598448	6.13435	-0.402237	0.695364	0.86471	-6.57282
3120368	132014	-0.0765641	5.0942	-0.382958	0.709189	0.872552	-6.58084
3400048	3589	0.105699	6.58386	0.368661	0.719513	0.877717	-6.58654
6550056	3455	-0.0542822	8.70082	-0.335599	0.743609	0.890836	-6.59891
5090500	4254	0.0597608	7.55991	0.331813	0.746387	0.892305	-6.60026
2000474	50615	-0.0746541	5.73665	-0.320272	0.75488	0.895953	-6.60426
1090747	8742	-0.0436245	8.59269	-0.318034	0.756531	0.897076	-6.60502
6840441	338376	-0.0689399	5.0797	-0.316128	0.757937	0.897609	-6.60567
5220661	10803	-0.0604942	5.2764	-0.261378	0.798724	0.91646	-6.62253
630521	6376	-0.0351838	4.63975	-0.249783	0.807447	0.921235	-6.6257
1740451	7850	-0.0566929	6.80564	-0.229629	0.822676	0.927203	-6.63086
1260341	3597	0.0310096	10.3736	0.214049	0.8345	0.932741	-6.63456
5490070	7048	0.0381123	10.5711	0.188528	0.853962	0.940423	-6.64006
4850253	943	0.041348	5.34624	0.177693	0.862256	0.943736	-6.64219
290402	3560	0.0324868	4.91749	0.169901	0.868232	0.946585	-6.64364
4050037	3467	-0.0232729	5.11157	-0.13882	0.892149	0.955653	-6.64879
2230563	5473	-0.026618	6.23415	-0.137938	0.89283	0.955859	-6.64892
2760148	3590	0.016476	8.26927	0.116954	0.909046	0.963913	-6.65179
4560020	6387	0.0159752	4.94486	0.106238	0.917343	0.967358	-6.65307
4590349	92	0.0132972	7.31972	0.0823693	0.935861	0.972148	-6.65549
5220296	1235	-0.00698884	13.6932	-0.0446426	0.965208	0.985816	-6.65807
940356	3601	-0.00777274	5.56803	-0.0428212	0.966626	0.986508	-6.65815
2640392	8771	0.00540451	7.87573	0.0327958	0.974436	0.989829	-6.65856
3370128	9966	0.00675154	7.91798	0.0260293	0.979709	0.992073	-6.65877
7550181	3454	0.00317744	8.30537	0.0179713	0.98599	0.994508	-6.65896

## Sheet: Signaling regulating pluripoten
ProbeID	EntrezID	logFC	AveExpr	t	P.Value	adj.P.Val	B
2690575	5080	-1.33539	6.42906	-7.85634	8.73605e-06	0.00183092	4.05086
6200132	8326	1.28124	5.92817	7.3346	1.64573e-05	0.00271874	3.43285
2650390	3976	1.09496	7.22359	5.82451	0.000124262	0.0078246	1.42977
6270646	4609	0.811824	12.7169	5.56064	0.000182537	0.00983961	1.04506
1660296	3398	-1.32669	9.78759	-5.35483	0.000248073	0.0112222	0.737653
3290301	8325	-0.928801	10.9287	-5.29707	0.000270668	0.0119145	0.650238
6280053	56916	0.663831	7.54245	4.5432	0.000881875	0.0241393	-0.535745
6840328	4088	0.562016	9.75366	3.74035	0.00337411	0.0530562	-1.87999
2710347	7480	0.723366	5.6859	3.62834	0.00409309	0.0593751	-2.07255
2100762	83729	-1.33709	6.24579	-3.5595	0.0046118	0.0635514	-2.1913
1090139	5978	0.520476	5.64668	3.31216	0.00710416	0.0819163	-2.61992
50446	3625	0.647712	11.4469	3.31159	0.00711124	0.0819163	-2.6209
7570324	3399	0.96977	6.69584	3.23608	0.00812111	0.0879913	-2.75211
990075	652	0.582585	8.58757	2.95704	0.0132989	0.117671	-3.23681
110639	1432	-0.552197	6.04181	-2.92529	0.0140689	0.121006	-3.29181
2470050	3845	-0.464582	7.4444	-2.92051	0.0141886	0.121411	-3.30009
460730	659	-0.432536	7.84336	-2.73391	0.0197547	0.147029	-3.62196
4760553	3670	-0.507205	6.78708	-2.68414	0.0215769	0.154522	-3.70729
5720180	2535	-0.512542	9.01742	-2.56586	0.0266029	0.174153	-3.90888
2480452	4617	0.489102	5.17921	2.54737	0.0274869	0.176934	-3.94023
2900608	3624	0.428647	5.38093	2.48178	0.030861	0.187112	-4.05097
1820343	7474	-0.661093	8.14635	-2.42913	0.0338598	0.197286	-4.13932
5870561	10000	0.390543	5.69472	2.40726	0.0351876	0.201304	-4.17588
1500500	7477	0.456167	7.753	2.2542	0.0460008	0.233024	-4.42887
460670	8324	-0.374633	6.74973	-2.20392	0.0502049	0.243516	-4.51075
2600707	658	-0.542779	7.14422	-2.07236	0.0630099	0.272175	-4.72168
1030289	4089	-0.390067	9.2066	-2.0423	0.0663411	0.281099	-4.76912
4640386	7482	-0.292317	4.79939	-2.00146	0.0711339	0.291166	-4.83311
2190553	8323	0.349084	8.99985	1.99362	0.0720901	0.293566	-4.84533
4070615	7473	-0.505386	6.11183	-1.86816	0.0891173	0.326051	-5.03777
4290736	5605	-0.292431	8.95122	-1.83213	0.094653	0.335636	-5.09189
3370019	2261	-0.342047	6.02875	-1.7399	0.110283	0.364806	-5.22791
3290441	657	-0.291357	7.85517	-1.71717	0.11448	0.372871	-5.26085
6840202	54361	-0.424961	6.0154	-1.71179	0.115493	0.374023	-5.26861
4280019	5603	-0.23573	10.2788	-1.71031	0.115772	0.374147	-5.27073
620255	8322	-0.284073	10.7325	-1.69635	0.118445	0.37828	-5.29079
3830296	7703	-0.243763	8.15902	-1.68203	0.121247	0.381749	-5.31128
1070612	1857	-0.261186	8.21429	-1.65724	0.126233	0.389382	-5.34648
5720722	324	-0.278241	4.80552	-1.65268	0.127171	0.390409	-5.35294
3360717	5293	-0.301621	5.94031	-1.62227	0.133578	0.399936	-5.39564
290593	2247	0.297169	7.13163	1.58103	0.142724	0.412595	-5.45279
270767	3211	0.2423	4.91709	1.53034	0.154712	0.42681	-5.52178
2810059	9314	-0.372811	9.53982	-1.48201	0.166947	0.442928	-5.58622
4890102	7855	0.235667	5.46611	1.4342	0.179859	0.460285	-5.64862
6940360	90	-0.251554	10.4141	-1.38293	0.194639	0.478418	-5.71401
6450291	7044	-0.311965	5.08662	-1.37712	0.196376	0.480319	-5.72131
4570240	91	-0.241092	8.29324	-1.35903	0.201869	0.486393	-5.74392
6020280	4893	0.208354	7.29167	1.34167	0.207261	0.49308	-5.76543
670414	7547	-0.245177	4.81235	-1.30011	0.220655	0.505834	-5.8161
3440377	84333	0.30808	5.75482	1.29897	0.22103	0.506182	-5.81747
1660646	55183	0.198924	7.826	1.27149	0.230285	0.517156	-5.85032
7200195	6926	0.216649	7.97153	1.23149	0.244309	0.530881	-5.8972
6660546	7478	0.195255	5.00777	1.23054	0.244652	0.531139	-5.8983
2060561	5595	-0.176389	9.30857	-1.21915	0.248773	0.535613	-5.91144
6450722	9869	-0.261203	7.01057	-1.21184	0.251449	0.538732	-5.91982
5550577	5460	-0.191865	5.03503	-1.19994	0.255852	0.54385	-5.93339
2320286	3720	0.175221	8.73342	1.18455	0.261636	0.550679	-5.95078
4010100	3572	0.243116	9.14172	1.17881	0.263821	0.553086	-5.95723
430079	3977	-0.19504	6.79771	-1.15798	0.271864	0.562143	-5.9804
2570026	5594	-0.18888	8.04918	-1.09448	0.297581	0.588429	-6.04907
4850370	81029	0.18385	4.89286	1.09265	0.298346	0.588891	-6.05099
3460754	8312	-0.155756	9.36102	-1.08025	0.30359	0.593238	-6.06403
3140376	4087	-0.163395	5.90559	-1.04211	0.320152	0.607674	-6.10336
5080273	6657	-0.14061	4.91169	-1.01126	0.334038	0.619725	-6.13434
4900348	6929	-0.13935	7.89613	-0.946287	0.364716	0.643869	-6.19703
6480661	2932	0.151045	11.0609	0.934829	0.37033	0.648818	-6.20772
4260379	1499	0.145056	8.48615	0.920591	0.37739	0.654486	-6.22086
1470753	5295	0.189763	5.44837	0.918245	0.378563	0.655379	-6.22301
1770753	3265	-0.143314	9.48378	-0.912142	0.381625	0.658114	-6.22857
2810026	7476	-0.165813	9.54688	-0.8126	0.434013	0.700508	-6.31479
4050746	463	-0.163141	7.52255	-0.764514	0.460957	0.722124	-6.3533
5570041	208	-0.111292	4.70544	-0.737511	0.476547	0.732822	-6.374
670386	3397	0.147529	11.0271	0.736009	0.477424	0.733317	-6.37513
7570059	1856	-0.130503	7.33118	-0.734298	0.478424	0.733882	-6.37642
2000291	10336	-0.141069	5.56358	-0.729313	0.481345	0.735719	-6.38015
2140097	5296	-0.12097	11.0211	-0.726561	0.482962	0.736427	-6.38221
450082	6300	0.110982	6.42128	0.701054	0.498112	0.747594	-6.40088
4040753	4211	0.116715	6.75497	0.687108	0.506517	0.752726	-6.41084
4880367	5290	-0.111901	7.56588	-0.683675	0.508599	0.754542	-6.41326
1050600	5604	0.0921767	11.0569	0.683546	0.508677	0.754579	-6.41335
1740543	3716	0.134383	7.58534	0.664794	0.52014	0.762537	-6.42638
150541	4086	0.116505	5.21017	0.622747	0.546389	0.778831	-6.45439
2260192	11211	0.0972466	5.19581	0.606594	0.55667	0.785604	-6.4647
3940189	3717	-0.135441	6.35148	-0.565273	0.583452	0.803592	-6.48991
3850017	8503	-0.100522	5.29673	-0.558234	0.588082	0.806137	-6.49404
5870609	6498	0.0977199	6.05402	0.463395	0.65229	0.84201	-6.54486
1470121	7976	0.0771355	5.70599	0.445911	0.664478	0.849395	-6.55324
7560367	4090	0.0528318	9.56654	0.345015	0.736716	0.886914	-6.59551
4230674	8321	-0.0813638	6.14076	-0.34084	0.739769	0.888938	-6.59703
5090619	6774	-0.104308	5.19415	-0.340049	0.740349	0.889285	-6.59732
4480523	5291	0.0684716	7.20719	0.332891	0.745596	0.891794	-6.59988
7050653	4093	0.0516554	4.69977	0.315702	0.758252	0.897755	-6.60581
6400639	3480	-0.0557138	6.70801	-0.314293	0.759293	0.89819	-6.60628
630364	84108	0.0447048	8.50164	0.278715	0.785734	0.911192	-6.61753
1070189	8313	-0.0531555	7.08688	-0.277131	0.786918	0.911507	-6.618
6200431	207	0.0527832	10.3092	0.270307	0.792025	0.91402	-6.62
70520	2264	0.0451343	6.44116	0.23852	0.815948	0.923583	-6.62864
1660050	1852	-0.0333591	5.04187	-0.20773	0.839309	0.934485	-6.63599
5260458	1855	-0.0387656	6.94311	-0.196984	0.847502	0.937279	-6.63832
6100703	5894	0.031182	9.71896	0.160239	0.875654	0.948846	-6.64535
3930195	7994	-0.039707	8.52548	-0.155987	0.878924	0.95047	-6.64607
3780241	5600	0.0270609	5.80383	0.150487	0.883157	0.95244	-6.64698
4590349	92	0.0132972	7.31972	0.0823693	0.935861	0.972148	-6.65549
7380725	2885	0.0109442	9.36217	0.0739759	0.942383	0.975107	-6.6562
5260386	84759	0.00444898	8.18428	0.028605	0.977702	0.991184	-6.6587
2710343	80326	0.00441223	5.0567	0.0270146	0.978941	0.991653	-6.65874

## Sheet: FoxO signaling pathway
ProbeID	EntrezID	logFC	AveExpr	t	P.Value	adj.P.Val	B
6280458	604	-2.32275	10.2054	-11.4057	2.34837e-07	0.000355009	7.43861
4040576	3569	1.83149	8.70052	9.39741	1.58947e-06	0.000719977	5.6816
4920110	4616	0.990523	9.01956	6.67523	3.83729e-05	0.00438075	2.59884
1030348	1027	-1.01844	8.55149	-6.24445	6.87332e-05	0.00588507	2.02032
7510195	7042	1.57159	7.52183	5.96536	0.000101605	0.00702826	1.63079
1740746	10769	1.03496	7.37868	5.56271	0.000181981	0.00983961	1.04811
4390450	6446	0.91484	9.53938	5.44454	0.000216865	0.0105305	0.87243
6660382	1026	1.14385	10.6643	5.4138	0.00022706	0.0107715	0.826386
3850692	10365	1.19339	8.95489	5.35356	0.000248548	0.0112222	0.735737
6770719	2308	0.909293	7.71466	4.67074	0.000718099	0.0210088	-0.329408
5820601	595	0.62653	13.137	4.5569	0.000862526	0.0238085	-0.513465
620487	1030	-1.22349	9.8824	-4.35369	0.00120159	0.0285013	-0.846317
5360672	901	-0.841882	8.32443	-3.87371	0.00268551	0.0462108	-1.65204
6840328	4088	0.562016	9.75366	3.74035	0.00337411	0.0530562	-1.87999
3830349	3575	0.706465	7.3501	3.66171	0.0038637	0.0572905	-2.0151
1990079	114907	-0.671962	9.75796	-3.59761	0.00431674	0.0613201	-2.12552
6420465	23710	-0.552185	7.50514	-3.2944	0.00732924	0.0834417	-2.65076
6110736	8660	-0.5367	8.34436	-3.20459	0.00858441	0.0905652	-2.80685
3840332	11337	-0.512183	7.47759	-3.02535	0.0117832	0.109885	-3.11832
110639	1432	-0.552197	6.04181	-2.92529	0.0140689	0.121006	-3.29181
1770577	5563	-0.461957	5.10575	-2.92097	0.014177	0.121411	-3.29929
2470050	3845	-0.464582	7.4444	-2.92051	0.0141886	0.121411	-3.30009
6130215	5347	-0.680923	7.25952	-2.90423	0.0146041	0.12287	-3.32826
1260440	5564	0.458073	7.96505	2.76691	0.018632	0.14237	-3.56525
1710286	6502	0.526696	9.82405	2.69694	0.0210932	0.152858	-3.68538
1230187	1454	-0.392757	11.2929	-2.59695	0.0251797	0.168529	-3.85608
4200458	2290	-0.502605	4.83861	-2.55218	0.0272544	0.176281	-3.93209
1770097	6517	0.355446	4.74674	2.47777	0.0310801	0.187812	-4.05772
5870561	10000	0.390543	5.69472	2.40726	0.0351876	0.201304	-4.17588
5360070	9133	-0.457732	10.4105	-2.38758	0.036426	0.205172	-4.2087
3520541	1147	0.382916	8.54875	2.34515	0.0392406	0.213816	-4.27916
1770500	847	-0.309214	9.78235	-2.21604	0.049159	0.241344	-4.49107
6770608	664	0.298757	12.3494	2.05126	0.0653313	0.27791	-4.75501
1710091	3667	-0.326371	9.45458	-2.04314	0.0662462	0.280782	-4.7678
1030289	4089	-0.390067	9.2066	-2.0423	0.0663411	0.281099	-4.76912
6840605	472	0.313845	7.93681	1.96751	0.0753629	0.30098	-4.88586
7560008	26260	0.372392	5.01358	1.93937	0.0790439	0.306526	-4.92927
1260438	3551	0.424385	6.86955	1.90551	0.0836946	0.316076	-4.9811
1300368	5599	0.310707	5.39836	1.90491	0.0837801	0.316076	-4.98203
4290736	5605	-0.292431	8.95122	-1.83213	0.094653	0.335636	-5.09189
5270768	5170	0.336314	8.32409	1.77297	0.104428	0.354564	-5.17957
4590064	1017	-0.291574	9.33178	-1.77171	0.104646	0.354879	-5.18142
4280019	5603	-0.23573	10.2788	-1.71031	0.115772	0.374147	-5.27073
3360717	5293	-0.301621	5.94031	-1.62227	0.133578	0.399936	-5.39564
3890326	6648	0.226749	10.4451	1.51321	0.158957	0.432741	-5.54477
3360500	1950	0.240804	5.48762	1.4551	0.174114	0.453334	-5.62151
4760504	5728	0.329345	5.84163	1.41229	0.186055	0.468121	-5.67676
6650440	3643	-0.269919	4.88267	-1.40077	0.189384	0.472257	-5.69144
7160709	9454	-0.242725	8.39093	-1.38854	0.192975	0.476232	-5.70694
870626	3630	-0.408467	5.23828	-1.37637	0.196603	0.480534	-5.72226
1780446	5106	-0.249685	10.0395	-1.35196	0.204051	0.489138	-5.75271
6020280	4893	0.208354	7.29167	1.34167	0.207261	0.49308	-5.76543
1820360	5601	-0.199467	9.55067	-1.34135	0.207363	0.493106	-5.76583
380242	92579	-0.289402	8.10345	-1.29859	0.221158	0.506182	-5.81793
2060561	5595	-0.176389	9.30857	-1.21915	0.248773	0.535613	-5.91144
6980750	5562	-0.194153	9.81857	-1.12278	0.285897	0.576334	-6.01884
540136	6655	-0.267742	5.80529	-1.11138	0.290559	0.581367	-6.03109
2570026	5594	-0.18888	8.04918	-1.09448	0.297581	0.588429	-6.04907
3190470	10733	-0.271089	8.27164	-1.0877	0.300429	0.590616	-6.05621
4880673	1647	0.265484	10.4569	1.07842	0.304369	0.593698	-6.06594
6840148	1387	-0.17436	9.13714	-1.07741	0.304799	0.594235	-6.067
3140376	4087	-0.163395	5.90559	-1.04211	0.320152	0.607674	-6.10336
7000224	23411	0.151138	9.51	1.01959	0.330244	0.616579	-6.12605
3990703	3586	-0.154255	10.2838	-1.00084	0.338823	0.623151	-6.14462
160754	1901	-0.14169	6.34075	-0.969194	0.353676	0.635403	-6.17532
1440687	5602	0.188024	5.12824	0.963641	0.35633	0.637855	-6.18062
1470753	5295	0.189763	5.44837	0.918245	0.378563	0.655379	-6.22301
1770753	3265	-0.143314	9.48378	-0.912142	0.381625	0.658114	-6.22857
6280739	5896	0.156378	4.95084	0.908398	0.383513	0.659004	-6.23197
4150414	6794	0.258424	6.34438	0.878714	0.398705	0.672013	-6.25849
6400138	3276	-0.115227	12.5608	-0.838184	0.42011	0.688715	-6.29346
7570068	2033	-0.190403	6.98943	-0.818771	0.430633	0.6967	-6.3097
3850630	9455	0.113612	7.84589	0.809587	0.435671	0.702295	-6.31727
2100576	369	-0.119874	9.84679	-0.78906	0.447071	0.71104	-6.33391
4480575	4303	-0.146903	8.64344	-0.776723	0.454016	0.716808	-6.34372
7050326	1032	-0.117485	8.92258	-0.766713	0.459702	0.721082	-6.35159
3120520	11345	-0.112653	11.7189	-0.748886	0.469939	0.728113	-6.36536
5570041	208	-0.111292	4.70544	-0.737511	0.476547	0.732822	-6.374
2140097	5296	-0.12097	11.0211	-0.726561	0.482962	0.736427	-6.38221
450082	6300	0.110982	6.42128	0.701054	0.498112	0.747594	-6.40088
4880367	5290	-0.111901	7.56588	-0.683675	0.508599	0.754542	-6.41326
1050600	5604	0.0921767	11.0569	0.683546	0.508677	0.754579	-6.41335
1410348	9140	-0.121006	11.0073	-0.617412	0.549773	0.780498	-6.45782
5860307	5565	0.112091	7.75195	0.581916	0.572583	0.796095	-6.47995
3460520	894	-0.0860237	7.65962	-0.572349	0.578818	0.800651	-6.48571
4640670	7874	-0.0832091	7.98262	-0.562604	0.585206	0.804844	-6.49148
3850017	8503	-0.100522	5.29673	-0.558234	0.588082	0.806137	-6.49404
1050671	1956	-0.100573	9.69436	-0.553041	0.591511	0.808997	-6.49705
2140519	6654	-0.0703784	5.10795	-0.437399	0.670449	0.852391	-6.55721
6510278	1263	-0.0731731	5.02288	-0.432815	0.673675	0.85369	-6.55932
870202	8743	-0.0591558	4.57714	-0.425678	0.678711	0.856051	-6.56256
5550482	2538	-0.0741919	5.01533	-0.416019	0.685552	0.859872	-6.56685
1030008	7043	-0.11642	7.24677	-0.415142	0.686174	0.860137	-6.56724
1710487	8471	0.0564948	4.94696	0.381519	0.710225	0.872735	-6.58143
5290050	9456	0.085164	6.54788	0.375649	0.714459	0.874973	-6.58378
5090619	6774	-0.104308	5.19415	-0.340049	0.740349	0.889285	-6.59732
6110717	10018	0.0639953	5.9494	0.334646	0.744308	0.890937	-6.59925
4480523	5291	0.0684716	7.20719	0.332891	0.745596	0.891794	-6.59988
6400639	3480	-0.0557138	6.70801	-0.314293	0.759293	0.89819	-6.60628
6200242	51701	0.0565551	6.81046	0.305281	0.765962	0.900656	-6.60926
1050196	51422	0.0442709	9.95814	0.297936	0.771412	0.903283	-6.61162
4250398	6789	0.0418267	10.5862	0.290692	0.776799	0.907095	-6.61389
6200431	207	0.0527832	10.3092	0.270307	0.792025	0.91402	-6.62
630600	4193	-0.0408804	5.2498	-0.248643	0.808307	0.921429	-6.626
7210202	673	0.062452	5.13947	0.243291	0.812344	0.922432	-6.62741
5490070	7048	0.0381123	10.5711	0.188528	0.853962	0.940423	-6.64006
4280669	5934	-0.0343758	7.92698	-0.187194	0.854983	0.940684	-6.64033
4590040	891	0.032161	9.17704	0.17411	0.865003	0.945243	-6.64286
6100703	5894	0.031182	9.71896	0.160239	0.875654	0.948846	-6.64535
3780241	5600	0.0270609	5.80383	0.150487	0.883157	0.95244	-6.64698
6200692	2309	0.0249932	10.2712	0.0983213	0.92348	0.968547	-6.65394
7380725	2885	0.0109442	9.36217	0.0739759	0.942383	0.975107	-6.6562
6860092	5571	-0.00554094	9.16463	-0.0344086	0.97318	0.989755	-6.6585
3370075	8698	-0.00344108	5.04517	-0.0185969	0.985502	0.994211	-6.65895

## Sheet: Rap1 signaling pathway
ProbeID	EntrezID	logFC	AveExpr	t	P.Value	adj.P.Val	B
4040397	5155	1.60575	7.3951	8.99767	2.41898e-06	0.000886416	5.28466
4760632	56288	-1.1554	6.80648	-7.53743	1.28184e-05	0.00230764	3.67736
5810685	7057	1.49442	9.7836	7.26319	1.79915e-05	0.00283861	3.34544
2640224	7422	-0.94247	7.5955	-4.26236	0.00139716	0.0315417	-0.997613
6510332	1969	0.610913	10.0212	4.03479	0.00204383	0.0394223	-1.37886
3170017	5606	0.896114	9.9738	3.91684	0.00249544	0.044302	-1.57864
460086	50855	-0.544222	8.81049	-3.85726	0.0027619	0.0468389	-1.68007
50735	113	-0.534552	6.58246	-3.67568	0.00377163	0.0566565	-1.99106
620161	1945	-0.602635	8.04035	-3.45977	0.00548622	0.0707923	-2.36382
3460053	57568	-0.578925	8.46109	-3.32633	0.00692953	0.0811187	-2.5953
4610390	60	0.461291	14.1485	3.32217	0.00698037	0.0812756	-2.60253
3710397	1942	-0.694301	9.81818	-3.31566	0.00706055	0.0819163	-2.61383
5810068	6494	-0.490275	10.0688	-3.20364	0.00859872	0.0906481	-2.8085
2140193	23566	-0.537127	6.44525	-3.05545	0.0111718	0.106428	-3.06605
5080608	27040	0.452331	5.15983	2.97383	0.012909	0.1159	-3.20769
110639	1432	-0.552197	6.04181	-2.92529	0.0140689	0.121006	-3.29181
2470050	3845	-0.464582	7.4444	-2.92051	0.0141886	0.121411	-3.30009
2750324	5590	-0.429297	9.37765	-2.81908	0.0169852	0.135207	-3.47539
1170653	5154	-0.46991	6.63175	-2.81691	0.0170506	0.135497	-3.47912
4200504	4233	0.434571	11.1913	2.76753	0.0186113	0.142342	-3.56417
3060100	115	-0.387027	6.24954	-2.75651	0.0189785	0.143819	-3.58312
2260241	57121	-0.415591	7.09637	-2.67691	0.0218554	0.155357	-3.71967
2940471	10636	-0.505378	5.28888	-2.6349	0.0235437	0.161803	-3.79143
4730437	26281	0.386468	5.02278	2.60744	0.0247167	0.166814	-3.83823
5420592	6714	-0.35411	9.84667	-2.53386	0.0281508	0.178623	-3.96309
3710735	10235	-0.463282	5.59015	-2.52461	0.0286145	0.180178	-3.97873
5870561	10000	0.390543	5.69472	2.40726	0.0351876	0.201304	-4.17588
4810450	23683	-0.415652	5.87802	-2.40047	0.0356104	0.202446	-4.18722
5050619	2250	0.437278	4.95452	2.33056	0.0402565	0.2165	-4.30331
4220053	8631	-0.403043	4.86812	-2.27416	0.0444268	0.229123	-4.39617
6060592	2773	0.314591	7.56787	2.24537	0.0467136	0.234856	-4.44329
940753	5899	-0.339046	10.7144	-2.07559	0.0626611	0.271822	-4.71655
6560358	2246	0.343679	5.22537	2.01817	0.0691358	0.286894	-4.80701
4570670	6237	-0.31994	11.2791	-2.00172	0.071102	0.291166	-4.8327
5900025	2256	0.305725	4.97832	1.95829	0.0765512	0.302278	-4.90012
6590703	5908	0.271296	7.60904	1.88473	0.0866739	0.322148	-5.01271
110382	5880	-0.280379	12.1668	-1.87097	0.0886983	0.325451	-5.03352
580561	107	-0.411174	6.79406	-1.84295	0.0929593	0.332909	-5.0757
4290736	5605	-0.292431	8.95122	-1.83213	0.094653	0.335636	-5.09189
4860524	5331	0.292913	4.95606	1.82157	0.0963349	0.339116	-5.10766
2640368	7410	-0.275718	6.37803	-1.81818	0.0968807	0.340355	-5.11271
1300113	999	0.292167	11.5303	1.77212	0.104575	0.354879	-5.18082
3370019	2261	-0.342047	6.02875	-1.7399	0.110283	0.364806	-5.22791
4610288	84612	0.291991	5.03231	1.72569	0.11289	0.369943	-5.24853
4280019	5603	-0.23573	10.2788	-1.71031	0.115772	0.374147	-5.27073
4900017	5608	-0.270964	4.92977	-1.68809	0.120055	0.379516	-5.30263
2710746	9564	-0.261346	7.8426	-1.66019	0.12563	0.388482	-5.34231
2810382	5898	0.237573	10.8179	1.6523	0.127248	0.390527	-5.35346
3310424	71	0.234372	14.7434	1.64838	0.128058	0.391285	-5.35899
4120187	1944	-0.315083	5.04894	-1.64586	0.128583	0.391577	-5.36255
3360717	5293	-0.301621	5.94031	-1.62227	0.133578	0.399936	-5.39564
1820722	54518	-0.226738	7.15488	-1.60557	0.137216	0.406239	-5.41888
290593	2247	0.297169	7.13163	1.58103	0.142724	0.412595	-5.45279
7560440	135	-0.230069	4.95636	-1.57539	0.144017	0.414373	-5.46054
5340468	3674	0.245906	4.9659	1.51494	0.158524	0.43206	-5.54246
7320039	7424	-0.209871	10.7775	-1.48313	0.166656	0.442665	-5.58475
3360500	1950	0.240804	5.48762	1.4551	0.174114	0.453334	-5.62151
990138	25865	-0.242524	7.01257	-1.44086	0.178012	0.458061	-5.64002
4290082	4301	0.287848	8.35619	1.4178	0.184481	0.46583	-5.66972
1070184	5587	-0.347137	5.87015	-1.41343	0.185729	0.467559	-5.67531
110259	84552	-0.225661	6.76632	-1.41342	0.185732	0.467559	-5.67532
870402	9223	-0.195025	4.77466	-1.41129	0.186343	0.468289	-5.67805
2070706	889	0.347674	7.59945	1.40986	0.186754	0.468706	-5.67987
6650440	3643	-0.269919	4.88267	-1.40077	0.189384	0.472257	-5.69144
6580092	2775	-0.221388	5.15981	-1.38113	0.195177	0.478754	-5.71628
870626	3630	-0.408467	5.23828	-1.37637	0.196603	0.480534	-5.72226
6020280	4893	0.208354	7.29167	1.34167	0.207261	0.49308	-5.76543
5960767	1399	0.195772	11.1751	1.32181	0.213576	0.498152	-5.78978
1940438	5228	-0.247615	5.35353	-1.3199	0.214189	0.498384	-5.79211
6100075	2778	-0.190736	14.1733	-1.23305	0.243751	0.53033	-5.89539
3360066	284	-0.304868	5.41718	-1.22731	0.245813	0.532407	-5.90203
2060561	5595	-0.176389	9.30857	-1.21915	0.248773	0.535613	-5.91144
2140735	5900	-0.205236	10.8053	-1.18833	0.260205	0.549201	-5.94652
1030187	111	0.187434	4.85742	1.16494	0.269158	0.559017	-5.9727
6420746	2254	-0.1566	4.98913	-1.12515	0.284936	0.575318	-6.01628
1690059	51806	-0.217628	5.18624	-1.1073	0.292245	0.583106	-6.03545
6290192	2902	-0.175046	5.01734	-1.10636	0.29263	0.583597	-6.03645
7380239	2258	-0.238452	6.01903	-1.09846	0.295914	0.586566	-6.04485
2570026	5594	-0.18888	8.04918	-1.09448	0.297581	0.588429	-6.04907
3800050	109	-0.21022	10.115	-1.05387	0.314975	0.603395	-6.09136
2260131	5335	0.155947	8.97315	1.03019	0.325463	0.612928	-6.11541
1070014	1436	-0.16046	4.86282	-1.02929	0.325866	0.613051	-6.11632
6280097	5332	0.264684	6.36726	1.01901	0.330505	0.616682	-6.12662
7100711	805	0.147829	13.4201	1.0142	0.332694	0.618522	-6.13141
610452	3688	0.164715	14.0554	0.996736	0.340724	0.625038	-6.14865
6940066	5216	-0.13942	14.1705	-0.995165	0.341453	0.625047	-6.15019
1070603	2770	-0.152832	5.98549	-0.984729	0.346327	0.628722	-6.16035
1660477	801	0.159116	12.4088	0.964597	0.355872	0.637275	-6.17971
1710070	3684	-0.153905	4.92092	-0.956178	0.359919	0.640718	-6.18771
6560564	5578	-0.147439	9.86387	-0.949097	0.363348	0.642991	-6.19439
4060333	7423	-0.143639	11.6857	-0.945699	0.365003	0.643918	-6.19758
4260379	1499	0.145056	8.48615	0.920591	0.37739	0.654486	-6.22086
1470753	5295	0.189763	5.44837	0.918245	0.378563	0.655379	-6.22301
1770753	3265	-0.143314	9.48378	-0.912142	0.381625	0.658114	-6.22857
2320356	7408	0.163722	8.09523	0.900508	0.387511	0.663216	-6.23909
4890181	5909	0.132733	9.11777	0.890159	0.392799	0.668001	-6.24835
2450400	25780	0.127172	4.71395	0.889876	0.392945	0.668087	-6.24861
630204	5879	0.126616	13.14	0.88433	0.3958	0.670083	-6.25353
1030270	2357	0.146115	5.18345	0.8364	0.42107	0.689175	-6.29497
780414	2251	-0.130978	4.84661	-0.818723	0.430659	0.6967	-6.30974
4010152	1268	-0.124825	4.99312	-0.808608	0.43621	0.70268	-6.31807
3400468	5906	-0.150812	5.58351	-0.801338	0.440229	0.70683	-6.324
7160743	2149	-0.115539	14.532	-0.792123	0.445358	0.710271	-6.33145
6940215	22808	0.110482	4.88195	0.786403	0.448561	0.712244	-6.33603
5570041	208	-0.111292	4.70544	-0.737511	0.476547	0.732822	-6.374
670386	3397	0.147529	11.0271	0.736009	0.477424	0.733317	-6.37513
2140097	5296	-0.12097	11.0211	-0.726561	0.482962	0.736427	-6.38221
450082	6300	0.110982	6.42128	0.701054	0.498112	0.747594	-6.40088
4850327	56034	-0.156114	8.18485	-0.700963	0.498167	0.747597	-6.40095
6940369	26037	-0.105468	7.42717	-0.691144	0.504075	0.751484	-6.40797
4880367	5290	-0.111901	7.56588	-0.683675	0.508599	0.754542	-6.41326
1050600	5604	0.0921767	11.0569	0.683546	0.508677	0.754579	-6.41335
6940609	5156	-0.143472	7.30659	-0.677319	0.512467	0.757659	-6.41771
6270037	2889	-0.125016	8.52077	-0.669195	0.517436	0.760337	-6.42335
3130451	3082	0.110376	4.79074	0.663889	0.520697	0.76282	-6.427
840626	23094	-0.117617	6.54319	-0.66051	0.52278	0.764277	-6.42931
630377	387	0.100659	13.1293	0.643325	0.533449	0.771679	-6.44089
5690139	80310	0.161659	6.50915	0.631769	0.540694	0.775212	-6.44852
7570176	7010	-0.107087	4.77867	-0.620607	0.547745	0.779353	-6.45577
1170605	9170	-0.089699	9.60435	-0.597711	0.562369	0.789758	-6.47026
3850017	8503	-0.100522	5.29673	-0.558234	0.588082	0.806137	-6.49404
3890195	2324	0.0900644	4.91216	0.557349	0.588666	0.806759	-6.49455
1050671	1956	-0.100573	9.69436	-0.553041	0.591511	0.808997	-6.49705
3120600	112	-0.098077	6.8476	-0.552957	0.591567	0.808997	-6.4971
4540739	8817	0.133151	5.76158	0.546093	0.596114	0.811006	-6.50104
5270452	3791	-0.0790832	5.06909	-0.531931	0.605554	0.815971	-6.50903
5270386	998	0.0966596	10.4916	0.530674	0.606396	0.81671	-6.50973
3930561	5584	0.0810368	8.48708	0.513934	0.617661	0.822805	-6.51889
2060333	8074	-0.103703	5.42551	-0.502468	0.625437	0.826934	-6.52501
6650433	7094	0.103985	7.81245	0.466987	0.649799	0.841014	-6.5431
5810176	83593	-0.0726846	9.10901	-0.463708	0.652073	0.841968	-6.54471
1990440	375189	-0.0619444	6.19352	-0.446685	0.663936	0.849376	-6.55288
2060040	136	-0.0689685	11.4164	-0.44428	0.66562	0.850415	-6.55401
3390504	51735	0.0567474	7.2109	0.406951	0.692001	0.862867	-6.5708
6040142	2903	0.0650336	5.21143	0.406679	0.692195	0.862985	-6.57092
4230369	4803	0.066979	5.64464	0.403317	0.694593	0.86444	-6.57236
4610209	91860	-0.0809614	7.17065	-0.39729	0.698901	0.866652	-6.57492
2760242	7074	-0.0722253	5.40617	-0.358327	0.727012	0.882114	-6.59053
6550196	1398	-0.066362	10.0483	-0.355067	0.729384	0.883388	-6.59177
2750184	808	-0.0574729	12.6681	-0.35025	0.732894	0.885643	-6.59357
4480523	5291	0.0684716	7.20719	0.332891	0.745596	0.891794	-6.59988
5090500	4254	0.0597608	7.55991	0.331813	0.746387	0.892305	-6.60026
6400639	3480	-0.0557138	6.70801	-0.314293	0.759293	0.89819	-6.60628
7380255	64411	-0.0538677	8.00223	-0.301807	0.768537	0.901872	-6.61038
1570079	23236	-0.0810588	5.77923	-0.282971	0.782555	0.909845	-6.61626
6200431	207	0.0527832	10.3092	0.270307	0.792025	0.91402	-6.62
3890373	3689	0.038748	11.1749	0.244328	0.811561	0.922234	-6.62714
7210202	673	0.062452	5.13947	0.243291	0.812344	0.922432	-6.62741
5560725	8822	0.0349476	4.98846	0.239323	0.815341	0.923353	-6.62843
4830468	9855	0.046069	5.37031	0.238991	0.815592	0.923353	-6.62852
70520	2264	0.0451343	6.44116	0.23852	0.815948	0.923583	-6.62864
5890414	2533	-0.0539333	5.3217	-0.217337	0.832001	0.931433	-6.6338
1050356	1902	0.0304234	11.5137	0.181151	0.859607	0.942795	-6.64152
6100703	5894	0.031182	9.71896	0.160239	0.875654	0.948846	-6.64535
3780241	5600	0.0270609	5.80383	0.150487	0.883157	0.95244	-6.64698
1300730	2771	0.0223021	10.9401	0.122869	0.90447	0.961436	-6.65103
1030626	2257	0.0161083	4.92803	0.105591	0.917845	0.967365	-6.65315
3360605	1813	-0.0146514	4.74969	-0.0886587	0.930978	0.970279	-6.65491
4810307	3937	-0.0159498	5.13429	-0.0867906	0.932428	0.970932	-6.65509
6130538	5217	0.00678841	11.6626	0.0441275	0.965609	0.986043	-6.65809
5890273	5881	-0.0039748	8.06292	-0.0245827	0.980837	0.992453	-6.65881
1770026	83660	-0.00413056	4.80136	-0.0214887	0.983248	0.99365	-6.65889
6220687	51196	0.000522712	7.91231	0.00309	0.997591	0.999135	-6.65913

## Sheet: Ubiquitin mediated proteolysis
ProbeID	EntrezID	logFC	AveExpr	t	P.Value	adj.P.Val	B
3060255	330	1.29568	8.6333	8.95763	2.52495e-06	0.000886416	5.24394
6550170	55958	1.35119	9.14233	8.29185	5.26873e-06	0.00133388	4.54005
1570273	23327	1.16606	8.5429	5.72268	0.000143976	0.00867689	1.28255
6330026	7189	0.682705	6.65138	4.32727	0.00125502	0.0295193	-0.889975
6960209	867	-0.730522	9.13269	-4.0749	0.0019104	0.0378288	-1.31125
2850435	6477	-0.710977	11.0457	-3.94139	0.00239355	0.0432697	-1.53695
4880376	63893	0.647935	8.23078	3.82401	0.0029233	0.0487517	-1.73681
1820019	8554	-0.582177	8.37168	-3.76449	0.0032371	0.0517466	-1.83862
3990605	55070	0.584363	7.54367	3.66097	0.00386863	0.0573031	-2.01637
4230373	4214	0.575679	7.76728	3.56946	0.00453279	0.0629519	-2.17411
5270291	54926	-0.57176	6.15514	-3.35851	0.00654923	0.0786692	-2.53942
1990300	8651	0.584704	6.49214	3.21487	0.00843025	0.0895163	-2.78898
3180181	7326	-0.476872	9.76959	-3.21457	0.00843469	0.0895163	-2.7895
1850437	51366	-0.567879	8.18162	-3.2052	0.0085752	0.090536	-2.80579
360343	9886	0.551606	5.47715	3.02478	0.011795	0.109904	-3.1193
270156	7334	0.471509	10.0512	3.00146	0.0122923	0.11297	-3.15977
4290632	10054	-0.470684	7.28639	-2.99805	0.0123668	0.113204	-3.16569
840280	329	0.602716	9.83258	2.95942	0.0132429	0.117406	-3.23268
520706	9354	0.393421	9.13066	2.82852	0.016703	0.133489	-3.4591
1710286	6502	0.526696	9.82405	2.69694	0.0210932	0.152858	-3.68538
1300482	3093	0.452175	9.22678	2.68665	0.0214811	0.154054	-3.70298
150288	7317	0.416934	10.0224	2.6146	0.0244052	0.165795	-3.82603
1470315	51588	-0.372127	9.49523	-2.55137	0.0272934	0.176371	-3.93346
1470750	8697	0.417918	9.30207	2.5436	0.0276709	0.177018	-3.94662
5670088	22954	0.437612	8.32796	2.47282	0.0313526	0.188626	-4.06605
1500010	991	-0.428604	11.9095	-2.34554	0.0392139	0.213802	-4.27852
4570201	10401	-0.316647	7.80913	-2.30852	0.0418388	0.221114	-4.33968
5820386	326	-0.349716	11.4118	-2.2632	0.0452847	0.23098	-4.41414
2070170	9246	-0.35306	10.7609	-2.24987	0.0463485	0.233858	-4.43593
2750521	23759	-0.306536	4.80658	-2.19226	0.051231	0.246196	-4.52964
7380754	996	-0.3201	5.12158	-2.18177	0.0521717	0.248422	-4.54661
6180619	9040	-0.313083	12.6161	-2.17297	0.0529733	0.250018	-4.56082
20491	140739	-0.324164	11.1862	-2.13698	0.0563748	0.256935	-4.6187
5560661	55294	0.29463	7.9461	2.10939	0.059122	0.263205	-4.66282
1090477	8945	-0.378106	5.91231	-2.0751	0.0627138	0.271885	-4.71733
1230242	7332	-0.28525	8.86606	-2.03882	0.0667373	0.281372	-4.77459
7570066	64326	-0.285468	6.58743	-1.96294	0.0759501	0.301772	-4.89294
5270021	7325	-0.279827	10.6966	-1.9594	0.0764064	0.302202	-4.8984
5890735	64750	0.281225	5.27789	1.93544	0.0795713	0.307468	-4.93531
3830040	26091	-0.273619	10.0787	-1.93341	0.0798451	0.30812	-4.93843
1570075	26272	-0.315474	6.56628	-1.91192	0.0827956	0.313708	-4.97133
6960440	7319	-0.273212	10.8047	-1.86964	0.0888967	0.325669	-5.03553
5260632	51619	0.254477	9.837	1.84873	0.092065	0.331039	-5.06703
1470592	26259	-0.351394	6.54301	-1.81169	0.0979318	0.342109	-5.12236
6840706	10393	0.279263	9.92554	1.79622	0.100483	0.347192	-5.14531
2810465	672	-0.342255	6.60068	-1.7551	0.107557	0.360114	-5.20576
3360546	55284	0.377807	8.24566	1.73234	0.111663	0.367896	-5.23889
1690709	9690	0.245932	11.3016	1.70519	0.116748	0.375228	-5.27811
2480114	118424	0.284528	9.09598	1.69655	0.118407	0.37828	-5.2905
2000482	1643	-0.260854	6.00875	-1.69212	0.119267	0.379093	-5.29685
4730743	6923	-0.24088	12.3915	-1.67934	0.121779	0.382076	-5.31511
1510327	9039	0.305342	8.32769	1.64421	0.128926	0.392198	-5.36487
1850445	10273	-0.267043	10.1377	-1.62133	0.133781	0.400188	-5.39696
4230102	9021	0.383806	7.05776	1.62088	0.133879	0.400188	-5.39758
20601	57448	-0.252596	6.72887	-1.58862	0.141	0.410224	-5.44234
1570458	7323	0.226371	12.387	1.5845	0.141934	0.411627	-5.44802
5080020	51465	-0.21198	8.44776	-1.52809	0.155264	0.427163	-5.52481
3170561	8881	0.23415	10.3473	1.4381	0.178775	0.459205	-5.64358
4610608	27338	-0.213913	12.1433	-1.43683	0.179129	0.459674	-5.64523
160220	51434	0.271993	6.90949	1.41985	0.183897	0.465275	-5.66709
2490176	7428	0.23518	10.3201	1.39355	0.191497	0.475111	-5.7006
4760288	51529	-0.210101	11.7463	-1.39098	0.192254	0.475834	-5.70386
1710278	997	-0.244567	9.25268	-1.37436	0.197206	0.481093	-5.72478
2030541	9820	0.218352	5.70407	1.3626	0.200776	0.485535	-5.73948
1980201	11059	-0.219936	11.1879	-1.33928	0.208013	0.493982	-5.76837
7160753	10055	-0.206755	12.4043	-1.32394	0.212889	0.49769	-5.78718
6330754	55585	0.233619	8.28848	1.30048	0.22053	0.505712	-5.81564
5270132	868	-0.356589	9.90326	-1.1874	0.260557	0.54936	-5.94757
3460711	23291	-0.157424	10.9964	-1.16368	0.269647	0.559784	-5.97409
1510414	23295	0.193815	7.2141	1.15446	0.273245	0.563859	-5.98429
70601	8454	-0.189832	9.71051	-1.14548	0.276787	0.567872	-5.99416
2070019	55236	-0.182962	10.5748	-1.12392	0.285435	0.575846	-6.01761
1300220	8450	-0.161289	8.04496	-1.09795	0.296125	0.586728	-6.04538
7560538	83737	-0.180045	8.39683	-1.07429	0.306132	0.595427	-6.07025
2750750	7327	0.155797	10.786	1.00141	0.338561	0.623086	-6.14406
2340092	6921	0.135355	13.2159	0.977192	0.349879	0.631906	-6.16764
7400086	22888	-0.224822	5.93244	-0.940839	0.367377	0.645909	-6.20213
1410079	246184	-0.146634	10.8677	-0.929694	0.372865	0.651053	-6.21248
2680064	84447	0.169181	10.1296	0.921445	0.376964	0.65427	-6.22007
5420025	89910	0.160912	8.31805	0.904702	0.385382	0.661055	-6.23531
6840519	23624	0.152067	7.19623	0.892292	0.391705	0.666959	-6.24645
270445	25898	0.17247	5.40758	0.87888	0.39862	0.672013	-6.25834
2060465	7324	-0.117724	13.2063	-0.781785	0.451158	0.714708	-6.33971
6450021	29945	-0.124499	7.86837	-0.781232	0.45147	0.714959	-6.34015
2480121	331	-0.149027	6.68154	-0.779813	0.45227	0.715468	-6.34128
1090487	23221	-0.167722	5.55912	-0.773811	0.455665	0.718201	-6.34602
4570598	9817	0.115211	9.94258	0.758178	0.464585	0.723593	-6.35822
7050189	27339	0.14715	9.39362	0.750895	0.468778	0.727449	-6.36382
4730408	51433	-0.105922	10.8649	-0.735442	0.477755	0.733505	-6.37556
6020736	7328	0.126997	9.87397	0.708482	0.493671	0.744785	-6.39551
1990307	7337	0.099791	10.5208	0.685571	0.507448	0.753552	-6.41192
6130674	8924	-0.108456	7.00217	-0.680302	0.510649	0.756147	-6.41563
1820274	8925	-0.105715	6.78444	-0.677297	0.51248	0.757659	-6.41773
6960619	7320	0.0924157	4.90741	0.677074	0.512616	0.757701	-6.41789
5340048	10477	-0.09991	11.5441	-0.653381	0.527191	0.767449	-6.43415
4540273	8916	-0.108775	5.06779	-0.583251	0.571715	0.795787	-6.47914
2850202	7318	0.101035	4.75149	0.579998	0.57383	0.797162	-6.48112
6250382	25847	0.0852509	11.5294	0.523493	0.611215	0.819663	-6.5137
2370100	1642	0.0773952	13.0288	0.513502	0.617953	0.822805	-6.51913
4760047	7322	-0.0736878	8.14591	-0.498443	0.628178	0.828796	-6.52713
2320735	9063	-0.067364	8.53884	-0.483575	0.638353	0.835166	-6.5348
4540215	26232	-0.0894706	8.17706	-0.434829	0.672257	0.853203	-6.55839
4730564	4591	-0.060544	8.1026	-0.41612	0.68548	0.859872	-6.56681
2070746	9978	-0.0523317	11.7526	-0.380859	0.710701	0.872784	-6.58169
2480739	6500	0.0606421	10.2522	0.369706	0.718756	0.877327	-6.58613
460376	9616	-0.0449649	12.4598	-0.334081	0.744722	0.891204	-6.59945
4260368	11065	-0.0460886	12.1999	-0.286562	0.779876	0.90848	-6.61516
520070	5371	-0.0465033	5.09773	-0.275425	0.788193	0.912132	-6.6185
630600	4193	-0.0408804	5.2498	-0.248643	0.808307	0.921429	-6.626
730647	64682	-0.0464392	8.775	-0.247968	0.808815	0.921612	-6.62618
840598	57154	-0.0682352	6.77892	-0.224854	0.826295	0.929491	-6.63202
2030730	7329	-0.0309631	11.9829	-0.220025	0.82996	0.931024	-6.63317
7380142	90293	-0.0464501	7.39144	-0.204947	0.841429	0.935869	-6.6366
2140563	10277	0.0290568	8.41893	0.200306	0.844967	0.936464	-6.63761
2640487	8451	-0.0317654	9.59694	-0.192586	0.850861	0.93926	-6.63923
2000193	8453	0.0287354	11.9995	0.147128	0.885745	0.953366	-6.64751
3870181	4281	-0.0237864	8.59944	-0.109397	0.914896	0.966519	-6.65271
4860458	65264	0.00992375	10.424	0.0701452	0.945361	0.97666	-6.65649
5560576	4734	-0.0131354	6.27528	-0.068228	0.946852	0.977072	-6.65664
6590441	9320	0.0123044	9.97189	0.0630303	0.950895	0.979135	-6.657
830369	92912	-0.00647267	9.89021	-0.0465246	0.963742	0.985222	-6.65797
1570242	1161	-0.00550595	7.37642	-0.0287991	0.977551	0.991184	-6.65869
6760110	55120	0.00402402	7.59726	0.0209677	0.983654	0.993809	-6.6589
6060025	8065	-0.00209497	10.0197	-0.014234	0.988903	0.994926	-6.65903
6980332	10075	0.000359626	6.65685	0.00148556	0.998842	0.999554	-6.65914

## Sheet: Regulation of autophagy
ProbeID	EntrezID	logFC	AveExpr	t	P.Value	adj.P.Val	B
3190148	54541	-1.51199	10.1214	-4.37601	0.0011583	0.0280978	-0.809491
6330026	7189	0.682705	6.65138	4.32727	0.00125502	0.0295193	-0.889975
2760491	55054	-0.624818	10.5286	-4.2334	0.00146593	0.0321132	-1.0458
6620079	9776	0.850401	5.8726	4.20095	0.00154719	0.0330177	-1.09991
3800095	64798	-0.540871	7.18818	-3.63303	0.00406004	0.0590001	-2.06448
670673	598	0.537033	13.0379	3.46799	0.00540806	0.0703147	-2.34958
6420465	23710	-0.552185	7.50514	-3.2944	0.00732924	0.0834417	-2.65076
6110736	8660	-0.5367	8.34436	-3.20459	0.00858441	0.0905652	-2.80685
3840332	11337	-0.512183	7.47759	-3.02535	0.0117832	0.109885	-3.11832
1770577	5563	-0.461957	5.10575	-2.92097	0.014177	0.121411	-3.29929
2470050	3845	-0.464582	7.4444	-2.92051	0.0141886	0.121411	-3.30009
6330039	3146	-0.429693	10.2576	-2.75559	0.0190097	0.143849	-3.58471
7210390	53349	-0.40354	7.88954	-2.73722	0.0196391	0.146824	-3.61627
2810112	64121	-0.463367	9.36587	-2.72246	0.0201599	0.148601	-3.64161
5910128	8673	-0.475835	11.3532	-2.67412	0.0219634	0.15592	-3.72443
5860376	572	-0.45033	10.3383	-2.5923	0.0253877	0.169242	-3.86399
6400349	57521	0.566688	5.90822	2.58372	0.0257758	0.170648	-3.87856
5700424	55578	-0.509046	6.82276	-2.57596	0.0261323	0.171712	-3.89175
5870561	10000	0.390543	5.69472	2.40726	0.0351876	0.201304	-4.17588
4560154	22863	-0.363245	10.3056	-2.13121	0.056939	0.258518	-4.62795
4040373	7248	-0.294745	8.3774	-2.10396	0.0596776	0.264852	-4.67148
60121	1508	-0.376011	10.2147	-2.06207	0.0641316	0.275	-4.73794
6770608	664	0.298757	12.3494	2.05126	0.0653313	0.27791	-4.75501
1710091	3667	-0.326371	9.45458	-2.04314	0.0662462	0.280782	-4.7678
4570670	6237	-0.31994	11.2791	-2.00172	0.071102	0.291166	-4.8327
840682	1613	0.338987	7.01231	1.96225	0.0760386	0.301772	-4.894
3870110	1965	0.283305	9.42788	1.95047	0.0775724	0.303959	-4.91218
5700220	1612	-0.38792	5.22385	-1.94331	0.0785191	0.305589	-4.92321
1300368	5599	0.310707	5.39836	1.90491	0.0837801	0.316076	-4.98203
4200008	23130	0.410342	8.2399	1.90219	0.0841642	0.316676	-4.98616
4290736	5605	-0.292431	8.95122	-1.83213	0.094653	0.335636	-5.09189
3890092	9821	-0.279248	9.26822	-1.78196	0.102887	0.351774	-5.16636
5270768	5170	0.336314	8.32409	1.77297	0.104428	0.354564	-5.17957
7160136	55014	0.265583	5.3909	1.72014	0.113922	0.371937	-5.25656
2350538	6199	-0.292258	11.2972	-1.69576	0.11856	0.378442	-5.29164
6960372	51100	-0.248795	10.3454	-1.64487	0.12879	0.392038	-5.36395
3360717	5293	-0.301621	5.94031	-1.62227	0.133578	0.399936	-5.39564
620546	22800	-0.239202	10.0251	-1.58462	0.141905	0.411627	-5.44784
1570220	7405	-0.287917	8.54455	-1.58459	0.141913	0.411627	-5.44789
6940397	10325	0.22627	9.09561	1.53646	0.153219	0.424527	-5.51352
6560121	5289	-0.247743	7.62689	-1.53446	0.153707	0.425292	-5.51623
2060136	23192	0.28652	9.19415	1.52959	0.154897	0.426823	-5.5228
1240593	8837	0.219922	7.89979	1.41471	0.185363	0.467469	-5.67368
4760504	5728	0.329345	5.84163	1.41229	0.186055	0.468121	-5.67676
3800521	30849	0.224686	6.85356	1.40064	0.189423	0.472257	-5.69161
4730685	7879	-0.199075	11.1758	-1.40054	0.189452	0.472257	-5.69174
870626	3630	-0.408467	5.23828	-1.37637	0.196603	0.480534	-5.72226
5220754	10533	-0.227306	9.14905	-1.3517	0.204133	0.489138	-5.75303
3180494	596	0.208035	5.27153	1.34855	0.20511	0.490573	-5.75693
6020280	4893	0.208354	7.29167	1.34167	0.207261	0.49308	-5.76543
1820360	5601	-0.199467	9.55067	-1.34135	0.207363	0.493106	-5.76583
20050	83734	-0.220587	8.37383	-1.32491	0.212579	0.497424	-5.786
620168	115201	-0.188497	8.68169	-1.27205	0.230093	0.516981	-5.84966
2030228	9474	-0.255406	7.97148	-1.26372	0.232954	0.519435	-5.8595
1110129	55626	0.213544	5.22831	1.23833	0.241862	0.528185	-5.88926
6480209	58528	-0.215372	7.1259	-1.22699	0.245929	0.532428	-5.9024
2060561	5595	-0.176389	9.30857	-1.21915	0.248773	0.535613	-5.91144
3940528	5516	0.168936	10.1345	1.1843	0.261731	0.550679	-5.95106
5090291	84938	-0.193752	8.60655	-1.17307	0.266018	0.555169	-5.96364
6980750	5562	-0.194153	9.81857	-1.12278	0.285897	0.576334	-6.01884
2570026	5594	-0.18888	8.04918	-1.09448	0.297581	0.588429	-6.04907
460039	8897	-0.238192	8.20207	-1.08445	0.301807	0.591392	-6.05963
3190647	5515	0.165173	12.4789	1.08431	0.301865	0.591392	-6.05978
1260373	64419	0.163044	9.62607	1.0749	0.30587	0.595127	-6.06961
5870594	83452	0.192128	7.40813	1.04633	0.318285	0.606014	-6.09906
5260133	5566	0.14483	5.12699	0.998155	0.340066	0.624704	-6.14726
4640576	5588	0.131666	5.04294	0.974487	0.351159	0.632663	-6.17024
1440687	5602	0.188024	5.12824	0.963641	0.35633	0.637855	-6.18062
1690379	8678	0.139886	9.47808	0.936031	0.369738	0.648267	-6.20661
1470753	5295	0.189763	5.44837	0.918245	0.378563	0.655379	-6.22301
1770753	3265	-0.143314	9.48378	-0.912142	0.381625	0.658114	-6.22857
380327	29982	0.158913	11.1395	0.89636	0.389624	0.66529	-6.24281
4150414	6794	0.258424	6.34438	0.878714	0.398705	0.672013	-6.25849
1110092	1509	0.143644	9.36497	0.867829	0.404379	0.676908	-6.26802
6020564	10670	0.121675	10.9033	0.853278	0.41205	0.682473	-6.28061
4290524	23604	-0.134485	4.84809	-0.833148	0.422823	0.690525	-6.29771
1780367	60673	0.126476	10.6358	0.832583	0.423128	0.690677	-6.29818
6940215	22808	0.110482	4.88195	0.786403	0.448561	0.712244	-6.33603
3710215	64223	-0.113516	8.88182	-0.751237	0.468581	0.727449	-6.36356
3120520	11345	-0.112653	11.7189	-0.748886	0.469939	0.728113	-6.36536
1450647	84971	-0.150584	6.97084	-0.746446	0.471352	0.729095	-6.36723
5570041	208	-0.111292	4.70544	-0.737511	0.476547	0.732822	-6.374
7100437	9342	-0.124223	7.92806	-0.73637	0.477213	0.733154	-6.37486
2140097	5296	-0.12097	11.0211	-0.726561	0.482962	0.736427	-6.38221
4880367	5290	-0.111901	7.56588	-0.683675	0.508599	0.754542	-6.41326
1050600	5604	0.0921767	11.0569	0.683546	0.508677	0.754579	-6.41335
3830025	5567	0.164146	6.01237	0.671389	0.516091	0.759842	-6.42184
5360392	58476	-0.105063	7.25446	-0.661649	0.522078	0.763647	-6.42854
2000307	89849	-0.118359	5.54707	-0.641566	0.534549	0.772185	-6.44206
3870092	84335	-0.140689	7.03343	-0.629348	0.542219	0.776606	-6.4501
3190326	79065	0.104094	8.58018	0.62005	0.548098	0.779542	-6.45613
1410348	9140	-0.121006	11.0073	-0.617412	0.549773	0.780498	-6.45782
1260288	6885	-0.0852453	9.6435	-0.590188	0.567222	0.792411	-6.47491
3850017	8503	-0.100522	5.29673	-0.558234	0.588082	0.806137	-6.49404
3850066	9711	-0.106603	5.93029	-0.545962	0.596202	0.811006	-6.50112
2450139	6009	0.0758501	12.6541	0.52648	0.609208	0.8184	-6.51205
1030327	9706	-0.106096	5.51215	-0.507142	0.622261	0.824801	-6.52253
450376	7249	0.0935088	6.35138	0.502265	0.625575	0.826934	-6.52512
840709	9451	-0.07238	7.57881	-0.474931	0.644305	0.838954	-6.53916
830035	64422	-0.0632122	11.1033	-0.450143	0.661518	0.847827	-6.55124
5050753	440275	-0.066343	8.59262	-0.413808	0.687122	0.860787	-6.56782
2120068	9110	-0.0768291	9.60657	-0.391742	0.702876	0.868891	-6.57724
1710487	8471	0.0564948	4.94696	0.381519	0.710225	0.872735	-6.58143
4260386	1514	-0.0556197	10.6783	-0.347084	0.735205	0.886433	-6.59475
6550382	10645	0.0576615	7.89685	0.335151	0.743938	0.890937	-6.59907
4480523	5291	0.0684716	7.20719	0.332891	0.745596	0.891794	-6.59988
6510398	5568	0.0444389	4.76694	0.321329	0.754101	0.895396	-6.6039
6400639	3480	-0.0557138	6.70801	-0.314293	0.759293	0.89819	-6.60628
6200431	207	0.0527832	10.3092	0.270307	0.792025	0.91402	-6.62
6270100	3916	-0.0252323	11.9305	-0.170261	0.867955	0.946585	-6.64358
1940576	6198	-0.0243585	10.0106	-0.170099	0.86808	0.946585	-6.6436
780041	3920	0.0231909	11.1031	0.163052	0.873491	0.948286	-6.64486
1410075	26100	-0.0287344	7.72828	-0.161796	0.874457	0.948414	-6.64508
6100703	5894	0.031182	9.71896	0.160239	0.875654	0.948846	-6.64535
6280672	81671	0.0186882	11.1569	0.120306	0.906452	0.962926	-6.65136
3990646	3708	-0.0240502	8.81488	-0.119912	0.906757	0.962946	-6.65141
2680722	3091	-0.0243483	10.974	-0.097026	0.924485	0.968722	-6.65408
4780762	55102	-0.0128958	5.25725	-0.0831247	0.935275	0.971888	-6.65542
3400598	55062	-0.0102838	9.23054	-0.0665117	0.948187	0.977532	-6.65676
4230626	5580	-0.00906212	10.0343	-0.0663745	0.948294	0.977532	-6.65677
1410243	2475	-0.00392833	9.19147	-0.0216691	0.983107	0.99365	-6.65888
6270427	3476	0.00183608	10.4079	0.0109075	0.991496	0.996388	-6.65907

## Sheet: Axon guidance
ProbeID	EntrezID	logFC	AveExpr	t	P.Value	adj.P.Val	B
4760632	56288	-1.1554	6.80648	-7.53743	1.28184e-05	0.00230764	3.67736
7050328	54910	-1.19336	7.15881	-6.32169	6.18016e-05	0.00559883	2.12605
5090289	1948	0.845735	8.77001	5.15669	0.000335204	0.0132438	0.43568
610164	2534	-0.617937	7.7667	-4.13535	0.00172623	0.0352589	-1.20968
6510332	1969	0.610913	10.0212	4.03479	0.00204383	0.0394223	-1.37886
460086	50855	-0.544222	8.81049	-3.85726	0.0027619	0.0468389	-1.68007
1170450	25791	-0.61183	10.0183	-3.59947	0.00430289	0.061217	-2.12232
2810468	85464	-0.677249	6.78819	-3.58809	0.00438861	0.0618723	-2.14195
620161	1945	-0.602635	8.04035	-3.45977	0.00548622	0.0707923	-2.36382
3710397	1942	-0.694301	9.81818	-3.31566	0.00706055	0.0819163	-2.61383
4210215	9037	-0.523268	5.7573	-3.27496	0.00758404	0.0845199	-2.68454
2680070	1949	-0.459104	8.16954	-3.2708	0.0076397	0.0846698	-2.69176
1580608	9723	0.57596	8.95357	3.14994	0.00945328	0.0965404	-2.90186
2470220	57522	0.736941	8.47119	2.96375	0.0131417	0.117091	-3.22517
2470050	3845	-0.464582	7.4444	-2.92051	0.0141886	0.121411	-3.30009
5720424	8829	-0.64017	12.1037	-2.88053	0.015231	0.126403	-3.36926
1980400	3984	-0.532237	5.56141	-2.86371	0.0156923	0.128634	-3.39833
2750324	5590	-0.429297	9.37765	-2.81908	0.0169852	0.135207	-3.47539
4180008	7220	-0.480786	6.35435	-2.81499	0.0171087	0.135652	-3.48243
1230487	9901	-0.529194	5.95501	-2.80425	0.0174379	0.137101	-3.50095
5690382	5533	-0.417844	8.27782	-2.77268	0.0184421	0.141968	-3.55531
4200504	4233	0.434571	11.1913	2.76753	0.0186113	0.142342	-3.56417
6560470	1020	-0.45868	9.45549	-2.75368	0.0190743	0.144027	-3.588
460730	659	-0.432536	7.84336	-2.73391	0.0197547	0.147029	-3.62196
3460086	54434	0.43538	5.03478	2.65269	0.0228135	0.159071	-3.76107
5420592	6714	-0.35411	9.84667	-2.53386	0.0281508	0.178623	-3.96309
1820343	7474	-0.661093	8.14635	-2.42913	0.0338598	0.197286	-4.13932
3190021	59277	0.334242	10.3121	2.35309	0.0386985	0.21235	-4.26601
6060592	2773	0.314591	7.56787	2.24537	0.0467136	0.234856	-4.44329
6370553	2041	-0.332274	8.5323	-2.15717	0.0544413	0.253386	-4.58627
6250685	5058	-0.506534	7.90703	-2.11417	0.058638	0.262144	-4.65521
2600707	658	-0.542779	7.14422	-2.07236	0.0630099	0.272175	-4.72168
4250458	1072	-0.287911	13.4007	-2.03997	0.0666071	0.281372	-4.7728
4730019	1947	-0.311767	9.11554	-2.01921	0.0690121	0.286631	-4.80537
4570670	6237	-0.31994	11.2791	-2.00172	0.071102	0.291166	-4.8327
4150132	55558	0.393383	6.18235	1.95956	0.0763859	0.302202	-4.89815
6290735	2049	-0.375029	5.98513	-1.94917	0.0777441	0.304259	-4.91419
3170132	55740	-0.276035	6.87306	-1.93306	0.0798927	0.30812	-4.93897
110382	5880	-0.280379	12.1668	-1.87097	0.0886983	0.325451	-5.03352
7570053	27289	0.269872	4.71015	1.86981	0.088872	0.325663	-5.03528
2260471	84448	-0.392557	6.03294	-1.85778	0.0906822	0.328775	-5.05343
150494	9423	-0.439077	5.16025	-1.85461	0.0911639	0.329616	-5.05819
4610288	84612	0.291991	5.03231	1.72569	0.11289	0.369943	-5.24853
6840202	54361	-0.424961	6.0154	-1.71179	0.115493	0.374023	-5.26861
2030735	56924	-0.321624	6.67333	-1.6719	0.123262	0.384712	-5.3257
1010475	818	-0.279481	10.7138	-1.66021	0.125626	0.388482	-5.34228
4120187	1944	-0.315083	5.04894	-1.64586	0.128583	0.391577	-5.36255
1260730	2050	-0.271169	9.13991	-1.62612	0.132751	0.398564	-5.39025
3360717	5293	-0.301621	5.94031	-1.62227	0.133578	0.399936	-5.39564
2060441	2046	-0.324611	5.5489	-1.61983	0.134104	0.400743	-5.39904
4230021	8440	-0.242468	10.275	-1.5967	0.139185	0.408146	-5.43117
4490632	10298	-0.264023	8.50276	-1.55374	0.149072	0.419367	-5.4901
4120689	2242	0.293845	5.66578	1.52837	0.155195	0.427163	-5.52443
6650482	2043	0.353763	5.54823	1.5182	0.15771	0.430597	-5.53809
520632	8633	-0.389795	5.57475	-1.50991	0.159786	0.433905	-5.54918
1170707	1073	-0.260175	7.54907	-1.48743	0.165534	0.441153	-5.57906
3460133	5062	-0.231061	9.9924	-1.46759	0.170755	0.448511	-5.60518
110259	84552	-0.225661	6.76632	-1.41342	0.185732	0.467559	-5.67532
5670246	10512	0.231101	7.87305	1.34731	0.205497	0.490912	-5.75846
6020280	4893	0.208354	7.29167	1.34167	0.207261	0.49308	-5.76543
5130593	816	-0.195978	8.21368	-1.28726	0.224936	0.511011	-5.83153
1110364	817	-0.211436	7.60863	-1.28506	0.225676	0.511779	-5.83416
2060561	5595	-0.176389	9.30857	-1.21915	0.248773	0.535613	-5.91144
7400017	2051	0.235229	6.80471	1.1816	0.262757	0.551927	-5.95409
450253	5747	-0.210297	12.4508	-1.17771	0.264239	0.553281	-5.95845
2570112	3983	-0.16933	8.46544	-1.12533	0.284864	0.575315	-6.01609
4070746	5998	-0.205202	5.06641	-1.11116	0.290652	0.58147	-6.03133
2570026	5594	-0.18888	8.04918	-1.09448	0.297581	0.588429	-6.04907
4850370	81029	0.18385	4.89286	1.09265	0.298346	0.588891	-6.05099
990072	23380	-0.157601	6.1865	-1.08502	0.301566	0.591368	-6.05903
6200768	5534	-0.213043	10.3062	-1.03528	0.32319	0.609977	-6.11029
2260131	5335	0.155947	8.97315	1.03019	0.325463	0.612928	-6.11541
610452	3688	0.164715	14.0554	0.996736	0.340724	0.625038	-6.14865
3800544	4690	-0.140363	10.1332	-0.994093	0.341952	0.625546	-6.15123
1070603	2770	-0.152832	5.98549	-0.984729	0.346327	0.628722	-6.16035
540608	54961	-0.172234	9.39994	-0.974717	0.35105	0.632629	-6.17002
6560564	5578	-0.147439	9.86387	-0.949097	0.363348	0.642991	-6.19439
7320288	7852	-0.20244	5.04534	-0.947126	0.364307	0.64344	-6.19624
6480661	2932	0.151045	11.0609	0.934829	0.37033	0.648818	-6.20772
7400546	5532	-0.143545	11.1287	-0.929322	0.373049	0.651191	-6.21282
4880408	10507	-0.260027	6.53386	-0.922711	0.376333	0.65389	-6.21891
1470753	5295	0.189763	5.44837	0.918245	0.378563	0.655379	-6.22301
1770753	3265	-0.143314	9.48378	-0.912142	0.381625	0.658114	-6.22857
4060139	5365	-0.177871	5.69572	-0.905356	0.38505	0.660745	-6.23472
630204	5879	0.126616	13.14	0.88433	0.3958	0.670083	-6.25353
4180270	29984	-0.143307	9.92444	-0.874329	0.400984	0.674384	-6.26234
4560592	9353	-0.21699	9.27868	-0.864247	0.406258	0.677604	-6.27114
3120750	10500	0.157741	5.03074	0.850285	0.41364	0.683575	-6.28317
4180088	25	-0.123516	8.34624	-0.835358	0.421632	0.689549	-6.29585
4060390	80031	-0.122242	4.78597	-0.828917	0.425112	0.692313	-6.30126
5860717	64221	0.118078	7.64544	0.791746	0.445569	0.710341	-6.33175
2710411	91584	-0.165471	4.74859	-0.755451	0.466153	0.725182	-6.36032
5890471	3897	-0.149062	5.0864	-0.737567	0.476514	0.732822	-6.37396
2140097	5296	-0.12097	11.0211	-0.726561	0.482962	0.736427	-6.38221
10673	23654	0.132044	8.61251	0.691511	0.503854	0.751484	-6.40771
4880367	5290	-0.111901	7.56588	-0.683675	0.508599	0.754542	-6.41326
630377	387	0.100659	13.1293	0.643325	0.533449	0.771679	-6.44089
4060543	57715	0.0907429	5.14593	0.611789	0.553352	0.782809	-6.46141
160368	10501	-0.116197	6.23183	-0.607867	0.555856	0.784928	-6.46389
10367	7223	0.139706	5.1132	0.604496	0.558013	0.786156	-6.46602
2030523	5781	0.0929954	11.0515	0.593653	0.564984	0.791378	-6.47277
2940537	5530	-0.0827342	8.2647	-0.588426	0.568361	0.79315	-6.47599
3850017	8503	-0.100522	5.29673	-0.558234	0.588082	0.806137	-6.49404
5270193	23365	-0.0908896	6.69995	-0.552682	0.591749	0.80902	-6.49726
10474	4775	-0.0870153	6.21567	-0.546597	0.59578	0.811006	-6.50075
3290685	1808	-0.078495	11.7843	-0.541429	0.599215	0.812433	-6.5037
6520494	6093	0.146638	7.52236	0.53123	0.606024	0.816328	-6.50942
5270386	998	0.0966596	10.4916	0.530674	0.606396	0.81671	-6.50973
5080280	10509	-0.105112	8.73077	-0.511125	0.619561	0.823825	-6.5204
430181	7869	-0.099089	6.6764	-0.504737	0.623894	0.826178	-6.52381
6450685	5361	0.0933319	7.12264	0.466501	0.650135	0.841014	-6.54334
1470121	7976	0.0771355	5.70599	0.445911	0.664478	0.849395	-6.55324
4230132	3611	-0.0615813	11.5952	-0.43956	0.668931	0.851598	-6.55621
2350747	22885	0.0680345	8.83963	0.428583	0.676659	0.854541	-6.56124
3520332	56896	0.0768578	4.88927	0.399532	0.697297	0.86558	-6.57397
6900114	10371	-0.08086	9.5034	-0.391296	0.703196	0.868926	-6.57742
4120561	3985	-0.0661158	5.20943	-0.390418	0.703826	0.869228	-6.57778
4480523	5291	0.0684716	7.20719	0.332891	0.745596	0.891794	-6.59988
5360431	285220	0.0438867	4.89399	0.294703	0.773814	0.904889	-6.61264
5870239	8482	0.0400813	6.39195	0.287889	0.778887	0.907871	-6.61476
5130164	5921	0.0475687	10.4908	0.277379	0.786733	0.911507	-6.61793
3710156	6091	0.0480443	7.13173	0.273381	0.789723	0.913071	-6.6191
2810390	6608	0.0700865	5.86161	0.261385	0.798718	0.91646	-6.62253
2940189	57689	-0.0370606	4.70269	-0.241378	0.813789	0.922918	-6.6279
1090523	6259	0.0363953	10.4139	0.238392	0.816044	0.923583	-6.62867
3060754	10505	-0.044222	8.06493	-0.22022	0.829812	0.931024	-6.63313
5690167	6405	0.0447717	7.77064	0.193115	0.850457	0.939048	-6.63913
2480424	5336	0.0358935	6.42547	0.188037	0.854338	0.940468	-6.64016
240301	2042	-0.0277523	4.7549	-0.18487	0.856761	0.941733	-6.64079
2850576	64218	0.0335011	5.38654	0.172927	0.865911	0.945552	-6.64309
6100703	5894	0.031182	9.71896	0.160239	0.875654	0.948846	-6.64535
6330438	5364	-0.026779	5.02532	-0.130714	0.898407	0.957857	-6.64996
1300730	2771	0.0223021	10.9401	0.122869	0.90447	0.961436	-6.65103
4560020	6387	0.0159752	4.94486	0.106238	0.917343	0.967358	-6.65307
4860719	9475	-0.0156023	13.6271	-0.103334	0.919594	0.967898	-6.6534
6940053	22854	0.0125853	8.69059	0.0860857	0.932975	0.970932	-6.65515
1010519	2048	0.0114147	5.5808	0.0704417	0.945131	0.97666	-6.65647
5890273	5881	-0.0039748	8.06292	-0.0245827	0.980837	0.992453	-6.65881

## Sheet: Hippo signaling pathway
ProbeID	EntrezID	logFC	AveExpr	t	P.Value	adj.P.Val	B
5690687	1490	2.83222	10.8194	13.3008	4.95253e-08	0.000196905	8.7945
4760632	56288	-1.1554	6.80648	-7.53743	1.28184e-05	0.00230764	3.67736
6200132	8326	1.28124	5.92817	7.3346	1.64573e-05	0.00271874	3.43285
7510195	7042	1.57159	7.52183	5.96536	0.000101605	0.00702826	1.63079
6330730	6591	1.46622	8.96366	5.78609	0.000131339	0.00801854	1.3744
6270646	4609	0.811824	12.7169	5.56064	0.000182537	0.00983961	1.04506
770408	5054	1.19972	8.71226	5.42735	0.000222504	0.0106272	0.846703
1660296	3398	-1.32669	9.78759	-5.35483	0.000248073	0.0112222	0.737653
3290301	8325	-0.928801	10.9287	-5.29707	0.000270668	0.0119145	0.650238
4280577	650	0.867599	5.41028	5.01336	0.000418208	0.0150964	0.21358
6980064	654	0.941619	6.01687	4.86501	0.000527435	0.0174242	-0.0194551
1770433	7532	0.677631	10.9504	4.55856	0.000860214	0.0238085	-0.510769
5820601	595	0.62653	13.137	4.5569	0.000862526	0.0238085	-0.513465
460086	50855	-0.544222	8.81049	-3.85726	0.0027619	0.0468389	-1.68007
6840328	4088	0.562016	9.75366	3.74035	0.00337411	0.0530562	-1.87999
2710347	7480	0.723366	5.6859	3.62834	0.00409309	0.0593751	-2.07255
4610390	60	0.461291	14.1485	3.32217	0.00698037	0.0812756	-2.60253
150095	7159	-0.5107	8.3257	-3.29362	0.00733924	0.0834474	-2.65211
840280	329	0.602716	9.83258	2.95942	0.0132429	0.117406	-3.23268
990075	652	0.582585	8.58757	2.95704	0.0132989	0.117671	-3.23681
2750324	5590	-0.429297	9.37765	-2.81908	0.0169852	0.135207	-3.47539
7510309	122786	0.51491	11.51	2.79238	0.0178087	0.138851	-3.52139
1090575	23286	0.475865	8.91196	2.79148	0.0178373	0.138996	-3.52295
2140762	7531	0.414255	9.74142	2.76123	0.0188205	0.143318	-3.57501
460730	659	-0.432536	7.84336	-2.73391	0.0197547	0.147029	-3.62196
4210541	1739	-0.369514	6.27165	-2.66437	0.0223463	0.157524	-3.74111
2070025	60485	0.475728	9.26382	2.60939	0.0246314	0.166763	-3.83491
1230187	1454	-0.392757	11.2929	-2.59695	0.0251797	0.168529	-3.85608
2810601	51176	-0.391758	5.3137	-2.59054	0.0254667	0.16932	-3.86697
2000167	84962	0.627698	8.11055	2.56999	0.0264095	0.173048	-3.90188
5720180	2535	-0.512542	9.01742	-2.56586	0.0266029	0.174153	-3.90888
1240026	1741	-0.526204	7.89388	-2.50891	0.029419	0.182707	-4.00526
2000471	653	0.37406	5.07223	2.4965	0.0300701	0.18495	-4.02618
1820343	7474	-0.661093	8.14635	-2.42913	0.0338598	0.197286	-4.13932
1340521	7529	0.40783	12.9422	2.41073	0.0349738	0.200988	-4.17009
3450192	26524	0.421587	5.72839	2.34494	0.0392549	0.213816	-4.27951
1500500	7477	0.456167	7.753	2.2542	0.0460008	0.233024	-4.42887
630240	166824	0.380401	5.64038	2.21463	0.0492793	0.241344	-4.49336
460670	8324	-0.374633	6.74973	-2.20392	0.0502049	0.243516	-4.51075
6900491	6934	-0.448617	5.79849	-2.19868	0.0506639	0.244727	-4.51925
1090477	8945	-0.378106	5.91231	-2.0751	0.0627138	0.271885	-4.71733
2600707	658	-0.542779	7.14422	-2.07236	0.0630099	0.272175	-4.72168
1030289	4089	-0.390067	9.2066	-2.0423	0.0663411	0.281099	-4.76912
1230682	332	-0.481797	11.1006	-2.02392	0.0684597	0.285255	-4.79799
6560358	2246	0.343679	5.22537	2.01817	0.0691358	0.286894	-4.80701
5080685	5519	0.294342	8.04093	2.0086	0.0702732	0.289214	-4.82196
4640386	7482	-0.292317	4.79939	-2.00146	0.0711339	0.291166	-4.83311
2190553	8323	0.349084	8.99985	1.99362	0.0720901	0.293566	-4.84533
3360768	10413	-0.282554	10.3867	-1.92984	0.0803287	0.309035	-4.94391
4070615	7473	-0.505386	6.11183	-1.86816	0.0891173	0.326051	-5.03777
1300113	999	0.292167	11.5303	1.77212	0.104575	0.354879	-5.18082
4610288	84612	0.291991	5.03231	1.72569	0.11289	0.369943	-5.24853
3290441	657	-0.291357	7.85517	-1.71717	0.11448	0.372871	-5.26085
6840202	54361	-0.424961	6.0154	-1.71179	0.115493	0.374023	-5.26861
620255	8322	-0.284073	10.7325	-1.69635	0.118445	0.37828	-5.29079
1070612	1857	-0.261186	8.21429	-1.65724	0.126233	0.389382	-5.34648
5720722	324	-0.278241	4.80552	-1.65268	0.127171	0.390409	-5.35294
3310424	71	0.234372	14.7434	1.64838	0.128058	0.391285	-5.35899
160672	6932	0.456816	5.45908	1.64068	0.129666	0.39315	-5.36984
4810653	7533	0.225938	12.3717	1.57322	0.144517	0.41503	-5.46351
5050678	83439	-0.260166	5.06634	-1.45135	0.175134	0.454579	-5.6264
4890102	7855	0.235667	5.46611	1.4342	0.179859	0.460285	-5.64862
110259	84552	-0.225661	6.76632	-1.41342	0.185732	0.467559	-5.67532
450528	1740	-0.260408	4.78857	-1.41058	0.186548	0.468512	-5.67896
6380370	896	-0.223546	10.3378	-1.36839	0.199012	0.483817	-5.73225
6650487	92597	0.2806	7.32939	1.30042	0.220551	0.505712	-5.81572
6660546	7478	0.195255	5.00777	1.23054	0.244652	0.531139	-5.8983
4220767	4092	-0.218021	5.60684	-1.22986	0.244895	0.531259	-5.89908
5570767	5518	0.215433	12.1553	1.21462	0.25043	0.537368	-5.91664
1090605	4771	0.177549	6.07979	1.18676	0.260798	0.549704	-5.94829
3940528	5516	0.168936	10.1345	1.1843	0.261731	0.550679	-5.95106
3460711	23291	-0.157424	10.9964	-1.16368	0.269647	0.559784	-5.97409
6250288	64398	-0.17043	9.91003	-1.1587	0.271583	0.561893	-5.9796
1110730	25937	0.250662	8.96557	1.15212	0.274162	0.564802	-5.98686
4850370	81029	0.18385	4.89286	1.09265	0.298346	0.588891	-6.05099
3890017	1495	0.199284	4.96832	1.08972	0.299581	0.58992	-6.05409
3190647	5515	0.165173	12.4789	1.08431	0.301865	0.591392	-6.05978
3460754	8312	-0.155756	9.36102	-1.08025	0.30359	0.593238	-6.06403
3290646	154796	0.164915	6.54524	1.06525	0.310023	0.599053	-6.07963
3140376	4087	-0.163395	5.90559	-1.04211	0.320152	0.607674	-6.10336
3710594	5520	-0.200573	9.91612	-1.02135	0.329446	0.615825	-6.12428
5080273	6657	-0.14061	4.91169	-1.01126	0.334038	0.619725	-6.13434
2760292	5501	-0.148274	12.5002	-1.00546	0.336696	0.62169	-6.14007
540433	3993	-0.25403	5.76372	-0.964543	0.355898	0.637275	-6.17976
5420747	55844	-0.142927	9.28914	-0.953956	0.360992	0.64149	-6.18981
6480661	2932	0.151045	11.0609	0.934829	0.37033	0.648818	-6.20772
4260379	1499	0.145056	8.48615	0.920591	0.37739	0.654486	-6.22086
20717	7005	-0.156494	6.13369	-0.913713	0.380836	0.657773	-6.22714
2320678	10207	-0.167575	5.55418	-0.898707	0.388428	0.664025	-6.24071
6200369	5500	0.149191	10.3642	0.850309	0.413627	0.683575	-6.28315
2810026	7476	-0.165813	9.54688	-0.8126	0.434013	0.700508	-6.31479
780762	1453	-0.132559	10.9175	-0.810607	0.435109	0.701792	-6.31643
4040746	7004	0.139618	9.04914	0.792151	0.445342	0.710271	-6.33142
50603	23418	0.123247	4.89941	0.779852	0.452248	0.715468	-6.34125
620369	5521	-0.117531	8.22979	-0.771624	0.456907	0.719189	-6.34774
2940739	11186	-0.12663	7.9998	-0.744706	0.472361	0.729749	-6.36855
670386	3397	0.147529	11.0271	0.736009	0.477424	0.733317	-6.37513
7570059	1856	-0.130503	7.33118	-0.734298	0.478424	0.733882	-6.37642
3450047	5522	-0.246557	6.27762	-0.688566	0.505634	0.752131	-6.4098
5560110	1742	0.123849	7.35484	0.671057	0.516295	0.759985	-6.42207
150541	4086	0.116505	5.21017	0.622747	0.546389	0.778831	-6.45439
2260192	11211	0.0972466	5.19581	0.606594	0.55667	0.785604	-6.4647
3460520	894	-0.0860237	7.65962	-0.572349	0.578818	0.800651	-6.48571
3930561	5584	0.0810368	8.48708	0.513934	0.617661	0.822805	-6.51889
2510551	6788	-0.0856709	8.8814	-0.493306	0.631684	0.830999	-6.5298
1470121	7976	0.0771355	5.70599	0.445911	0.664478	0.849395	-6.55324
4290196	23513	0.0693466	10.3016	0.425089	0.679127	0.856272	-6.56282
1030008	7043	-0.11642	7.24677	-0.415142	0.686174	0.860137	-6.56724
7040719	29119	0.0775612	4.92846	0.369343	0.719019	0.877453	-6.58628
4230674	8321	-0.0813638	6.14076	-0.34084	0.739769	0.888938	-6.59703
4180343	7534	0.0548313	13.2756	0.302413	0.768088	0.90171	-6.61019
4610692	1496	0.0389815	4.7996	0.280448	0.784439	0.910714	-6.61701
1070189	8313	-0.0531555	7.08688	-0.277131	0.786918	0.911507	-6.618
3990368	5499	0.0404254	10.882	0.261639	0.798528	0.91644	-6.62246
3890373	3689	0.038748	11.1749	0.244328	0.811561	0.922234	-6.62714
3440364	27113	0.0549819	6.81248	0.202419	0.843356	0.936104	-6.63715
5260458	1855	-0.0387656	6.94311	-0.196984	0.847502	0.937279	-6.63832
5490070	7048	0.0381123	10.5711	0.188528	0.853962	0.940423	-6.64006
4670398	8463	-0.0202915	11.1859	-0.105591	0.917845	0.967365	-6.65315
5960156	55233	-0.0198612	7.79169	-0.0987373	0.923158	0.968547	-6.6539
1230270	126374	-0.0243175	6.26126	-0.074805	0.941739	0.974945	-6.65613
2470608	3996	-0.00752073	8.30579	-0.0388085	0.969752	0.988063	-6.65833
2710343	80326	0.00441223	5.0567	0.0270146	0.978941	0.991653	-6.65874
3850131	10971	-9.62833e-05	13.5965	-0.000579697	0.999548	0.999857	-6.65914

[truncated: 10 more sheets: Platelet activation, NOD-like receptor signaling pat, Neurotrophin signaling pathway, Thyroid hormone signaling pathw, T cell receptor signaling pathw, Spliceosome, RNA transport, Sphingolipid signaling pathway, Wnt signaling pathway, Osteoclast differentiation]
